# Supplementary material for: Distinct Bomanins at the Drosophila 55C locus function in resistance and resilience to infections
Source: EMBO Rep. 2026 Jan 9;27(3):629–53. doi: 10.1038/s44319-025-00559-6 (PMC12894722; doi:10.1038/s44319-025-00559-6)
Supplement: Supplementary file 3 — Source data Fig. 1 [file 44319_2025_559_MOESM3_ESM.zip]

Archive with 6 entries (6 files):
- Figure 1/1B.xlsx
- Figure 1/1C.xlsx
- Figure 1/1D.xlsx
- Figure 1/1E.xlsx
- Figure 1/1F.xlsx
- Figure 1/1G.xlsx
