# Supplementary material for: Distinct Bomanins at the Drosophila 55C locus function in resistance and resilience to infections
Source: EMBO Rep. 2026 Jan 9;27(3):629–53. doi: 10.1038/s44319-025-00559-6 (PMC12894722; doi:10.1038/s44319-025-00559-6)
Supplement: Supplementary file 3 — Source data Fig. 1 [file 44319_2025_559_MOESM3_ESM.zip › Figure 1/1B.xlsx]

## Sheet: E.fa
Days	w[A5001]	MyD88c03881	BomΔ55C	BomΔleft
1	1
1	1
1	1
1	1
1	1
1	1
1	1
1	1
1	1
2	1
2	1
2	1
2	1
2	1
2	1
2	1
2	1
2	1
2	1
2	1
2	1
2	1
2	1
2	1
2	1
2	1
2	1
2	1
2	1
2	1
2	1
2	1
2	1
2	1
2	1
2	1
2	1
2	1
2	1
2	1
2	1
2	1
2	1
2	1
2	1
2	1
2	1
2	1
2	1
2	1
2	1
2	1
2	1
2	1
3	1
3	1
3	1
3	1
3	1
3	1
3	1
3	1
3	1
3	1
3	1
3	1
3	1
3	1
3	1
3	1
3	1
3	1
3	1
3	1
3	1
3	1
3	1
3	1
3	1
3	1
3	1
3	1
3	1
3	1
3	1
3	1
3	1
3	1
3	1
3	1
3	1
3	1
3	1
3	1
3	1
3	1
3	1
3	1
3	1
4	1
4	1
4	1
4	1
4	1
4	1
4	1
4	1
4	1
4	1
4	1
4	1
4	1
4	1
4	1
4	1
4	1
4	1
8	0
8	0
8	0
8	0
8	0
8	0
8	0
8	0
8	0
8	0
8	0
8	0
8	0
8	0
8	0
8	0
8	0
8	0
8	0
8	0
8	0
8	0
8	0
8	0
8	0
8	0
8	0
8	0
8	0
8	0
8	0
8	0
8	0
8	0
8	0
8	0
8	0
8	0
8	0
8	0
8	0
8	0
8	0
8	0
8	0
8	0
8	0
8	0
8	0
8	0
8	0
8	0
8	0
8	0
8	0
8	0
8	0
8	0
8	0
8	0
8	0
8	0
8	0
1		1
1		1
1		1
1		1
1		1
1		1
1		1
1		1
1		1
1		1
1		1
1		1
1		1
1		1
1		1
1		1
1		1
1		1
2		1
2		1
2		1
2		1
2		1
2		1
2		1
2		1
2		1
2		1
2		1
2		1
2		1
2		1
2		1
2		1
2		1
2		1
2		1
2		1
2		1
2		1
2		1
2		1
2		1
2		1
2		1
2		1
2		1
2		1
2		1
2		1
2		1
2		1
2		1
2		1
2		1
2		1
2		1
2		1
2		1
2		1
2		1
2		1
2		1
2		1
2		1
2		1
2		1
2		1
2		1
2		1
2		1
2		1
2		1
2		1
2		1
2		1
2		1
2		1
2		1
2		1
2		1
2		1
2		1
2		1
2		1
2		1
2		1
2		1
2		1
2		1
2		1
2		1
2		1
2		1
2		1
2		1
2		1
2		1
2		1
2		1
2		1
2		1
2		1
2		1
2		1
2		1
2		1
2		1
2		1
2		1
2		1
2		1
2		1
2		1
2		1
2		1
2		1
2		1
2		1
2		1
2		1
2		1
2		1
2		1
2		1
2		1
2		1
2		1
2		1
2		1
2		1
2		1
2		1
2		1
2		1
2		1
2		1
2		1
2		1
2		1
2		1
2		1
2		1
2		1
2		1
2		1
2		1
2		1
2		1
2		1
2		1
2		1
2		1
2		1
2		1
2		1
2		1
2		1
2		1
2		1
2		1
2		1
2		1
2		1
2		1
2		1
2		1
2		1
2		1
2		1
2		1
2		1
2		1
2		1
2		1
2		1
2		1
2		1
2		1
2		1
1			1
1			1
1			1
1			1
1			1
1			1
1			1
1			1
1			1
1			1
1			1
1			1
1			1
1			1
1			1
1			1
1			1
1			1
1			1
1			1
1			1
1			1
1			1
1			1
1			1
1			1
1			1
2			1
2			1
2			1
2			1
2			1
2			1
2			1
2			1
2			1
2			1
2			1
2			1
2			1
2			1
2			1
2			1
2			1
2			1
2			1
2			1
2			1
2			1
2			1
2			1
2			1
2			1
2			1
2			1
2			1
2			1
2			1
2			1
2			1
2			1
2			1
2			1
2			1
2			1
2			1
2			1
2			1
2			1
2			1
2			1
2			1
2			1
2			1
2			1
2			1
2			1
2			1
2			1
2			1
2			1
2			1
2			1
2			1
2			1
2			1
2			1
2			1
2			1
2			1
2			1
2			1
2			1
2			1
2			1
2			1
2			1
2			1
2			1
2			1
2			1
2			1
2			1
2			1
2			1
2			1
2			1
2			1
2			1
2			1
2			1
2			1
2			1
2			1
2			1
2			1
2			1
2			1
2			1
2			1
2			1
2			1
2			1
2			1
2			1
2			1
2			1
2			1
2			1
2			1
2			1
2			1
2			1
2			1
2			1
2			1
2			1
2			1
2			1
2			1
2			1
2			1
2			1
2			1
2			1
2			1
2			1
2			1
2			1
2			1
2			1
2			1
2			1
2			1
2			1
2			1
2			1
2			1
2			1
2			1
2			1
2			1
2			1
2			1
2			1
2			1
2			1
2			1
2			1
2			1
2			1
2			1
2			1
2			1
2			1
2			1
2			1
2			1
2			1
2			1
1				1
1				1
1				1
1				1
1				1
1				1
1				1
1				1
1				1
1				1
1				1
1				1
1				1
1				1
1				1
1				1
1				1
1				1
1				1
1				1
1				1
1				1
1				1
1				1
1				1
1				1
1				1
1				1
1				1
1				1
1				1
1				1
1				1
1				1
1				1
1				1
1				1
1				1
1				1
1				1
1				1
1				1
1				1
1				1
1				1
1				1
1				1
1				1
1				1
1				1
1				1
1				1
1				1
1				1
1				1
1				1
1				1
1				1
1				1
1				1
1				1
1				1
1				1
1				1
2				1
2				1
2				1
2				1
2				1
2				1
2				1
2				1
2				1
2				1
2				1
2				1
2				1
2				1
2				1
2				1
2				1
2				1
2				1
2				1
2				1
2				1
2				1
2				1
2				1
2				1
2				1
2				1
2				1
2				1
2				1
2				1
2				1
2				1
2				1
2				1
2				1
2				1
2				1
2				1
2				1
2				1
2				1
2				1
2				1
2				1
2				1
2				1
2				1
2				1
2				1
2				1
2				1
2				1
2				1
2				1
2				1
2				1
2				1
2				1
2				1
2				1
2				1
2				1
2				1
2				1
2				1
2				1
2				1
2				1
2				1
2				1
2				1
2				1
2				1
2				1
2				1
2				1
2				1
2				1
2				1
2				1
2				1
2				1
2				1
2				1
2				1
2				1
2				1
2				1
2				1
2				1
2				1
2				1
2				1
2				1
2				1
2				1
2				1
2				1
2				1
2				1
2				1
2				1
2				1
2				1
2				1
2				1
2				1
2				1
2				1
2				1
2				1
2				1
2				1
2				1
2				1
2				1
2				1
2				1
2				1
2				1
2				1
2				1
2				1
2				1
2				1
2				1
2				1
2				1
2				1
2				1
2				1
2				1
2				1
2				1
2				1
2				1
2				1
2				1
2				1
2				1
2				1
2				1
2				1
2				1
2				1
2				1
2				1
2				1
2				1
2				1
2				1
2				1
2				1
2				1
2				1
2				1
2				1
2				1
2				1
2				1
2				1
2				1
