# Supplementary material for: Distinct Bomanins at the Drosophila 55C locus function in resistance and resilience to infections
Source: EMBO Rep. 2026 Jan 9;27(3):629–53. doi: 10.1038/s44319-025-00559-6 (PMC12894722; doi:10.1038/s44319-025-00559-6)
Supplement: Supplementary file 4 — Source data Fig. 2 [file 44319_2025_559_MOESM4_ESM.zip]

Archive with 3,212 entries (2,988 files):
- Source data/figure 2/Figure 2A/Cas9 mutant-55C deficiency flies/Bo Yueling Jie  survive carve for 6 or 4 KO flies/124 106 A.f injection.pzf
- Source data/figure 2/Figure 2A/Cas9 mutant-55C deficiency flies/Bo Yueling Jie  survive carve for 6 or 4 KO flies/6611 121 A.f injection.pzf
- Source data/figure 2/Figure 2A/Cas9 mutant-55C deficiency flies/Bo Yueling Jie  survive carve for 6 or 4 KO flies/A.F.pzf
- Source data/figure 2/Figure 2A/Cas9 mutant-55C deficiency flies/Bo Yueling Jie  survive carve for 6 or 4 KO flies/A.f wt and MyD88.pzf
- Source data/figure 2/Figure 2A/Cas9 mutant-55C deficiency flies/Bo Yueling Jie  survive carve for 6 or 4 KO flies/C.a 6611 121 106 124.pzf
- Source data/figure 2/Figure 2A/Cas9 mutant-55C deficiency flies/Bo Yueling Jie  survive carve for 6 or 4 KO flies/张博2 66-11 121 Cg.pzf
- Source data/figure 2/Figure 2A/Cas9 mutant-55C deficiency flies/Bo Yueling Jie  survive carve for 6 or 4 KO flies/
- Source data/figure 2/Figure 2A/Cas9 mutant-55C deficiency flies/CG4250 85F1  CG16836 KI and KO M.a 10^7 4.6nl 20190606.pzfx
- Source data/figure 2/Figure 2A/Cas9 mutant-55C deficiency flies/CG4250 85F1  CG16836 KI and KO M.a 10^7 4.6nl 20190606.xlsx
- Source data/figure 2/Figure 2A/Cas9 mutant-55C deficiency flies/DIM Deficiency/A.f/A.f  L214 20171218.pzf
- Source data/figure 2/Figure 2A/Cas9 mutant-55C deficiency flies/DIM Deficiency/A.f/L214  A.f 20171208 3X10^7 4.6nl.xlsx
- Source data/figure 2/Figure 2A/Cas9 mutant-55C deficiency flies/DIM Deficiency/A.f/L214  A.f 20171218.xlsx
- Source data/figure 2/Figure 2A/Cas9 mutant-55C deficiency flies/DIM Deficiency/A.f/L214 L215  20180108 5 x 10^7 A.f.xlsx
- Source data/figure 2/Figure 2A/Cas9 mutant-55C deficiency flies/DIM Deficiency/A.f/L214 L215  20180108 5 x 10^7 A.pzf
- Source data/figure 2/Figure 2A/Cas9 mutant-55C deficiency flies/DIM Deficiency/A.f/L215  20180114 3 x 10^7 A.f.pzf
- Source data/figure 2/Figure 2A/Cas9 mutant-55C deficiency flies/DIM Deficiency/A.f/L215  20180114 3 x 10^7 A.f.xlsx
- Source data/figure 2/Figure 2A/Cas9 mutant-55C deficiency flies/DIM Deficiency/A.f/l214 A.f 20181208 3x10^7.pzf
- Source data/figure 2/Figure 2A/Cas9 mutant-55C deficiency flies/DIM Deficiency/A.f/
- Source data/figure 2/Figure 2A/Cas9 mutant-55C deficiency flies/DIM Deficiency/C.a/20171218 C.a L214 L215.pzf
- Source data/figure 2/Figure 2A/Cas9 mutant-55C deficiency flies/DIM Deficiency/C.a/20171218 C.a.xlsx
- Source data/figure 2/Figure 2A/Cas9 mutant-55C deficiency flies/DIM Deficiency/C.a/20180109 C.a L215.pzf
- Source data/figure 2/Figure 2A/Cas9 mutant-55C deficiency flies/DIM Deficiency/C.a/20180109 C.a L215.xlsx
- Source data/figure 2/Figure 2A/Cas9 mutant-55C deficiency flies/DIM Deficiency/C.a/20180122 dim left deficiency C.a.pzfx
- Source data/figure 2/Figure 2A/Cas9 mutant-55C deficiency flies/DIM Deficiency/C.a/20180413 C.a 29degree  l215.xlsx
- Source data/figure 2/Figure 2A/Cas9 mutant-55C deficiency flies/DIM Deficiency/C.a/20180413 C.a l215.pzf
- Source data/figure 2/Figure 2A/Cas9 mutant-55C deficiency flies/DIM Deficiency/C.a/
- Source data/figure 2/Figure 2A/Cas9 mutant-55C deficiency flies/DIM Deficiency/C.g/121 C.g 20190415 prick.xlsx
- Source data/figure 2/Figure 2A/Cas9 mutant-55C deficiency flies/DIM Deficiency/C.g/20170111 C.g DIM deficiency.pzf
- Source data/figure 2/Figure 2A/Cas9 mutant-55C deficiency flies/DIM Deficiency/C.g/20170111 C.g DIM deficiency.xlsx
- Source data/figure 2/Figure 2A/Cas9 mutant-55C deficiency flies/DIM Deficiency/C.g/20170112 C.g DIM full and left deficiency.pzf
- Source data/figure 2/Figure 2A/Cas9 mutant-55C deficiency flies/DIM Deficiency/C.g/20170112 C.g DIM full and left deficiency.xlsx
- Source data/figure 2/Figure 2A/Cas9 mutant-55C deficiency flies/DIM Deficiency/C.g/20171218 L214 C.g.pzf
- Source data/figure 2/Figure 2A/Cas9 mutant-55C deficiency flies/DIM Deficiency/C.g/20171218 L214 C.g.xlsx
- Source data/figure 2/Figure 2A/Cas9 mutant-55C deficiency flies/DIM Deficiency/C.g/
- Source data/figure 2/Figure 2A/Cas9 mutant-55C deficiency flies/DIM Deficiency/DIM Deficiency Second test C.g and C.a.xlsx
- Source data/figure 2/Figure 2A/Cas9 mutant-55C deficiency flies/DIM Deficiency/DIM deficiency identify  E,fa Ecc15.pzf
- Source data/figure 2/Figure 2A/Cas9 mutant-55C deficiency flies/DIM Deficiency/DIM deficiency identify  E,fa Ecc15.xlsx
- Source data/figure 2/Figure 2A/Cas9 mutant-55C deficiency flies/DIM Deficiency/DIM deficiency identify candida albican prick SECON REPEAT.pzf
- Source data/figure 2/Figure 2A/Cas9 mutant-55C deficiency flies/DIM Deficiency/DIM deficiency identify candida albican prick.pzf
- Source data/figure 2/Figure 2A/Cas9 mutant-55C deficiency flies/DIM Deficiency/DIM deficiency identify candida glabrata and albican prick second repeat.pzf
- Source data/figure 2/Figure 2A/Cas9 mutant-55C deficiency flies/DIM Deficiency/DIM deficiency identify candida glabrata and albican prick.xlsx
- Source data/figure 2/Figure 2A/Cas9 mutant-55C deficiency flies/DIM Deficiency/DIM deficiency identify candida glabrata.pzf
- Source data/figure 2/Figure 2A/Cas9 mutant-55C deficiency flies/DIM Deficiency/E.fae/20170109  E.fae 0.2  4.6nl 25degree  DIM full and left deficiency.pzf
- Source data/figure 2/Figure 2A/Cas9 mutant-55C deficiency flies/DIM Deficiency/E.fae/20170109  E.fae 0.2  4.6nl 25degree  DIM full and left deficiency.xlsx
- Source data/figure 2/Figure 2A/Cas9 mutant-55C deficiency flies/DIM Deficiency/E.fae/20171020 E.fae  L214 L215.pzf
- Source data/figure 2/Figure 2A/Cas9 mutant-55C deficiency flies/DIM Deficiency/E.fae/20171020 E.fae  L214 L215.xlsx
- Source data/figure 2/Figure 2A/Cas9 mutant-55C deficiency flies/DIM Deficiency/E.fae/20171209 L214 L215 E.fa 0.2od 4.6nl.pzf
- Source data/figure 2/Figure 2A/Cas9 mutant-55C deficiency flies/DIM Deficiency/E.fae/20171209 L214 L215 E.fa 0.2od 4.6nl.xlsx
- Source data/figure 2/Figure 2A/Cas9 mutant-55C deficiency flies/DIM Deficiency/E.fae/20180115 E.fae 0.2od  4.6nl l214 l215.pzf
- Source data/figure 2/Figure 2A/Cas9 mutant-55C deficiency flies/DIM Deficiency/E.fae/20180115 E.fae 0.2od  4.6nl l214 l215.xlsx
- Source data/figure 2/Figure 2A/Cas9 mutant-55C deficiency flies/DIM Deficiency/E.fae/
- Source data/figure 2/Figure 2A/Cas9 mutant-55C deficiency flies/DIM Deficiency/M.a/20171208 L214 L215 M.a 3X10^7.pzf
- Source data/figure 2/Figure 2A/Cas9 mutant-55C deficiency flies/DIM Deficiency/M.a/20180109 L214 L215 M.a 10^7 no temperature marker meaning 25 degree.pzf
- Source data/figure 2/Figure 2A/Cas9 mutant-55C deficiency flies/DIM Deficiency/M.a/20180109 L214 L215 M.a 10^7 no temperature marker meaning 25 degree.xlsx
- Source data/figure 2/Figure 2A/Cas9 mutant-55C deficiency flies/DIM Deficiency/M.a/20180110 natural infection l214 l215 M.a 29 degree.pzf
- Source data/figure 2/Figure 2A/Cas9 mutant-55C deficiency flies/DIM Deficiency/M.a/20180110 natural infection l214 l215 M.a 29 degree.xlsx
- Source data/figure 2/Figure 2A/Cas9 mutant-55C deficiency flies/DIM Deficiency/M.a/20180412 M.a l214 l215.pzf
- Source data/figure 2/Figure 2A/Cas9 mutant-55C deficiency flies/DIM Deficiency/M.a/20181116 Natural infection 29degree 51324 85F1 L214 L215.xlsx
- Source data/figure 2/Figure 2A/Cas9 mutant-55C deficiency flies/DIM Deficiency/M.a/20200212 M.a nat-inf.pzfx
- Source data/figure 2/Figure 2A/Cas9 mutant-55C deficiency flies/DIM Deficiency/M.a/Isogenized_55C full and left deficiency_M.r_nat-inf 202010.xlsx
- Source data/figure 2/Figure 2A/Cas9 mutant-55C deficiency flies/DIM Deficiency/M.a/L214 L215 M.a 20171020.pzf
- Source data/figure 2/Figure 2A/Cas9 mutant-55C deficiency flies/DIM Deficiency/M.a/L214 L215 M.a 20171020.xlsx
- Source data/figure 2/Figure 2A/Cas9 mutant-55C deficiency flies/DIM Deficiency/M.a/L214 L215 M.a 20171208 3X10^7.xlsx
- Source data/figure 2/Figure 2A/Cas9 mutant-55C deficiency flies/DIM Deficiency/M.a/L214 L215 M.a Nat  201812.pzf
- Source data/figure 2/Figure 2A/Cas9 mutant-55C deficiency flies/DIM Deficiency/M.a/L215 20180111 10^7 29degree M.a.xlsx
- Source data/figure 2/Figure 2A/Cas9 mutant-55C deficiency flies/DIM Deficiency/M.a/L215 20180111 10^7 29degree M.pzfx
- Source data/figure 2/Figure 2A/Cas9 mutant-55C deficiency flies/DIM Deficiency/M.a/M.a  2.5x10^6   20180412  l214 l215 25degree.xlsx
- Source data/figure 2/Figure 2A/Cas9 mutant-55C deficiency flies/DIM Deficiency/M.a/M.a nat-inf 20200301 214 215.pzfx
- Source data/figure 2/Figure 2A/Cas9 mutant-55C deficiency flies/DIM Deficiency/M.a/l214 l215 5x10^4 20190105.pzf
- Source data/figure 2/Figure 2A/Cas9 mutant-55C deficiency flies/DIM Deficiency/M.a/
- Source data/figure 2/Figure 2A/Cas9 mutant-55C deficiency flies/DIM Deficiency/data before 20171123/DIM Deficiency Second test C.g and C.a.xlsx
- Source data/figure 2/Figure 2A/Cas9 mutant-55C deficiency flies/DIM Deficiency/data before 20171123/DIM deficiency identify  E,fa Ecc15.pzf
- Source data/figure 2/Figure 2A/Cas9 mutant-55C deficiency flies/DIM Deficiency/data before 20171123/DIM deficiency identify  E,fa Ecc15.xlsx
- Source data/figure 2/Figure 2A/Cas9 mutant-55C deficiency flies/DIM Deficiency/data before 20171123/DIM deficiency identify candida albican prick  wt not normal.pzf
- Source data/figure 2/Figure 2A/Cas9 mutant-55C deficiency flies/DIM Deficiency/data before 20171123/DIM deficiency identify candida albican prick SECON REPEAT.pzf
- Source data/figure 2/Figure 2A/Cas9 mutant-55C deficiency flies/DIM Deficiency/data before 20171123/DIM deficiency identify candida glabrata and albican prick second repeat.pzf
- Source data/figure 2/Figure 2A/Cas9 mutant-55C deficiency flies/DIM Deficiency/data before 20171123/DIM deficiency identify candida glabrata and albican prick.xlsx
- Source data/figure 2/Figure 2A/Cas9 mutant-55C deficiency flies/DIM Deficiency/data before 20171123/DIM deficiency identify candida glabrata.pzf
- Source data/figure 2/Figure 2A/Cas9 mutant-55C deficiency flies/DIM Deficiency/data before 20171123/
- Source data/figure 2/Figure 2A/Cas9 mutant-55C deficiency flies/DIM Deficiency/
- Source data/figure 2/Figure 2A/Cas9 mutant-55C deficiency flies/KO 20170609 E.fae Ecc15.xlsx
- Source data/figure 2/Figure 2A/Cas9 mutant-55C deficiency flies/KO-M.a-nat-inf-5x10^4 201812.xlsx
- Source data/figure 2/Figure 2A/Cas9 mutant-55C deficiency flies/M.a inj 121 85F1  20190414.xlsx
- Source data/figure 2/Figure 2A/Cas9 mutant-55C deficiency flies/M.a nat-inf 5x10^4 20190105 85F1 l215 l214.xlsx
- Source data/figure 2/Figure 2A/Cas9 mutant-55C deficiency flies/M.a nat-inf 5x10^4 20190327 85F1.xlsx
- Source data/figure 2/Figure 2A/Cas9 mutant-55C deficiency flies/effector/CG4250 85F1  E.fa 01od 20190415.xlsx
- Source data/figure 2/Figure 2A/Cas9 mutant-55C deficiency flies/effector/CG4250 85F1 C.g inj 20190427.pzf
- Source data/figure 2/Figure 2A/Cas9 mutant-55C deficiency flies/effector/CG4250 85F1 C.g inj 20190427.xlsx
- Source data/figure 2/Figure 2A/Cas9 mutant-55C deficiency flies/effector/CG4250 85F1 E.fa 0.1od 20190415.pzf
- Source data/figure 2/Figure 2A/Cas9 mutant-55C deficiency flies/effector/CG4250 85F1 M.a inj 10^7 20190426.pzf
- Source data/figure 2/Figure 2A/Cas9 mutant-55C deficiency flies/effector/CG4250 85F1 M.a inj 10^7 20190426.xlsx
- Source data/figure 2/Figure 2A/Cas9 mutant-55C deficiency flies/effector/CG4250 85F1 M.a nat-inf.pzf
- Source data/figure 2/Figure 2A/Cas9 mutant-55C deficiency flies/effector/
- Source data/figure 2/Figure 2A/Cas9 mutant-55C deficiency flies/phennotype test Cas9 KO flies/121.pzf
- Source data/figure 2/Figure 2A/Cas9 mutant-55C deficiency flies/phennotype test Cas9 KO flies/85F1 C.a 20180917 M.a 20180914.xlsx
- Source data/figure 2/Figure 2A/Cas9 mutant-55C deficiency flies/phennotype test Cas9 KO flies/A.f/after eliminate cas9 of the wt flies/20171212 A.f ALL KO.pzf
- Source data/figure 2/Figure 2A/Cas9 mutant-55C deficiency flies/phennotype test Cas9 KO flies/A.f/after eliminate cas9 of the wt flies/20171212 A.f ALL KO.xlsx
- Source data/figure 2/Figure 2A/Cas9 mutant-55C deficiency flies/phennotype test Cas9 KO flies/A.f/after eliminate cas9 of the wt flies/
- Source data/figure 2/Figure 2A/Cas9 mutant-55C deficiency flies/phennotype test Cas9 KO flies/A.f/before eliminate cas9 of the wt flies/
- Source data/figure 2/Figure 2A/Cas9 mutant-55C deficiency flies/phennotype test Cas9 KO flies/A.f/
- Source data/figure 2/Figure 2A/Cas9 mutant-55C deficiency flies/phennotype test Cas9 KO flies/B.bassiana/
- Source data/figure 2/Figure 2A/Cas9 mutant-55C deficiency flies/phennotype test Cas9 KO flies/C.albicans/20170604 66-11 121 124 C.albicans.xlsx
- Source data/figure 2/Figure 2A/Cas9 mutant-55C deficiency flies/phennotype test Cas9 KO flies/C.albicans/CG15066 20170604 C.albicans.pzf
- Source data/figure 2/Figure 2A/Cas9 mutant-55C deficiency flies/phennotype test Cas9 KO flies/C.albicans/CG16836(121) 20170604 C.albicans.pzf
- Source data/figure 2/Figure 2A/Cas9 mutant-55C deficiency flies/phennotype test Cas9 KO flies/C.albicans/CG6675 20170604 C.albicans.pzf
- Source data/figure 2/Figure 2A/Cas9 mutant-55C deficiency flies/phennotype test Cas9 KO flies/C.albicans/after eliminate cas9 of the wt flies/10170122 ko C.a.xlsx
- Source data/figure 2/Figure 2A/Cas9 mutant-55C deficiency flies/phennotype test Cas9 KO flies/C.albicans/after eliminate cas9 of the wt flies/20171208 KO 106  66-11 C.a  wt die out.xlsx
- Source data/figure 2/Figure 2A/Cas9 mutant-55C deficiency flies/phennotype test Cas9 KO flies/C.albicans/after eliminate cas9 of the wt flies/20171212 CG4250 KO C.albicans.pzf
- Source data/figure 2/Figure 2A/Cas9 mutant-55C deficiency flies/phennotype test Cas9 KO flies/C.albicans/after eliminate cas9 of the wt flies/20171212 all KO C.a.xlsx
- Source data/figure 2/Figure 2A/Cas9 mutant-55C deficiency flies/phennotype test Cas9 KO flies/C.albicans/after eliminate cas9 of the wt flies/20171212 all KO C.albicans.pzf
- Source data/figure 2/Figure 2A/Cas9 mutant-55C deficiency flies/phennotype test Cas9 KO flies/C.albicans/after eliminate cas9 of the wt flies/20180109 C.a CG4250.pzf
- Source data/figure 2/Figure 2A/Cas9 mutant-55C deficiency flies/phennotype test Cas9 KO flies/C.albicans/after eliminate cas9 of the wt flies/20180109 C.a all except 121.pzf
- Source data/figure 2/Figure 2A/Cas9 mutant-55C deficiency flies/phennotype test Cas9 KO flies/C.albicans/after eliminate cas9 of the wt flies/20180109 C.a all except 121.xlsx
- Source data/figure 2/Figure 2A/Cas9 mutant-55C deficiency flies/phennotype test Cas9 KO flies/C.albicans/after eliminate cas9 of the wt flies/20180122 CG4250 C.a
- Source data/figure 2/Figure 2A/Cas9 mutant-55C deficiency flies/phennotype test Cas9 KO flies/C.albicans/after eliminate cas9 of the wt flies/20180122.pzfx
- Source data/figure 2/Figure 2A/Cas9 mutant-55C deficiency flies/phennotype test Cas9 KO flies/C.albicans/after eliminate cas9 of the wt flies/20180413 106.pzf
- Source data/figure 2/Figure 2A/Cas9 mutant-55C deficiency flies/phennotype test Cas9 KO flies/C.albicans/after eliminate cas9 of the wt flies/20180413 121.pzf
- Source data/figure 2/Figure 2A/Cas9 mutant-55C deficiency flies/phennotype test Cas9 KO flies/C.albicans/after eliminate cas9 of the wt flies/20180413 124.pzf
- Source data/figure 2/Figure 2A/Cas9 mutant-55C deficiency flies/phennotype test Cas9 KO flies/C.albicans/after eliminate cas9 of the wt flies/20180413 66-11.pzf
- Source data/figure 2/Figure 2A/Cas9 mutant-55C deficiency flies/phennotype test Cas9 KO flies/C.albicans/after eliminate cas9 of the wt flies/20180413 C.a 29degree  106 124 66-11 121.xlsx
- Source data/figure 2/Figure 2A/Cas9 mutant-55C deficiency flies/phennotype test Cas9 KO flies/C.albicans/after eliminate cas9 of the wt flies/20180917 C.a 85F1 CG4250.pzf
- Source data/figure 2/Figure 2A/Cas9 mutant-55C deficiency flies/phennotype test Cas9 KO flies/C.albicans/after eliminate cas9 of the wt flies/20180917 C.a 85F1 CG4250.xlsx
- Source data/figure 2/Figure 2A/Cas9 mutant-55C deficiency flies/phennotype test Cas9 KO flies/C.albicans/after eliminate cas9 of the wt flies/85F1 CG4250 C.a 20180917 septic.pzf
- Source data/figure 2/Figure 2A/Cas9 mutant-55C deficiency flies/phennotype test Cas9 KO flies/C.albicans/after eliminate cas9 of the wt flies/85F1 CG4250 C.a 20180917 septic.xlsx
- Source data/figure 2/Figure 2A/Cas9 mutant-55C deficiency flies/phennotype test Cas9 KO flies/C.albicans/after eliminate cas9 of the wt flies/KO flies 124 121 66-11 C.albicans 20180630.xlsx
- Source data/figure 2/Figure 2A/Cas9 mutant-55C deficiency flies/phennotype test Cas9 KO flies/C.albicans/after eliminate cas9 of the wt flies/
- Source data/figure 2/Figure 2A/Cas9 mutant-55C deficiency flies/phennotype test Cas9 KO flies/C.albicans/before eliminate cas9 of the wt flies/20170604 66-11 121 124 C.albicans.xlsx
- Source data/figure 2/Figure 2A/Cas9 mutant-55C deficiency flies/phennotype test Cas9 KO flies/C.albicans/before eliminate cas9 of the wt flies/CG15066 20170604 C.albicans.pzf
- Source data/figure 2/Figure 2A/Cas9 mutant-55C deficiency flies/phennotype test Cas9 KO flies/C.albicans/before eliminate cas9 of the wt flies/CG16836(121) 20170604 C.albicans.pzf
- Source data/figure 2/Figure 2A/Cas9 mutant-55C deficiency flies/phennotype test Cas9 KO flies/C.albicans/before eliminate cas9 of the wt flies/CG6675 20170604 C.albicans.pzf
- Source data/figure 2/Figure 2A/Cas9 mutant-55C deficiency flies/phennotype test Cas9 KO flies/C.albicans/before eliminate cas9 of the wt flies/
- Source data/figure 2/Figure 2A/Cas9 mutant-55C deficiency flies/phennotype test Cas9 KO flies/C.albicans/
- Source data/figure 2/Figure 2A/Cas9 mutant-55C deficiency flies/phennotype test Cas9 KO flies/C.glabrata/after eliminate cas9 of the wt flies/20171127  85F1 124 106 121 6611.xlsx
- Source data/figure 2/Figure 2A/Cas9 mutant-55C deficiency flies/phennotype test Cas9 KO flies/C.glabrata/after eliminate cas9 of the wt flies/20171127  85F1 124 106.pzf
- Source data/figure 2/Figure 2A/Cas9 mutant-55C deficiency flies/phennotype test Cas9 KO flies/C.glabrata/after eliminate cas9 of the wt flies/20171127 121 6611.pzf
- Source data/figure 2/Figure 2A/Cas9 mutant-55C deficiency flies/phennotype test Cas9 KO flies/C.glabrata/after eliminate cas9 of the wt flies/20171209 C.g 106 66-11.pzf
- Source data/figure 2/Figure 2A/Cas9 mutant-55C deficiency flies/phennotype test Cas9 KO flies/C.glabrata/after eliminate cas9 of the wt flies/20171209 C.g 106 66-11.xlsx
- Source data/figure 2/Figure 2A/Cas9 mutant-55C deficiency flies/phennotype test Cas9 KO flies/C.glabrata/after eliminate cas9 of the wt flies/20180413 106 C.g.pzf
- Source data/figure 2/Figure 2A/Cas9 mutant-55C deficiency flies/phennotype test Cas9 KO flies/C.glabrata/after eliminate cas9 of the wt flies/20180413 121 C.g.pzf
- Source data/figure 2/Figure 2A/Cas9 mutant-55C deficiency flies/phennotype test Cas9 KO flies/C.glabrata/after eliminate cas9 of the wt flies/20180413 124 C.g.pzf
- Source data/figure 2/Figure 2A/Cas9 mutant-55C deficiency flies/phennotype test Cas9 KO flies/C.glabrata/after eliminate cas9 of the wt flies/20180413 66-11 C.g.pzf
- Source data/figure 2/Figure 2A/Cas9 mutant-55C deficiency flies/phennotype test Cas9 KO flies/C.glabrata/after eliminate cas9 of the wt flies/20180413 85f1 C.g.pzf
- Source data/figure 2/Figure 2A/Cas9 mutant-55C deficiency flies/phennotype test Cas9 KO flies/C.glabrata/after eliminate cas9 of the wt flies/20180413 C.g 29degree  106 124  85f1 66-11 121.xlsx
- Source data/figure 2/Figure 2A/Cas9 mutant-55C deficiency flies/phennotype test Cas9 KO flies/C.glabrata/after eliminate cas9 of the wt flies/20190415 121 C.g.pzf
- Source data/figure 2/Figure 2A/Cas9 mutant-55C deficiency flies/phennotype test Cas9 KO flies/C.glabrata/after eliminate cas9 of the wt flies/20190415 121 C.gpercentage.pzf
- Source data/figure 2/Figure 2A/Cas9 mutant-55C deficiency flies/phennotype test Cas9 KO flies/C.glabrata/after eliminate cas9 of the wt flies/20190427 121 C.g inj.pzf
- Source data/figure 2/Figure 2A/Cas9 mutant-55C deficiency flies/phennotype test Cas9 KO flies/C.glabrata/after eliminate cas9 of the wt flies/20190428 121 C.g prick.pzf
- Source data/figure 2/Figure 2A/Cas9 mutant-55C deficiency flies/phennotype test Cas9 KO flies/C.glabrata/after eliminate cas9 of the wt flies/20190428 C.g inj 121.xlsx
- Source data/figure 2/Figure 2A/Cas9 mutant-55C deficiency flies/phennotype test Cas9 KO flies/C.glabrata/after eliminate cas9 of the wt flies/66-11 c.g injure_Bo.pzfx
- Source data/figure 2/Figure 2A/Cas9 mutant-55C deficiency flies/phennotype test Cas9 KO flies/C.glabrata/after eliminate cas9 of the wt flies/C.g 121   20190427 inj.xlsx
- Source data/figure 2/Figure 2A/Cas9 mutant-55C deficiency flies/phennotype test Cas9 KO flies/C.glabrata/after eliminate cas9 of the wt flies/C.g 121  20180630.xlsx
- Source data/figure 2/Figure 2A/Cas9 mutant-55C deficiency flies/phennotype test Cas9 KO flies/C.glabrata/after eliminate cas9 of the wt flies/C.g_6611_20200904_Bo.pzfx
- Source data/figure 2/Figure 2A/Cas9 mutant-55C deficiency flies/phennotype test Cas9 KO flies/C.glabrata/after eliminate cas9 of the wt flies/
- Source data/figure 2/Figure 2A/Cas9 mutant-55C deficiency flies/phennotype test Cas9 KO flies/C.glabrata/before eliminate cas9 of the wt flies/
- Source data/figure 2/Figure 2A/Cas9 mutant-55C deficiency flies/phennotype test Cas9 KO flies/C.glabrata/
- Source data/figure 2/Figure 2A/Cas9 mutant-55C deficiency flies/phennotype test Cas9 KO flies/E.fae Ecc15/20170626 E,fae  106 124 6611 121.xlsx
- Source data/figure 2/Figure 2A/Cas9 mutant-55C deficiency flies/phennotype test Cas9 KO flies/E.fae Ecc15/20170626 E,fae  cg15066.pzf
- Source data/figure 2/Figure 2A/Cas9 mutant-55C deficiency flies/phennotype test Cas9 KO flies/E.fae Ecc15/20170626 E,fae  cg16836.pzf
- Source data/figure 2/Figure 2A/Cas9 mutant-55C deficiency flies/phennotype test Cas9 KO flies/E.fae Ecc15/20170626 E,fae  cg6675.pzf
- Source data/figure 2/Figure 2A/Cas9 mutant-55C deficiency flies/phennotype test Cas9 KO flies/E.fae Ecc15/CG15066IM23(6611) E.fa Ecc15.pzf
- Source data/figure 2/Figure 2A/Cas9 mutant-55C deficiency flies/phennotype test Cas9 KO flies/E.fae Ecc15/CG16836(121)  CG15066IM23(6611) E.fa Ecc15.pzf
- Source data/figure 2/Figure 2A/Cas9 mutant-55C deficiency flies/phennotype test Cas9 KO flies/E.fae Ecc15/CG16836(121)  CG15066IM23(6611) E.fa Ecc15.xlsx
- Source data/figure 2/Figure 2A/Cas9 mutant-55C deficiency flies/phennotype test Cas9 KO flies/E.fae Ecc15/CG16836(121)  E.fa Ecc15.pzf
- Source data/figure 2/Figure 2A/Cas9 mutant-55C deficiency flies/phennotype test Cas9 KO flies/E.fae Ecc15/E.fae CG15066(66-11).pzf
- Source data/figure 2/Figure 2A/Cas9 mutant-55C deficiency flies/phennotype test Cas9 KO flies/E.fae Ecc15/E.fae CG16836.pzf
- Source data/figure 2/Figure 2A/Cas9 mutant-55C deficiency flies/phennotype test Cas9 KO flies/E.fae Ecc15/E.fae CG4250.pzf
- Source data/figure 2/Figure 2A/Cas9 mutant-55C deficiency flies/phennotype test Cas9 KO flies/E.fae Ecc15/E.fae CG6675(106).pzf
- Source data/figure 2/Figure 2A/Cas9 mutant-55C deficiency flies/phennotype test Cas9 KO flies/E.fae Ecc15/Ecc15 CG16836(121) CG15066(66-11).pzf
- Source data/figure 2/Figure 2A/Cas9 mutant-55C deficiency flies/phennotype test Cas9 KO flies/E.fae Ecc15/Ecc15 CG6675.pzf
- Source data/figure 2/Figure 2A/Cas9 mutant-55C deficiency flies/phennotype test Cas9 KO flies/E.fae Ecc15/KO 20170609 E.fae Ecc15.xlsx
- Source data/figure 2/Figure 2A/Cas9 mutant-55C deficiency flies/phennotype test Cas9 KO flies/E.fae Ecc15/after eliminate cas9 of the wt flies/20170109  E.fae 0.2  4.6nl 25degree  KO flies 124 106 85 121 6611.pzf
- Source data/figure 2/Figure 2A/Cas9 mutant-55C deficiency flies/phennotype test Cas9 KO flies/E.fae Ecc15/after eliminate cas9 of the wt flies/20170109  E.fae 0.2  4.6nl 25degree  KO flies 124 106 85 121 6611.xlsx
- Source data/figure 2/Figure 2A/Cas9 mutant-55C deficiency flies/phennotype test Cas9 KO flies/E.fae Ecc15/after eliminate cas9 of the wt flies/20171209 E.fa 106 85 121 66-11 0.2 OD 4.6nl.pzf
- Source data/figure 2/Figure 2A/Cas9 mutant-55C deficiency flies/phennotype test Cas9 KO flies/E.fae Ecc15/after eliminate cas9 of the wt flies/20171209 E.fa 106 85 121 66-11 0.2 OD 4.6nl.xlsx
- Source data/figure 2/Figure 2A/Cas9 mutant-55C deficiency flies/phennotype test Cas9 KO flies/E.fae Ecc15/after eliminate cas9 of the wt flies/20171209 E.fa 106 85 121 66-11.xlsx
- Source data/figure 2/Figure 2A/Cas9 mutant-55C deficiency flies/phennotype test Cas9 KO flies/E.fae Ecc15/after eliminate cas9 of the wt flies/20180118 E.fae 25degree 0.2od 4.6nl.pzf
- Source data/figure 2/Figure 2A/Cas9 mutant-55C deficiency flies/phennotype test Cas9 KO flies/E.fae Ecc15/after eliminate cas9 of the wt flies/20180118 E.fae 25degree 0.2od 4.6nl.xlsx
- Source data/figure 2/Figure 2A/Cas9 mutant-55C deficiency flies/phennotype test Cas9 KO flies/E.fae Ecc15/after eliminate cas9 of the wt flies/20180118 KO CG16836 (121).pzfx
- Source data/figure 2/Figure 2A/Cas9 mutant-55C deficiency flies/phennotype test Cas9 KO flies/E.fae Ecc15/after eliminate cas9 of the wt flies/20180118 KO CG4250 and cg6675.pzfx
- Source data/figure 2/Figure 2A/Cas9 mutant-55C deficiency flies/phennotype test Cas9 KO flies/E.fae Ecc15/after eliminate cas9 of the wt flies/20180412 E.fae 124.pzf
- Source data/figure 2/Figure 2A/Cas9 mutant-55C deficiency flies/phennotype test Cas9 KO flies/E.fae Ecc15/after eliminate cas9 of the wt flies/20180412 E.fae 66-11.pzf
- Source data/figure 2/Figure 2A/Cas9 mutant-55C deficiency flies/phennotype test Cas9 KO flies/E.fae Ecc15/after eliminate cas9 of the wt flies/20189118 E.fae 25degree.xlsx
- Source data/figure 2/Figure 2A/Cas9 mutant-55C deficiency flies/phennotype test Cas9 KO flies/E.fae Ecc15/after eliminate cas9 of the wt flies/85F1 Ecc15 20180701.xlsx
- Source data/figure 2/Figure 2A/Cas9 mutant-55C deficiency flies/phennotype test Cas9 KO flies/E.fae Ecc15/after eliminate cas9 of the wt flies/E.fae 0.1OD 20180412 25degree 124  66-11.xlsx
- Source data/figure 2/Figure 2A/Cas9 mutant-55C deficiency flies/phennotype test Cas9 KO flies/E.fae Ecc15/after eliminate cas9 of the wt flies/
- Source data/figure 2/Figure 2A/Cas9 mutant-55C deficiency flies/phennotype test Cas9 KO flies/E.fae Ecc15/before eliminate cas9 of the wt flies/20170626 E,fae  106 124 6611 121.xlsx
- Source data/figure 2/Figure 2A/Cas9 mutant-55C deficiency flies/phennotype test Cas9 KO flies/E.fae Ecc15/before eliminate cas9 of the wt flies/20170626 E,fae  cg15066.pzf
- Source data/figure 2/Figure 2A/Cas9 mutant-55C deficiency flies/phennotype test Cas9 KO flies/E.fae Ecc15/before eliminate cas9 of the wt flies/20170626 E,fae  cg16836.pzf
- Source data/figure 2/Figure 2A/Cas9 mutant-55C deficiency flies/phennotype test Cas9 KO flies/E.fae Ecc15/before eliminate cas9 of the wt flies/20170626 E,fae  cg6675.pzf
- Source data/figure 2/Figure 2A/Cas9 mutant-55C deficiency flies/phennotype test Cas9 KO flies/E.fae Ecc15/before eliminate cas9 of the wt flies/CG15066IM23(6611) E.fa Ecc15.pzf
- Source data/figure 2/Figure 2A/Cas9 mutant-55C deficiency flies/phennotype test Cas9 KO flies/E.fae Ecc15/before eliminate cas9 of the wt flies/CG16836(121)  CG15066IM23(6611) E.fa Ecc15.pzf
- Source data/figure 2/Figure 2A/Cas9 mutant-55C deficiency flies/phennotype test Cas9 KO flies/E.fae Ecc15/before eliminate cas9 of the wt flies/CG16836(121)  CG15066IM23(6611) E.fa Ecc15.xlsx
- Source data/figure 2/Figure 2A/Cas9 mutant-55C deficiency flies/phennotype test Cas9 KO flies/E.fae Ecc15/before eliminate cas9 of the wt flies/CG16836(121)  E.fa Ecc15.pzf
- Source data/figure 2/Figure 2A/Cas9 mutant-55C deficiency flies/phennotype test Cas9 KO flies/E.fae Ecc15/before eliminate cas9 of the wt flies/E.fae CG15066(66-11).pzf
- Source data/figure 2/Figure 2A/Cas9 mutant-55C deficiency flies/phennotype test Cas9 KO flies/E.fae Ecc15/before eliminate cas9 of the wt flies/E.fae CG16836.pzf
- Source data/figure 2/Figure 2A/Cas9 mutant-55C deficiency flies/phennotype test Cas9 KO flies/E.fae Ecc15/before eliminate cas9 of the wt flies/E.fae CG4250.pzf
- Source data/figure 2/Figure 2A/Cas9 mutant-55C deficiency flies/phennotype test Cas9 KO flies/E.fae Ecc15/before eliminate cas9 of the wt flies/E.fae CG6675(106).pzf
- Source data/figure 2/Figure 2A/Cas9 mutant-55C deficiency flies/phennotype test Cas9 KO flies/E.fae Ecc15/before eliminate cas9 of the wt flies/Ecc15 CG16836(121) CG15066(66-11).pzf
- Source data/figure 2/Figure 2A/Cas9 mutant-55C deficiency flies/phennotype test Cas9 KO flies/E.fae Ecc15/before eliminate cas9 of the wt flies/Ecc15 CG6675.pzf
- Source data/figure 2/Figure 2A/Cas9 mutant-55C deficiency flies/phennotype test Cas9 KO flies/E.fae Ecc15/before eliminate cas9 of the wt flies/KO 20170609 E.fae Ecc15.xlsx
- Source data/figure 2/Figure 2A/Cas9 mutant-55C deficiency flies/phennotype test Cas9 KO flies/E.fae Ecc15/before eliminate cas9 of the wt flies/
- Source data/figure 2/Figure 2A/Cas9 mutant-55C deficiency flies/phennotype test Cas9 KO flies/E.fae Ecc15/
- Source data/figure 2/Figure 2A/Cas9 mutant-55C deficiency flies/phennotype test Cas9 KO flies/KO flies infection process and phenotype 20171231.xlsx
- Source data/figure 2/Figure 2A/Cas9 mutant-55C deficiency flies/phennotype test Cas9 KO flies/M.a/20170613 cg6675(124) M.a
- Source data/figure 2/Figure 2A/Cas9 mutant-55C deficiency flies/phennotype test Cas9 KO flies/M.a/20170613 cg6675(124).xlsx
- Source data/figure 2/Figure 2A/Cas9 mutant-55C deficiency flies/phennotype test Cas9 KO flies/M.a/20170618 M.a  6611.pzf
- Source data/figure 2/Figure 2A/Cas9 mutant-55C deficiency flies/phennotype test Cas9 KO flies/M.a/20170618 M.a 121 6611 89.xlsx
- Source data/figure 2/Figure 2A/Cas9 mutant-55C deficiency flies/phennotype test Cas9 KO flies/M.a/20170618 M.a CG16836(121).pzf
- Source data/figure 2/Figure 2A/Cas9 mutant-55C deficiency flies/phennotype test Cas9 KO flies/M.a/20170618 M.a CG4250(89F1).pzf
- Source data/figure 2/Figure 2A/Cas9 mutant-55C deficiency flies/phennotype test Cas9 KO flies/M.a/after eliminate cas9 of the wt flies/20170109 10^7 M.a all.xlsx
- Source data/figure 2/Figure 2A/Cas9 mutant-55C deficiency flies/phennotype test Cas9 KO flies/M.a/after eliminate cas9 of the wt flies/20171207 M.a 5x10^7 ALL KO.pzf
- Source data/figure 2/Figure 2A/Cas9 mutant-55C deficiency flies/phennotype test Cas9 KO flies/M.a/after eliminate cas9 of the wt flies/20171207 M.a 5x10^7.xlsx
- Source data/figure 2/Figure 2A/Cas9 mutant-55C deficiency flies/phennotype test Cas9 KO flies/M.a/after eliminate cas9 of the wt flies/20171208 all KO 3x10^7.pzf
- Source data/figure 2/Figure 2A/Cas9 mutant-55C deficiency flies/phennotype test Cas9 KO flies/M.a/after eliminate cas9 of the wt flies/20171208 all KO 3x10^7.xlsx
- Source data/figure 2/Figure 2A/Cas9 mutant-55C deficiency flies/phennotype test Cas9 KO flies/M.a/after eliminate cas9 of the wt flies/20180109 10^7  M.a all.pzf
- Source data/figure 2/Figure 2A/Cas9 mutant-55C deficiency flies/phennotype test Cas9 KO flies/M.a/after eliminate cas9 of the wt flies/20180118 10^7 25degree cg16836(121).pzfx
- Source data/figure 2/Figure 2A/Cas9 mutant-55C deficiency flies/phennotype test Cas9 KO flies/M.a/after eliminate cas9 of the wt flies/20180118 10^7 25degree.pzfx
- Source data/figure 2/Figure 2A/Cas9 mutant-55C deficiency flies/phennotype test Cas9 KO flies/M.a/after eliminate cas9 of the wt flies/20180118 10^7 25degree.xlsx
- Source data/figure 2/Figure 2A/Cas9 mutant-55C deficiency flies/phennotype test Cas9 KO flies/M.a/after eliminate cas9 of the wt flies/20181116 Natural infection 29degree 51324 85F1 L214 L215.xlsx
- Source data/figure 2/Figure 2A/Cas9 mutant-55C deficiency flies/phennotype test Cas9 KO flies/M.a/after eliminate cas9 of the wt flies/20200219 M,a nat-inf 121taild 10^5.pzfx
- Source data/figure 2/Figure 2A/Cas9 mutant-55C deficiency flies/phennotype test Cas9 KO flies/M.a/after eliminate cas9 of the wt flies/66-11 Mr injection.pzfx
- Source data/figure 2/Figure 2A/Cas9 mutant-55C deficiency flies/phennotype test Cas9 KO flies/M.a/after eliminate cas9 of the wt flies/M.a 20180914 10^7 4.6nl 85F1.pzf
- Source data/figure 2/Figure 2A/Cas9 mutant-55C deficiency flies/phennotype test Cas9 KO flies/M.a/after eliminate cas9 of the wt flies/M.a 20180914 10^7 4.6nl 85F1.xlsx
- Source data/figure 2/Figure 2A/Cas9 mutant-55C deficiency flies/phennotype test Cas9 KO flies/M.a/after eliminate cas9 of the wt flies/M.a 20190414 10^7 4.6nl 121.pzf
- Source data/figure 2/Figure 2A/Cas9 mutant-55C deficiency flies/phennotype test Cas9 KO flies/M.a/after eliminate cas9 of the wt flies/M.a nat-inf 20200219 121tailed.xlsx
- Source data/figure 2/Figure 2A/Cas9 mutant-55C deficiency flies/phennotype test Cas9 KO flies/M.a/after eliminate cas9 of the wt flies/M.r_6611_20200904.pzfx
- Source data/figure 2/Figure 2A/Cas9 mutant-55C deficiency flies/phennotype test Cas9 KO flies/M.a/after eliminate cas9 of the wt flies/nat-121 5x10^4 201812.pzf
- Source data/figure 2/Figure 2A/Cas9 mutant-55C deficiency flies/phennotype test Cas9 KO flies/M.a/after eliminate cas9 of the wt flies/nat-85F1 5x10^4 201812.pzf
- Source data/figure 2/Figure 2A/Cas9 mutant-55C deficiency flies/phennotype test Cas9 KO flies/M.a/after eliminate cas9 of the wt flies/nat-85F1 5x10^4 20190105.pzf
- Source data/figure 2/Figure 2A/Cas9 mutant-55C deficiency flies/phennotype test Cas9 KO flies/M.a/after eliminate cas9 of the wt flies/
- Source data/figure 2/Figure 2A/Cas9 mutant-55C deficiency flies/phennotype test Cas9 KO flies/M.a/before eliminate cas9 of the wt flies/20170613 cg6675(124) M.a
- Source data/figure 2/Figure 2A/Cas9 mutant-55C deficiency flies/phennotype test Cas9 KO flies/M.a/before eliminate cas9 of the wt flies/20170613 cg6675(124).xlsx
- Source data/figure 2/Figure 2A/Cas9 mutant-55C deficiency flies/phennotype test Cas9 KO flies/M.a/before eliminate cas9 of the wt flies/20170618 M.a  6611.pzf
- Source data/figure 2/Figure 2A/Cas9 mutant-55C deficiency flies/phennotype test Cas9 KO flies/M.a/before eliminate cas9 of the wt flies/20170618 M.a 121 6611 89.xlsx
- Source data/figure 2/Figure 2A/Cas9 mutant-55C deficiency flies/phennotype test Cas9 KO flies/M.a/before eliminate cas9 of the wt flies/20170618 M.a CG16836(121).pzf
- Source data/figure 2/Figure 2A/Cas9 mutant-55C deficiency flies/phennotype test Cas9 KO flies/M.a/before eliminate cas9 of the wt flies/20170618 M.a CG4250(89F1).pzf
- Source data/figure 2/Figure 2A/Cas9 mutant-55C deficiency flies/phennotype test Cas9 KO flies/M.a/before eliminate cas9 of the wt flies/
- Source data/figure 2/Figure 2A/Cas9 mutant-55C deficiency flies/phennotype test Cas9 KO flies/M.a/
- Source data/figure 2/Figure 2A/Cas9 mutant-55C deficiency flies/phennotype test Cas9 KO flies/phenotype test Tolleffector KO flies  some former data have a little problem of the control/CG4250 second infection perform in 20161202.pzf
- Source data/figure 2/Figure 2A/Cas9 mutant-55C deficiency flies/phennotype test Cas9 KO flies/phenotype test Tolleffector KO flies  some former data have a little problem of the control/CG4250 second infection perform in 20161202.pzf.xlsx
- Source data/figure 2/Figure 2A/Cas9 mutant-55C deficiency flies/phennotype test Cas9 KO flies/phenotype test Tolleffector KO flies  some former data have a little problem of the control/CG4250 second infection perform in 20161202.xlsx
- Source data/figure 2/Figure 2A/Cas9 mutant-55C deficiency flies/phennotype test Cas9 KO flies/phenotype test Tolleffector KO flies  some former data have a little problem of the control/CG6675 CG5791 E.fa Ecc15 prick infection.pzf
- Source data/figure 2/Figure 2A/Cas9 mutant-55C deficiency flies/phennotype test Cas9 KO flies/phenotype test Tolleffector KO flies  some former data have a little problem of the control/CG6675 CG5791 E.fa Ecc15 prick infection.xlsx
- Source data/figure 2/Figure 2A/Cas9 mutant-55C deficiency flies/phennotype test Cas9 KO flies/phenotype test Tolleffector KO flies  some former data have a little problem of the control/CG6675 Pre-experiment/103 Male B.Bassiana.pzf
- Source data/figure 2/Figure 2A/Cas9 mutant-55C deficiency flies/phennotype test Cas9 KO flies/phenotype test Tolleffector KO flies  some former data have a little problem of the control/CG6675 Pre-experiment/103 female B.Bassiana.pzf
- Source data/figure 2/Figure 2A/Cas9 mutant-55C deficiency flies/phennotype test Cas9 KO flies/phenotype test Tolleffector KO flies  some former data have a little problem of the control/CG6675 Pre-experiment/106 Male B.Bassiana.pzf
- Source data/figure 2/Figure 2A/Cas9 mutant-55C deficiency flies/phennotype test Cas9 KO flies/phenotype test Tolleffector KO flies  some former data have a little problem of the control/CG6675 Pre-experiment/106 all data B.Bassiana.pzf
- Source data/figure 2/Figure 2A/Cas9 mutant-55C deficiency flies/phennotype test Cas9 KO flies/phenotype test Tolleffector KO flies  some former data have a little problem of the control/CG6675 Pre-experiment/106 female B.Bassiana.pzf
- Source data/figure 2/Figure 2A/Cas9 mutant-55C deficiency flies/phennotype test Cas9 KO flies/phenotype test Tolleffector KO flies  some former data have a little problem of the control/CG6675 Pre-experiment/106 only E.fa infection.pzf
- Source data/figure 2/Figure 2A/Cas9 mutant-55C deficiency flies/phennotype test Cas9 KO flies/phenotype test Tolleffector KO flies  some former data have a little problem of the control/CG6675 Pre-experiment/124 E.fa infection.pzf
- Source data/figure 2/Figure 2A/Cas9 mutant-55C deficiency flies/phennotype test Cas9 KO flies/phenotype test Tolleffector KO flies  some former data have a little problem of the control/CG6675 Pre-experiment/124 Female B.Bassiana.pzf
- Source data/figure 2/Figure 2A/Cas9 mutant-55C deficiency flies/phennotype test Cas9 KO flies/phenotype test Tolleffector KO flies  some former data have a little problem of the control/CG6675 Pre-experiment/124 male B.Bassiana.pzf
- Source data/figure 2/Figure 2A/Cas9 mutant-55C deficiency flies/phennotype test Cas9 KO flies/phenotype test Tolleffector KO flies  some former data have a little problem of the control/CG6675 Pre-experiment/bacteria load about E.fa.pzf
- Source data/figure 2/Figure 2A/Cas9 mutant-55C deficiency flies/phennotype test Cas9 KO flies/phenotype test Tolleffector KO flies  some former data have a little problem of the control/CG6675 Pre-experiment/data 106 female B.Bassiana.pzf
- Source data/figure 2/Figure 2A/Cas9 mutant-55C deficiency flies/phennotype test Cas9 KO flies/phenotype test Tolleffector KO flies  some former data have a little problem of the control/CG6675 Pre-experiment/expression 6h after E.fa injection pre-exp.pzf
- Source data/figure 2/Figure 2A/Cas9 mutant-55C deficiency flies/phennotype test Cas9 KO flies/phenotype test Tolleffector KO flies  some former data have a little problem of the control/CG6675 Pre-experiment/template.pzf
- Source data/figure 2/Figure 2A/Cas9 mutant-55C deficiency flies/phennotype test Cas9 KO flies/phenotype test Tolleffector KO flies  some former data have a little problem of the control/CG6675 Pre-experiment/wt E.fa infection.pzf
- Source data/figure 2/Figure 2A/Cas9 mutant-55C deficiency flies/phennotype test Cas9 KO flies/phenotype test Tolleffector KO flies  some former data have a little problem of the control/CG6675 Pre-experiment/
- Source data/figure 2/Figure 2A/Cas9 mutant-55C deficiency flies/phennotype test Cas9 KO flies/phenotype test Tolleffector KO flies  some former data have a little problem of the control/candida albican 106 124 9-2.pzf
- Source data/figure 2/Figure 2A/Cas9 mutant-55C deficiency flies/phennotype test Cas9 KO flies/phenotype test Tolleffector KO flies  some former data have a little problem of the control/candida glabrata  106 124 9-2.pzf
- Source data/figure 2/Figure 2A/Cas9 mutant-55C deficiency flies/phennotype test Cas9 KO flies/phenotype test Tolleffector KO flies  some former data have a little problem of the control/candida pre-experiment.xlsx
- Source data/figure 2/Figure 2A/Cas9 mutant-55C deficiency flies/phennotype test Cas9 KO flies/phenotype test Tolleffector KO flies  some former data have a little problem of the control/
- Source data/figure 2/Figure 2A/Cas9 mutant-55C deficiency flies/phennotype test Cas9 KO flies/
- Source data/figure 2/Figure 2A/Cas9 mutant-55C deficiency flies/
- Source data/figure 2/Figure 2A/KI and KO CG16836 C.g prick 20190621.xlsx
- Source data/figure 2/Figure 2A/M.a inj 10^7 4.6nl  20181231 stock1 all stok4-part.xlsx
- Source data/figure 2/Figure 2A/M.a nat-inf 5x10^4 20190103 stock4-12345679 10 10-cs  stock1-2-16.xlsx
- Source data/figure 2/Figure 2A/mutant tep234 tep-q IM2-6 20200531.xlsx
- Source data/figure 2/Figure 2A/phenotype test  DIM ovexpression flies IN WT background/Aspergillus fumigatus/20170330 female A.f injection.xlsx
- Source data/figure 2/Figure 2A/phenotype test  DIM ovexpression flies IN WT background/Aspergillus fumigatus/Aspergillus fumigatus 20170425 11 12 14.xlsx
- Source data/figure 2/Figure 2A/phenotype test  DIM ovexpression flies IN WT background/Aspergillus fumigatus/Aspergillus fumigatus MyD88 and WT.pzf
- Source data/figure 2/Figure 2A/phenotype test  DIM ovexpression flies IN WT background/Aspergillus fumigatus/CG1385 Def 12/TO-Def 4 x 10^5.pzf
- Source data/figure 2/Figure 2A/phenotype test  DIM ovexpression flies IN WT background/Aspergillus fumigatus/CG1385 Def 12/TO-Def 4 x 10^6.pzf
- Source data/figure 2/Figure 2A/phenotype test  DIM ovexpression flies IN WT background/Aspergillus fumigatus/CG1385 Def 12/TO-Def 5 x 10^5.pzf
- Source data/figure 2/Figure 2A/phenotype test  DIM ovexpression flies IN WT background/Aspergillus fumigatus/CG1385 Def 12/TO-Def 5 x 10^6.pzf
- Source data/figure 2/Figure 2A/phenotype test  DIM ovexpression flies IN WT background/Aspergillus fumigatus/CG1385 Def 12/TO-Def 5 x 10^7.pzf
- Source data/figure 2/Figure 2A/phenotype test  DIM ovexpression flies IN WT background/Aspergillus fumigatus/CG1385 Def 12/TO-Def.pzf
- Source data/figure 2/Figure 2A/phenotype test  DIM ovexpression flies IN WT background/Aspergillus fumigatus/CG1385 Def 12/
- Source data/figure 2/Figure 2A/phenotype test  DIM ovexpression flies IN WT background/Aspergillus fumigatus/CG15065 6/TO6 CG15065(IM1c).pzf
- Source data/figure 2/Figure 2A/phenotype test  DIM ovexpression flies IN WT background/Aspergillus fumigatus/CG15065 6/
- Source data/figure 2/Figure 2A/phenotype test  DIM ovexpression flies IN WT background/Aspergillus fumigatus/CG15066 IM23  10/TO10  CG15066(IM23) only TO10.pzf
- Source data/figure 2/Figure 2A/phenotype test  DIM ovexpression flies IN WT background/Aspergillus fumigatus/CG15066 IM23  10/TO10  CG15066(IM23)-Canton-S background.pzf
- Source data/figure 2/Figure 2A/phenotype test  DIM ovexpression flies IN WT background/Aspergillus fumigatus/CG15066 IM23  10/
- Source data/figure 2/Figure 2A/phenotype test  DIM ovexpression flies IN WT background/Aspergillus fumigatus/CG15067 8/TO8 CG15067.pzf
- Source data/figure 2/Figure 2A/phenotype test  DIM ovexpression flies IN WT background/Aspergillus fumigatus/CG15067 8/
- Source data/figure 2/Figure 2A/phenotype test  DIM ovexpression flies IN WT background/Aspergillus fumigatus/CG15068 2/TO2 CG15068  4 X 10^7.pzf
- Source data/figure 2/Figure 2A/phenotype test  DIM ovexpression flies IN WT background/Aspergillus fumigatus/CG15068 2/TO2 CG15068 4 x 10^5.pzf
- Source data/figure 2/Figure 2A/phenotype test  DIM ovexpression flies IN WT background/Aspergillus fumigatus/CG15068 2/TO2 CG15068 4 x 10^6.pzf
- Source data/figure 2/Figure 2A/phenotype test  DIM ovexpression flies IN WT background/Aspergillus fumigatus/CG15068 2/TO2 CG15068 4 x 10^8.pzf
- Source data/figure 2/Figure 2A/phenotype test  DIM ovexpression flies IN WT background/Aspergillus fumigatus/CG15068 2/TO2 CG15068 4 x 10^9.pzf
- Source data/figure 2/Figure 2A/phenotype test  DIM ovexpression flies IN WT background/Aspergillus fumigatus/CG15068 2/TO2 CG15068.pzf
- Source data/figure 2/Figure 2A/phenotype test  DIM ovexpression flies IN WT background/Aspergillus fumigatus/CG15068 2/
- Source data/figure 2/Figure 2A/phenotype test  DIM ovexpression flies IN WT background/Aspergillus fumigatus/CG16836 IM28 4/TO4 CG16836 IM28.pzf
- Source data/figure 2/Figure 2A/phenotype test  DIM ovexpression flies IN WT background/Aspergillus fumigatus/CG16836 IM28 4/
- Source data/figure 2/Figure 2A/phenotype test  DIM ovexpression flies IN WT background/Aspergillus fumigatus/CG16844 IM3 7/TO7 CG16844(IM3) 4 x 10^5.pzf
- Source data/figure 2/Figure 2A/phenotype test  DIM ovexpression flies IN WT background/Aspergillus fumigatus/CG16844 IM3 7/TO7 CG16844(IM3) 4 x 10^6.pzf
- Source data/figure 2/Figure 2A/phenotype test  DIM ovexpression flies IN WT background/Aspergillus fumigatus/CG16844 IM3 7/TO7 CG16844(IM3) 4 x 10^7.pzf
- Source data/figure 2/Figure 2A/phenotype test  DIM ovexpression flies IN WT background/Aspergillus fumigatus/CG16844 IM3 7/TO7 CG16844(IM3) 4 x 10^8.pzf
- Source data/figure 2/Figure 2A/phenotype test  DIM ovexpression flies IN WT background/Aspergillus fumigatus/CG16844 IM3 7/TO7 CG16844(IM3) 4 x 10^9.pzf
- Source data/figure 2/Figure 2A/phenotype test  DIM ovexpression flies IN WT background/Aspergillus fumigatus/CG16844 IM3 7/TO7 CG16844(IM3).pzf
[truncated: 2,912 more entries]
