# Supplementary material for: Distinct Bomanins at the Drosophila 55C locus function in resistance and resilience to infections
Source: EMBO Rep. 2026 Jan 9;27(3):629–53. doi: 10.1038/s44319-025-00559-6 (PMC12894722; doi:10.1038/s44319-025-00559-6)
Supplement: Supplementary file 4 — Source data Fig. 2 [file 44319_2025_559_MOESM4_ESM.zip › Source data/figure 2/Figure 2A/Cas9 mutant-55C deficiency flies/CG4250 85F1 CG16836 KI and KO M.a 10^7 4.6nl 20190606.xlsx]

## Sheet: Sheet1
Days	wt-KI PBST	wt-KI M.a	wt-KI M.a	wt-KI M.a	wt-KI M.a	MyD88 PBST	MyD88 M.a	MyD88 M.a	MyD88 M.a	MyD88 M.a	IM28KI PBST	IM28KI M.a	IM28KI M.a	IM28KI M.a	IM28KI M.a	IM28KO PBST	IM28KO M.a	IM28KO M.a	IM28KO M.a	IM28KO M.a	IM28KO M.a	51324* PBST	51324* M.a	51324* M.a	51324* M.a	CG4250 85F1 PBST	CG4250 85F1 M.a	CG4250 85F1 M.a	CG4250 85F1 M.a
2	1
4	1
8	0
8	0
8	0
8	0
8	0
8	0
8	0
8	0
8	0
8	0
8	0
8	0
8	0
8	0
8	0
8	0
8	0
8	0
8	0
8	0
8	0
8	0
1		0
2		1
2		1
2		1
2		1
2		1
3		1
3		1
3		1
3		1
3		1
3		1
3		1
3		1
3		1
4		1
4		1
4		1
4		1
1			1
2			1
2			1
2			1
3			1
3			1
3			1
3			1
3			1
3			1
3			1
4			1
4			1
4			1
1				1
2				1
2				1
3				1
3				1
3				1
3				1
3				1
3				1
3				1
5				1
1					0
2					1
2					1
2					1
3					1
3					1
3					1
3					1
3					1
3					1
4					1
1						1
8						0
8						0
8						0
8						0
8						0
8						0
8						0
8						0
8						0
8						0
8						0
8						0
8						0
8						0
8						0
8						0
8						0
8						0
8						0
8						0
1							1
1							1
2							1
2							1
2							1
2							1
2							1
2							1
2							1
2							1
2							1
2							1
2							1
2							1
2							1
2							1
2							1
2							1
2							1
2							1
2							1
2							1
2							1
2							1
2							1
1								1
2								1
2								1
2								1
2								1
2								1
2								1
2								1
2								1
2								1
2								1
2								1
2								1
2								1
2								1
2								1
2								1
2								1
2								1
2								1
2								1
2								1
2								1
2								1
2								1
1									1
1									1
1									1
2									1
2									1
2									1
2									1
2									1
2									1
2									1
2									1
2									1
2									1
2									1
2									1
2									1
2									1
2									1
2									1
2									1
2									1
2									1
2									1
1										1
1										1
1										1
1										1
1										1
1										1
2										1
2										1
2										1
2										1
2										1
2										1
2										1
2										1
2										1
2										1
2										1
2										1
2										1
2										1
2										1
2										1
2										1
2										1
2										1
2										1
2										1
2										1
2										1
2										1
2										1
2										1
2										1
2										1
2										1
8											0
8											0
8											0
8											0
8											0
8											0
8											0
8											0
8											0
8											0
8											0
8											0
8											0
8											0
8											0
8											0
8											0
8											0
8											0
8											0
1												1
3												1
3												1
3												1
3												1
3												1
3												1
3												1
3												1
3												1
4												1
4												1
4												1
4												1
5												1
8												0
8												0
8												0
1													0
2													1
2													1
3													1
3													1
3													1
3													1
3													1
3													1
3													1
3													1
3													1
3													1
3													1
3													1
3													1
3													1
4													1
4													1
4													1
4													1
5													1
1														1
1														1
1														1
1														1
3														1
3														1
3														1
3														1
3														1
3														1
3														1
3														1
3														1
3														1
4														1
4														1
1															0
2															1
3															1
3															1
3															1
3															1
3															1
3															1
3															1
4															1
4																1
8																0
8																0
8																0
8																0
8																0
8																0
8																0
8																0
8																0
8																0
8																0
8																0
8																0
8																0
8																0
8																0
8																0
8																0
8																0
1																	0
2																	1
3																	1
3																	1
3																	1
3																	1
3																	1
3																	1
3																	1
3																	1
3																	1
3																	1
3																	1
3																	1
4																	1
4																	1
4																	1
4																	1
4																	1
5																	1
1																		1
1																		1
1																		1
2																		1
3																		1
3																		1
3																		1
3																		1
3																		1
3																		1
3																		1
3																		1
3																		1
4																		1
4																		1
4																		1
4																		1
4																		1
1																			1
2																			1
2																			1
3																			1
3																			1
3																			1
3																			1
3																			1
3																			1
3																			1
3																			1
4																			1
4																			1
4																			1
4																			1
4																			1
5																			1
5																			1
1																				1
1																				1
3																				1
3																				1
3																				1
3																				1
3																				1
3																				1
3																				1
3																				1
3																				1
3																				1
3																				1
4																				1
4																				1
4																				1
1																					1
2																					1
2																					1
3																					1
3																					1
3																					1
3																					1
3																					1
3																					1
3																					1
3																					1
3																					1
3																					1
4																					1
4																					1
4																					1
6																					1
1																						0
2																						1
2																						1
2																						1
3																						1
3																						1
4																						1
8																						0
8																						0
8																						0
8																						0
8																						0
8																						0
8																						0
8																						0
8																						0
8																						0
8																						0
8																						0
8																						0
8																						0
1																							0
2																							1
2																							1
2																							1
3																							1
3																							1
3																							1
3																							1
3																							1
3																							1
3																							1
3																							1
3																							1
3																							1
3																							1
3																							1
4																							1
4																							1
4																							1
4																							1
5																							1
1																								1
2																								1
2																								1
2																								1
2																								1
2																								1
2																								1
2																								1
2																								1
3																								1
3																								1
3																								1
3																								1
3																								1
3																								1
3																								1
3																								1
3																								1
3																								1
4																								1
1																									1
1																									1
2																									1
2																									1
2																									1
3																									1
3																									1
3																									1
3																									1
3																									1
3																									1
3																									1
3																									1
3																									1
3																									1
3																									1
3																									1
4																									1
4																									1
5																									1
1																										1
2																										1
2																										1
2																										1
2																										1
2																										1
2																										1
3																										1
3																										1
4																										1
8																										0
8																										0
8																										0
8																										0
8																										0
8																										0
8																										0
8																										0
8																										0
8																										0
8																										0
8																										0
8																										0
8																										0
8																										0
1																											1
1																											1
1																											1
2																											1
2																											1
2																											1
2																											1
3																											1
3																											1
3																											1
3																											1
3																											1
3																											1
3																											1
3																											1
4																											1
5																											1
6																											1
8																											0
8																											0
8																											0
8																											0
1																												1
2																												1
2																												1
2																												1
2																												1
3																												1
3																												1
3																												1
3																												1
3																												1
3																												1
3																												1
3																												1
3																												1
3																												1
3																												1
3																												1
3																												1
3																												1
3																												1
3																												1
3																												1
4																												1
1																													0
2																													1
2																													1
2																													1
2																													1
3																													1
3																													1
3																													1
3																													1
3																													1
3																													1
3																													1
3																													1
3																													1
3																													1
3																													1
3																													1
3																													1
3																													1
3																													1
8																													0
8																													0
