# Supplementary material for: Distinct Bomanins at the Drosophila 55C locus function in resistance and resilience to infections
Source: EMBO Rep. 2026 Jan 9;27(3):629–53. doi: 10.1038/s44319-025-00559-6 (PMC12894722; doi:10.1038/s44319-025-00559-6)
Supplement: Supplementary file 4 — Source data Fig. 2 [file 44319_2025_559_MOESM4_ESM.zip › Source data/figure 2/Figure 2A/Cas9 mutant-55C deficiency flies/DIM Deficiency/A.f/L214 A.f 20171208 3X10^7 4.6nl.xlsx]

## Sheet: Sheet1
Days	A5001 PBS	A5001 A.f	W PBS	W A.f	MyD88 PBS	MyD88 A.f	DIM 55C left deficiency PBS	DIM 55C left deficiency A.f
8	0
8	0
8	0
8	0
8	0
8	0
8	0
8	0
8	0
8	0
8	0
8	0
8	0
8	0
8	0
1		1
2		1
2		1
2		1
3		1
3		1
4		1
8		0
8		0
8		0
8		0
8		0
8		0
8		0
8		0
2			1
2			1
2			1
3			1
8			0
8			0
8			0
8			0
8			0
8			0
8			0
8			0
8			0
8			0
8			0
8			0
8			0
8			0
8			0
8			0
3				1
3				1
4				1
6				1
6				1
7				1
7				1
7				1
8				0
8				0
8				0
8				0
8				0
8				0
8				0
8				0
8				0
8				0
8				0
8				0
2					1
2					1
2					1
8					0
8					0
8					0
8					0
8					0
8					0
8					0
8					0
8					0
8					0
8					0
8					0
8					0
8					0
8					0
8					0
8					0
2						1
2						1
2						1
2						1
2						1
2						1
3						1
3						1
3						1
3						1
3						1
3						1
3						1
3						1
3						1
3						1
3						1
3						1
3						1
4						1
4						1
5						1
5						1
5							1
8							0
8							0
8							0
8							0
8							0
8							0
8							0
8							0
8							0
8							0
8							0
8							0
8							0
8							0
2								1
2								1
3								1
3								1
3								1
3								1
3								1
3								1
8								1
8								0
8								0
8								0
8								0
8								0
8								0
8								0
