# Supplementary material for: Distinct Bomanins at the Drosophila 55C locus function in resistance and resilience to infections
Source: EMBO Rep. 2026 Jan 9;27(3):629–53. doi: 10.1038/s44319-025-00559-6 (PMC12894722; doi:10.1038/s44319-025-00559-6)
Supplement: Supplementary file 4 — Source data Fig. 2 [file 44319_2025_559_MOESM4_ESM.zip › Source data/figure 2/Figure 2A/Cas9 mutant-55C deficiency flies/DIM Deficiency/A.f/L214 L215 20180108 5 x 10^7 A.f.xlsx]

## Sheet: Sheet1
Days	A5001 PBS	A5001 A.f	W PBS	W A.f	MyD88 PBS	MyD88 A.f	DIM deficiency PBS	DIM deficiency A.f
8	1
9	1
13	0
13	0
13	0
13	0
13	0
13	0
13	0
13	0
13	0
13	0
13	0
13	0
13	0
13	0
13	0
13	0
13	0
13	0
3		1
5		1
9		1
13		1
13		0
13		0
13		0
13		0
13		0
13		0
13		0
13		0
13		0
13		0
13		0
13		0
13		0
13		0
13		0
13		0
1			1
1			1
4			1
6			1
13			0
13			0
13			0
13			0
13			0
13			0
13			0
13			0
13			0
13			0
13			0
13			0
13			0
13			0
13			0
2				1
6				1
7				1
7				1
8				1
10				1
10				1
10				1
11				1
12				1
12				1
13				0
13				0
13				0
13				0
13				0
13				0
13				0
1					1
1					1
4					1
7					1
8					1
11					1
13					0
13					0
13					0
13					0
13					0
13					0
13					0
13					0
13					0
13					0
13					0
13					0
13					0
13					0
13					0
1						1
2						1
2						1
2						1
2						1
2						1
3						1
3						1
3						1
3						1
3						1
3						1
3						1
3						1
4						1
4						1
4						1
5						1
5						1
5						1
13						1
1
2
8
13
13
13
13
13
13
13
13
13
13
13
13
13
13
13
13
13
3
3
3
3
3
3
3
4
4
4
4
5
6
7
9
9
11
11
11
13
3							1
3							1
4							1
13							0
13							0
13							0
13							0
13							0
13							0
13							0
13							0
13							0
13							0
13							0
13							0
13							0
13							0
13							0
13							0
13							0
3								1
3								1
3								1
3								1
3								1
3								1
3								1
3								1
3								1
3								1
3								1
4								1
4								1
4								1
4								1
4								1
4								1
