# Supplementary material for: Distinct Bomanins at the Drosophila 55C locus function in resistance and resilience to infections
Source: EMBO Rep. 2026 Jan 9;27(3):629–53. doi: 10.1038/s44319-025-00559-6 (PMC12894722; doi:10.1038/s44319-025-00559-6)
Supplement: Supplementary file 4 — Source data Fig. 2 [file 44319_2025_559_MOESM4_ESM.zip › Source data/figure 2/Figure 2A/Cas9 mutant-55C deficiency flies/DIM Deficiency/A.f/L215 20180114 3 x 10^7 A.f.xlsx]

## Sheet: Sheet1
Days	A5001 PBS	A5001 A.f	MyD88 PBS	MyD88 A.f	DIM deficiency PBS	DIM deficiency A.f
2	1
7	0
7	0
7	0
7	0
7	0
7	0
7	0
7	0
7	0
7	0
7	0
7	0
7	0
7	0
7	0
7	0
7	0
7	0
7	0
4		1
4		1
4		1
7		1
7		0
7		0
7		0
7		0
7		0
7		0
7		0
7		0
7		0
7		0
7		0
7		0
7		0
7		0
7		0
7		0
2			1
2			1
7			0
7			0
7			0
7			0
7			0
7			0
7			0
7			0
7			0
7			0
7			0
7			0
7			0
7			0
7			0
7			0
7			0
3				1
3				1
4				1
4				1
4				1
4				1
4				1
5				1
7				1
7					0
7					0
7					0
7					0
7					0
7					0
7					0
7					0
7					0
7					0
7					0
7					0
7					0
7					0
7					0
7					0
7					0
7					0
7					0
7					0
4						1
4						1
4						1
4						1
4						1
4						1
4						1
4						1
5						1
5						1
5						1
5						1
5						1
5						1
5						1
5						1
6						1
8						1
8						0
8						0
