# Supplementary material for: Distinct Bomanins at the Drosophila 55C locus function in resistance and resilience to infections
Source: EMBO Rep. 2026 Jan 9;27(3):629–53. doi: 10.1038/s44319-025-00559-6 (PMC12894722; doi:10.1038/s44319-025-00559-6)
Supplement: Supplementary file 4 — Source data Fig. 2 [file 44319_2025_559_MOESM4_ESM.zip › Source data/figure 2/Figure 2A/Cas9 mutant-55C deficiency flies/DIM Deficiency/C.a/20171218 C.a.xlsx]

## Sheet: Sheet1
Days	W PBS	W C.a	A5001 PBS	A5001 C.a	MyD88 PBS	MyD88 C.a	DIM left deficiency PBS	DIM left deficiency C.a	DIM full deficiency PBS	DIM full deficiency C.a
1	0
2	0
3	0
4	0
5	0
6	0
7	0
8	0
9	0
10	0
11	0
11	0
11	0
11	0
11	0
1		1
2		1
2		1
2		1
2		1
2		1
2		1
2		1
4		1
5		1
6		1
7		1
11		1
11		0
11		0
11		0
11		0
11		0
11		0
1			0
2			0
3			0
4			1
5			0
6			0
7			0
8			0
9			0
10			0
11			0
11			0
11			0
11			0
1				1
2				1
2				1
2				1
2				1
3				1
4				1
7				1
7				1
8				1
10				1
11				0
11				0
11				0
11				0
11				0
1					0
2					0
3					0
4					0
5					0
6					0
7					0
8					0
9					0
10					0
11					0
11					0
11					0
11					0
11					0
1						1
1						1
1						1
1						1
1						1
1						1
1						1
1						1
1						1
1						1
1						1
1						1
2						1
2						1
2						1
2						1
2						1
2						1
2						1
5						1
1							0
2							0
3							1
4							0
5							0
6							0
7							0
8							1
9							0
10							0
11							0
11							0
11							0
11							0
11							0
11							0
1								1
2								1
3								1
3								1
3								1
3								1
3								1
3								1
4								1
4								1
4								1
5								1
6								1
6								1
7								0
8								0
9								0
10								0
11								0
11								0
1									0
2									0
3									0
4									0
5									0
6									0
7									0
8									0
9									0
10									0
11									0
11									0
11									0
11									0
11									0
11									0
11									0
11									0
11									0
11									0
1										1
2										1
2										1
2										1
2										1
2										1
2										1
3										1
4										1
4										1
