# Supplementary material for: Distinct Bomanins at the Drosophila 55C locus function in resistance and resilience to infections
Source: EMBO Rep. 2026 Jan 9;27(3):629–53. doi: 10.1038/s44319-025-00559-6 (PMC12894722; doi:10.1038/s44319-025-00559-6)
Supplement: Supplementary file 4 — Source data Fig. 2 [file 44319_2025_559_MOESM4_ESM.zip › Source data/figure 2/Figure 2A/Cas9 mutant-55C deficiency flies/DIM Deficiency/C.a/20180109 C.a L215.xlsx]

## Sheet: Sheet1
Days	A5001 PBS	A5001 C.a	MyD88 PBS	MyD88 C.a	55C DIM deficiency PBS	55C DIM deficiency C.a
2	1
9	0
9	0
9	0
9	0
9	0
9	0
9	0
9	0
9	0
9	0
9	0
9	0
9	0
9	0
9	0
9	0
9	0
1		1
2		1
2		1
2		1
2		1
2		1
2		1
3		1
3		1
5		1
6		1
8		1
9		0
9		0
9		0
9		0
9		0
9		0
9		0
9		0
9		0
2			1
2			1
2			1
2			1
2			1
3			1
3			1
8			1
9			0
9			0
9			0
9			0
9			0
9			0
9			0
9			0
9			0
9			0
9			0
9			0
1				1
1				1
1				1
1				1
1				1
1				1
1				1
1				1
1				1
1				1
1				1
1				1
1				1
1				1
1				1
1				1
1				1
2				1
2				1
9				1
6					1
9					0
9					0
9					0
9					0
9					0
9					0
9					0
9					0
9					0
9					0
9					0
9					0
9					0
9					0
9					0
9					0
1						1
1						1
1						1
1						1
1						1
1						1
1						1
1						1
1						1
1						1
2						1
2						1
3						1
4						1
5						1
9						0
