# Supplementary material for: Distinct Bomanins at the Drosophila 55C locus function in resistance and resilience to infections
Source: EMBO Rep. 2026 Jan 9;27(3):629–53. doi: 10.1038/s44319-025-00559-6 (PMC12894722; doi:10.1038/s44319-025-00559-6)
Supplement: Supplementary file 4 — Source data Fig. 2 [file 44319_2025_559_MOESM4_ESM.zip › Source data/figure 2/Figure 2A/Cas9 mutant-55C deficiency flies/DIM Deficiency/C.g/121 C.g 20190415 prick.xlsx]

## Sheet: Sheet1
Days	A5001 PBS	A5001 C.g	A5001 C.g	A5001 C.g	MyD88 PBS	MyD88 C.g	MyD88 C.g	MyD88 C.g	L213* PBS	L213* C.g	L213* C.g	L213* C.g	121 PBS	121 C.g	121 C.g	121 C.g
1	1
1	1
4	1
7	1
10	0
10	0
10	0
10	0
10	0
10	0
10	0
10	0
10	0
10	0
10	0
10	0
10	0
10	0
10	0
10	0
1		1
1		1
2		1
4		1
7		1
7		1
9		1
10		0
10		0
10		0
10		0
10		0
10		0
10		0
10		0
10		0
10		0
10		0
10		0
1			1
2			1
7			1
7			1
8			1
9			1
9			1
10			1
10			0
10			0
10			0
10			0
10			0
10			0
10			0
10			0
10			0
10			0
10			0
10			0
1				1
1				1
1				1
1				1
2				1
2				1
2				1
2				1
2				1
2				1
2				1
3				1
4				1
6				1
8				1
10				0
10				0
10				0
10				0
10				0
1					1
1					1
2					1
2					1
3					1
4					1
8					1
10					0
10					0
10					0
10					0
10					0
10					0
10					0
10					0
10					0
10					0
10					0
10					0
10					0
10					0
10					0
1						1
1						1
1						1
1						1
2						1
2						1
2						1
2						1
2						1
2						1
2						1
2						1
2						1
3						1
3						1
3						1
3						1
3						1
3						1
4						1
1							1
1							1
1							1
1							1
1							1
1							1
2							1
2							1
2							1
2							1
2							1
2							1
2							1
2							1
2							1
2							1
3							1
4							1
4							1
5							1
1								1
1								1
1								1
1								1
1								1
1								1
1								1
2								1
2								1
2								1
2								1
2								1
2								1
2								1
2								1
2								1
2								1
2								1
3								1
3								1
1									1
2									1
7									1
10									0
10									0
10									0
10									0
10									0
10									0
10									0
10									0
10									0
10									0
10									0
10									0
10									0
10									0
10									0
10									0
10									0
1										1
1										1
2										1
3										1
3										1
7										1
7										1
9										1
10										0
10										0
10										0
10										0
10										0
10										0
10										0
10										0
1											1
1											1
1											1
1											1
1											1
2											1
2											1
2											1
2											1
2											1
2											1
3											1
4											1
5											1
6											1
8											1
10											0
10											0
10											0
1												1
1												1
2												1
2												1
2												1
2												1
10												0
10												0
10												0
10												0
10												0
10												0
10												0
10												0
10												0
10												0
1													1
1													1
1													1
2													1
2													1
2													1
2													1
3													1
3													1
8													1
10													0
10													0
10													0
10													0
10													0
10													0
10													0
10													0
10													0
10													0
10													0
10													0
10													0
2														1
2														1
2														1
2														1
2														1
2														1
2														1
2														1
3														1
8														1
10														1
10														0
10														0
10														0
10														0
10														0
1															1
1															1
1															1
1															1
1															1
1															1
2															1
2															1
2															1
2															1
2															1
2															1
2															1
2															1
3															1
3															1
3															1
7															1
10															0
1																1
1																1
1																1
2																1
2																1
2																1
2																1
2																1
2																1
2																1
2																1
4																1
4																1
4																1
5																1
5																1
7																1
9																1
