# Supplementary material for: Distinct Bomanins at the Drosophila 55C locus function in resistance and resilience to infections
Source: EMBO Rep. 2026 Jan 9;27(3):629–53. doi: 10.1038/s44319-025-00559-6 (PMC12894722; doi:10.1038/s44319-025-00559-6)
Supplement: Supplementary file 4 — Source data Fig. 2 [file 44319_2025_559_MOESM4_ESM.zip › Source data/figure 2/Figure 2A/Cas9 mutant-55C deficiency flies/DIM Deficiency/C.g/20170111 C.g DIM deficiency.xlsx]

## Sheet: Sheet1
Days	A5001 PBS	A5001 C.g	W PBS	W C.g	MyD88 PBS	MyD88 C.g	55C DIM deficiency PBS	55C DIM deficiency C.g
2	1
3	1
4	1
9	1
11	0
11	0
11	0
11	0
11	0
11	0
11	0
11	0
11	0
11	0
11	0
11	0
11	0
11	0
11	0
11	0
2		1
2		1
2		1
2		1
6		1
8		1
9		1
10		1
11		1
11		0
11		0
11		0
11		0
11		0
11		0
11		0
11		0
11		0
11		0
11		0
2			1
2			1
11			1
11			0
11			0
11			0
11			0
11			0
11			0
11			0
11			0
11			0
11			0
11			0
11			0
11			0
11			0
11			0
11			0
11			0
2				1
3				1
8				1
11				0
11				0
11				0
11				0
11				0
11				0
11				0
11				0
11				0
11				0
11				0
11				0
11				0
11				0
11				0
11				0
11				0
1					1
11					0
11					0
11					0
11					0
11					0
11					0
11					0
11					0
11					0
11					0
11					0
11					0
11					0
11					0
11					0
11					0
11					0
11					0
11					0
1						1
1						1
1						1
2						1
2						1
3						1
6						1
7						1
8						1
8						1
8						1
9						1
10						1
11						0
11						0
11						0
11						0
11						0
11						0
1							1
1							1
1							1
1							1
9							1
11							0
11							0
11							0
11							0
11							0
11							0
11							0
11							0
11							0
11							0
11							0
11							0
11							0
11							0
11							0
1								1
1								1
1								1
1								1
1								1
1								1
1								1
1								1
1								1
1								1
1								1
2								1
2								1
2								1
3								1
3								1
3								1
