# Supplementary material for: Distinct Bomanins at the Drosophila 55C locus function in resistance and resilience to infections
Source: EMBO Rep. 2026 Jan 9;27(3):629–53. doi: 10.1038/s44319-025-00559-6 (PMC12894722; doi:10.1038/s44319-025-00559-6)
Supplement: Supplementary file 4 — Source data Fig. 2 [file 44319_2025_559_MOESM4_ESM.zip › Source data/figure 2/Figure 2A/Cas9 mutant-55C deficiency flies/DIM Deficiency/C.g/20170112 C.g DIM full and left deficiency.xlsx]

## Sheet: Sheet1
Days	A5001 PBS	A5001 C.g 1	A5001 C.g 2	A5001 C.g 3	MyD88 PBS	MyD88 C.g 1	MyD88 C.g 2	MyD88 C.g 3	55C DIM deficiency PBS	55C DIM deficiency C.g 1	55C DIM deficiency C.g 2	55C DIM deficiency C.g 3	55C DIM left deficiency PBS	55C DIM left deficiency C.g
2	1
11	0
11	0
11	0
11	0
11	0
11	0
11	0
11	0
11	0
11	0
11	0
11	0
11	0
11	0
11	0
11	0
11	0
11	0
11	0
3		1
3		1
6		1
7		1
9		1
10		1
11		0
11		0
11		0
11		0
11		0
11		0
11		0
11		0
11		0
11		0
11		0
11		0
11		0
11		0
2			1
7			1
9			1
9			1
10			1
11			0
11			0
11			0
11			0
11			0
11			0
11			0
11			0
11			0
11			0
11			0
11			0
11			0
11			0
11			0
1				1
2				1
2				1
3				1
7				1
8				1
10				1
11				0
11				0
11				0
11				0
11				0
11				0
11				0
11				0
11				0
11				0
11				0
11				0
11				0
11					0
11					0
11					0
11					0
11					0
11					0
11					0
11					0
11					0
11					0
11					0
11					0
11					0
11					0
11					0
11					0
11					0
11					0
11					0
11					0
2						1
2						1
3						1
7						1
11						0
11						0
11						0
11						0
11						0
11						0
11						0
11						0
11						0
11						0
11						0
11						0
11						0
11						0
11						0
2							1
2							1
2							1
2							1
2							1
3							1
3							1
3							1
4							1
4							1
5							1
6							1
11							0
11							0
11							0
11							0
11							0
11							0
11							0
11							0
1								1
3								1
3								1
3								1
3								1
3								1
4								1
4								1
5								1
7								1
7								1
8								1
8								1
11								0
11								0
11								0
11								0
11								0
11								0
11								0
11								0
2									1
11									0
11									0
11									0
11									0
11									0
11									0
11									0
11									0
11									0
11									0
11									0
11									0
11									0
11									0
11									0
11									0
11									0
11									0
11									0
2										1
2										1
2										1
3										1
3										1
3										1
3										1
3										1
3										1
3										1
4										1
4										1
4										1
4										1
4										1
4										1
4										1
4										1
4										1
5										1
5										1
5										1
6										1
2											1
2											1
2											1
2											1
2											1
2											1
2											1
2											1
2											1
3											1
3											1
3											1
3											1
3											1
4											1
4											1
4											1
5											1
11											0
11											0
1												1
1												1
1												1
2												1
2												1
2												1
2												1
2												1
2												1
2												1
2												1
2												1
2												1
2												1
2												1
3												1
3												1
11												0
11													0
11													0
11													0
11													0
11													0
11													0
11													0
11													0
11													0
11													0
11													0
11													0
11													0
11													0
11													0
11													0
11													0
11													0
11													0
11													0
2														1
3														1
3														1
4														1
6														1
7														1
7														1
9														1
11														0
11														0
11														0
11														0
11														0
11														0
11														0
11														0
11														0
