# Supplementary material for: Distinct Bomanins at the Drosophila 55C locus function in resistance and resilience to infections
Source: EMBO Rep. 2026 Jan 9;27(3):629–53. doi: 10.1038/s44319-025-00559-6 (PMC12894722; doi:10.1038/s44319-025-00559-6)
Supplement: Supplementary file 4 — Source data Fig. 2 [file 44319_2025_559_MOESM4_ESM.zip › Source data/figure 2/Figure 2A/Cas9 mutant-55C deficiency flies/DIM Deficiency/C.g/20171218 L214 C.g.xlsx]

## Sheet: Sheet1
Days	A5001 PBS	A5001 C.g	W PBS	W C.g	MyD88 PBS	MyD88 C.g	DIM left deficiency PBS	DIM left deficiency C.g
1	0
2	0
3	0
4	0
5	0
6	0
7	0
8	1
9	0
10	1
11	0
11	0
11	0
11	0
11	0
1		1
9		1
10		1
10		1
11		1
11		1
11		0
11		0
11		0
11		0
11		0
11		0
11		0
11		0
11		0
1			1
4			1
10			1
11			0
11			0
11			0
11			0
11			0
11			0
11			0
11			0
11			0
11			0
11			0
11			0
11			0
11			0
11			0
11			0
11			0
2				1
3				1
6				1
7				1
8				1
10				1
10				1
11				1
11				0
11				0
11				0
11				0
11				0
11				0
11				0
11				0
11				0
11				0
1					0
2					0
3					1
4					0
5					0
6					0
7					0
8					0
9					0
10					0
11					0
11					0
11					0
11					0
11					0
2						1
2						1
2						1
2						1
2						1
2						1
7						1
7						1
8						1
8						1
9						1
9						1
11						0
11						0
11						0
11						0
11						0
11						0
1							0
2							0
3							1
4							0
5							0
6							0
7							0
8							0
9							0
10							0
11							0
11							0
11							0
11							0
11							0
11							0
11							0
11							0
11							0
11							0
1								0
2								0
3								0
4								0
5								1
6								0
7								0
8								0
9								0
10								0
11								0
11								0
11								0
11								0
11								0
11								0
11								0
11								0
11								0
11								0
