# Supplementary material for: Distinct Bomanins at the Drosophila 55C locus function in resistance and resilience to infections
Source: EMBO Rep. 2026 Jan 9;27(3):629–53. doi: 10.1038/s44319-025-00559-6 (PMC12894722; doi:10.1038/s44319-025-00559-6)
Supplement: Supplementary file 4 — Source data Fig. 2 [file 44319_2025_559_MOESM4_ESM.zip › Source data/figure 2/Figure 2A/Cas9 mutant-55C deficiency flies/DIM Deficiency/DIM Deficiency Second test C.g and C.a.xlsx]

## Sheet: Sheet1
Days after infection	W PBS	W Candida glabrata			MyD88 PBS	MyD88 Candida glabrata			L215 PBS	L215 Candida glabrata			L214 PBS	L214 Candida glabrata
0	20	20	20	20	20	20	20	20	15	18	15	15	20	20	20	20
1	20	20	18	20	20	20	17	19	15	13	10	9	20	20	20	20
2	19	18	15	17	19	18	11	12	15	4	5	4	20	20	19	19
3	16	15	14	16	19	14	9	10	15	0	2	2	20	19	18	19
4	13	14	14	15	19	14	9	10	14		0	1	20	18	18	17
5	12	14	14	12	19	12	9	10	14			0	20	18	18	17
6	12	13	14	12	19	10	8	10	14				20	18	18	17
7	11	12	13	10	19	9	7	10	14				20	17	18	17
8	10	12	11	8	18	8	7	9	14				20	17	18	17
9	10	9	11	7	18	7	6	7	14				20	15	18	17
10	8	9	9	5	18	7	5	6	14				20	13	18	16
Days after infection	W PBS	W Candida glabrata			MyD88 PBS	MyD88 Candida glabrata			DIM full deficiency PBS	DIM full deficiency Candida glabrata			DIM left deficiency PBS	DIM left deficiency Candida glabrata
0	100	100	100	100	100	100	100	100	100	100	100	100	100	100	100	100
1	100	100	90	100	100	100	85	95	100	72.2222	66.6667	60	100	100	100	100
2	95	90	75	85	95	90	55	60	100	22.2222	33.3333	26.6667	100	100	95	95
3	80	75	70	80	95	70	45	50	100	0	13.3333	13.3333	100	95	90	95
4	65	70	70	75	95	70	45	50	93.3333		0	6.66667	100	90	90	85
5	60	70	70	60	95	60	45	50	93.3333			0	100	90	90	85
6	60	65	70	60	95	50	40	50	93.3333				100	90	90	85
7	55	60	65	50	95	45	35	50	93.3333				100	85	90	85
8	50	60	55	40	90	40	35	45	93.3333				100	85	90	85
9	50	45	55	35	90	35	30	35	93.3333				100	75	90	85
10	40	45	45	25	90	35	25	30	93.3333				100	65	90	80
Days after infection	W PBS	W Candida albican			MyD88 PBS	MyD88 Candida albican			L215 PBS	L215 Candida albican			DIM left deficiency PBS	DIM left deficiency Candida albican
0	20	20	20	20	20	15	15	15	15	18	15	15	15	15	15	15
1	20	15	14	14	20	4	4	2	15	7	7	2	15	10	15	11
2	20	11	12	10	20	1	4	1	14	3	3	1	15	9	14	6
3	20	8	10	9	19	1	2	0	13	2	3	1	15	7	8	5
4	20	8	10	9	19	1	1		13	1	3	0	14	7	7	5
5	19	5	9	9	19	1	1		12	1	3		14	7	7	4
6	19	5	8	9	19	1	1		12	1	3		14	6	7	4
7	19	5	8	9	19	1	1		12	1	3		14	6	6	2
8	19	5	8	8	19	1	1		10	0	3		14	6	6	2
9	17	5	8	8	19	1	1		7		3		13	6	4	2
10	16	4	8	8	15	1	1		3		3		13	6	4	2
Days after infection	W PBS	W Candida albican			MyD88 PBS	MyD88 Candida albican			DIM full deficiency PBS	DIM full deficiency Candida albican			DIM left deficiency PBS	DIM left deficiency Candida albican
0	100	100	100	100	100	100	100	100	100	100	100	100	100	100	100	100
1	100	75	70	70	100	26.6667	26.6667	13.3333	100	38.8889	46.6667	13.3333	100	66.6667	100	73.3333
2	100	55	60	50	100	6.66667	26.6667	6.66667	93.3333	16.6667	20	6.66667	100	60	93.3333	40
3	100	40	50	45	95	6.66667	13.3333	0	86.6667	11.1111	20	6.66667	100	46.6667	53.3333	33.3333
4	100	40	50	45	95	6.66667	6.66667	0	86.6667	5.55556	20	0	93.3333	46.6667	46.6667	33.3333
5	95	25	45	45	95	6.66667	6.66667	0	80	5.55556	20	0	93.3333	46.6667	46.6667	26.6667
6	95	25	40	45	95	6.66667	6.66667	0	80	5.55556	20	0	93.3333	40	46.6667	26.6667
7	95	25	40	45	95	6.66667	6.66667	0	80	5.55556	20	0	93.3333	40	40	13.3333
8	95	25	40	40	95	6.66667	6.66667	0	66.6667	0	20	0	93.3333	40	40	13.3333
9	85	25	40	40	95	6.66667	6.66667	0	46.6667		20	0	86.6667	40	26.6667	13.3333
10	80	20	40	40	75	6.66667	6.66667	0	20		20	0	86.6667	40	26.6667	13.3333
