# Supplementary material for: Distinct Bomanins at the Drosophila 55C locus function in resistance and resilience to infections
Source: EMBO Rep. 2026 Jan 9;27(3):629–53. doi: 10.1038/s44319-025-00559-6 (PMC12894722; doi:10.1038/s44319-025-00559-6)
Supplement: Supplementary file 4 — Source data Fig. 2 [file 44319_2025_559_MOESM4_ESM.zip › Source data/figure 2/Figure 2A/Cas9 mutant-55C deficiency flies/DIM Deficiency/DIM deficiency identify E,fa Ecc15.xlsx]

## Sheet: Sheet1
Days after injection	MyD88 PBS	MyD88 Ecc15			MyD88 E.fa				W1118 PBS	W1118 Ecc15			W1118 E.fa				DIM left deficiency PBS	DIM left deficiency Ecc15			DIM left deficiency E.fa				DIM full deficiency PBS	DIM full deficiency Ecc15			DIM full deficiency E.fa
0	20	20	19	19	19	20	20		19	20	19	20	20	20	19		20	19	19	20	19	19	20		20	20	20	20	19	20	19
0.5	20	20	19	19	19	20	20		19	20	19	20	20	20	19		20	19	19	20	19	19	20		20	20	20	20	19	20	19
1	20	20	19	19	19	20	20		19	20	19	20	20	20	18		20	19	19	20	19	19	20		20	20	20	19	19	20	19
2	20	20	19	19	7	9	2		19	19	19	20	17	20	14		20	18	19	20	5	10	4		20	20	20	19	19	20	4
3	20	19	18	18	6	8	2		18	19	17	20	17	17	10		19	17	19	20	5	10	2		20	18	20	19	4	12	3
4	20	18	17	16	6	8	2		18	19	17	19	15	14	6		18	17	19	18	5	10	2		20	18	19	19	4	11	3
5	20	17	16	16	6	8	2		18	19	17	17	15	14	5		18	16	19	18	5	10	2		20	18	19	18	4	11	3
Days after injection	MyD88 PBS	MyD88 Ecc15			MyD88 E.fa				W1118 PBS	W1118 Ecc15			W1118 E.fa				DIM left deficiency PBS	DIM left deficiency Ecc15			DIM left deficiency E.fa				DIM full deficiency PBS	DIM full deficiency Ecc15			DIM full deficiency E.fa
0	100	100	100	100	100	100	100		100	100	100	100	100	100	100		100	100	100	100	100	100	100		100	100	100	100	100	100	100
0.5	100	100	100	100	100	100	100		100	100	100	100	100	100	100		100	100	100	100	100	100	100		100	100	100	100	100	100	100
1	100	100	100	100	100	100	100		100	100	100	100	100	100	94.7368		100	100	100	100	100	100	100		100	100	100	95	100	100	100
2	100	100	100	100	36.8421	45	10		100	95	100	100	85	100	73.6842		100	94.7368	100	100	26.3158	52.6316	20		100	100	100	95	100	100	21.0526
3	100	95	94.7368	94.7368	31.5789	40	10		94.7368	95	89.4737	100	85	85	52.6316		95	89.4737	100	100	26.3158	52.6316	10		100	90	100	95	21.0526	60	15.7895
4	100	90	89.4737	84.2105	31.5789	40	10		94.7368	95	89.4737	95	75	70	31.5789		90	89.4737	100	90	26.3158	52.6316	10		100	90	95	95	21.0526	55	15.7895
5	100	85	84.2105	84.2105	31.5789	40	10		94.7368	95	89.4737	85	75	70	26.3158		90	84.2105	100	90	26.3158	52.6316	10		100	90	95	90	21.0526	55	15.7895
