# Supplementary material for: Distinct Bomanins at the Drosophila 55C locus function in resistance and resilience to infections
Source: EMBO Rep. 2026 Jan 9;27(3):629–53. doi: 10.1038/s44319-025-00559-6 (PMC12894722; doi:10.1038/s44319-025-00559-6)
Supplement: Supplementary file 4 — Source data Fig. 2 [file 44319_2025_559_MOESM4_ESM.zip › Source data/figure 2/Figure 2A/Cas9 mutant-55C deficiency flies/DIM Deficiency/DIM deficiency identify candida glabrata and albican prick.xlsx]

## Sheet: Sheet1
Days after infection	w1118 PBS	W1118 glabrata				MyD88 PBS	MyD88 glabrata				DIM left deficiency PBS	DIM left deficiency glabrata				DIM full deficiency PBS	DIM full deficiency glabrata
0	20	20	20	20		20	19	19	19		20	20	20	19		20	20	15	15
1	20	19	20	19		20	19	16	19		20	20	20	19		20	16	15	10
2	20	19	20	19		20	16	14	17		20	20	20	19		20	14	12	9
3	20	18	20	18		19	14	11	15		20	19	20	18		20	8	10	5
4	20	17	20	18		19	10	10	12		20	18	20	17		20	4	8	4
5	20	17	20	18		19	9	10	10		20	18	20	17		20	2	5	1
6	20	17	20	18		19	9	10	8		20	18	20	17		20	2	3	0
Days after infection	w1118 PBS	W1118 glabrata				MyD88 PBS	MyD88 glabrata				DIM left deficiency PBS	DIM left deficiency glabrata				DIM full deficiency PBS	DIM full deficiency glabrata
0	100	100	100	100		100	100	100	100		100	100	100	100		100	100	100	100
1	100	95	100	95		100	100	84.2105	100		100	100	100	100		100	80	100	66.6667
2	100	95	100	95		100	84.2105	73.6842	89.4737		100	100	100	100		100	70	80	60
3	100	90	100	90		95	73.6842	57.8947	78.9474		100	95	100	94.7368		100	40	66.6667	33.3333
4	100	85	100	90		95	52.6316	52.6316	63.1579		100	90	100	89.4737		100	20	53.3333	26.6667
5	100	85	100	90		95	47.3684	52.6316	52.6316		100	90	100	89.4737		100	10	33.3333	6.66667
6	100	85	100	90		95	47.3684	52.6316	42.1053		100	90	100	89.4737		100	10	20	0

## Sheet: Sheet2
Days after infection	w1118 PBS	W1118 albican				MyD88 PBS	MyD88 albican				DIM left deficiency PBS	DIM left deficiency albican				DIM full deficiency PBS	DIM full deficiency albican
0	20	15	14	13		15	15	15	15		19	19	20	20		15	14	15	15
1	20	5	5	6		15	5	6	7		19	16	15	13		15	10	11	9
2	18	4	4	4		15	3	0	1		19	16	15	10		15	6	10	8
3	16	4	3	3		15	1		1		19	13	14	9		14	5	7	7
4	16	4	3	3		14	1		0		19	11	11	9		13	3	6	7
5	16	4	3	3		14	0				19	10	11	8		13	2	6	6
6	16	4	1	3		14					19	10	9	7		12	1	6	6
Days after infection	w1118 PBS	W1118 albican				MyD88 PBS	MyD88 albican				DIM left deficiency PBS	DIM left deficiency albican				DIM full deficiency PBS	DIM full deficiency albican
0	100	100	100	100		100	100	100	100		100	100	100	100		100	100	100	100
1	100	33.3333	35.7143	46.1538		100	33.3333	40	46.6667		100	84.2105	75	65		100	71.4286	73.3333	60
2	90	26.6667	28.5714	30.7692		100	20	0	6.66667		100	84.2105	75	50		100	42.8571	66.6667	53.3333
3	80	26.6667	21.4286	23.0769		100	6.66667	0	6.66667		100	68.4211	70	45		93.3333	35.7143	46.6667	46.6667
4	80	26.6667	21.4286	23.0769		93.3333	6.66667	0	0		100	57.8947	55	45		86.6667	21.4286	40	46.6667
5	80	26.6667	21.4286	23.0769		93.3333	0	0	0		100	52.6316	55	40		86.6667	14.2857	40	40
6	80	26.6667	7.14286	23.0769		93.3333	0	0	0		100	52.6316	45	35		80	7.14286	40	40

## Sheet: Sheet3
	A.f
D	w1118 PBS	W1118			MyD88 PBS	MyD88				L214 PBS	L214				L215 PBS	L215
0	19	20	20	20	20	20	20	19		19	20	20	20		15	15	15	15
1	19	16	19	18	20	20	19	19		19	18	17	19		15	14	14	14
2	19	0	1	0	19	1	3	1		19	1	5	1		14	0	0	0
3	19				19	0	0	0		19	0	0	0		14
