# Supplementary material for: Distinct Bomanins at the Drosophila 55C locus function in resistance and resilience to infections
Source: EMBO Rep. 2026 Jan 9;27(3):629–53. doi: 10.1038/s44319-025-00559-6 (PMC12894722; doi:10.1038/s44319-025-00559-6)
Supplement: Supplementary file 4 — Source data Fig. 2 [file 44319_2025_559_MOESM4_ESM.zip › Source data/figure 2/Figure 2A/Cas9 mutant-55C deficiency flies/DIM Deficiency/E.fae/20170109 E.fae 0.2 4.6nl 25degree DIM full and left deficiency.xlsx]

## Sheet: Sheet1
Days	A5001 PBS	A5001 E.fae	MyD88 PBS	MyD88 E.fae	55C DIM deficiency PBS	55C DIM deficiency C.g 1	55C DIM deficiency C.g 2	55C DIM deficiency C.g 3	55C DIM left deficiency PBS	55C DIM left deficiency C.g 1	55C DIM left deficiency C.g 2	55C DIM left deficiency C.g 3
8	0
8	0
8	0
8	0
8	0
8	0
8	0
8	0
8	0
8	0
8	0
8	0
8	0
8	0
8	0
8	0
8	0
8	0
8	0
8	0
2		1
2		1
2		1
2		1
2		1
3		1
3		1
3		1
3		1
3		1
4		1
4		1
8		0
8		0
8		0
8		0
8		0
8		0
8		0
3			1
8			0
8			0
8			0
8			0
8			0
8			0
8			0
8			0
8			0
8			0
8			0
8			0
8			0
8			0
8			0
8			0
8			0
8			0
8			0
1				1
1				1
2				1
2				1
2				1
2				1
2				1
2				1
2				1
2				1
2				1
2				1
2				1
2				1
2				1
2				1
2				1
2				1
2				1
2				1
8					0
8					0
8					0
8					0
8					0
8					0
8					0
8					0
8					0
8					0
8					0
8					0
8					0
8					0
8					0
8					0
8					0
8					0
8					0
1						1
1						1
2						1
2						1
2						1
2						1
2						1
2						1
2						1
2						1
2						1
2						1
2						1
2						1
2						1
2						1
2						1
2						1
2						1
2						1
1							1
1							1
1							1
1							1
2							1
2							1
2							1
2							1
2							1
2							1
2							1
2							1
2							1
2							1
2							1
2							1
2							1
2							1
2							1
2							1
1								1
1								1
1								1
2								1
2								1
2								1
2								1
2								1
2								1
2								1
2								1
2								1
2								1
2								1
2								1
2								1
2								1
2								1
2								1
2								1
2									1
8									0
8									0
8									0
8									0
8									0
8									0
8									0
8									0
8									0
8									0
8									0
8									0
8									0
8									0
8									0
8									0
8									0
8									0
8									0
1										1
1										1
1										1
1										1
1										1
2										1
2										1
2										1
2										1
2										1
2										1
2										1
2										1
2										1
2										1
2										1
2										1
2										1
2										1
2										1
1											1
1											1
1											1
1											1
1											1
1											1
2											1
2											1
2											1
2											1
2											1
2											1
2											1
2											1
2											1
2											1
2											1
2											1
2											1
2											1
1												1
1												1
1												1
1												1
1												1
2												1
2												1
2												1
2												1
2												1
2												1
2												1
2												1
2												1
2												1
2												1
2												1
