# Supplementary material for: Distinct Bomanins at the Drosophila 55C locus function in resistance and resilience to infections
Source: EMBO Rep. 2026 Jan 9;27(3):629–53. doi: 10.1038/s44319-025-00559-6 (PMC12894722; doi:10.1038/s44319-025-00559-6)
Supplement: Supplementary file 4 — Source data Fig. 2 [file 44319_2025_559_MOESM4_ESM.zip › Source data/figure 2/Figure 2A/Cas9 mutant-55C deficiency flies/DIM Deficiency/E.fae/20171020 E.fae L214 L215.xlsx]

## Sheet: Sheet1
Days	A5001 PBS	A5001 E.fae	DIM left deficiency PBS	DIM left deficiency E.fae	DIM full deficiency PBS	DIM full deficiency E.fae	MyD88 PBS	MyD88 E.fae
1	0
2	0
3	0
4	0
5	0
6	1
7	0
7	0
7	0
7	0
7	0
7	0
7	0
7	0
7	0
7	0
7	0
7	0
7	0
7	0
1		1
1		1
1		1
1		1
3		1
3		1
3		1
3		1
4		1
4		1
4		1
4		1
6		1
7		0
7		0
3			1
3			1
4			1
5			1
7			0
7			0
7			0
7			0
7			0
7			0
7			0
7			0
7			0
7			0
7			0
7			0
7			0
7			0
7			0
1				1
1				1
1				1
1				1
1				1
1				1
1				1
1				1
1				1
1				1
1				1
1				1
1				1
1				1
1				1
1				1
1				1
1				1
1				1
2				1
3					1
7					0
7					0
7					0
7					0
7					0
7					0
7					0
7					0
7					0
7					0
7					0
7					0
7					0
7					0
7					0
7					0
7					0
7					0
7					0
1						1
1						1
1						1
1						1
1						1
1						1
1						1
1						1
1						1
1						1
1						1
1						1
2						1
3						1
7						1
1							1
3							1
3							1
3							1
5							1
7							1
7							0
7							0
7							0
7							0
7							0
7							0
7							0
7							0
7							0
7							0
1								1
1								1
1								1
1								1
1								1
1								1
1								1
1								1
1								1
1								1
1								1
1								1
1								1
2								1
2								1
2								1
2								1
