# Supplementary material for: Distinct Bomanins at the Drosophila 55C locus function in resistance and resilience to infections
Source: EMBO Rep. 2026 Jan 9;27(3):629–53. doi: 10.1038/s44319-025-00559-6 (PMC12894722; doi:10.1038/s44319-025-00559-6)
Supplement: Supplementary file 4 — Source data Fig. 2 [file 44319_2025_559_MOESM4_ESM.zip › Source data/figure 2/Figure 2A/Cas9 mutant-55C deficiency flies/DIM Deficiency/E.fae/20171209 L214 L215 E.fa 0.2od 4.6nl.xlsx]

## Sheet: Sheet1
Days	A5001 PBS	A5001 E.fae	MyD88 PBS	MyD88 E.fae	DIM 55C deficiency PBS	DIM 55C deficiency E.fae	DIM 55C left deficiency PBS	DIM 55C left deficiency E.fae
1	1
10	0
10	0
10	0
10	0
10	0
10	0
10	0
10	0
10	0
10	0
10	0
10	0
10	0
10	0
10	0
10	0
10	0
10	0
10	0
2		1
2		1
2		1
2		1
2		1
2		1
3		1
3		1
3		1
3		1
3		1
3		1
3		1
3		1
4		1
4		1
10		0
10		0
10		0
10		0
2			1
2			1
3			1
3			1
10			1
10			0
10			0
10			0
10			0
10			0
10			0
10			0
10			0
10			0
10			0
10			0
10			0
10			0
10			0
10			0
1				1
1				1
1				1
1				1
1				1
1				1
1				1
1				1
1				1
1				1
1				1
1				1
3				1
3				1
3				1
3				1
3				1
3				1
3				1
1					1
2					1
2					1
5					1
5					1
7					1
7					1
9					1
10					0
10					0
10					0
10					0
10					0
10					0
10					0
10					0
10					0
10					0
10					0
10					0
1						1
1						1
1						1
1						1
1						1
1						1
1						1
1						1
1						1
1						1
1						1
1						1
1						1
2						1
2						1
2						1
2						1
2						1
3						1
3						1
3						1
3						1
1							1
4							1
10							0
10							0
10							0
10							0
10							0
10							0
10							0
10							0
10							0
10							0
10							0
10							0
10							0
10							0
10							0
10							0
10							0
10							0
1								1
1								1
1								1
1								1
1								1
1								1
1								1
1								1
2								1
2								1
2								1
2								1
2								1
3								1
3								1
3								1
3								1
