# Supplementary material for: Distinct Bomanins at the Drosophila 55C locus function in resistance and resilience to infections
Source: EMBO Rep. 2026 Jan 9;27(3):629–53. doi: 10.1038/s44319-025-00559-6 (PMC12894722; doi:10.1038/s44319-025-00559-6)
Supplement: Supplementary file 4 — Source data Fig. 2 [file 44319_2025_559_MOESM4_ESM.zip › Source data/figure 2/Figure 2A/Cas9 mutant-55C deficiency flies/DIM Deficiency/E.fae/20180115 E.fae 0.2od 4.6nl l214 l215.xlsx]

## Sheet: Sheet1
Hours after infection	A5001 PBS	A5001 E.fae	MyD88 PBS	MyD88 E.fae	55C DIM deficiency PBS	55C DIM deficiency E.fae	55C DIM left deficiency PBS	55C DIM left deficiency E.fae
144	1
192	0
192	0
192	0
192	0
192	0
192	0
192	0
192	0
192	0
192	0
192	0
192	0
192	0
192	0
192	0
192	0
192	0
192	0
192	0
16		1
16		1
16		1
20		1
48		1
48		1
48		1
48		1
96		1
96		1
96		1
96		1
144		1
192		0
192		0
24			1
96			1
96			1
96			1
144			1
192			1
192			0
192			0
192			0
192			0
192			0
192			0
192			0
192			0
192			0
192			0
16				1
18				1
18				1
20				1
20				1
20				1
20				1
20				1
22				1
22				1
22				1
22				1
22				1
24				1
24				1
24				1
24				1
96					1
192					0
192					0
192					0
192					0
192					0
192					0
192					0
192					0
192					0
192					0
192					0
192					0
192					0
192					0
192					0
192					0
192					0
192					0
192					0
18						1
20						1
20						1
20						1
20						1
20						1
20						1
20						1
20						1
20						1
20						1
24						1
48						1
192						0
96							1
96							1
96							1
96							1
96							1
96							1
96							1
120							1
144							1
192							0
192							0
192							0
192							0
192							0
192							0
192							0
192							0
192							0
192							0
192							0
18								1
18								1
18								1
18								1
18								1
20								1
20								1
20								1
20								1
20								1
20								1
20								1
22								1
22								1
22								1
22								1
22								1
22								1
22								1
24								1
