# Supplementary material for: Distinct Bomanins at the Drosophila 55C locus function in resistance and resilience to infections
Source: EMBO Rep. 2026 Jan 9;27(3):629–53. doi: 10.1038/s44319-025-00559-6 (PMC12894722; doi:10.1038/s44319-025-00559-6)
Supplement: Supplementary file 4 — Source data Fig. 2 [file 44319_2025_559_MOESM4_ESM.zip › Source data/figure 2/Figure 2A/Cas9 mutant-55C deficiency flies/DIM Deficiency/M.a/20180110 natural infection l214 l215 M.a 29 degree.xlsx]

## Sheet: Sheet1
Days	A5001 PBS	A5001 M.a na-inf	MyD88 PBS	MyD88 M.a na-inf	55C DIM deficiency PBS	55C DIM deficiency M.a na-inf	55C DIM left deficiency PBS	55C DIM left deficiency M.a na-inf	W PBS	W M.a na-inf
2	1
2	1
3	1
5	1
6	1
6	1
6	1
7	1
8	0
8	0
8	0
8	0
8	0
8	0
8	0
8	0
8	0
8	0
2		1
3		1
3		1
3		1
3		1
3		1
4		1
4		1
5		1
5		1
5		1
5		1
5		1
5		1
6		1
6		1
8		0
8		0
3			1
7			1
8			0
8			0
8			0
8			0
8			0
8			0
8			0
8			0
8			0
8			0
8			0
8			0
8			0
8			0
2				1
2				1
2				1
3				1
3				1
3				1
3				1
3				1
3				1
4				1
4				1
4				1
4				1
5				1
5				1
6				1
7					1
8					0
8					0
8					0
8					0
8					0
8					0
8					0
8					0
8					0
8					0
8					0
8					0
8					0
2						1
3						1
3						1
3						1
3						1
3						1
3						1
3						1
3						1
3						1
3						1
3						1
3						1
3						1
4						1
4						1
3							1
7							1
8							1
8							1
8							0
8							0
8							0
8							0
8							0
8							0
8							0
8							0
8							0
8							0
1								1
1								1
2								1
2								1
2								1
2								1
3								1
3								1
3								1
3								1
4								1
4								1
4								1
5								1
5								1
6								1
7								1
8								0
1									1
2									1
2									1
2									1
2									1
2									1
3									1
3									1
3									1
7									1
8									0
8									0
8									0
8									0
8									0
8									0
8									0
8									0
2										1
2										1
3										1
3										1
4										1
5										1
5										1
5										1
5										1
5										1
5										1
7										1
7										1
8										1
8										1
8										0
8										0
8										0
