# Supplementary material for: Distinct Bomanins at the Drosophila 55C locus function in resistance and resilience to infections
Source: EMBO Rep. 2026 Jan 9;27(3):629–53. doi: 10.1038/s44319-025-00559-6 (PMC12894722; doi:10.1038/s44319-025-00559-6)
Supplement: Supplementary file 4 — Source data Fig. 2 [file 44319_2025_559_MOESM4_ESM.zip › Source data/figure 2/Figure 2A/Cas9 mutant-55C deficiency flies/DIM Deficiency/M.a/20181116 Natural infection 29degree 51324 85F1 L214 L215.xlsx]

## Sheet: Sheet1
days post infection	MyD88 PBS	MyD88 natural infection 1	MyD88 natural infection 2	51324* PBS	51324* natural infection 1	51324* natural infection 2	85F1 PBS	85F1 natural infection 1	85F1 natural infection 2	L214 PBS	L214 natural infection	L215 PBS	L215 natural infection 1	L215 natural infection 2	L215 natural infection 3	A5001 PBS	A5001 natural infection
1	1
2	1
5	1
11	0
11	0
11	0
11	0
11	0
11	0
11	0
11	0
11	0
11	0
11	0
11	0
11	0
11	0
11	0
11	0
11	0
11	0
4		1
5		1
5		1
5		1
5		1
5		1
5		1
5		1
5		1
5		1
5		1
5		1
6		1
6		1
6		1
6		1
6		1
6		1
7		1
4			1
4			1
4			1
4			1
5			1
5			1
5			1
5			1
5			1
5			1
5			1
5			1
5			1
6			1
6			1
6			1
6			1
3				1
3				1
11				0
11				0
11				0
11				0
11				0
11				0
11				0
11				0
11				0
11				0
11				0
11				0
11				0
11				0
11				0
11				0
11				0
11				0
1					1
1					1
1					1
1					1
1					1
1					1
1					1
1					1
1					1
1					1
1					1
1					1
1					1
6					1
6					1
7					1
8					1
8					1
8					1
9					1
1						1
1						1
1						1
7						1
9						1
10						1
1							1
2							1
2							1
6							1
6							1
11							1
11							0
11							0
11							0
11							0
11							0
11							0
11							0
11							0
11							0
11							0
11							0
11							0
11							0
11							0
1								1
1								1
1								1
1								1
1								1
1								1
1								1
4								1
5								1
11								1
11								0
1									1
1									1
1									1
1									1
5									1
6									1
6									1
7									1
7									1
9									1
1										1
1										1
1										1
1										1
3										1
3										1
6										1
7										1
7										1
8										1
9										1
11										1
11										1
11										0
11										0
11										0
11										0
1											1
1											1
1											1
1											1
1											1
1											1
1											1
1											1
1											1
1											1
3											1
4											1
4											1
4											1
4											1
4											1
4											1
4											1
4											1
6											1
1												1
11												0
11												0
11												0
11												0
11												0
11												0
11												0
11												0
11												0
11												0
11												0
11												0
11												0
11												0
11												0
11												0
11												0
11												0
11												0
1													1
1													1
1													1
3													1
3													1
3													1
3													1
3													1
4													1
4													1
4													1
4													1
4													1
4													1
4													1
6													1
6													1
9													1
1														1
1														1
1														1
1														1
1														1
1														1
1														1
1														1
1														1
1														1
1														1
1														1
1														1
1														1
4														1
4														1
5														1
5														1
1															1
1															1
1															1
1															1
1															1
1															1
1															1
1															1
3															1
3															1
3															1
4															1
4															1
4															1
4															1
4															1
5															1
5															1
5															1
1																1
1																1
1																1
1																1
1																1
1																1
1																1
1																1
1																1
1																1
1																1
2																1
11																0
11																0
11																0
11																0
1																	1
1																	1
1																	1
3																	1
4																	1
5																	1
5																	1
6																	1
7																	1
9																	1
11																	1
11																	1
11																	1
