# Supplementary material for: Distinct Bomanins at the Drosophila 55C locus function in resistance and resilience to infections
Source: EMBO Rep. 2026 Jan 9;27(3):629–53. doi: 10.1038/s44319-025-00559-6 (PMC12894722; doi:10.1038/s44319-025-00559-6)
Supplement: Supplementary file 4 — Source data Fig. 2 [file 44319_2025_559_MOESM4_ESM.zip › Source data/figure 2/Figure 2A/Cas9 mutant-55C deficiency flies/DIM Deficiency/M.a/Isogenized_55C full and left deficiency_M.r_nat-inf 202010.xlsx]

## Sheet: Sheet1
M.r 549		0	1	2	3	4
10^5, 30second	MyD88 H2O+tween(0.1%)	20	20	20	18	17
	MyD88	20	20	20	19	2
		20	20	20	20	10
		20	20	19	17	5
	A5001 H2O+tween(0.1%)	20	20	20	19	19
	A5001	20	20	20	19	19
	55C full deficiency H2O+tween(0.1%)	20	20	20	19	18
	55C full deficiency	18	18	17	17	1
		20	20	20	18	0
		20	20	20	20	9
	55C left deficiency H2O+tween(0.1%)	20	20	19	19	19
	55C left deficiency	17	17	17	17	10
		20	20	20	19	15
		20	20	20	20	15
	3-55C4 PBST
	3-55C4 A. f
