# Supplementary material for: Distinct Bomanins at the Drosophila 55C locus function in resistance and resilience to infections
Source: EMBO Rep. 2026 Jan 9;27(3):629–53. doi: 10.1038/s44319-025-00559-6 (PMC12894722; doi:10.1038/s44319-025-00559-6)
Supplement: Supplementary file 4 — Source data Fig. 2 [file 44319_2025_559_MOESM4_ESM.zip › Source data/figure 2/Figure 2A/Cas9 mutant-55C deficiency flies/DIM Deficiency/M.a/L214 L215 M.a 20171020.xlsx]

## Sheet: Sheet1
Days	A5001 PBS	A5001 M.a	DIM left deficiency PBS	DIM left deficiency M.a	DIM full deficiency PBS	DIM full deficiency M.a	MyD88 PBS	MyD88 M.a
1	0
2	0
3	0
4	0
5	0
6	0
6	0
6	0
6	0
6	0
6	0
6	0
6	0
6	0
6	0
6	0
6	0
6	0
6	0
6	0
2		1
2		1
2		1
2		1
2		1
2		1
2		1
3		1
3		1
3		1
3		1
3		1
3		1
3		1
3		1
3		1
3		1
3		1
3		1
3		1
3		1
3		1
3		1
3		1
5		1
2			1
3			1
3			1
4			1
4			1
6			0
6			0
6			0
6			0
6			0
6			0
6			0
6			0
6			0
6			0
6			0
6			0
6			0
6			0
6			0
2				1
2				1
2				1
2				1
2				1
2				1
2				1
2				1
2				1
2				1
2				1
2				1
3				1
3				1
3				1
3				1
3				1
3				1
3				1
6				1
1					0
2					0
3					0
4					0
5					0
6					0
6					0
6					0
6					0
6					0
6					0
6					0
6					0
6					0
6					0
6					0
6					0
6					0
6					0
6					0
2						1
2						1
2						1
2						1
2						1
2						1
2						1
2						1
2						1
2						1
2						1
2						1
3						1
3						1
3						1
3						1
3						1
3						1
3						1
3						1
2							1
2							1
4							1
6							0
6							0
6							0
6							0
6							0
6							0
6							0
6							0
6							0
6							0
6							0
6							0
6							0
6							0
6							0
6							0
6							0
2								1
2								1
2								1
2								1
2								1
2								1
2								1
2								1
2								1
2								1
3								1
3								1
3								1
3								1
3								1
3								1
3								1
3								1
3								1
