# Supplementary material for: Distinct Bomanins at the Drosophila 55C locus function in resistance and resilience to infections
Source: EMBO Rep. 2026 Jan 9;27(3):629–53. doi: 10.1038/s44319-025-00559-6 (PMC12894722; doi:10.1038/s44319-025-00559-6)
Supplement: Supplementary file 4 — Source data Fig. 2 [file 44319_2025_559_MOESM4_ESM.zip › Source data/figure 2/Figure 2A/Cas9 mutant-55C deficiency flies/DIM Deficiency/M.a/L215 20180111 10^7 29degree M.a.xlsx]

## Sheet: Sheet1
Days	A5001 PBS	A5001 M.a 1	A5001 M.a 2	A5001 M.a 3	MyD88 PBS	MyD88 M.a 1	MyD88 M.a 2	MyD88 M.a 3	DIM deficiency PBS	DIM deficiency M.a	DIM deficiency M.a 1	DIM deficiency M.a 2	DIM deficiency M.a 3
2	1
2	1
2	1
3	1
6	1
10	0
10	0
10	0
10	0
10	0
10	0
10	0
10	0
10	0
10	0
10	0
10	0
10	0
10	0
10	0
1		1
5		1
5		1
6		1
6		1
7		1
8		1
8		1
9		1
10		1
10		1
10		0
10		0
10		0
10		0
10		0
10		0
10		0
10		0
10		0
2			1
3			1
3			1
3			1
4			1
4			1
4			1
4			1
4			1
4			1
4			1
4			1
5			1
5			1
5			1
5			1
7			1
7			1
8			1
2				1
3				1
4				1
4				1
4				1
4				1
5				1
5				1
5				1
6				1
6				1
6				1
6				1
6				1
7				1
8				1
10				0
10				0
10				0
10				0
1					1
2					1
2					1
2					1
2					1
4					1
10					0
10					0
10					0
10					0
10					0
10					0
10					0
10					0
10					0
10					0
10					0
10					0
10					0
10					0
10					0
1						1
2						1
2						1
2						1
2						1
2						1
2						1
3						1
3						1
3						1
3						1
3						1
3						1
3						1
3						1
4						1
4						1
10						0
10						0
1							1
1							1
2							1
2							1
2							1
2							1
2							1
2							1
2							1
2							1
2							1
2							1
2							1
3							1
3							1
3							1
3							1
3							1
3							1
3							1
1								1
1								1
2								1
2								1
2								1
2								1
2								1
2								1
2								1
3								1
3								1
3								1
3								1
3								1
3								1
3								1
3								1
3								1
3								1
10								0
10									0
10									0
10									0
10									0
10									0
10									0
10									0
10									0
10									0
10									0
10									0
10									0
10									0
10									0
10									0
10									0
10									0
10									0
10									0
10									0
2										1
2										1
2										1
2										1
2										1
2										1
2										1
2										1
2										1
2										1
2										1
2										1
2										1
2										1
2										1
2										1
2										1
3										1
2											1
2											1
2											1
2											1
2											1
2											1
2											1
2											1
2											1
2											1
2											1
2											1
2											1
2											1
2											1
2											1
2											1
2											1
2											1
2											1
1												1
2												1
2												1
2												1
2												1
2												1
2												1
2												1
2												1
2												1
2												1
2												1
2												1
2												1
2												1
2												1
2												1
2												1
2												1
2												1
