# Supplementary material for: Distinct Bomanins at the Drosophila 55C locus function in resistance and resilience to infections
Source: EMBO Rep. 2026 Jan 9;27(3):629–53. doi: 10.1038/s44319-025-00559-6 (PMC12894722; doi:10.1038/s44319-025-00559-6)
Supplement: Supplementary file 4 — Source data Fig. 2 [file 44319_2025_559_MOESM4_ESM.zip › Source data/figure 2/Figure 2A/Cas9 mutant-55C deficiency flies/DIM Deficiency/M.a/M.a 2.5x10^6 20180412 l214 l215 25degree.xlsx]

## Sheet: Sheet1
Days post infection	yw PBS	yw M.a 1	MyD88 PBS	MyD88 M.a	L214 PBS	L214 M.a 1	L214 M.a 2	L214 M.a 3	L215 PBS	L215 M.a 1	L215 M.a 2	L215 M.a 3
1	1
2	1
11	0
11	0
11	0
11	0
11	0
11	0
11	0
11	0
11	0
11	0
11	0
11	0
11	0
11	0
11	0
11	0
11	0
11	0
1		1
1		1
2		1
2		1
2		1
3		1
3		1
3		1
3		1
3		1
3		1
3		1
4		1
4		1
4		1
4		1
4		1
4		1
4		1
5		1
2			1
5			1
11			0
11			0
11			0
11			0
11			0
11			0
11			0
11			0
11			0
11			0
11			0
11			0
11			0
11			0
11			0
11			0
11			0
11			0
2				1
2				1
2				1
2				1
2				1
3				1
3				1
3				1
3				1
3				1
3				1
3				1
3				1
3				1
3				1
3				1
3				1
3				1
3				1
3				1
4					1
9					1
11					0
11					0
11					0
11					0
11					0
11					0
11					0
11					0
11					0
11					0
11					0
11					0
11					0
11					0
11					0
11					0
11					0
11					0
2						1
2						1
3						1
3						1
3						1
3						1
3						1
3						1
3						1
3						1
3						1
3						1
3						1
3						1
3						1
4						1
4						1
5						1
11						0
11						0
2							1
2							1
3							1
3							1
3							1
3							1
3							1
3							1
3							1
3							1
3							1
3							1
3							1
3							1
3							1
3							1
3							1
3							1
3							1
4							1
4							1
4							1
4							1
11							0
11							0
1								1
2								1
2								1
2								1
3								1
4								1
4								1
4								1
4								1
4								1
11								0
11								0
11								0
11								0
11								0
11								0
11								0
11								0
11								0
11								0
1									1
3									1
3									1
3									1
3									1
4									1
4									1
6									1
8									1
10									1
11									1
11									0
11									0
11									0
11									0
11									0
11									0
11									0
11									0
11									0
11									0
1										1
1										1
2										1
3										1
3										1
3										1
3										1
3										1
3										1
3										1
3										1
3										1
3										1
3										1
3										1
3										1
3										1
3										1
11										0
1											1
2											1
3											1
3											1
3											1
3											1
3											1
3											1
3											1
3											1
3											1
3											1
3											1
3											1
3											1
3											1
2												1
2												1
2												1
2												1
2												1
3												1
3												1
3												1
3												1
3												1
3												1
3												1
3												1
3												1
3												1
3												1
3												1
3												1
3												1
3												1
