# Supplementary material for: Distinct Bomanins at the Drosophila 55C locus function in resistance and resilience to infections
Source: EMBO Rep. 2026 Jan 9;27(3):629–53. doi: 10.1038/s44319-025-00559-6 (PMC12894722; doi:10.1038/s44319-025-00559-6)
Supplement: Supplementary file 4 — Source data Fig. 2 [file 44319_2025_559_MOESM4_ESM.zip › Source data/figure 2/Figure 2A/Cas9 mutant-55C deficiency flies/KO-M.a-nat-inf-5x10^4 201812.xlsx]

## Sheet: Sheet1
Days post infection	A5001 PBS	A5001 M.a 1	A5001 M.a 2	A5001 M.a 3	MyD88 PBS	MyD88 M.a 1	MyD88 M.a 2	MyD88 M.a 3	L215 PBS	L215 M.a 1	L215 M.a 2	L215 M.a 3	L214 PBS	L214 M.a 1	L214 M.a 2	L214 M.a 3	51324 PBS	51324 M.a 1	51324 M.a 2	51324 M.a 3	85F1 PBS	85F1 M.a 1	85F1 M.a 2	85F1 M.a 3	WT-KI PBS	WT-KI M.a 1	WT-KI M.a 2	WT-KI M.a 3	9-14-8 PBS	9-14-8 M.a 1	9-14-8 M.a 2	9-14-8 M.a 3	L213 PBS	L213 M.a 1	L213 M.a 2	L213 M.a 3	121 PBS	121 M.a 1	121 M.a 2	121 M.a 3
10	1
11	1
11	1
17	0
17	0
17	0
17	0
17	0
17	0
17	0
17	0
17	0
17	0
17	0
17	0
17	0
17	0
17	0
17	0
4		1
5		1
5		1
5		1
5		1
6		1
6		1
6		1
6		1
8		1
8		1
9		1
10		1
10		1
13		1
13		1
4			1
6			1
7			1
7			1
8			1
8			1
8			1
9			1
10			1
10			1
11			1
11			1
11			1
12			1
12			1
15			1
5				1
5				1
6				1
6				1
6				1
6				1
8				1
8				1
8				1
8				1
9				1
10				1
10				1
10				1
11				1
17					0
17					0
17					0
17					0
17					0
17					0
17					0
17					0
17					0
17					0
17					0
17					0
17					0
17					0
17					0
17					0
17					0
17					0
17					0
17					0
5						1
5						1
6						1
13						1
13						1
14						1
14						1
14						1
14						1
14						1
14						1
14						1
15						1
15						1
15						1
15						1
15						1
17						0
3							1
5							1
5							1
5							1
5							1
6							1
6							1
8							1
8							1
8							1
10							1
10							1
11							1
11							1
11							1
11							1
12							1
12							1
12							1
14							1
5								1
5								1
5								1
5								1
5								1
5								1
6								1
6								1
6								1
6								1
6								1
6								1
7								1
8								1
10								1
10								1
11								1
9									1
9									1
10									1
11									1
12									1
12									1
13									1
15									1
16									1
16									1
17									0
17									0
17									0
17									0
17									0
17									0
3										1
4										1
4										1
4										1
4										1
5										1
5										1
6										1
6										1
6										1
6										1
6										1
7										1
8										1
8										1
8										1
8										1
9										1
2											1
4											1
4											1
4											1
4											1
5											1
5											1
5											1
5											1
6											1
6											1
6											1
6											1
6											1
6											1
6											1
6											1
6											1
4												1
4												1
6												1
6												1
7												1
8												1
8												1
9												1
10												1
10												1
10												1
10												1
10												1
11												1
11												1
11												1
11												1
15													1
15													1
16													1
16													1
17													1
17													1
17													1
17													1
17													0
17													0
17													0
17													0
17													0
17													0
17													0
17													0
17													0
17													0
17													0
17													0
4														1
5														1
5														1
5														1
6														1
6														1
6														1
8														1
8														1
8														1
9														1
9														1
9														1
9														1
12														1
12														1
13														1
17														0
5															1
5															1
5															1
5															1
6															1
6															1
6															1
7															1
8															1
9															1
9															1
9															1
10															1
11															1
4																1
4																1
5																1
5																1
6																1
6																1
6																1
7																1
8																1
8																1
11																1
3																	1
16																	1
17																	0
17																	0
17																	0
17																	0
17																	0
17																	0
17																	0
17																	0
17																	0
17																	0
17																	0
17																	0
17																	0
17																	0
17																	0
17																	0
17																	0
17																	0
9																		1
9																		1
9																		1
11																		1
12																		1
12																		1
15																		1
15																		1
15																		1
16																		1
17																		0
17																		0
17																		0
17																		0
17																		0
17																		0
17																		0
4																			1
4																			1
5																			1
5																			1
8																			1
10																			1
10																			1
10																			1
10																			1
11																			1
12																			1
12																			1
12																			1
12																			1
13																			1
15																			1
15																			1
16																			1
16																			1
16																			1
17																			0
1																				1
5																				1
5																				1
6																				1
6																				1
8																				1
9																				1
10																				1
10																				1
10																				1
11																				1
11																				1
12																				1
13																				1
13																				1
13																				1
14																				1
15																				1
16																				1
17																				0
8																					1
8																					1
8																					1
12																					1
12																					1
15																					1
15																					1
16																					1
16																					1
17																					0
17																					0
17																					0
17																					0
17																					0
17																					0
17																					0
17																					0
17																					0
17																					0
17																					0
8																						1
9																						1
9																						1
13																						1
13																						1
13																						1
13																						1
14																						1
14																						1
14																						1
15																						1
15																						1
16																						1
17																						1
17																						1
17																						1
17																						0
17																						0
17																						0
17																						0
1																							1
1																							1
2																							1
7																							1
8																							1
8																							1
8																							1
8																							1
9																							1
10																							1
10																							1
12																							1
12																							1
12																							1
13																							1
13																							1
13																							1
14																							1
17																							0
5																								1
8																								1
11																								1
12																								1
13																								1
15																								1
15																								1
15																								1
16																								1
17																								1
17																								0
17																								0
17																								0
17																								0
17																								0
17																								0
17																								0
17																									0
17																									0
17																									0
17																									0
17																									0
17																									0
17																									0
17																									0
17																									0
17																									0
17																									0
17																									0
17																									0
17																									0
17																									0
17																									0
17																									0
17																									0
17																									0
17																									0
5																										1
5																										1
6																										1
6																										1
6																										1
6																										1
8																										1
8																										1
9																										1
10																										1
11																										1
12																										1
14																										1
15																										1
15																										1
17																										1
17																										1
17																										1
17																										1
5																											1
5																											1
6																											1
6																											1
7																											1
8																											1
8																											1
10																											1
10																											1
10																											1
11																											1
11																											1
12																											1
14																											1
14																											1
5																												1
5																												1
6																												1
6																												1
6																												1
8																												1
8																												1
8																												1
8																												1
9																												1
10																												1
10																												1
10																												1
10																												1
10																												1
11																												1
11																												1
11																												1
17																													0
17																													0
17																													0
17																													0
17																													0
17																													0
17																													0
17																													0
17																													0
17																													0
17																													0
17																													0
17																													0
17																													0
17																													0
17																													0
17																													0
17																													0
17																													0
17																													0
7																														1
7																														1
8																														1
8																														1
12																														1
13																														1
15																														1
15																														1
17																														0
17																														0
17																														0
17																														0
17																														0
17																														0
17																														0
17																														0
17																														0
17																														0
5																															1
6																															1
8																															1
8																															1
8																															1
9																															1
9																															1
11																															1
13																															1
14																															1
15																															1
15																															1
17																															1
17																															1
17																															0
17																															0
17																															0
17																															0
17																															0
5																																1
6																																1
6																																1
6																																1
6																																1
8																																1
9																																1
10																																1
10																																1
10																																1
10																																1
10																																1
10																																1
12																																1
12																																1
13																																1
13																																1
14																																1
14																																1
15																																1
15																																	1
15																																	1
17																																	0
17																																	0
17																																	0
17																																	0
17																																	0
17																																	0
17																																	0
17																																	0
17																																	0
17																																	0
17																																	0
17																																	0
17																																	0
17																																	0
17																																	0
17																																	0
17																																	0
6																																		1
6																																		1
7																																		1
7																																		1
7																																		1
8																																		1
8																																		1
8																																		1
8																																		1
8																																		1
8																																		1
8																																		1
8																																		1
9																																		1
11																																		1
12																																		1
13																																		1
13																																		1
14																																		1
16																																		1
6																																			1
9																																			1
9																																			1
9																																			1
9																																			1
9																																			1
10																																			1
12																																			1
12																																			1
12																																			1
12																																			1
13																																			1
14																																			1
14																																			1
16																																			1
16																																			1
17																																			0
17																																			0
6																																				1
6																																				1
6																																				1
6																																				1
7																																				1
8																																				1
8																																				1
9																																				1
9																																				1
9																																				1
9																																				1
9																																				1
9																																				1
9																																				1
10																																				1
10																																				1
10																																				1
10																																				1
10																																				1
12																																				1
12																																				1
12																																				1
13																																				1
17																																					0
17																																					0
17																																					0
17																																					0
17																																					0
17																																					0
17																																					0
17																																					0
17																																					0
17																																					0
17																																					0
17																																					0
17																																					0
17																																					0
17																																					0
17																																					0
17																																					0
17																																					0
17																																					0
17																																					0
4																																						1
4																																						1
5																																						1
5																																						1
6																																						1
6																																						1
6																																						1
6																																						1
8																																						1
8																																						1
8																																						1
9																																						1
9																																						1
9																																						1
9																																						1
9																																						1
10																																						1
4																																							1
6																																							1
6																																							1
8																																							1
8																																							1
10																																							1
10																																							1
10																																							1
10																																							1
11																																							1
11																																							1
11																																							1
11																																							1
12																																							1
12																																							1
13																																							1
13																																							1
13																																							1
14																																							1
17																																							0
17																																							0
5																																								1
6																																								1
6																																								1
6																																								1
8																																								1
8																																								1
8																																								1
8																																								1
8																																								1
8																																								1
8																																								1
9																																								1
11																																								1
11																																								1
11																																								1
12																																								1
12																																								1
14																																								1
14																																								1
