# Supplementary material for: Distinct Bomanins at the Drosophila 55C locus function in resistance and resilience to infections
Source: EMBO Rep. 2026 Jan 9;27(3):629–53. doi: 10.1038/s44319-025-00559-6 (PMC12894722; doi:10.1038/s44319-025-00559-6)
Supplement: Supplementary file 4 — Source data Fig. 2 [file 44319_2025_559_MOESM4_ESM.zip › Source data/figure 2/Figure 2A/Cas9 mutant-55C deficiency flies/M.a inj 121 85F1 20190414.xlsx]

## Sheet: Sheet1
Days	yw PBS	yw M.a	yw M.a	yw M.a	A5001 PBS	A5001 M.a	A5001 M.a	A5001 M.a	51324* PBS	51324* M.a	51324* M.a	51324* M.a	MyD88 PBS	MyD88 M.a	MyD88 M.a	MyD88 M.a	85F1 PBS	85F1 M.a	85F1 M.a	85F1 M.a	L213* PBS	L213* M.a	L213* M.a	L213* M.a	121 PBS	121 M.a	121 M.a	121 M.a
1	1
2	1
6	1
7	0
7	0
7	0
7	0
7	0
7	0
7	0
7	0
7	0
7	0
7	0
7	0
7	0
7	0
7	0
7	0
7	0
2		1
2		1
3		1
4		1
4		1
4		1
4		1
4		1
4		1
4		1
4		1
4		1
5		1
5		1
5		1
5		1
5		1
6		1
7		0
1			1
1			1
1			1
3			1
3			1
3			1
3			1
3			1
3			1
4			1
4			1
4			1
4			1
4			1
4			1
4			1
4			1
5			1
5			1
5			1
5			1
5			1
1				1
1				1
1				1
1				1
2				1
4				1
4				1
4				1
4				1
4				1
4				1
4				1
4				1
4				1
4				1
4				1
4				1
4				1
4				1
4				1
5				1
5				1
6				1
1					1
1					1
2					1
2					1
2					1
2					1
2					1
2					1
2					1
3					1
4					1
5					1
5					1
7					0
7					0
7					0
7					0
7					0
7					0
7					0
7					0
1						1
1						1
2						1
2						1
2						1
2						1
2						1
2						1
2						1
2						1
2						1
2						1
2						1
3						1
3						1
3						1
3						1
3						1
3						1
3						1
4						1
4						1
1							1
1							1
2							1
2							1
2							1
2							1
2							1
2							1
2							1
3							1
3							1
3							1
3							1
3							1
3							1
3							1
3							1
3							1
3							1
4							1
1								1
1								1
1								1
1								1
1								1
1								1
2								1
2								1
2								1
2								1
2								1
2								1
3								1
3								1
3								1
3								1
3								1
3								1
3								1
3								1
3								1
1									1
2									1
4									1
5									1
6									1
7									0
7									0
7									0
7									0
7									0
7									0
7									0
7									0
7									0
7									0
7									0
7									0
7									0
7									0
7									0
1										1
1										1
2										1
2										1
2										1
2										1
2										1
3										1
3										1
3										1
3										1
3										1
3										1
3										1
3										1
3										1
3										1
3										1
4										1
4										1
1											1
1											1
1											1
2											1
2											1
2											1
2											1
2											1
3											1
3											1
3											1
3											1
3											1
3											1
3											1
3											1
3											1
3											1
3											1
3											1
1												1
2												1
2												1
2												1
2												1
2												1
2												1
3												1
3												1
3												1
3												1
3												1
3												1
3												1
3												1
3												1
3												1
3												1
4												1
4												1
2													1
2													1
2													1
2													1
2													1
2													1
2													1
2													1
2													1
2													1
2													1
3													1
7													0
7													0
7													0
7													0
7													0
7													0
7													0
7													0
1														1
1														1
1														1
1														1
2														1
2														1
2														1
2														1
2														1
3														1
3														1
3														1
3														1
3														1
3														1
3														1
3														1
3														1
5														1
1															1
1															1
2															1
2															1
2															1
2															1
2															1
2															1
3															1
3															1
3															1
3															1
3															1
3															1
3															1
3															1
3															1
3															1
3															1
5															1
1																1
1																1
1																1
1																1
1																1
2																1
2																1
2																1
2																1
2																1
2																1
2																1
2																1
2																1
2																1
2																1
2																1
3																1
3																1
3																1
2																	1
4																	1
4																	1
7																	0
7																	0
7																	0
7																	0
7																	0
7																	0
7																	0
7																	0
7																	0
7																	0
7																	0
7																	0
7																	0
7																	0
7																	0
7																	0
7																	0
1																		1
1																		1
3																		1
3																		1
3																		1
3																		1
3																		1
4																		1
4																		1
4																		1
4																		1
4																		1
4																		1
4																		1
5																		1
5																		1
5																		1
5																		1
1																			1
3																			1
3																			1
3																			1
3																			1
3																			1
3																			1
3																			1
4																			1
4																			1
4																			1
4																			1
4																			1
4																			1
4																			1
4																			1
5																			1
5																			1
7																			0
1																				1
3																				1
3																				1
3																				1
4																				1
4																				1
4																				1
4																				1
4																				1
4																				1
4																				1
5																				1
5																				1
6																				1
7																				0
7																				0
7																				0
1																					1
4																					1
7																					0
7																					0
7																					0
7																					0
7																					0
7																					0
7																					0
7																					0
7																					0
7																					0
7																					0
7																					0
7																					0
7																					0
7																					0
7																					0
7																					0
7																					0
1																						1
2																						1
2																						1
2																						1
2																						1
3																						1
3																						1
3																						1
3																						1
3																						1
3																						1
3																						1
3																						1
3																						1
3																						1
3																						1
4																						1
4																						1
1																							1
1																							1
1																							1
2																							1
2																							1
2																							1
3																							1
3																							1
3																							1
3																							1
3																							1
3																							1
3																							1
3																							1
3																							1
3																							1
3																							1
3																							1
4																							1
4																							1
1																								1
1																								1
1																								1
2																								1
2																								1
3																								1
3																								1
3																								1
3																								1
3																								1
3																								1
3																								1
3																								1
3																								1
3																								1
3																								1
3																								1
3																								1
4																								1
4																								1
2																									1
4																									1
7																									1
7																									0
7																									0
7																									0
7																									0
7																									0
7																									0
7																									0
7																									0
7																									0
7																									0
7																									0
7																									0
7																									0
7																									0
7																									0
7																									0
7																									0
1																										1
1																										1
1																										1
2																										1
2																										1
2																										1
2																										1
2																										1
2																										1
2																										1
2																										1
2																										1
2																										1
3																										1
1																											1
1																											1
1																											1
2																											1
2																											1
2																											1
2																											1
2																											1
2																											1
2																											1
2																											1
2																											1
2																											1
2																											1
2																											1
2																											1
2																											1
3																											1
3																											1
3																											1
1																												1
1																												1
1																												1
2																												1
2																												1
2																												1
2																												1
2																												1
2																												1
2																												1
2																												1
2																												1
2																												1
2																												1
3																												1
3																												1
3																												1
3																												1
3																												1
4																												1

## Sheet: Sheet2
	Days	yw PBS	yw M.a	yw M.a	yw M.a	L213* PBS	L213* M.a			121 PBS	121 M.a			MyD88 PBS	MyD88 M.a
	0	100	100	100	100	100	100	100	100	100	100	100	100	100	100	100	100
	1	95	100	86.3636	82.6087	95	94.4444	85	85	100	78.5714	85	85	100	78.9474	90	75
	2	90	89.4737	86.3636	78.2609	95	72.2222	70	75	95	7.14286	15	30	45	52.6316	60	15
	3	90	84.2105	59.0909	78.2609	95	11.1111	10	10	95	0	0	5	40	5.26316	5	0
	4	90	36.8421	22.7273	13.0435	90	0	0	0	90			0	40	5.26316	5
	5	90	10.5263	0	4.34783	90				90				40	0	0
	6	85	5.26316		0	90				90				40
	7	85	5.26316			90				85				40
