# Supplementary material for: Distinct Bomanins at the Drosophila 55C locus function in resistance and resilience to infections
Source: EMBO Rep. 2026 Jan 9;27(3):629–53. doi: 10.1038/s44319-025-00559-6 (PMC12894722; doi:10.1038/s44319-025-00559-6)
Supplement: Supplementary file 4 — Source data Fig. 2 [file 44319_2025_559_MOESM4_ESM.zip › Source data/figure 2/Figure 2A/Cas9 mutant-55C deficiency flies/M.a nat-inf 5x10^4 20190105 85F1 l215 l214.xlsx]

## Sheet: Sheet1
Days	A5001 water	A5001 M.a 1	A5001 M.a 2	A5001 M.a 3	MyD88 water	MyD88 M.a 1	MyD88 M.a 2	51324* water	51324* M.a 1	51324* M.a 2	51324* M.a 3	85F1 water	85F1 M.a 1	85F1 M.a 2	85F1 M.a 3	l214 water	l214 M.a 1	l214 M.a 2	l214 M.a 3	l215 water	l215 M.a 1	l215 M.a 2	l215 M.a 3
2	1
2	1
5	1
5	1
6	1
6	1
8	1
8	1
9	1
15	1
15	1
15	1
15	1
15	0
15	0
15	0
15	0
15	0
15	0
15	0
5		1
5		1
6		1
8		1
9		1
11		1
12		1
12		1
13		1
13		1
13		1
14		1
14		1
15		1
15		1
15		1
15		1
15		0
15		0
6			1
6			1
7			1
8			1
8			1
9			1
9			1
9			1
10			1
11			1
11			1
11			1
12			1
14			1
14			1
15			0
8				1
9				1
11				1
11				1
11				1
12				1
12				1
12				1
12				1
14				1
14				1
15				1
15				1
15				1
15				1
15				1
15				1
15				1
15				0
15				0
15				0
15				0
15				0
3					1
5					1
10					1
11					1
11					1
12					1
12					1
13					1
14					1
15					0
15					0
15					0
15					0
15					0
15					0
15					0
15					0
15					0
15					0
15					0
15					0
15					0
15					0
2						1
6						1
7						1
7						1
7						1
7						1
8						1
8						1
8						1
8						1
8						1
9						1
9						1
9						1
9						1
11						1
11						1
12						1
12						1
13						1
15						0
15						0
15						0
15						0
15						0
15						0
2							1
5							1
5							1
6							1
6							1
6							1
6							1
6							1
6							1
6							1
6							1
7							1
7							1
7							1
7							1
7							1
7							1
7							1
8							1
8							1
8							1
9							1
12							1
9								1
10								1
14								1
15								0
15								0
15								0
15								0
15								0
15								0
15								0
15								0
15								0
15								0
15								0
15								0
15								0
15								0
15								0
15								0
15								0
15								0
15								0
15								0
15								0
15								0
7									1
8									1
9									1
9									1
10									1
10									1
11									1
12									1
12									1
12									1
13									1
13									1
13									1
13									1
15									1
15									1
15									1
15									0
15									0
15									0
15									0
15									0
15									0
15									0
15									0
2										1
2										1
5										1
6										1
8										1
8										1
8										1
9										1
9										1
12										1
12										1
14										1
15										1
15										1
15										0
15										0
15										0
15										0
15										0
15										0
15										0
15										0
15										0
15										0
2											1
2											1
2											1
5											1
7											1
9											1
9											1
9											1
10											1
11											1
11											1
12											1
12											1
12											1
13											1
13											1
14											1
15											1
15											1
15											1
15											0
15											0
8												1
8												1
10												1
14												1
15												1
15												1
15												0
15												0
15												0
15												0
15												0
15												0
15												0
15												0
15												0
15												0
15												0
15												0
15												0
15												0
15												0
15												0
15												0
15												0
8													1
9													1
10													1
10													1
13													1
13													1
14													1
15													1
15													1
15													0
15													0
15													0
15													0
15													0
15													0
15													0
15													0
15													0
15													0
15													0
15													0
15													0
15													0
15													0
15													0
2														1
2														1
7														1
8														1
9														1
9														1
10														1
13														1
15														1
15														1
15														1
15														0
15														0
15														0
15														0
15														0
15														0
15														0
15														0
15														0
15														0
15														0
6															1
7															1
7															1
7															1
8															1
8															1
9															1
9															1
10															1
10															1
11															1
11															1
11															1
11															1
12															1
12															1
13															1
14															1
14															1
15															1
15															1
15															0
15															0
5																1
15																0
15																0
15																0
15																0
15																0
15																0
15																0
15																0
15																0
15																0
15																0
15																0
15																0
15																0
15																0
15																0
15																0
15																0
15																0
15																0
15																0
15																0
15																0
15																0
3																	1
5																	1
5																	1
8																	1
8																	1
8																	1
9																	1
9																	1
10																	1
10																	1
10																	1
11																	1
11																	1
11																	1
11																	1
11																	1
12																	1
12																	1
12																	1
13																	1
14																	1
14																	1
14																	1
14																	1
15																	1
15																	1
15																	0
15																	0
5																		1
5																		1
6																		1
6																		1
7																		1
7																		1
7																		1
9																		1
10																		1
10																		1
11																		1
11																		1
11																		1
11																		1
11																		1
11																		1
12																		1
13																		1
13																		1
14																		1
15																		1
15																		1
15																		1
15																		0
15																		0
5																			1
6																			1
9																			1
9																			1
9																			1
9																			1
9																			1
9																			1
9																			1
11																			1
12																			1
12																			1
12																			1
12																			1
13																			1
14																			1
14																			1
14																			1
14																			1
14																			1
15																			1
15																			1
15																			0
15																			0
15																			0
3																				1
4																				1
13																				1
15																				0
15																				0
15																				0
15																				0
15																				0
15																				0
15																				0
15																				0
15																				0
15																				0
15																				0
15																				0
15																				0
15																				0
15																				0
15																				0
1																					1
5																					1
5																					1
5																					1
6																					1
6																					1
6																					1
7																					1
8																					1
8																					1
8																					1
9																					1
10																					1
11																					1
12																					1
15																					1
15																					1
15																					0
15																					0
15																					0
15																					0
15																					0
15																					0
15																					0
5																						1
5																						1
6																						1
6																						1
6																						1
6																						1
6																						1
6																						1
7																						1
7																						1
7																						1
8																						1
9																						1
11																						1
11																						1
11																						1
12																						1
14																						1
15																						1
15																						1
15																						1
15																						0
15																						0
15																						0
2																							1
5																							1
5																							1
6																							1
6																							1
6																							1
7																							1
8																							1
8																							1
9																							1
9																							1
10																							1
11																							1
11																							1
11																							1
12																							1
13																							1
13																							1
14																							1
14																							1
14																							1
14																							1
14																							1
15																							1
15																							1
