# Supplementary material for: Distinct Bomanins at the Drosophila 55C locus function in resistance and resilience to infections
Source: EMBO Rep. 2026 Jan 9;27(3):629–53. doi: 10.1038/s44319-025-00559-6 (PMC12894722; doi:10.1038/s44319-025-00559-6)
Supplement: Supplementary file 4 — Source data Fig. 2 [file 44319_2025_559_MOESM4_ESM.zip › Source data/figure 2/Figure 2A/Cas9 mutant-55C deficiency flies/M.a nat-inf 5x10^4 20190327 85F1.xlsx]

## Sheet: Sheet1
Days	A5001 Ctrl	A5001 M.a	A5001 M.a		yw Ctrl	yw M.a	yw M.a	yw M.a	51324* Ctrl	51324* M.a	51324* M.a	51324* M.a	MyD88 Ctrl	MyD88 M.a	MyD88 M.a	MyD88 M.a	85F1 Ctrl	85F1 M.a	85F1 M.a
2	1
2	1
3	1
3	1
5	1
5	1
5	1
5	1
6	1
6	1
7	1
7	0
7	0
7	0
7	0
7	0
7	0
7	0
1		1
1		1
2		1
3		1
3		1
3		1
3		1
3		1
4		1
4		1
4		1
4		1
5		1
5		1
6		1
6		1
1			1
1			1
2			1
2			1
2			1
2			1
3			1
3			1
3			1
3			1
3			1
4			1
4			1
4			1
4			1
4			1
5			1
7			0
3					1
7					0
7					0
7					0
7					0
7					0
7					0
7					0
7					0
7					0
7					0
7					0
7					0
7					0
7					0
7					0
7					0
7					0
7					0
7					0
1						1
4						1
4						1
4						1
4						1
4						1
5						1
5						1
5						1
5						1
5						1
5						1
6						1
7						1
7						0
7						0
4							1
4							1
4							1
4							1
4							1
4							1
4							1
4							1
4							1
4							1
4							1
4							1
5							1
5							1
5							1
5							1
5							1
7							1
7							1
7							0
1								1
2								1
4								1
4								1
4								1
4								1
4								1
4								1
4								1
4								1
4								1
5								1
5								1
5								1
7								0
7									0
7									0
7									0
7									0
7									0
7									0
7									0
7									0
7									0
7									0
7									0
7									0
7									0
7									0
7									0
7									0
7									0
7									0
7									0
7									0
4										1
4										1
4										1
4										1
5										1
5										1
5										1
5										1
6										1
6										1
6										1
6										1
6										1
7										1
7										1
7										1
7										0
7										0
7										0
7										0
7										0
2											1
3											1
4											1
4											1
4											1
4											1
4											1
4											1
4											1
5											1
5											1
5											1
5											1
5											1
5											1
6											1
7											1
7											1
1												1
3												1
3												1
3												1
4												1
4												1
4												1
4												1
4												1
4												1
4												1
4												1
4												1
4												1
4												1
4												1
4												1
4												1
4												1
4												1
4												1
4												1
5												1
7												0
4													1
4													1
4													1
5													1
7													1
7													0
7													0
7													0
7													0
7													0
7													0
7													0
7													0
2														1
3														1
3														1
3														1
3														1
3														1
3														1
4														1
4														1
4														1
4														1
4														1
4														1
4														1
4														1
4														1
5														1
5														1
5														1
1															1
1															1
1															1
2															1
3															1
3															1
3															1
3															1
3															1
4															1
4															1
4															1
4															1
4															1
3																1
3																1
3																1
3																1
3																1
4																1
4																1
4																1
4																1
4																1
7																1
1																	1
1																	1
2																	1
2																	1
2																	1
2																	1
2																	1
2																	1
2																	1
3																	1
3																	1
3																	1
3																	1
4																	1
4																	1
4																	1
5																	1
5																	1
7																	0
3																		1
3																		1
4																		1
4																		1
4																		1
4																		1
4																		1
4																		1
4																		1
4																		1
4																		1
4																		1
5																		1
5																		1
5																		1
5																		1
5																		1
7																		0
3																			1
4																			1
4																			1
4																			1
4																			1
4																			1
4																			1
5																			1
5																			1
5																			1
5																			1
5																			1
