# Supplementary material for: Distinct Bomanins at the Drosophila 55C locus function in resistance and resilience to infections
Source: EMBO Rep. 2026 Jan 9;27(3):629–53. doi: 10.1038/s44319-025-00559-6 (PMC12894722; doi:10.1038/s44319-025-00559-6)
Supplement: Supplementary file 4 — Source data Fig. 2 [file 44319_2025_559_MOESM4_ESM.zip › Source data/figure 2/Figure 2A/Cas9 mutant-55C deficiency flies/effector/CG4250 85F1 E.fa 01od 20190415.xlsx]

## Sheet: Sheet1
Days	yw PBS	yw E.fa			A5001 PBS	A5001 E.fa			51324* PBS	51324* E.fa			MyD88 PBS	MyD88 E.fa			85F1 PBS	85F1 E.fa
1	1
3	1
5	1
6	0
6	0
6	0
6	0
6	0
6	0
6	0
6	0
6	0
6	0
6	0
6	0
6	0
6	0
6	0
6	0
6	0
1		1
2		1
2		1
2		1
2		1
2		1
2		1
2		1
2		1
2		1
3		1
3		1
3		1
3		1
3		1
3		1
4		1
4		1
4		1
5		1
6		0
6		0
6		0
1			1
1			1
1			1
1			1
2			1
2			1
2			1
2			1
2			1
3			1
3			1
3			1
3			1
3			1
3			1
6			0
6			0
6			0
6			0
6			0
6			0
2				1
2				1
2				1
3				1
3				1
3				1
3				1
3				1
5				1
6				0
6				0
6				0
6				0
6				0
6				0
6				0
6				0
6				0
6				0
2					1
4					1
6					1
6					0
6					0
6					0
6					0
6					0
6					0
6					0
6					0
6					0
6					0
6					0
6					0
6					0
6					0
6					0
6					0
6					0
1						1
1						1
1						1
1						1
1						1
1						1
1						1
1						1
1						1
1						1
1						1
2						1
2						1
2						1
2						1
2						1
2						1
2						1
2						1
6						0
1							1
1							1
1							1
1							1
1							1
1							1
1							1
1							1
1							1
1							1
1							1
1							1
2							1
2							1
2							1
2							1
2							1
2							1
2							1
3							1
1								1
1								1
1								1
1								1
1								1
1								1
2								1
2								1
2								1
2								1
2								1
2								1
2								1
2								1
2								1
2								1
6								0
6								0
6								0
6								0
1									1
1									1
3									1
4									1
6									0
6									0
6									0
6									0
6									0
6									0
6									0
6									0
6									0
6									0
6									0
6									0
6									0
6									0
6									0
6									0
1										1
2										1
2										1
3										1
3										1
3										1
3										1
3										1
3										1
4										1
4										1
4										1
4										1
4										1
6										0
6										0
6										0
6										0
6										0
1											1
1											1
2											1
2											1
2											1
3											1
3											1
3											1
3											1
3											1
3											1
4											1
4											1
4											1
6											0
6											0
6											0
6											0
1												1
1												1
2												1
2												1
2												1
2												1
2												1
3												1
3												1
3												1
3												1
4												1
5												1
6												0
6												0
6												0
6												0
6												0
6												0
1													1
2													1
2													1
3													1
3													1
3													1
4													1
4													1
4													1
4													1
5													1
6													0
6													0
6													0
6													0
6													0
6													0
6													0
6													0
6													0
6													0
1														1
1														1
1														1
1														1
1														1
1														1
1														1
1														1
1														1
1														1
1														1
1														1
1														1
1														1
1														1
1														1
1														1
2														1
2														1
2														1
6														0
6														0
1															1
1															1
1															1
1															1
1															1
1															1
1															1
1															1
1															1
1															1
1															1
1															1
1															1
1															1
1															1
1															1
1															1
2															1
2															1
2															1
2															1
1																1
1																1
1																1
1																1
1																1
1																1
1																1
1																1
1																1
1																1
1																1
1																1
1																1
1																1
1																1
2																1
2																1
2																1
2																1
2																1
2																1
3																1
1																	1
1																	1
4																	1
6																	0
6																	0
6																	0
6																	0
6																	0
6																	0
6																	0
6																	0
6																	0
6																	0
6																	0
6																	0
6																	0
6																	0
6																	0
6																	0
6																	0
1																		1
1																		1
1																		1
1																		1
2																		1
2																		1
2																		1
2																		1
2																		1
2																		1
3																		1
3																		1
3																		1
3																		1
3																		1
4																		1
4																		1
6																		0
6																		0
6																		0
1																			1
1																			1
2																			1
2																			1
2																			1
2																			1
2																			1
2																			1
2																			1
3																			1
3																			1
3																			1
3																			1
3																			1
3																			1
4																			1
4																			1
5																			1
6																			0
1																				1
1																				1
1																				1
2																				1
2																				1
2																				1
2																				1
2																				1
2																				1
2																				1
2																				1
3																				1
3																				1
3																				1
3																				1
4																				1
4																				1
5																				1
6																				0
