# Supplementary material for: Distinct Bomanins at the Drosophila 55C locus function in resistance and resilience to infections
Source: EMBO Rep. 2026 Jan 9;27(3):629–53. doi: 10.1038/s44319-025-00559-6 (PMC12894722; doi:10.1038/s44319-025-00559-6)
Supplement: Supplementary file 4 — Source data Fig. 2 [file 44319_2025_559_MOESM4_ESM.zip › Source data/figure 2/Figure 2A/Cas9 mutant-55C deficiency flies/effector/CG4250 85F1 C.g inj 20190427.xlsx]

## Sheet: Sheet1
Notes	Days	yw PBST	yw C.g	yw C.g	yw C.g	MyD88 PBST	MyD88 C.g	MyD88 C.g	MyD88 C.g	51324* PBST	51324* C.g	51324* C.g	51324* C.g	85F1 PBST	85F1 C.g	85F1 C.g	85F1 C.g	L213* PBST	L213* C.g	L213* C.g	L213* C.g	121 PBST	121 C.g	121 C.g	121 C.g
inj 5x10^8 4.6nl	1	1
20190427	1	1
	1	1
	1	1
	1	1
	1	1
	1	1
	1	1
	1	1
	1	1
	1	1
	4	1
	10	0
	10	0
	10	0
	10	0
	10	0
	10	0
	10	0
	10	0
	10	0
	1		1
	8		1
	10		0
	10		0
	10		0
	10		0
	10		0
	10		0
	10		0
	10		0
	10		0
	10		0
	10		0
	10		0
	10		0
	10		0
	10		0
	10		0
	10		0
	1			1
	1			1
	1			1
	1			1
	1			1
	1			1
	2			1
	8			1
	10			0
	10			0
	10			0
	10			0
	10			0
	10			0
	10			0
	10			0
	1				1
	2				1
	2				1
	2				1
	2				1
	2				1
	2				1
	4				1
	8				1
	8				1
	8				1
	10				0
	10				0
	10				0
	10				0
	10				0
	10				0
	10				0
	10				0
	1					1
	1					1
	1					1
	1					1
	1					1
	1					1
	1					1
	1					1
	1					1
	1					1
	1					1
	1					1
	2					1
	2					1
	2					1
	2					1
	1						1
	1						1
	1						1
	1						1
	1						1
	1						1
	2						1
	2						1
	2						1
	2						1
	2						1
	2						1
	2						1
	2						1
	2						1
	2						1
	3						1
	3						1
	1							1
	1							1
	1							1
	2							1
	2							1
	2							1
	2							1
	2							1
	2							1
	3							1
	3							1
	3							1
	4							1
	4							1
	5							1
	6							1
	6							1
	7							1
	1								1
	2								1
	2								1
	2								1
	2								1
	2								1
	2								1
	2								1
	2								1
	2								1
	2								1
	2								1
	4								1
	5								1
	6								1
	1									1
	1									1
	1									1
	1									1
	1									1
	1									1
	2									1
	2									1
	3									1
	3									1
	10									0
	10									0
	10									0
	1										1
	1										1
	1										1
	1										1
	1										1
	1										1
	2										1
	2										1
	2										1
	3										1
	10										0
	10										0
	10										0
	10										0
	10										0
	10										0
	10										0
	10										0
	1											1
	1											1
	1											1
	1											1
	1											1
	1											1
	1											1
	2											1
	2											1
	2											1
	2											1
	2											1
	10											0
	10											0
	10											0
	10											0
	1												1
	1												1
	2												1
	2												1
	2												1
	2												1
	2												1
	2												1
	2												1
	6												1
	10												0
	10												0
	10												0
	10												0
	10												0
	10												0
	10												0
	10												0
	2													1
	2													1
	2													1
	3													1
	10													0
	10													0
	10													0
	10													0
	10													0
	10													0
	10													0
	10													0
	10													0
	10													0
	1														1
	1														1
	1														1
	1														1
	1														1
	1														1
	1														1
	2														1
	2														1
	2														1
	2														1
	3														1
	3														1
	4														1
	9														1
	10														0
	10														0
	10														0
	1															1
	1															1
	1															1
	1															1
	1															1
	1															1
	1															1
	1															1
	1															1
	1															1
	1															1
	1															1
	1															1
	2															1
	4															1
	10															0
	10															0
	1																1
	10																1
	10																1
	10																0
	10																0
	10																0
	10																0
	10																0
	10																	0
	10																	0
	10																	0
	10																	0
	10																	0
	10																	0
	10																	0
	10																	0
	10																	0
	10																	0
	10																	0
	10																	0
	10																	0
	10																	0
	10																	0
	10																	0
	10																	0
	10																	0
	10																	0
	10																	0
	1																		1
	1																		1
	1																		1
	2																		1
	9																		1
	10																		0
	10																		0
	10																		0
	10																		0
	10																		0
	10																		0
	10																		0
	10																		0
	10																		0
	10																		0
	10																		0
	10																		0
	10																		0
	10																		0
	10																		0
	10																		0
	10																		0
	10																		0
	10																		0
	10																		0
	1																			1
	1																			1
	1																			1
	1																			1
	1																			1
	1																			1
	6																			1
	9																			1
	10																			0
	10																			0
	10																			0
	10																			0
	10																			0
	10																			0
	10																			0
	10																			0
	10																			0
	10																			0
	10																			0
	10																			0
	10																			0
	10																			0
	10																			0
	10																			0
	10																			0
	10																			0
	1																				1
	1																				1
	1																				1
	1																				1
	1																				1
	1																				1
	5																				1
	10																				0
	10																				0
	10																				0
	10																				0
	10																				0
	10																				0
	10																				0
	10																				0
	10																				0
	10																				0
	10																				0
	10																				0
	10																				0
	10																				0
	1																					1
	1																					1
	1																					1
	1																					1
	1																					1
	1																					1
	1																					1
	1																					1
	2																					1
	10																					0
	10																					0
	10																					0
	10																					0
	10																					0
	1																						1
	1																						1
	1																						1
	1																						1
	1																						1
	1																						1
	1																						1
	1																						1
	1																						1
	2																						1
	2																						1
	2																						1
	10																						0
	10																						0
	10																						0
	10																						0
	10																						0
	10																						0
	10																						0
	10																						0
	10																						0
	10																						0
	10																						0
	1																							1
	1																							1
	2																							1
	2																							1
	4																							1
	7																							1
	10																							0
	10																							0
	10																							0
	10																							0
	10																							0
	10																							0
	10																							0
	10																							0
	10																							0
	10																							0
	10																							0
	10																							0
	10																							0
	10																							0
	10																							0
	10																							0
	10																							0
	10																							0
	1																								1
	1																								1
	1																								1
	1																								1
	2																								1
	2																								1
	2																								1
	6																								1
	8																								1
	10																								0
	10																								0
	10																								0
	10																								0
	10																								0
	10																								0
	10																								0
	10																								0
	10																								0
	10																								0
	10																								0
	10																								0
	10																								0
	10																								0
	10																								0

## Sheet: Sheet2
	Days	yw PBST	yw C.g			MyD88 PBST	MyD88 C.g			51324* PBST	51324* C.g			85F1 PBST	85F1 C.g
	0	100	100	100	100	100	100	100	100	100	100	100	100	100	100	100	100
	1	47.6191	94.7368	62.5	94.7368	25	66.6667	83.3333	93.3333	53.8462	66.6667	56.25	88.8889	100	61.1111	23.5294	87.5
	2	47.6191	94.7368	56.25	63.1579	0	11.1111	50	20	38.4615	50	25	50	78.5714	38.8889	17.6471	87.5
	3	47.6191	94.7368	56.25	63.1579		0	33.3333	20	23.0769	44.4444	25	50	71.4286	27.7778	17.6471	87.5
	4	42.8571	94.7368	56.25	57.8947			22.2222	13.3333	23.0769	44.4444	25	50	71.4286	22.2222	11.7647	87.5
	5	42.8571	94.7368	56.25	57.8947			16.6667	6.66667	23.0769	44.4444	25	50	71.4286	22.2222	11.7647	87.5
	6	42.8571	94.7368	56.25	57.8947			5.55556	0	23.0769	44.4444	25	44.4444	71.4286	22.2222	11.7647	87.5
	7	42.8571	94.7368	56.25	57.8947			0		23.0769	44.4444	25	44.4444	71.4286	22.2222	11.7647	87.5
	8	42.8571	89.4737	50	42.1053					23.0769	44.4444	25	44.4444	71.4286	22.2222	11.7647	87.5
	9	42.8571	89.4737	50	42.1053					23.0769	44.4444	25	44.4444	71.4286	16.6667	11.7647	87.5
	10	42.8571	89.4737	50	42.1053					23.0769	44.4444	25	44.4444	71.4286	16.6667	11.7647	62.5
