# Supplementary material for: Distinct Bomanins at the Drosophila 55C locus function in resistance and resilience to infections
Source: EMBO Rep. 2026 Jan 9;27(3):629–53. doi: 10.1038/s44319-025-00559-6 (PMC12894722; doi:10.1038/s44319-025-00559-6)
Supplement: Supplementary file 4 — Source data Fig. 2 [file 44319_2025_559_MOESM4_ESM.zip › Source data/figure 2/Figure 2A/Cas9 mutant-55C deficiency flies/effector/CG4250 85F1 M.a inj 10^7 20190426.xlsx]

## Sheet: Sheet1
NOTES	Days	yw PBST	yw M.a	yw M.a	yw M.a	51324* PBST	51324* M.a	51324* M.a	51324* M.a	MyD88 PBST	MyD88 M.a	MyD88 M.a	MyD88 M.a	85F1 PBST	85F1 M.a	85F1 M.a	85F1 M.a
10^7 4.6nl	1	1
29degree	2	1
	2	1
	5	0
	5	0
	5	0
	5	0
	5	0
	5	0
	5	0
	5	0
	5	0
	5	0
	5	0
	5	0
	5	0
	5	0
	5	0
	5	0
	5	0
	1		1
	1		1
	2		1
	2		1
	2		1
	2		1
	2		1
	3		1
	3		1
	3		1
	3		1
	3		1
	3		1
	3		1
	3		1
	3		1
	3		1
	3		1
	3		1
	3		1
	1			1
	1			1
	2			1
	3			1
	3			1
	3			1
	4			1
	4			1
	4			1
	4			1
	4			1
	4			1
	4			1
	4			1
	4			1
	4			1
	4			1
	4			1
	5			1
	5			1
	5			0
	5			0
	5			0
	1				1
	1				1
	1				1
	1				1
	1				1
	1				1
	1				1
	1				1
	1				1
	2				1
	2				1
	2				1
	2				1
	3				1
	3				1
	3				1
	3				1
	3				1
	3				1
	5				0
	2					1
	2					1
	3					1
	4					1
	4					1
	5					1
	5					0
	5					0
	5					0
	5					0
	5					0
	5					0
	5					0
	5					0
	5					0
	5					0
	5					0
	5					0
	5					0
	5					0
	5					0
	1						1
	1						1
	1						1
	2						1
	2						1
	2						1
	2						1
	2						1
	3						1
	3						1
	3						1
	3						1
	3						1
	3						1
	3						1
	4						1
	1							1
	1							1
	2							1
	2							1
	2							1
	2							1
	3							1
	3							1
	3							1
	3							1
	3							1
	3							1
	4							1
	4							1
	4							1
	5							1
	5							1
	5							0
	5							0
	5							0
	5							0
	5							0
	1								1
	2								1
	2								1
	2								1
	2								1
	2								1
	2								1
	2								1
	2								1
	2								1
	3								1
	3								1
	3								1
	3								1
	3								1
	3								1
	3								1
	3								1
	1									1
	1									1
	2									1
	2									1
	2									1
	2									1
	2									1
	2									1
	2									1
	2									1
	2									1
	2									1
	2									1
	2									1
	2									1
	5									0
	5									0
	5									0
	5									0
	5									0
	1										1
	2										1
	2										1
	2										1
	2										1
	2										1
	2										1
	2										1
	2										1
	3										1
	3										1
	3										1
	3										1
	3										1
	3										1
	3										1
	3										1
	3										1
	3										1
	3										1
	1											1
	1											1
	1											1
	1											1
	2											1
	2											1
	2											1
	2											1
	2											1
	2											1
	2											1
	2											1
	2											1
	2											1
	2											1
	2											1
	2											1
	2											1
	2											1
	2											1
	1												1
	1												1
	1												1
	1												1
	1												1
	2												1
	2												1
	2												1
	2												1
	2												1
	2												1
	2												1
	2												1
	2												1
	2												1
	2												1
	2												1
	3												1
	1													1
	1													1
	1													1
	1													1
	1													1
	5													0
	5													0
	5													0
	5													0
	5													0
	5													0
	5													0
	5													0
	5													0
	5													0
	5													0
	5													0
	5													0
	5													0
	5													0
	5													0
	1														1
	1														1
	1														1
	2														1
	2														1
	2														1
	3														1
	3														1
	3														1
	3														1
	3														1
	3														1
	3														1
	3														1
	3														1
	3														1
	3														1
	3														1
	3														1
	4														1
	1															1
	1															1
	1															1
	1															1
	2															1
	2															1
	2															1
	3															1
	3															1
	3															1
	3															1
	3															1
	3															1
	3															1
	4															1
	4															1
	4															1
	4															1
	4															1
	4															1
	4															1
	5															1
	1																1
	1																1
	1																1
	1																1
	1																1
	2																1
	2																1
	2																1
	3																1
	3																1
	3																1
	3																1
	3																1
	3																1
	3																1
	3																1
	3																1
	4																1

## Sheet: Sheet2
	Days	yw PBST	yw M.a			51324* PBST	51324* M.a			MyD88 PBST	MyD88 M.a			85F1 PBST	85F1 M.a
	0	100	100	100	100	100	100	100	100	100	100	100	100	100	100	100	100
	1	95	90	91.3043	55	100	81.25	90.9091	94.4444	90	95	80	72.2222	76.1905	85	81.8182	72.2222
	2	85	65	86.9565	35	90.4762	50	72.7273	44.4444	25	55	0	5.55556	76.1905	70	68.1818	55.5556
	3	85	0	73.913	5	85.7143	6.25	45.4545	0	25	0		0	76.1905	5	36.3636	5.55556
	4	85		21.7391	5	76.1905	0	31.8182		25				76.1905	0	4.54545	0
	5	85		13.0435	5	71.4286		22.7273		25				76.1905		0
