# Supplementary material for: Distinct Bomanins at the Drosophila 55C locus function in resistance and resilience to infections
Source: EMBO Rep. 2026 Jan 9;27(3):629–53. doi: 10.1038/s44319-025-00559-6 (PMC12894722; doi:10.1038/s44319-025-00559-6)
Supplement: Supplementary file 4 — Source data Fig. 2 [file 44319_2025_559_MOESM4_ESM.zip › Source data/figure 2/Figure 2A/Cas9 mutant-55C deficiency flies/phennotype test Cas9 KO flies/85F1 C.a 20180917 M.a 20180914.xlsx]

## Sheet: Sheet1
Days post infection	85F1 PBS	85F1 C.a 1	85F1 C.a 2	85F1 C.a 3	51324* PBS	51324* C.a 1	51324* C.a 2	51324* C.a 3	85F1 PBS	85F1 M.a 1	85F1 M.a 2	85F1 M.a 3	51324* PBS	51324* M.a 1	51324* M.a 2	51324* M.a 3
2	1
2	1
8	0
8	0
8	0
8	0
8	0
8	0
8	0
8	0
8	0
8	0
8	0
8	0
8	0
8	0
8	0
8	0
8	0
8	0
1		1
1		1
1		1
1		1
1		1
1		1
1		1
1		1
2		1
2		1
2		1
2		1
2		1
2		1
2		1
3		1
4		1
4		1
1			1
1			1
1			1
1			1
1			1
1			1
1			1
1			1
1			1
1			1
1			1
2			1
2			1
2			1
2			1
2			1
2			1
2			1
8			0
8			0
8			0
1				1
1				1
1				1
1				1
1				1
1				1
1				1
2				1
2				1
2				1
2				1
2				1
2				1
3				1
3				1
6				1
8				1
8				1
8				1
8				1
2					1
3					1
8					0
8					0
8					0
8					0
8					0
8					0
8					0
8					0
8					0
8					0
8					0
8					0
8					0
8					0
8					0
8					0
8					0
8					0
1						1
1						1
1						1
1						1
1						1
1						1
1						1
1						1
1						1
1						1
2						1
2						1
2						1
2						1
2						1
2						1
7						1
8						0
1							1
1							1
1							1
1							1
1							1
1							1
1							1
1							1
1							1
1							1
1							1
1							1
1							1
2							1
2							1
2							1
2							1
2							1
3							1
3							1
5							1
8							0
8							0
1								1
1								1
1								1
2								1
2								1
2								1
2								1
2								1
3								1
3								1
3								1
3								1
3								1
4								1
4								1
4								1
5								1
5								1
5								1
8								0
2									1
11									0
11									0
11									0
11									0
11									0
11									0
11									0
11									0
11									0
11									0											10^7 4.6nl for M.a
11									0
11									0
11									0
11									0
11									0
11									0
1										1
2										1
2										1
2										1
2										1
2										1
2										1
2										1
2										1
3										1
3										1
3										1
4										1
5										1
11										0
11										0
11										0
11										0
11										0
2											1
2											1
2											1
2											1
2											1
2											1
3											1
3											1
3											1
3											1
3											1
3											1
3											1
3											1
4											1
4											1
4											1
4											1
4											1
1												1
1												1
2												1
2												1
2												1
2												1
2												1
2												1
3												1
3												1
3												1
3												1
3												1
4												1
4												1
4												1
4												1
5												1
11												0
2													1
2													1
4													1
11													0
11													0
11													0
11													0
11													0
11													0
11													0
11													0
11													0
11													0
11													0
11													0
11													0
11													0
11													0
11													0
11													0
1														1
2														1
2														1
2														1
3														1
3														1
3														1
3														1
3														1
3														1
3														1
3														1
4														1
4														1
4														1
4														1
4														1
4														1
5														1
2															1
2															1
2															1
2															1
2															1
3															1
3															1
3															1
4															1
4															1
4															1
4															1
4															1
4															1
4															1
4															1
8															1
11															0
11															0
11															0
2																1
2																1
3																1
3																1
3																1
3																1
3																1
3																1
4																1
4																1
4																1
4																1
4																1
5																1
5																1
5																1
6																1
6																1
6																1
6																1
