# Supplementary material for: Distinct Bomanins at the Drosophila 55C locus function in resistance and resilience to infections
Source: EMBO Rep. 2026 Jan 9;27(3):629–53. doi: 10.1038/s44319-025-00559-6 (PMC12894722; doi:10.1038/s44319-025-00559-6)
Supplement: Supplementary file 4 — Source data Fig. 2 [file 44319_2025_559_MOESM4_ESM.zip › Source data/figure 2/Figure 2A/Cas9 mutant-55C deficiency flies/phennotype test Cas9 KO flies/A.f/after eliminate cas9 of the wt flies/20171212 A.f ALL KO.xlsx]

## Sheet: Sheet1
Days	MyD88 PBS	MyD88 A.f 10^7	51324* PBS	51324* A.f 10^7	CG4250(85F1) PBS	CG4250(85F1) A.f 10^7	CG6675(124) PBS	CG6675(124) A.f 10^7	CG6675(106) PBS	CG6675(106) A.f 10^7	L213* PBS	L213* A.f 10^7	CG16836(121) PBS	CG16836(121) A.f 10^7	CG15066(66-11) PBS	CG15066(66-11) A.f 10^7
1			1
4			1
4			1
6			1
7			0
7			0
7			0
7			0
7			0
7			0
7			0
7			0
7			0
7			0
7			0
7			0
7			0
7			0
7			0
2				1
2				1
2				1
3				1
7				0
7				0
7				0
7				0
7				0
7				0
7				0
7				0
7				0
7				0
7				0
7				0
7				0
7				0
1					1
1					1
1					1
1					1
2					1
2					1
2					1
3					1
3					1
4					1
7					0
7					0
7					0
7					0
7					0
7					0
7					0
7					0
7					0
7					0
1						1
1						1
1						1
1						1
3						1
4						1
4						1
4						1
7						0
7						0
7						0
7						0
7						0
7						0
7						0
7						0
7						0
7						0
7						0
7							0
7							0
7							0
7							0
7							0
7							0
7							0
7							0
7							0
7							0
7							0
7							0
7							0
7							0
7							0
7							0
7							0
7							0
7							0
7							0
1								1
2								1
2								1
7								0
7								0
7								0
7								0
7								0
7								0
7								0
7								0
7								0
7								0
7								0
7								0
1									1
3									1
7									0
7									0
7									0
7									0
7									0
7									0
7									0
7									0
7									0
7									0
7									0
7									0
7									0
7									0
7									0
7									0
7									0
7									0
1										1
7										0
7										0
7										0
7										0
7										0
7										0
7										0
7										0
7										0
7										0
7										0
7										0
7										0
7										0
7										0
7										0
1											1
4											1
6											1
6											1
7											0
7											0
7											0
7											0
7											0
7											0
7											0
7											0
7											0
7											0
7											0
7											0
7											0
7											0
7											0
1												1
1												1
2												1
2												1
3												1
3												1
7												0
7												0
7												0
7												0
7												0
7												0
7												0
7												0
7												0
7												0
7												0
7												0
7												0
7												0
7													0
7													0
7													0
7													0
7													0
7													0
7													0
7													0
7													0
7													0
7													0
7													0
7													0
7													0
7													0
7													0
7													0
7													0
7													0
7													0
1														1
1														1
1														1
2														1
3														1
4														1
7														0
7														0
7														0
7														0
7														0
7														0
7														0
7														0
7														0
7														0
7														0
7														0
7														0
1															1
1															1
3															1
5															1
7															0
7															0
7															0
7															0
7															0
7															0
7															0
7															0
7															0
7															0
7															0
7															0
7															0
7															0
7															0
7															0
1																1
3																1
3																1
3																1
3																1
3																1
7																0
7																0
7																0
7																0
7																0
7																0
7																0
7																0
7																0
7																0
7																0
7																0
7																0
7																0
