# Supplementary material for: Distinct Bomanins at the Drosophila 55C locus function in resistance and resilience to infections
Source: EMBO Rep. 2026 Jan 9;27(3):629–53. doi: 10.1038/s44319-025-00559-6 (PMC12894722; doi:10.1038/s44319-025-00559-6)
Supplement: Supplementary file 4 — Source data Fig. 2 [file 44319_2025_559_MOESM4_ESM.zip › Source data/figure 2/Figure 2A/Cas9 mutant-55C deficiency flies/phennotype test Cas9 KO flies/C.albicans/20170604 66-11 121 124 C.albicans.xlsx]

## Sheet: Sheet1
Days after infection	WT PBS	WT C.albicans			MyD88 PBS	MyD88 C.albicans			CG16836 (33-121) PBS	CG16836 (33-121) C.albicans			CG15066(30-66-11) PBS	CG15066(30-66-11) C.albicans
0	20	20	20	20	20	24	20	20	16	20	20		20	19	20	21
1	20	19	18	18	20	14	13	8	16	18	20		20	19	20	20
2	20	16	13	17	20	4	7	3	16	14	15		20	17	20	20
3	20	16	12	16	20	2	5	1	16	9	12		19	17	20	19
4	19	15	11	15	20	1	3	1	15	7	12		19	15	20	17
5	18	14	10	14	20	1	2	0	15	7	12		19	14	20	17
6	18	13	9	12	19	1	1		15	7	11		19	13	19	17
7	18	12	8	12	19	1	1		14	6	11		19	12	19	17
8	18	12	8	12	19	1	1		14	6	10		19	12	19	17
9	18	10	8	12	19	1	0		14	6	10		19	11	19	17
10	18	9	8	12	19	1			14	6	10		19	11	19	17
11	18	9	8	11	19	1			14	6	10		19	11	19	16
Days after infection	WT PBS	WT C.albicans			MyD88 PBS	MyD88 C.albicans			CG16836 (33-121) PBS	CG16836 (33-121) C.albicans			CG15066(30-66-11) PBS	CG15066(30-66-11) C.albicans
0	100	100	100	100	100	100	100	100	100	100	100		100	100	100	100
1	100	95	90	90	100	58.3333	65	40	100	90	100		100	100	100	95.2381
2	100	80	65	85	100	16.6667	35	15	100	70	75		100	89.4737	100	95.2381
3	100	80	60	80	100	8.33333	25	5	100	45	60		95	89.4737	100	90.4762
4	95	75	55	75	100	4.16667	15	5	93.75	35	60		95	78.9474	100	80.9524
5	90	70	50	70	100	4.16667	10	0	93.75	35	60		95	73.6842	100	80.9524
6	90	65	45	60	95	4.16667	5		93.75	35	55		95	68.4211	95	80.9524
7	90	60	40	60	95	4.16667	5		87.5	30	55		95	63.1579	95	80.9524
8	90	60	40	60	95	4.16667	5		87.5	30	50		95	63.1579	95	80.9524
9	90	50	40	60	95	4.16667	0		87.5	30	50		95	57.8947	95	80.9524
10	90	45	40	60	95	4.16667			87.5	30	50		95	57.8947	95	80.9524
11	90	45	40	55	95	4.16667			87.5	30	50		95	57.8947	95	76.1905
Days after infection	WT PBS	WT C.albicans			MyD88 PBS	MyD88 C.albicans			CG6675(124) PBS	CG6675(124) C.albicans
0	20	19	21	20	21	19	20	20	20	20	20	20
1	20	19	20	20	21	12	19	10	20	20	18	20
2	20	18	17	20	20	2	8	0	20	19	15	19
3	19	14	15	17	18	2	4		19	14	10	15
4	19	12	13	15	18	1	1		16	13	10	14
5	18	8	12	14	18	1	0		16	12	9	14
6	18	8	12	14	18	1			16	12	9	13
7	17	7	12	14	18	1			16	12	9	11
8	17	7	12	14	17	1			16	11	8	10
9	17	7	11	13	17	1			16	10	8	10
10	17	6	11	12	17	1			16	9	8	10
11	15	6	11	12	17	1			16	9	8	10
Days after infection	WT PBS	WT C.albicans			MyD88 PBS	MyD88 C.albicans			CG6675(124) PBS	CG6675(124) C.albicans
0	100	100	100	100	100	100	100	100	100	100	100	100
1	100	100	95.2381	100	100	63.1579	95	50	100	100	90	100
2	100	94.7368	80.9524	100	95.2381	10.5263	40	0	100	95	75	95
3	95	73.6842	71.4286	85	85.7143	10.5263	20		95	70	50	75
4	95	63.1579	61.9048	75	85.7143	5.26316	5		80	65	50	70
5	90	42.1053	57.1429	70	85.7143	5.26316	0		80	60	45	70
6	90	42.1053	57.1429	70	85.7143	5.26316			80	60	45	65
7	85	36.8421	57.1429	70	85.7143	5.26316			80	60	45	55
8	85	36.8421	57.1429	70	80.9524	5.26316			80	55	40	50
9	85	36.8421	52.381	65	80.9524	5.26316			80	50	40	50
10	85	31.5789	52.381	60	80.9524	5.26316			80	45	40	50
11	75	31.5789	52.381	60	80.9524	5.26316			80	45	40	50
