# Supplementary material for: Distinct Bomanins at the Drosophila 55C locus function in resistance and resilience to infections
Source: EMBO Rep. 2026 Jan 9;27(3):629–53. doi: 10.1038/s44319-025-00559-6 (PMC12894722; doi:10.1038/s44319-025-00559-6)
Supplement: Supplementary file 4 — Source data Fig. 2 [file 44319_2025_559_MOESM4_ESM.zip › Source data/figure 2/Figure 2A/Cas9 mutant-55C deficiency flies/phennotype test Cas9 KO flies/C.albicans/after eliminate cas9 of the wt flies/10170122 ko C.a.xlsx]

## Sheet: Sheet1
Days	51324* PBS	51324* C.a	MyD88 PBS	MyD88 C.a	CG4250(85f1) PBS	CG4250(85f1) C.a	CG6675(124) PBS	CG6675(124) C.a	L213* PBS	L213* C.a	CG16836(121) PBS	CG16836(121) C.a
4	1
4	1
7	0
7	0
7	0
7	0
7	0
7	0
7	0
7	0
7	0
7	0
7	0
7	0
7	0
7	0
7	0
7	0
7	0
7	0
1		1
1		1
1		1
1		1
1		1
2		1
2		1
2		1
2		1
3		1
3		1
3		1
4		1
4		1
7		0
7		0
7		0
7		0
7		0
2			1
2			1
7			0
7			0
7			0
7			0
7			0
7			0
7			0
7			0
7			0
7			0
7			0
7			0
7			0
7			0
7			0
7			0
7			0
7			0
1				1
1				1
1				1
1				1
1				1
1				1
1				1
1				1
1				1
1				1
1				1
1				1
1				1
1				1
1				1
1				1
2				1
2				1
2				1
7				0
1					1
2					1
4					1
7						0
7						0
7						0
7						0
7						0
7						0
7						0
7						0
7						0
7						0
7						0
7						0
7						0
7						0
7						0
7						0
7						0
1							1
7							0
7							0
7							0
7							0
7							0
7							0
7							0
7							0
7							0
7							0
7							0
7							0
7							0
7							0
7							0
7							0
7							0
7							0
7							0
1								1
1								1
1								1
1								1
1								1
1								1
1								1
2								1
2								1
2								1
2								1
2								1
2								1
2								1
3								1
3								1
4								1
7								0
7								0
3									1
7									0
7									0
7									0
7									0
7									0
7									0
7									0
7									0
7									0
7									0
7									0
7									0
7									0
7									0
7									0
7									0
7									0
7									0
7									0
1										1
1										1
1										1
1										1
1										1
1										1
1										1
1										1
1										1
1										1
1										1
1										1
1										1
2										1
2										1
2										1
2										1
2										1
2										1
4											1
7											0
7											0
7											0
7											0
7											0
7											0
7											0
7											0
7											0
7											0
7											0
7											0
7											0
7											0
7											0
7											0
7											0
7											0
7											0
7											0
1												1
1												1
1												1
1												1
1												1
1												1
1												1
1												1
1												1
1												1
1												1
1												1
1												1
1												1
1												1
2												1
7												1
