# Supplementary material for: Distinct Bomanins at the Drosophila 55C locus function in resistance and resilience to infections
Source: EMBO Rep. 2026 Jan 9;27(3):629–53. doi: 10.1038/s44319-025-00559-6 (PMC12894722; doi:10.1038/s44319-025-00559-6)
Supplement: Supplementary file 4 — Source data Fig. 2 [file 44319_2025_559_MOESM4_ESM.zip › Source data/figure 2/Figure 2A/Cas9 mutant-55C deficiency flies/phennotype test Cas9 KO flies/C.albicans/after eliminate cas9 of the wt flies/20171208 KO 106 66-11 C.a wt die out.xlsx]

## Sheet: Sheet1
Days	A5001 PBS	A5001 C.a	MyD88 PBS	MyD88 C.a	51324* PBS	51324* C.a	CG6675(106) PBS	CG6675(106) C.a	L213* PBS	L213* C.a	CG15066(66-11) PBS	CG15066(66-11) C.a
		A5001 almost die out can not be recorded
