# Supplementary material for: Distinct Bomanins at the Drosophila 55C locus function in resistance and resilience to infections
Source: EMBO Rep. 2026 Jan 9;27(3):629–53. doi: 10.1038/s44319-025-00559-6 (PMC12894722; doi:10.1038/s44319-025-00559-6)
Supplement: Supplementary file 4 — Source data Fig. 2 [file 44319_2025_559_MOESM4_ESM.zip › Source data/figure 2/Figure 2A/Cas9 mutant-55C deficiency flies/phennotype test Cas9 KO flies/C.albicans/after eliminate cas9 of the wt flies/20171212 all KO C.a.xlsx]

## Sheet: Sheet1
Days	MyD88 PBS	MyD88 C.a	51324* PBS	51324* C.a	CG4250(85F1) PBS	CG4250(85F1) C.a	CG6675(124) PBS	CG6675(124) C.a	CG6675(106) PBS	CG6675(106) C.a	L213* PBS	L213* C.a	CG16836(121) PBS	CG16836(121) C.a	CG15066(66-11) PBS	CG15066(66-11) C.a
13			0
13			0
13			0
13			0
13			0
13			0
13			0
13			0
13			0
13			0
13			0
13			0
13			0
13			0
13			0
13			0
13			0
13			0
13			0
13			0
1				1
1				1
1				1
2				1
3				1
3				1
3				1
4				1
5				1
6				1
13				0
13				0
13				0
13				0
13				0
13				0
13				0
13				0
13				0
13					0
13					0
13					0
13					0
13					0
13					0
13					0
13					0
13					0
13					0
13					0
13					0
13					0
13					0
13					0
13					0
13					0
13					0
13					0
13					0
1						1
1						1
2						1
2						1
2						1
3						1
4						1
13						0
13						0
13						0
13						0
13						0
13						0
13						0
3							1
13							0
13							0
13							0
13							0
13							0
13							0
13							0
13							0
13							0
13							0
13							0
13							0
13							0
13							0
1								1
1								1
2								1
2								1
2								1
2								1
3								1
3								1
3								1
6								1
13								0
13								0
13								0
13								0
1									1
13									0
13									0
13									0
13									0
13									0
13									0
13									0
13									0
13									0
13									0
13									0
13									0
13									0
13									0
13									0
13									0
13									0
13									0
13									0
1										1
1										1
1										1
2										1
2										1
2										1
2										1
3										1
6										1
6										1
6										1
7										1
13										1
13										1
13										0
13										0
13										0
13										0
13										0
13										0
13										0
13											0
13											0
13											0
13											0
13											0
13											0
13											0
13											0
13											0
13											0
13											0
13											0
13											0
13											0
13											0
13											0
13											0
13											0
13											0
13											0
1												1
1												1
1												1
1												1
1												1
2												1
2												1
3												1
3												1
7												1
13												0
13												0
13												0
13												0
13												0
13												0
1													1
2													1
3													1
13													0
13													0
13													0
13													0
13													0
13													0
13													0
13													0
13													0
13													0
13													0
13													0
13													0
13													0
1														1
1														1
1														1
2														1
2														1
2														1
3														1
4														1
4														1
4														1
7														1
13														0
13														0
13														0
13														0
13														0
13														0
3															1
13															0
13															0
13															0
13															0
13															0
13															0
13															0
13															0
13															0
13															0
13															0
13															0
13															0
13															0
13															0
13															0
13															0
13															0
1																1
1																1
1																1
2																1
2																1
2																1
2																1
2																1
2																1
2																1
6																1
6																1
13																0
13																0
13																0
13																0
13																0
13																0
2	1
2	1
2	1
2	1
2	1
3	1
3	1
8	1
13	0
13	0
13	0
13	0
13	0
13	0
13	0
13	0
13	0
13	0
13	0
13	0
1		1
1		1
1		1
1		1
1		1
1		1
1		1
1		1
1		1
1		1
1		1
1		1
1		1
1		1
1		1
1		1
1		1
2		1
2		1
13		1
