# Supplementary material for: Distinct Bomanins at the Drosophila 55C locus function in resistance and resilience to infections
Source: EMBO Rep. 2026 Jan 9;27(3):629–53. doi: 10.1038/s44319-025-00559-6 (PMC12894722; doi:10.1038/s44319-025-00559-6)
Supplement: Supplementary file 4 — Source data Fig. 2 [file 44319_2025_559_MOESM4_ESM.zip › Source data/figure 2/Figure 2A/Cas9 mutant-55C deficiency flies/phennotype test Cas9 KO flies/C.albicans/after eliminate cas9 of the wt flies/20180109 C.a all except 121.xlsx]

## Sheet: Sheet1
Days	MyD88 PBS	MyD88 C.a	51324* PBS	51324* C.a	CG6675(124) PBS	CG6675(124) C.a	CG6675(106) PBS	CG6675(106) C.a	CG4250(85F1） PBS	CG4250(85F1） C.a	L213* PBS	L213* C.a	CG15066（66-11） PBS	CG15066（66-11） C.a
2	1
2	1
2	1
2	1
2	1
3	1
3	1
9	0
9	0
9	0
9	0
9	0
9	0
9	0
9	0
9	0
9	0
9	0
9	0
1		1
1		1
1		1
1		1
1		1
1		1
1		1
1		1
1		1
1		1
1		1
1		1
1		1
1		1
1		1
1		1
1		1
2		1
2		1
9		1
9			0
9			0
9			0
9			0
9			0
9			0
9			0
9			0
9			0
9			0
9			0
9			0
9			0
9			0
9			0
9			0
9			0
9			0
9			0
9			0
1				1
1				1
1				1
1				1
1				1
1				1
1				1
1				1
1				1
1				1
1				1
1				1
1				1
2				1
2				1
2				1
2				1
2				1
2				1
4				1
4					1
9					0
9					0
9					0
9					0
9					0
9					0
9					0
9					0
9					0
9					0
9					0
9					0
9					0
9					0
9					0
9					0
9					0
1						1
1						1
1						1
1						1
1						1
1						1
1						1
1						1
1						1
1						1
1						1
2						1
2						1
2						1
2						1
3						1
5						1
7						1
9						0
9						0
1							1
9							0
9							0
9							0
9							0
9							0
9							0
9							0
9							0
9							0
9							0
9							0
9							0
9							0
9							0
9							0
9							0
9							0
9							0
9							0
1								1
1								1
1								1
1								1
1								1
1								1
1								1
1								1
1								1
1								1
1								1
1								1
1								1
1								1
2								1
5								1
8								1
9								0
9								0
9								0
2									1
9									0
9									0
9									0
9									0
9									0
9									0
9									0
9									0
9									0
9									0
9									0
9									0
9									0
9									0
9									0
9									0
9									0
9									0
9									0
1										1
1										1
1										1
1										1
1										1
1										1
1										1
2										1
2										1
3										1
3										1
3										1
5										1
7										1
9										0
9										0
9										0
1											1
9											0
9											0
9											0
9											0
9											0
9											0
9											0
9											0
9											0
9											0
9											0
9											0
9											0
9											0
9											0
9											0
9											0
9											0
9											0
1												1
1												1
1												1
1												1
1												1
1												1
1												1
1												1
1												1
1												1
1												1
2												1
2												1
3												1
4												1
9												1
9												1
9												1
9												1
1													1
2													1
2													1
2													1
3													1
6													1
7													1
9													0
9													0
9													0
9													0
9													0
9													0
9													0
9													0
9													0
9													0
9													0
9													0
1														1
1														1
1														1
1														1
1														1
1														1
1														1
1														1
1														1
2														1
2														1
2														1
2														1
2														1
2														1
2														1
4														1
9														0
