# Supplementary material for: Distinct Bomanins at the Drosophila 55C locus function in resistance and resilience to infections
Source: EMBO Rep. 2026 Jan 9;27(3):629–53. doi: 10.1038/s44319-025-00559-6 (PMC12894722; doi:10.1038/s44319-025-00559-6)
Supplement: Supplementary file 4 — Source data Fig. 2 [file 44319_2025_559_MOESM4_ESM.zip › Source data/figure 2/Figure 2A/Cas9 mutant-55C deficiency flies/phennotype test Cas9 KO flies/C.albicans/after eliminate cas9 of the wt flies/20180413 C.a 29degree 106 124 66-11 121.xlsx]

## Sheet: Sheet1
Days post infeciton	W PBS	W C.a 1	W C.a 2	W C.a 3	MyD88 PBS	MyD88 C.a	l213* PBS	l213* C.a 1	l213* C.a 2	66-11 PBS	66-11 C.a 1	66-11 C.a 2	66-11 C.a 3	121 PBS	121 C.a 1	121 C.a 2	121 C.a 3	51324* PBS	51324* C.a 1	51324* C.a 2	51324* C.a 3	124 PBS	124 C.a 1	124 C.a 2	124 C.a 3	106 PBS	106 C.a 1	106 C.a 2	106 C.a 3
10	1
10	1
11	1
15	1
15	1
16	1
17	1
17	1
17	1
18	1
18	1
19	1
19	1
19	0
1		1
1		1
1		1
1		1
1		1
1		1
1		1
1		1
2		1
2		1
2		1
2		1
3		1
4		1
7		1
9		1
12		1
17		1
1			1
1			1
1			1
1			1
1			1
1			1
1			1
1			1
2			1
3			1
3			1
3			1
4			1
17			1
18			1
18			1
19			1
19			1
19			1
1				1
1				1
1				1
1				1
1				1
1				1
1				1
2				1
2				1
3				1
11				1
15				1
15				1
16				1
16				1
16				1
17				1
17				1
18				1
19				0
1					1
2					1
2					1
2					1
3					1
3					1
5					1
7					1
8					1
8					1
8					1
14					1
15					1
17					1
18					1
19					0
19					0
19					0
19					0
19					0
1						1
1						1
1						1
1						1
1						1
1						1
1						1
1						1
1						1
2						1
2						1
2						1
3						1
3						1
3						1
18						1
19						1
19						0
19						0
19						0
1							1
3							1
7							1
10							1
17							1
18							1
19							1
19							0
19							0
19							0
19							0
19							0
19							0
19							0
19							0
19							0
19							0
19							0
19							0
19							0
1								1
1								1
1								1
1								1
1								1
1								1
1								1
1								1
1								1
1								1
2								1
2								1
2								1
2								1
2								1
3								1
3								1
3								1
11								1
16								1
1									1
1									1
1									1
1									1
1									1
1									1
1									1
1									1
1									1
1									1
1									1
2									1
2									1
2									1
2									1
2									1
2									1
2									1
3									1
7									1
2										1
4										1
6										1
10										1
11										1
14										1
15										1
17										1
18										1
19										0
19										0
19										0
19										0
19										0
19										0
19										0
19										0
19										0
19										0
19										0
1											1
1											1
1											1
1											1
1											1
1											1
1											1
15											1
1												1
1												1
1												1
1												1
1												1
1												1
1												1
1												1
1												1
3												1
3												1
1													1
1													1
1													1
1													1
1													1
1													1
1													1
2														1
5														1
8														1
13														1
13														1
14														1
14														1
15														1
15														1
16														1
16														1
19														0
19														0
19														0
19														0
1															1
1															1
1															1
1															1
2															1
2															1
2															1
2															1
2															1
10															1
12															1
19															0
19															0
19															0
1																1
1																1
1																1
1																1
1																1
1																1
4																1
5																1
1																	1
1																	1
1																	1
1																	1
1																	1
1																	1
1																	1
2																	1
6																	1
2																		1
2																		1
3																		1
3																		1
3																		1
5																		1
6																		1
11																		1
19																		0
19																		0
19																		0
19																		0
19																		0
19																		0
19																		0
19																		0
19																		0
19																		0
1																			1
1																			1
1																			1
1																			1
1																			1
2																			1
2																			1
2																			1
2																			1
2																			1
3																			1
3																			1
3																			1
3																			1
4																			1
9																			1
9																			1
12																			1
19																			0
19																			0
1																				1
1																				1
1																				1
1																				1
1																				1
1																				1
1																				1
2																				1
2																				1
2																				1
2																				1
2																				1
2																				1
3																				1
4																				1
4																				1
4																				1
4																				1
19																				0
19																				0
1																					1
1																					1
1																					1
1																					1
1																					1
2																					1
2																					1
2																					1
2																					1
2																					1
2																					1
2																					1
2																					1
3																					1
3																					1
3																					1
5																					1
5																					1
9																					1
16																					1
1																						1
1																						1
2																						1
3																						1
5																						1
19																						0
19																						0
19																						0
19																						0
19																						0
19																						0
19																						0
19																						0
19																						0
19																						0
19																						0
19																						0
1																							1
1																							1
1																							1
1																							1
1																							1
1																							1
1																							1
1																							1
1																							1
1																							1
2																							1
2																							1
3																							1
3																							1
5																							1
6																							1
1																								1
1																								1
1																								1
1																								1
1																								1
1																								1
1																								1
1																								1
2																								1
3																								1
3																								1
3																								1
3																								1
6																								1
8																								1
13																								1
14																								1
1																									1
1																									1
1																									1
1																									1
1																									1
1																									1
2																									1
3																									1
3																									1
3																									1
3																									1
3																									1
3																									1
3																									1
3																									1
4																									1
8																									1
18																									1
2																										1
2																										1
3																										1
9																										1
10																										1
10																										1
10																										1
14																										1
14																										1
19																										0
19																										0
19																										0
19																										0
19																										0
19																										0
19																										0
19																										0
19																										0
19																										0
1																											1
1																											1
1																											1
1																											1
2																											1
2																											1
2																											1
2																											1
2																											1
2																											1
2																											1
3																											1
3																											1
3																											1
3																											1
3																											1
3																											1
5																											1
5																											1
1																												1
1																												1
1																												1
1																												1
1																												1
1																												1
2																												1
2																												1
2																												1
2																												1
3																												1
3																												1
3																												1
3																												1
6																												1
11																												1
14																												1
14																												1
16																												1
19																												0
1																													1
1																													1
1																													1
1																													1
1																													1
1																													1
1																													1
2																													1
2																													1
2																													1
2																													1
3																													1
3																													1
3																													1
3																													1
4																													1
8																													1
11																													1
13																													1
17																													1
