# Supplementary material for: Distinct Bomanins at the Drosophila 55C locus function in resistance and resilience to infections
Source: EMBO Rep. 2026 Jan 9;27(3):629–53. doi: 10.1038/s44319-025-00559-6 (PMC12894722; doi:10.1038/s44319-025-00559-6)
Supplement: Supplementary file 4 — Source data Fig. 2 [file 44319_2025_559_MOESM4_ESM.zip › Source data/figure 2/Figure 2A/Cas9 mutant-55C deficiency flies/phennotype test Cas9 KO flies/C.albicans/after eliminate cas9 of the wt flies/20180917 C.a 85F1 CG4250.xlsx]

## Sheet: Sheet1
Days post injeciton	MyD88 PBS	MyD88 C.a 1	MyD88 C.a 2	MyD88 C.a 3	w PBS	w C.a 1	w C.a 2	w C.a 3	51324* PBS	51324* C.a 1	51324* C.a 2	51324* C.a 3	85F1 PBS	85F1 C.a 1	85F1 C.a 2	85F1 C.a 3
2	1
3	1
3	1
3	1
4	1
4	1
5	1
6	1
6	1
7	1
9	0
9	0
9	0
9	0
9	0
9	0
9	0
1		1
1		1
1		1
1		1
1		1
1		1
1		1
1		1
1		1
1		1
1		1
1		1
1		1
1		1
1		1
1		1
1		1
1		1
1		1
1		1
1			1
1			1
1			1
1			1
1			1
1			1
1			1
1			1
1			1
1			1
1			1
1			1
1			1
1			1
1			1
1			1
1			1
1			1
1			1
1			1
1				1
1				1
1				1
1				1
1				1
1				1
1				1
1				1
1				1
1				1
1				1
1				1
1				1
1				1
1				1
1				1
1				1
1				1
1				1
1				1
1					1
1					1
1					1
4					1
9					1
9					0
9					0
9					0
9					0
9					0
9					0
9					0
9					0
9					0
9					0
9					0
9					0
9					0
9					0
9					0
1						1
1						1
1						1
1						1
1						1
1						1
1						1
1						1
1						1
1						1
2						1
2						1
2						1
2						1
6						1
7						1
7						1
9						1
9						0
9						0
9						0
1							1
1							1
1							1
1							1
1							1
1							1
1							1
1							1
1							1
1							1
1							1
1							1
1							1
1							1
1							1
2							1
5							1
5							1
7							1
7							1
1								1
1								1
1								1
1								1
1								1
1								1
1								1
1								1
1								1
1								1
1								1
2								1
2								1
2								1
2								1
2								1
2								1
3								1
3								1
5								1
2									1
3									1
9									0
9									0
9									0
9									0
9									0
9									0
9									0
9									0
9									0
9									0
9									0
9									0
9									0
9									0
9									0
9									0
9									0
9									0
1										1
1										1
1										1
1										1
1										1
1										1
1										1
1										1
1										1
1										1
2										1
2										1
2										1
2										1
2										1
2										1
7										1
9										0
9										0
9										0
9										0
9										0
9										0
9										0
1											1
1											1
1											1
1											1
1											1
1											1
1											1
1											1
1											1
1											1
1											1
1											1
1											1
2											1
2											1
2											1
2											1
2											1
3											1
3											1
5											1
9											0
9											0
1												1
1												1
1												1
2												1
2												1
2												1
2												1
2												1
3												1
3												1
3												1
3												1
3												1
4												1
4												1
4												1
5												1
5												1
5												1
9												0
2													1
2													1
9													0
9													0
9													0
9													0
9													0
9													0
9													0
9													0
9													0
9													0
9													0
9													0
9													0
9													0
9													0
9													0
9													0
9													0
1														1
1														1
1														1
1														1
1														1
1														1
1														1
1														1
2														1
2														1
2														1
2														1
2														1
2														1
2														1
3														1
4														1
4														1
1															1
1															1
1															1
1															1
1															1
1															1
1															1
1															1
1															1
1															1
1															1
2															1
2															1
2															1
2															1
2															1
2															1
2															1
9															0
9															0
9															0
1																1
1																1
1																1
1																1
1																1
1																1
1																1
2																1
2																1
2																1
2																1
2																1
2																1
3																1
3																1
6																1
9																0
9																0
9																0
9																0
