# Supplementary material for: Distinct Bomanins at the Drosophila 55C locus function in resistance and resilience to infections
Source: EMBO Rep. 2026 Jan 9;27(3):629–53. doi: 10.1038/s44319-025-00559-6 (PMC12894722; doi:10.1038/s44319-025-00559-6)
Supplement: Supplementary file 4 — Source data Fig. 2 [file 44319_2025_559_MOESM4_ESM.zip › Source data/figure 2/Figure 2A/Cas9 mutant-55C deficiency flies/phennotype test Cas9 KO flies/C.albicans/after eliminate cas9 of the wt flies/KO flies 124 121 66-11 C.albicans 20180630.xlsx]

## Sheet: Sheet1
Days post infection	MyD88 PBS	MyD88 C.a 1	MyD88 C.a 2	MyD88 C.a 3	51324* PBS	51324* C.a 1	51324* C.a 2	51324* C.a 3	124 PBS	124 C.a 1	124 C.a 2	124 C.a 3	L213 PBS	L213* C.a 1	L213* C.a 2	L213* C.a 3	66-11 PBS	66-11 C.a 1	66-11 C.a 2	66-11 C.a 3	121 PBS	121 C.a
1	1
1	1
2	1
2	1
6	1
6	1
6	0
6	0
6	0
6	0
6	0
6	0
6	0
6	0
6	0
6	0
6	0
6	0
6	0
6	0
1		1
1		1
1		1
1		1
1		1
2		1
2		1
2		1
5		1
6		0
6		0
6		0
6		0
6		0
6		0
6		0
6		0
6		0
6		0
6		0
1			1
1			1
1			1
1			1
1			1
1			1
2			1
2			1
2			1
5			1
6			1
6			0
6			0
6			0
6			0
6			0
6			0
6			0
6			0
6			0
1				1
1				1
1				1
2				1
2				1
2				1
3				1
3				1
3				1
3				1
5				1
5				1
5				1
5				1
5				1
5				1
5				1
6				1
6				1
6				1
2					1
2					1
3					1
3					1
6					1
6					1
6					0
6					0
6					0
6					0
6					0
6					0
6					0
6					0
6					0
6					0
6					0
6					0
6					0
6					0
2						1
3						1
3						1
3						1
3						1
3						1
3						1
4						1
6						1
6						0
6						0
6						0
6						0
6						0
6						0
6						0
6						0
6						0
6						0
6						0
2							1
2							1
2							1
3							1
5							1
6							0
6							0
6							0
6							0
6							0
6							0
6							0
6							0
6							0
6							0
6							0
6							0
6							0
6							0
6							0
2								1
5								1
6								1
6								0
6								0
6								0
6								0
6								0
6								0
6								0
6								0
6								0
6								0
6								0
6								0
6								0
6								0
6								0
6								0
6								0
2									1
6									1
6									0
6									0
6									0
6									0
6									0
6									0
6									0
6									0
6									0
6									0
6									0
6									0
6									0
6									0
6									0
6									0
6									0
6									0
1										1
1										1
6										0
6										0
6										0
6										0
6										0
6										0
6										0
6										0
6										0
6										0
6										0
6										0
6										0
6										0
6										0
6										0
6										0
6										0
2											1
6											0
6											0
6											0
6											0
6											0
6											0
6											0
6											0
6											0
6											0
6											0
6											0
6											0
6											0
6											0
6											0
6											0
6											0
6											0
1												1
3												1
6												0
6												0
6												0
6												0
6												0
6												0
6												0
6												0
6												0
6												0
6												0
6												0
6												0
6												0
6												0
6												0
6												0
6												0
2													1
6													0
6													0
6													0
6													0
6													0
6													0
6													0
6													0
6													0
6													0
6													0
6													0
6													0
6													0
6													0
6													0
6													0
6													0
6													0
6														0
6														0
6														0
6														0
6														0
6														0
6														0
6														0
6														0
6														0
6														0
6														0
6														0
6														0
6														0
6														0
6														0
6														0
6														0
6														0
6															0
6															0
6															0
6															0
6															0
6															0
6															0
6															0
6															0
6															0
6															0
6															0
6															0
6															0
6															0
6															0
6															0
6															0
6															0
6															0
1																1
1																1
1																1
1																1
5																1
6																0
6																0
6																0
6																0
6																0
6																0
6																0
6																0
6																0
6																0
6																0
6																0
6																0
6																0
6																0
1																	1
1																	1
2																	1
2																	1
6																	1
6																	1
6																	0
6																	0
6																	0
6																	0
6																	0
6																	0
6																	0
6																	0
6																	0
6																	0
6																	0
6																	0
6																	0
6																	0
1																		1
1																		1
2																		1
6																		0
6																		0
6																		0
6																		0
6																		0
6																		0
6																		0
6																		0
6																		0
6																		0
6																		0
6																		0
6																		0
6																		0
6																		0
6																		0
6																		0
1																			1
1																			1
1																			1
2																			1
5																			1
6																			0
6																			0
6																			0
6																			0
6																			0
6																			0
6																			0
6																			0
6																			0
6																			0
6																			0
6																			0
6																			0
6																			0
6																			0
6																				0
6																				0
6																				0
6																				0
6																				0
6																				0
6																				0
6																				0
6																				0
6																				0
6																				0
6																				0
6																				0
6																				0
6																				0
6																				0
6																				0
6																				0
6																				0
6																				0
1																					1
1																					1
5																					1
6																					0
6																					0
6																					0
6																					0
6																					0
6																					0
6																					0
6																					0
6																					0
6																					0
6																					0
6																					0
6																					0
6																					0
6																					0
6																					0
6																					0
1																						1
1																						1
1																						1
2																						1
2																						1
6																						1
6																						1
6																						1
6																						0
6																						0
6																						0
6																						0
6																						0
6																						0
6																						0
6																						0
6																						0
6																						0
6																						0
6																						0
