# Supplementary material for: Distinct Bomanins at the Drosophila 55C locus function in resistance and resilience to infections
Source: EMBO Rep. 2026 Jan 9;27(3):629–53. doi: 10.1038/s44319-025-00559-6 (PMC12894722; doi:10.1038/s44319-025-00559-6)
Supplement: Supplementary file 4 — Source data Fig. 2 [file 44319_2025_559_MOESM4_ESM.zip › Source data/figure 2/Figure 2A/Cas9 mutant-55C deficiency flies/phennotype test Cas9 KO flies/C.glabrata/after eliminate cas9 of the wt flies/20171127 85F1 124 106 121 6611.xlsx]

## Sheet: Sheet1
Days	MyD88 PBS	MyD88 C.g	51324* PBS	51324* C.g	CG4250(85F1) PBS	CG4250(85F1) C.g	CG6675(124) PBS	CG6675(124) C.g	CG6675(106) PBS	CG6675(106) C.g	L213* PBS	L213* C.g	CG16836(121) PBS	CG16836(121) C.g	CG15066(66-11) PBS	CG15066(66-11) C.g
1	0
2	0
3	1
4	1
5	0
6	0
7	0
8	0
9	0
10	0
11	0
11	0
11	0
11	0
11	0
11	0
11	0
11	0
11	0
11	0
2		1
2		1
3		1
3		1
3		1
4		1
5		1
6		1
7		1
7		1
9		1
9		1
9		1
9		1
9		1
11		1
11		0
11		0
11		0
11		0
2			1
2			1
3			1
9			1
10			0
11			0
11			0
11			0
11			0
11			0
11			0
11			0
11			0
11			0
11			0
11			0
11			0
11			0
11			0
11			0
1				0
2				0
3				0
4				0
5				0
6				1
7				0
8				0
9				0
10				0
11				0
11				0
11				0
11				0
11				0
11				0
11				0
11				0
11				0
11				0
1					0
2					0
3					0
4					0
5					0
6					0
7					0
8					0
9					0
10					0
11					0
11					0
11					0
11					0
11					0
11					0
11					0
11					0
11					0
11					0
2						1
2						1
2						1
5						1
6						1
6						1
9						1
10						0
11						0
11						0
11						0
11						0
11						0
11						0
11						0
1							0
2							0
3							0
4							0
5							0
6							0
7							0
8							0
9							0
10							0
11							0
11							0
11							0
11							0
11							0
11							0
11							0
11							0
11							0
11							0
1								0
2								0
3								0
4								0
5								0
6								0
7								0
8								0
9								0
10								0
11								0
11								0
11								0
11								0
11								0
11								0
11								0
11								0
11								0
11								0
1									0
2									0
3									0
4									0
5									0
6									0
7									0
8									0
9									0
10									0
11									0
11									0
11									0
11									0
11									0
11									0
11									0
11									0
11									0
11									0
2										1
2										1
2										1
10										1
11										0
11										0
11										0
11										0
11										0
11										0
11										0
11										0
11										0
11										0
11										0
11										0
11										0
11										0
11										0
11										0
1											1
3											1
4											0
5											0
6											0
7											0
8											0
9											0
10											0
11											0
11											0
11											0
11											0
11											0
11											0
11											0
11											0
11											0
11											0
11											0
2												1
2												1
3												0
4												0
5												0
6												0
7												0
8												0
9												0
10												0
11												0
11												0
11												0
11												0
11												0
11												0
11												0
11												0
11												0
11												0
3													1
11													1
11													0
11													0
11													0
11													0
11													0
11													0
11													0
11													0
11													0
11													0
11													0
11													0
11													0
11													0
11													0
11													0
11													0
11													0
1														0
2														0
3														0
4														0
5														0
6														0
7														0
8														0
9														0
10														0
11														0
11														0
11														0
11														0
11														0
11														0
11														0
11														0
11														0
11														0
1															0
2															0
3															0
4															0
5															0
6															0
7															0
8															0
9															0
10															0
11															0
11															0
11															0
11															0
11															0
11															0
11															0
11															0
11															0
11															0
1																1
1																1
2																1
3																0
4																0
5																0
6																0
7																0
8																0
9																0
10																0
11																0
11																0
11																0
11																0
11																0
11																0
11																0
11																0
11																0
