# Supplementary material for: Distinct Bomanins at the Drosophila 55C locus function in resistance and resilience to infections
Source: EMBO Rep. 2026 Jan 9;27(3):629–53. doi: 10.1038/s44319-025-00559-6 (PMC12894722; doi:10.1038/s44319-025-00559-6)
Supplement: Supplementary file 4 — Source data Fig. 2 [file 44319_2025_559_MOESM4_ESM.zip › Source data/figure 2/Figure 2A/Cas9 mutant-55C deficiency flies/phennotype test Cas9 KO flies/C.glabrata/after eliminate cas9 of the wt flies/20171209 C.g 106 66-11.xlsx]

## Sheet: Sheet1
Days	A5001 PBS	A5001 C.g	MyD88 PBS	MyD88 C.g	51324* PBS	51324* C.g	CG6675(106) PBS	CG6675(106) C.g	L213* PBS	L213* C.g	CG15066(66-11) PBS	CG15066(66-11) C.g
8	1
10	1
10	1
11	0
11	0
11	0
11	0
11	0
11	0
11	0
11	0
11	0
11	0
11	0
11	0
11	0
11	0
11	0
11	0
11	0
2		1
3		1
5		1
7		1
7		1
8		1
8		1
10		1
11		0
11		0
11		0
11		0
11		0
11		0
11		0
11		0
11		0
11		0
11		0
11		0
1			1
4			1
7			1
11			1
11			0
11			0
11			0
11			0
11			0
11			0
11			0
11			0
11			0
11			0
11			0
11			0
11			0
11			0
11			0
11			0
1				1
1				1
2				1
3				1
4				1
4				1
5				1
5				1
7				1
7				1
7				1
8				1
8				1
11				1
11				0
11				0
11				0
11				0
3					1
11					0
11					0
11					0
11					0
11					0
11					0
11					0
11					0
11					0
11					0
11					0
11					0
11					0
11					0
11					0
11					0
11					0
11					0
11					0
1						1
8						1
9						1
11						0
11						0
11						0
11						0
11						0
11						0
11						0
11						0
11						0
11						0
11						0
11						0
11						0
11						0
11						0
11						0
11						0
11							0
11							0
11							0
11							0
11							0
11							0
11							0
11							0
11							0
11							0
11							0
11							0
11							0
11							0
11							0
11							0
11							0
11							0
11							0
11							0
2								1
6								1
11								0
11								0
11								0
11								0
11								0
11								0
11								0
11								0
11								0
11								0
11								0
11								0
11								0
11								0
11								0
11								0
11								0
11								0
11									0
11									0
11									0
11									0
11									0
11									0
11									0
11									0
11									0
11									0
11									0
11									0
11									0
11									0
11									0
11									0
11									0
11									0
11									0
11									0
3										1
8										1
8										1
8										1
9										1
10										1
11										0
11										0
11										0
11										0
11										0
11										0
11										0
11										0
11										0
11										0
11										0
11										0
11										0
11										0
3											1
3											1
3											1
3											1
3											1
6											1
7											1
7											1
11											0
11											0
11											0
11											0
11											0
11											0
11											0
11											0
11											0
11											0
11											0
11											0
2												1
7												1
7												1
11												1
11												0
11												0
11												0
11												0
11												0
11												0
11												0
11												0
11												0
11												0
11												0
11												0
11												0
11												0
11												0
11												0
