# Supplementary material for: Distinct Bomanins at the Drosophila 55C locus function in resistance and resilience to infections
Source: EMBO Rep. 2026 Jan 9;27(3):629–53. doi: 10.1038/s44319-025-00559-6 (PMC12894722; doi:10.1038/s44319-025-00559-6)
Supplement: Supplementary file 4 — Source data Fig. 2 [file 44319_2025_559_MOESM4_ESM.zip › Source data/figure 2/Figure 2A/Cas9 mutant-55C deficiency flies/phennotype test Cas9 KO flies/C.glabrata/after eliminate cas9 of the wt flies/20180413 C.g 29degree 106 124 85f1 66-11 121.xlsx]

## Sheet: Sheet1
Days post infeciton	W PBS	W C.g 1	W C.g 2	MyD88 PBS	MyD88 C.g 1	MyD88 C.g 2	l213* PBS	l213* C.g 1	l213* C.g 2	l213* C.g 3	66-11 PBS	66-11 C.g 1	66-11 C.g 2	121 PBS	121 C.g 1	121 C.g 2	51324* PBS	51324* C.g 1	51324* C.g 2	51324* C.g 3	124 PBS	124 C.g 1	124 C.g 2	124 C.g 3	106 PBS	106 C.g 1	106 C.g 2	106 C.g 3	85F1 PBS	85F1 C.g 1	85F1 C.g 2	yw PBS	yw C.g 1	yw C.g 2
17	1
17	1
17	1
18	1
18	1
18	1
18	0
18	0
18	0
18	0
18	0
18	0
18	0
18	0
18	0
18	0
18	0
18	0
18	0
18	0
1		1
2		1
2		1
2		1
4		1
7		1
9		1
9		1
10		1
10		1
12		1
14		1
14		1
17		1
17		1
18		1
18		1
18		0
18		0
18		0
1			1
2			1
2			1
3			1
3			1
7			1
9			1
10			1
10			1
11			1
11			1
12			1
12			1
12			1
16			1
16			1
17			1
17			1
18			1
3				1
7				1
11				1
12				1
12				1
12				1
12				1
13				1
13				1
17				1
18				1
18				0
18				0
18				0
18				0
18				0
18				0
1					1
1					1
1					1
1					1
1					1
1					1
1					1
1					1
1					1
1					1
1					1
1					1
1					1
1					1
1					1
1					1
1					1
1						1
1						1
1						1
1						1
1						1
1						1
1						1
1						1
1						1
1						1
1						1
1							1
11							1
16							1
17							1
17							1
18							1
18							1
18							0
18							0
18							0
18							0
18							0
18							0
18							0
18							0
18							0
18							0
18							0
18							0
1								1
5								1
6								1
7								1
8								1
10								1
11								1
13								1
15								1
15								1
15								1
15								1
18								1
18								1
18								1
18								1
18								0
1									1
1									1
2									1
7									1
7									1
8									1
10									1
11									1
11									1
13									1
16									1
16									1
16									1
17									1
17									1
17									1
18									1
18									1
18									1
18									0
18									0
2										1
11										1
14										1
15										1
15										1
16										1
17										1
17										1
17										1
18										1
18										1
18										1
18										0
18										0
18										0
18										0
18										0
18											0
18											0
18											0
18											0
18											0
18											0
18											0
18											0
18											0
18											0
18											0
18											0
18											0
18											0
18											0
18											0
18											0
18											0
18											0
18											0
1												1
5												1
9												1
9												1
10												1
13												1
13												1
15												1
15												1
16												1
17												1
1													1
2													1
2													1
7													1
7													1
8													1
8													1
9													1
10													1
11													1
11													1
11													1
13													1
13													1
14													1
14													1
14													1
15													1
1														1
2														1
7														1
9														1
13														1
18														0
18														0
18														0
18														0
18														0
18														0
18														0
18														0
18														0
18														0
18														0
18														0
18														0
18														0
18														0
1															1
2															1
2															1
7															1
10															1
12															1
12															1
13															1
14															1
14															1
16															1
17															1
1																1
1																1
2																1
2																1
2																1
2																1
2																1
2																1
2																1
2																1
2																1
2																1
2																1
5																1
6																1
9																1
13																1
13																1
14																1
15																1
2																	1
2																	1
2																	1
4																	1
5																	1
7																	1
16																	1
16																	1
16																	1
18																	1
18																	0
18																	0
18																	0
18																	0
18																	0
18																	0
18																	0
18																	0
1																		1
2																		1
2																		1
2																		1
4																		1
4																		1
5																		1
7																		1
7																		1
11																		1
11																		1
17																		1
18																		1
18																		1
18																		1
18																		0
18																		0
18																		0
18																		0
4																			1
5																			1
5																			1
10																			1
11																			1
11																			1
12																			1
12																			1
12																			1
13																			1
15																			1
15																			1
18																			1
18																			1
18																			1
18																			1
18																			0
18																			0
1																				1
1																				1
2																				1
6																				1
7																				1
10																				1
11																				1
12																				1
14																				1
15																				1
17																				1
17																				1
17																				1
18																				1
18																				1
18																				1
18																				1
18																				0
18																				0
18																				0
18																				0
2																					1
7																					1
10																					1
11																					1
16																					1
16																					1
16																					1
17																					1
17																					1
18																					0
18																					0
18																					0
18																					0
18																					0
18																					0
18																					0
18																					0
1																						1
3																						1
4																						1
4																						1
5																						1
5																						1
5																						1
6																						1
12																						1
14																						1
15																						1
15																						1
15																						1
16																						1
17																						1
18																						1
18																						0
2																							1
2																							1
2																							1
3																							1
5																							1
6																							1
8																							1
10																							1
10																							1
10																							1
12																							1
13																							1
17																							1
17																							1
18																							1
18																							1
18																							0
3																								1
4																								1
4																								1
6																								1
8																								1
8																								1
9																								1
9																								1
14																								1
17																								1
18																								1
18																								0
18																								0
18																								0
18																								0
1																									1
1																									1
1																									1
1																									1
1																									1
1																									1
1																									1
7																									1
10																									1
11																									1
12																									1
13																									1
14																									1
15																									1
15																									1
16																									1
1																										1
1																										1
1																										1
1																										1
3																										1
3																										1
4																										1
6																										1
7																										1
7																										1
7																										1
7																										1
9																										1
11																										1
14																										1
14																										1
1																											1
1																											1
1																											1
1																											1
1																											1
2																											1
2																											1
3																											1
4																											1
10																											1
11																											1
12																											1
13																											1
1																												1
1																												1
2																												1
3																												1
5																												1
5																												1
6																												1
8																												1
9																												1
11																												1
14																												1
16																												1
16																												1
16																												1
17																												1
18																												0
18																												0
1																													1
7																													1
14																													1
15																													1
15																													1
16																													1
16																													1
17																													1
17																													1
17																													1
18																													1
18																													1
18																													1
18																													1
18																													0
18																													0
1																														1
1																														1
7																														1
7																														1
9																														1
9																														1
9																														1
9																														1
14																														1
15																														1
17																														1
18																														0
2																															1
3																															1
4																															1
4																															1
5																															1
5																															1
5																															1
10																															1
11																															1
12																															1
14																															1
14																															1
15																															1
15																															1
16																															1
17																															1
18																															0
18																															0
18																															0
1																																1
11																																1
14																																1
14																																1
14																																1
14																																1
14																																1
15																																1
15																																1
15																																1
15																																1
15																																1
15																																1
15																																1
15																																1
15																																1
15																																1
16																																1
16																																1
16																																1
2																																	1
2																																	1
2																																	1
2																																	1
3																																	1
5																																	1
6																																	1
12																																	1
13																																	1
15																																	1
16																																	1
18																																	0
18																																	0
18																																	0
18																																	0
18																																	0
18																																	0
2																																		1
2																																		1
2																																		1
3																																		1
6																																		1
10																																		1
13																																		1
14																																		1
14																																		1
14																																		1
16																																		1
16																																		1
17																																		1
17																																		1
17																																		1
18																																		1
18																																		0
18																																		0
