# Supplementary material for: Distinct Bomanins at the Drosophila 55C locus function in resistance and resilience to infections
Source: EMBO Rep. 2026 Jan 9;27(3):629–53. doi: 10.1038/s44319-025-00559-6 (PMC12894722; doi:10.1038/s44319-025-00559-6)
Supplement: Supplementary file 4 — Source data Fig. 2 [file 44319_2025_559_MOESM4_ESM.zip › Source data/figure 2/Figure 2A/Cas9 mutant-55C deficiency flies/phennotype test Cas9 KO flies/C.glabrata/after eliminate cas9 of the wt flies/20190428 C.g inj 121.xlsx]

## Sheet: Sheet1
Days	yw PBS	yw C.g	L213* PBS	L213* C.g	L213* C.g	MyD88 PBS	MyD88 C.g	121 PBS	121 C.g	121 C.g	A5001 PBS	A5001 C.g
2	1
6	1
10	1
13	1
13	0
13	0
13	0
13	0
13	0
13	0
13	0
13	0
13	0
13	0
13	0
13	0
13	0
13	0
13	0
13	0
2		1
2		1
2		1
9		1
12		1
13		0
13		0
13		0
13		0
13		0
13		0
13		0
13		0
13		0
13		0
13		0
13		0
13		0
13		0
13		0
13		0
13			1
13			0
13			0
13			0
13			0
13			0
13			0
13			0
13			0
13			0
13			0
13			0
13			0
13			0
13			0
13			0
13			0
13			0
13			0
13			0
13			0
1				1
5				1
13				0
13				0
13				0
13				0
13				0
13				0
13				0
13				0
13				0
13				0
13				0
13				0
13				0
13				0
13				0
13				0
13				0
13				0
2					1
2					1
2					1
3					1
3					1
11					1
13					1
13					0
13					0
13					0
13					0
13					0
13					0
13					0
13					0
13					0
13					0
13					0
13					0
1						1
3						1
3						1
3						1
5						1
5						1
8						1
13						1
13						1
13						0
13						0
13						0
13						0
13						0
13						0
13						0
13						0
13						0
13						0
13						0
13						0
13						0
13						0
13						0
13						0
13						0
1							1
1							1
1							1
1							1
2							1
2							1
2							1
2							1
2							1
2							1
2							1
2							1
2							1
3							1
4							1
4							1
4							1
4							1
4							1
5							1
5							1
5							1
5							1
6							1
6							1
6							1
8							1
8							1
9							1
10							1
1								1
1								1
3								1
4								1
11								1
13								0
13								0
13								0
13								0
13								0
13								0
13								0
13								0
13								0
13								0
13								0
13								0
13								0
1									1
2									1
2									1
3									1
3									1
4									1
5									1
6									1
6									1
7									1
11									1
13									0
13									0
13									0
13									0
13									0
13									0
13									0
13									0
13									0
1										1
2										1
2										1
3										1
6										1
6										1
7										1
10										1
10										1
1											1
3											1
4											1
4											1
4											1
4											1
6											1
6											1
7											1
8											1
9											1
10											1
11											1
11											1
11											1
13											0
13											0
13											0
13											0
13											0
13											0
13											0
13											0
13											0
13											0
1												1
2												1
2												1
2												1
3												1
4												1
4												1
4												1
4												1
4												1
9												1
10												1
10												1
11												1
13												0
13												0
13												0
13												0
13												0
13												0
13												0

## Sheet: Sheet2
	Days	yw PBS	yw C.g	L213* PBS	L213* C.g	L213* C.g	MyD88 PBS	MyD88 C.g	121 PBS	121 C.g	121 C.g	A5001 PBS	A5001 C.g
	0	100	100	100	100	100	100	100	100	100	100	100	100
	1	100	100	100	95	100	96.1539	86.6667	88.8889	95	88.8889	96	95.2381
	2	95	85.7143	100	95	84.2105	96.1539	56.6667	88.8889	85	66.6667	96	80.9524
	3	95	85.7143	100	95	73.6842	84.6154	53.3333	83.3333	75	55.5556	92	76.1905
	4	95	85.7143	100	95	73.6842	84.6154	36.6667	77.7778	70	55.5556	76	52.3809
	5	95	85.7143	100	90	73.6842	76.9231	23.3333	77.7778	65	55.5556	76	52.3809
	6	90	85.7143	100	90	73.6842	76.9231	13.3333	77.7778	55	33.3333	68	52.3809
	7	90	85.7143	100	90	73.6842	76.9231	13.3333	77.7778	50	22.2222	64	52.3809
	8	90	85.7143	100	90	73.6842	73.0769	6.66667	77.7778	50	22.2222	60	52.3809
	9	90	80.9524	100	90	73.6842	73.0769	3.33333	77.7778	50	22.2222	56	47.6191
	10	85	80.9524	100	90	73.6842	73.0769	0	77.7778	50	0	52	38.0952
	11	85	80.9524	100	90	68.421	73.0769		72.2222	45		40	33.3333
	12	85	76.1905	100	90	68.421	73.0769		72.2222	45		40	33.3333
	13	80	76.1905	95.2381	90	63.1579	65.3846		72.2222	45		40	33.3333
