# Supplementary material for: Distinct Bomanins at the Drosophila 55C locus function in resistance and resilience to infections
Source: EMBO Rep. 2026 Jan 9;27(3):629–53. doi: 10.1038/s44319-025-00559-6 (PMC12894722; doi:10.1038/s44319-025-00559-6)
Supplement: Supplementary file 4 — Source data Fig. 2 [file 44319_2025_559_MOESM4_ESM.zip › Source data/figure 2/Figure 2A/Cas9 mutant-55C deficiency flies/phennotype test Cas9 KO flies/C.glabrata/after eliminate cas9 of the wt flies/C.g 121 20190427 inj.xlsx]

## Sheet: Sheet1
Notes	Days	yw PBST	yw C.g	yw C.g	yw C.g	MyD88 PBST	MyD88 C.g	MyD88 C.g	MyD88 C.g	L213* PBST	L213* C.g	L213* C.g	L213* C.g	121 PBST	121 C.g	121 C.g	121 C.g
Notes	1	1
inj 5x10^8 4.6nl	1	1
20190427	1	1
	1	1
	1	1
	1	1
	1	1
	1	1
	1	1
	1	1
	1	1
	4	1
	10	0
	10	0
	10	0
	10	0
	10	0
	10	0
	10	0
	10	0
	10	0
	1		1
	8		1
	10		0
	10		0
	10		0
	10		0
	10		0
	10		0
	10		0
	10		0
	10		0
	10		0
	10		0
	10		0
	10		0
	10		0
	10		0
	10		0
	10		0
	1			1
	1			1
	1			1
	1			1
	1			1
	1			1
	2			1
	8			1
	10			0
	10			0
	10			0
	10			0
	10			0
	10			0
	10			0
	10			0
	1				1
	2				1
	2				1
	2				1
	2				1
	2				1
	2				1
	4				1
	8				1
	8				1
	8				1
	10				0
	10				0
	10				0
	10				0
	10				0
	10				0
	10				0
	10				0
	1					1
	1					1
	1					1
	1					1
	1					1
	1					1
	1					1
	1					1
	1					1
	1					1
	1					1
	1					1
	2					1
	2					1
	2					1
	2					1
	1						1
	1						1
	1						1
	1						1
	1						1
	1						1
	2						1
	2						1
	2						1
	2						1
	2						1
	2						1
	2						1
	2						1
	2						1
	2						1
	3						1
	3						1
	1							1
	1							1
	1							1
	2							1
	2							1
	2							1
	2							1
	2							1
	2							1
	3							1
	3							1
	3							1
	4							1
	4							1
	5							1
	6							1
	6							1
	7							1
	1								1
	2								1
	2								1
	2								1
	2								1
	2								1
	2								1
	2								1
	2								1
	2								1
	2								1
	2								1
	4								1
	5								1
	6								1
	1
	1
	1
	1
	1
	1
	2
	2
	3
	3
	10
	10
	10
	1
	1
	1
	1
	1
	1
	2
	2
	2
	3
	10
	10
	10
	10
	10
	10
	10
	10
	1
	1
	1
	1
	1
	1
	1
	2
	2
	2
	2
	2
	10
	10
	10
	10
	1
	1
	2
	2
	2
	2
	2
	2
	2
	6
	10
	10
	10
	10
	10
	10
	10
	10
	2
	2
	2
	3
	10
	10
	10
	10
	10
	10
	10
	10
	10
	10
	1
	1
	1
	1
	1
	1
	1
	2
	2
	2
	2
	3
	3
	4
	9
	10
	10
	10
	1
	1
	1
	1
	1
	1
	1
	1
	1
	1
	1
	1
	1
	2
	4
	10
	10
	1
	10
	10
	10
	10
	10
	10
	10
	10									0
	10									0
	10									0
	10									0
	10									0
	10									0
	10									0
	10									0
	10									0
	10									0
	10									0
	10									0
	10									0
	10									0
	10									0
	10									0
	10									0
	10									0
	10									0
	10									0
	1										1
	1										1
	1										1
	2										1
	9										1
	10										0
	10										0
	10										0
	10										0
	10										0
	10										0
	10										0
	10										0
	10										0
	10										0
	10										0
	10										0
	10										0
	10										0
	10										0
	10										0
	10										0
	10										0
	10										0
	10										0
	1											1
	1											1
	1											1
	1											1
	1											1
	1											1
	6											1
	9											1
	10											0
	10											0
	10											0
	10											0
	10											0
	10											0
	10											0
	10											0
	10											0
	10											0
	10											0
	10											0
	10											0
	10											0
	10											0
	10											0
	10											0
	10											0
	1												1
	1												1
	1												1
	1												1
	1												1
	1												1
	5												1
	10												0
	10												0
	10												0
	10												0
	10												0
	10												0
	10												0
	10												0
	10												0
	10												0
	10												0
	10												0
	10												0
	10												0
	1													1
	1													1
	1													1
	1													1
	1													1
	1													1
	1													1
	1													1
	2													1
	10													0
	10													0
	10													0
	10													0
	10													0
	1														1
	1														1
	1														1
	1														1
	1														1
	1														1
	1														1
	1														1
	1														1
	2														1
	2														1
	2														1
	10														0
	10														0
	10														0
	10														0
	10														0
	10														0
	10														0
	10														0
	10														0
	10														0
	10														0
	1															1
	1															1
	2															1
	2															1
	4															1
	7															1
	10															0
	10															0
	10															0
	10															0
	10															0
	10															0
	10															0
	10															0
	10															0
	10															0
	10															0
	10															0
	10															0
	10															0
	10															0
	10															0
	10															0
	10															0
	1																1
	1																1
	1																1
	1																1
	2																1
	2																1
	2																1
	6																1
	8																1
	10																0
	10																0
	10																0
	10																0
	10																0
	10																0
	10																0
	10																0
	10																0
	10																0
	10																0
	10																0
	10																0
	10																0
	10																0

## Sheet: Sheet2
	Days	yw PBST	yw C.g			MyD88 PBST	MyD88 C.g			L213* PBST	L213* C.g			121 PBST	121 C.g
	0	100	100	100	100	100	100	100	100	100	100	100	100	100	100	100	100
	1	47.6191	94.7368	62.5	94.7368	25	66.6667	83.3333	93.3333	100	88	76.9231	71.4286	42.8571	60.8696	91.6667	83.3333
	2	47.6191	94.7368	56.25	63.1579	0	11.1111	50	20	100	84	76.9231	71.4286	35.7143	47.8261	83.3333	70.8333
	3	47.6191	94.7368	56.25	63.1579		0	33.3333	20	100	84	76.9231	71.4286	35.7143	47.8261	83.3333	70.8333
	4	42.8571	94.7368	56.25	57.8947			22.2222	13.3333	100	84	76.9231	71.4286	35.7143	47.8261	79.1667	70.8333
	5	42.8571	94.7368	56.25	57.8947			16.6667	6.66667	100	84	76.9231	66.6667	35.7143	47.8261	79.1667	70.8333
	6	42.8571	94.7368	56.25	57.8947			5.55556	0	100	84	73.0769	66.6667	35.7143	47.8261	79.1667	66.6667
	7	42.8571	94.7368	56.25	57.8947			0		100	84	73.0769	66.6667	35.7143	47.8261	75	66.6667
	8	42.8571	89.4737	50	42.1053					100	84	73.0769	66.6667	35.7143	47.8261	75	62.5
	9	42.8571	89.4737	50	42.1053					100	80	69.2308	66.6667	35.7143	47.8261	75	62.5
	10	42.8571	89.4737	50	42.1053					100	80	69.2308	66.6667	35.7143	47.8261	75	62.5
