# Supplementary material for: Distinct Bomanins at the Drosophila 55C locus function in resistance and resilience to infections
Source: EMBO Rep. 2026 Jan 9;27(3):629–53. doi: 10.1038/s44319-025-00559-6 (PMC12894722; doi:10.1038/s44319-025-00559-6)
Supplement: Supplementary file 4 — Source data Fig. 2 [file 44319_2025_559_MOESM4_ESM.zip › Source data/figure 2/Figure 2A/Cas9 mutant-55C deficiency flies/phennotype test Cas9 KO flies/C.glabrata/after eliminate cas9 of the wt flies/C.g 121 20180630.xlsx]

## Sheet: Sheet1
Days post infection	MyD88 PBS	MyD88 C.g	L213* PBS	L213* C.g	121 PBS	121 C.g
1	1
1	1
1	1
4	1
5	1
5	1
6	1
6	1
6	1
6	1
6	1
6	0
6	0
6	0
6	0
6	0
6	0
6	0
6	0
6	0
1		1
1		1
1		1
1		1
1		1
1		1
1		1
1		1
1		1
1		1
1		1
1		1
1		1
1		1
1		1
1		1
1		1
2		1
2		1
1			1
6			0
6			0
6			0
6			0
6			0
6			0
6			0
6			0
6			0
6			0
6			0
6			0
6			0
6			0
6			0
6			0
6			0
6			0
1				1
1				1
5				1
6				0
6				0
6				0
6				0
6				0
6				0
6				0
6				0
6				0
6				0
6				0
6				0
6				0
6				0
6				0
6				0
6				0
1					1
6					0
6					0
6					0
6					0
6					0
6					0
6					0
6					0
6					0
6					0
6					0
6					0
6					0
6					0
6					0
6					0
6					0
6					0
6					0
1						1
1						1
1						1
1						1
1						1
1						1
1						1
1						1
2						1
2						1
2						1
2						1
2						1
2						1
2						1
2						1
2						1
2						1
2						1
3						1
3						1
4						1
