# Supplementary material for: Distinct Bomanins at the Drosophila 55C locus function in resistance and resilience to infections
Source: EMBO Rep. 2026 Jan 9;27(3):629–53. doi: 10.1038/s44319-025-00559-6 (PMC12894722; doi:10.1038/s44319-025-00559-6)
Supplement: Supplementary file 4 — Source data Fig. 2 [file 44319_2025_559_MOESM4_ESM.zip › Source data/figure 2/Figure 2A/Cas9 mutant-55C deficiency flies/phennotype test Cas9 KO flies/E.fae Ecc15/20170626 E,fae 106 124 6611 121.xlsx]

## Sheet: Sheet1
Hours after infection	WT(55821) PBS	WT(55821) E.fae			MyD88 PBS	MyD88 E.fae			CG6675(106) PBS	CG6675(106) E.fae			CG6675(124) PBS	CG6675(124) E.fae
0	20	20	20	20	20	20	22	20	20	20	20		20	20	20	20
18	20	19	20	20	20	19	20	20	20	20	19		20	20	20	20
20	20	19	20	20	20	19	16	18	20	20	19		20	20	20	20
23	20	19	19	20	20	5	2	4	20	20	19		20	20	20	20
25	20	18	19	20	20	0	1	1	20	20	19		20	20	20	20
48	20	16	17	17	20		0	0	20	20	19		20	20	20	20
72	19	9	9	12	20				20	15	11		17	12	15	14
96	17	9	8	7	16				20	14	8		15	11	12	12
120	16	9	6	6	15				20	11	5		15	9	10	11
144	16	8	6	6	14				20	11	5		15	9	10	8
168	16	8	5	5	14				20	10	5		15	8	10	8
192	16	7	4	5	13				20	10	5		15	8	8	8
216	16	6	4	5	12				20	10	5		15	8	8	8
Hours after infection	WT(55821) PBS	WT(55821) E.fae			MyD88 PBS	MyD88 E.fae			CG6675(106) PBS	CG6675(106) E.fae			CG6675(124) PBS	CG6675(124) E.fae
0	100	100	100	100	100	100	110	100	100	100	100	0	100	100	100	100
18	100	95	100	100	100	95	100	100	100	100	95	0	100	100	100	100
20	100	95	100	100	100	95	80	90	100	100	95	0	100	100	100	100
23	100	95	95	100	100	25	10	20	100	100	95	0	100	100	100	100
25	100	90	95	100	100	0	5	5	100	100	95	0	100	100	100	100
48	100	80	85	85	100		0	0	100	100	95	0	100	100	100	100
72	95	45	45	60	100				100	75	55	0	85	60	75	70
96	85	45	40	35	80				100	70	40	0	75	55	60	60
120	80	45	30	30	75				100	55	25	0	75	45	50	55
144	80	40	30	30	70				100	55	25	0	75	45	50	40
168	80	40	25	25	70				100	50	25	0	75	40	50	40
192	80	35	20	25	65				100	50	25	0	75	40	40	40
216	80	30	20	25	60				100	50	25	0	75	40	40	40
Hours after infection	WT(L213) PBS	WT(L213) E.fae			CG15066(66-11) PBS	CG15066(66-11) E.fae			CG16836(121) PBS	CG16836(121) E.fae
0	20	20	20	20	20	20	20	20	20	20	10	20
18	20	20	19	20	20	20	19	20	19	20	9	20
20	20	20	19	20	20	20	19	20	19	20	9	20
23	20	20	19	20	20	20	19	20	19	20	9	20
25	20	20	19	20	20	20	19	20	19	20	9	20
48	19	18	13	17	20	19	15	16	19	17	7	16
72	15	7	4	4	19	14	7	10	18	13	0	8
96	8	6	3	2	17	9	5	9	18	10		7
120	5	6	1	1	16	8	4	9	16	7		4
144	3	6	0	0	16	7	3	9	16	5		4
168	1	6			13	7	3	9	16	5		2
192	1	5			13	7	3	9	16	5		2
216	1	4			13	7	3	9	16	5		2
Hours after infection	WT(L213) PBS	WT(L213) E.fae			CG15066(66-11) PBS	CG15066(66-11) E.fae			CG16836(121) PBS	CG16836(121) E.fae
0	100	100	100	100	100	100	100	100	100	100	100	100
18	100	100	95	100	100	100	95	100	95	100	90	100
20	100	100	95	100	100	100	95	100	95	100	90	100
23	100	100	95	100	100	100	95	100	95	100	90	100
25	100	100	95	100	100	100	95	100	95	100	90	100
48	95	90	65	85	100	95	75	80	95	85	70	80
72	75	35	20	20	95	70	35	50	90	65	0	40
96	40	30	15	10	85	45	25	45	90	50		35
120	25	30	5	5	80	40	20	45	80	35		20
144	15	30	0	0	80	35	15	45	80	25		20
168	5	30			65	35	15	45	80	25		10
192	5	25			65	35	15	45	80	25		10
216	5	20			65	35	15	45	80	25		10
