# Supplementary material for: Distinct Bomanins at the Drosophila 55C locus function in resistance and resilience to infections
Source: EMBO Rep. 2026 Jan 9;27(3):629–53. doi: 10.1038/s44319-025-00559-6 (PMC12894722; doi:10.1038/s44319-025-00559-6)
Supplement: Supplementary file 4 — Source data Fig. 2 [file 44319_2025_559_MOESM4_ESM.zip › Source data/figure 2/Figure 2A/Cas9 mutant-55C deficiency flies/phennotype test Cas9 KO flies/E.fae Ecc15/CG16836(121) CG15066IM23(6611) E.fa Ecc15.xlsx]

## Sheet: Sheet1
Days after infection	L213(121) PBS	L213(121) Ecc15			L213(121) E.fa				IM23(6611) PBS	IM23(6611) Ecc15			IM23(6611) E.fa				CG16836(121) PBS	CG16836(121) Ecc15			CG16836(121) E.fa				MyD88 PBS	MyD88 Ecc15			MyD88 E.fa
0	20	20	20	20	20	20	20		20	20	20	20	20	20	20		20	20	20	20	20	20	20		20	20	20	20	20	20	20
1	20	20	20	20	20	20	19		20	20	19	20	19	20	20		20	20	20	20	19	19	18		20	20	20	18	3	11	12
2	19	18	18	17	17	19	13		20	15	17	15	13	19	18		20	20	19	20	13	16	18		20	16	20	16	0	1	0
3	19	17	16	16	11	16	11		20	15	16	15	9	12	17		20	20	19	19	2	6	17		20	16	20	15		0
4	19	17	16	16	11	15	10		20	15	16	15	8	10	15		20	20	19	19	1	6	17		19	16	20	15
5	19	16	15	15	9	12	7		20	13	16	14	6	7	11		20	19	19	19	1	3	16		19	15	20	15
6	19	16	13	15	8	9	6		20	9	16	12	5	6	11		20	17	18	19	1	3	13		19	13	20	13
Days after infection	L213(121) PBS	L213(121) Ecc15			L213(121) E.fa				IM23(6611) PBS	IM23(6611) Ecc15			IM23(6611) E.fa				CG16836(121) PBS	CG16836(121) Ecc15			CG16836(121) E.fa				MyD88 PBS	MyD88 Ecc15			MyD88 E.fa
0	100	100	100	100	100	100	100	0	100	100	100	100	100	100	100	0	100	100	100	100	100	100	100	0	100	100	100	100	100	100	100
1	100	100	100	100	100	100	95		100	100	95	100	95	100	100		100	100	100	100	95	95	90		100	100	100	90	15	55	60
2	95	90	90	85	85	95	65		100	75	85	75	65	95	90		100	100	95	100	65	80	90		100	80	100	80	0	5	0
3	95	85	80	80	55	80	55		100	75	80	75	45	60	85		100	100	95	95	10	30	85		100	80	100	75	0	0	0
4	95	85	80	80	55	75	50		100	75	80	75	40	50	75		100	100	95	95	5	30	85		95	80	100	75	0	0	0
5	95	80	75	75	45	60	35		100	65	80	70	30	35	55		100	95	95	95	5	15	80		95	75	100	75	0	0	0
6	95	80	65	75	40	45	30		100	45	80	60	25	30	55		100	85	90	95	5	15	65		95	65	100	65	0	0	0
