# Supplementary material for: Distinct Bomanins at the Drosophila 55C locus function in resistance and resilience to infections
Source: EMBO Rep. 2026 Jan 9;27(3):629–53. doi: 10.1038/s44319-025-00559-6 (PMC12894722; doi:10.1038/s44319-025-00559-6)
Supplement: Supplementary file 4 — Source data Fig. 2 [file 44319_2025_559_MOESM4_ESM.zip › Source data/figure 2/Figure 2A/Cas9 mutant-55C deficiency flies/phennotype test Cas9 KO flies/E.fae Ecc15/KO 20170609 E.fae Ecc15.xlsx]

## Sheet: Sheet1
Days after injection	Key PBS	Key Ecc15			MyD88 PBS	MyD88 E.fae			MyD88 PBS	MyD88 E.fae
0	20	23	20	20	19	18	19	21	21	20	20	21
1	19	11	6	6	19	1	0	2	21	0	0	2
2	19	0	1	0	16	1		0	21			0
3	19		1		11	1			20
4	19		1		11	1			19
5	19		0		11	0			17
6	17				11				16
7	17				11				15
8	17				11				15
9	17				11				15
10	17				11				15
Days after injection	Key PBS	Key Ecc15			MyD88 PBS	MyD88 E.fae			MyD88 PBS		MyD88 E.fae
0	100	100	100	100	100	100	100	100	100	100	100	100
1	95	47.8261	30	30	100	5.55556	0	9.52381	100	0	0	9.52381
2	95	0	5	0	84.2105	5.55556		0	100			0
3	95		5		57.8947	5.55556			95.2381
4	95		5		57.8947	5.55556			90.4762
5	95		0		57.8947	0			80.9524
6	85				57.8947				76.1905
7	85				57.8947				71.4286
8	85				57.8947				71.4286
9	85				57.8947				71.4286
10	85				57.8947				71.4286
Days after injection	L213 PBS	L213 Ecc15	L213 E.fae		121 PBS	121 Ecc15	121 E.fae		66-11 PBS	66-11 Ecc15	66-11 E.fae			Days after injection	WT(55821) PBS	WT(55821) Ecc15	WT(55821) E.fae		CG6675(106) PBS	CG6675(106) Ecc15	CG6675(106) E.fae			Days after injection	WT(51324) PBS	WT(51324) E.fae			89F1 PBS	89F1 E.fae
0	20	20	20	19	20	20	20	21	20	19	19	20		0	20	19	21	21	20	20	19	18		0	14	18	17		20	15
1	19	19	20	18	20	20	20	20	20	19	19	19		1	20	19	20	21	20	20	19	18		1	14	17	15		20	15
2	19	17	16	16	20	17	15	15	19	16	17	17		2	20	15	14	15	20	17	17	17		2	14	6	10		20	12
3	19	17	8	15	18	17	11	12	18	16	12	13		3	20	14	10	7	20	17	13	13		3	13	2	5		20	8
4	19	16	6	11	16	17	11	9	18	16	10	12		4	20	14	8	6	20	17	12	12		4	13	1	4		20	5
5	17	16	5	11	15	17	11	8	18	15	10	9		5	20	14	7	5	20	17	12	12		5	10	1	3		20	4
6	17	16	5	10	15	17	11	7	18	15	10	9		6	20	14	7	4	20	16	12	12		6	8	1	2		20	4
7	17	16	5	9	15	17	11	5	18	15	7	8		7	20	12	6	4	19	16	12	12		7	7	1	2		20	4
8	17	16	4	9	15	17	11	5	18	15	7	8		8	20	10	6	4	19	16	11	12		8	7	1	1		20	4
9	17	16	3	8	15	17	11	5	18	15	7	8		9	20	9	6	3	19	16	11	12		9	6	1	1		20	4
10	16	16	3	7	15	17	11	4	18	15	7	8		10	20	8	6	3	19	15	9	12		10	5	1	1		20	4
Days after injection	L213 PBS	L213 Ecc15	L213 E.fae		121 PBS	121 Ecc15	121 E.fae		CG15066(66-11) PBS	CG15066(66-11) Ecc15	CG15066(66-11) E.fae			Days after injection	WT(55821) PBS	WT(55821) Ecc15	WT(55821) E.fae		CG6675(106) PBS	CG6675(106) Ecc15	CG6675(106) E.fae			Days after injection	WT(51324) PBS	WT(51324) E.fae			89F1 PBS	89F1 E.fae
0	100	100	100	100	100	100	100	100	100	100	100	100			100	100	100	100	100	100	100	100			100	100	100		100	100
1	95	95	100	94.7368	100	100	100	95.2381	100	100	100	95			100	100	95.2381	100	100	100	100	100			100	94.4444	88.2353		100	100
2	95	85	80	84.2105	100	85	75	71.4286	95	84.2105	89.4737	85			100	78.9474	66.6667	71.4286	100	85	89.4737	94.4444			100	33.3333	58.8235		100	80
3	95	85	40	78.9474	90	85	55	57.1429	90	84.2105	63.1579	65			100	73.6842	47.619	33.3333	100	85	68.4211	72.2222			92.8571	11.1111	29.4118		100	53.3333
4	95	80	30	57.8947	80	85	55	42.8571	90	84.2105	52.6316	60			100	73.6842	38.0952	28.5714	100	85	63.1579	66.6667			92.8571	5.55556	23.5294		100	33.3333
5	85	80	25	57.8947	75	85	55	38.0952	90	78.9474	52.6316	45			100	73.6842	33.3333	23.8095	100	85	63.1579	66.6667			71.4286	5.55556	17.6471		100	26.6667
6	85	80	25	52.6316	75	85	55	33.3333	90	78.9474	52.6316	45			100	73.6842	33.3333	19.0476	100	80	63.1579	66.6667			57.1429	5.55556	11.7647		100	26.6667
7	85	80	25	47.3684	75	85	55	23.8095	90	78.9474	36.8421	40			100	63.1579	28.5714	19.0476	95	80	63.1579	66.6667			50	5.55556	11.7647		100	26.6667
8	85	80	20	47.3684	75	85	55	23.8095	90	78.9474	36.8421	40			100	52.6316	28.5714	19.0476	95	80	57.8947	66.6667			50	5.55556	5.88235		100	26.6667
9	85	80	15	42.1053	75	85	55	23.8095	90	78.9474	36.8421	40			100	47.3684	28.5714	14.2857	95	80	57.8947	66.6667			42.8571	5.55556	5.88235		100	26.6667
10	80	80	15	36.8421	75	85	55	19.0476	90	78.9474	36.8421	40			100	42.1053	28.5714	14.2857	95	75	47.3684	66.6667			35.7143	5.55556	5.88235		100	26.6667
