# Supplementary material for: Distinct Bomanins at the Drosophila 55C locus function in resistance and resilience to infections
Source: EMBO Rep. 2026 Jan 9;27(3):629–53. doi: 10.1038/s44319-025-00559-6 (PMC12894722; doi:10.1038/s44319-025-00559-6)
Supplement: Supplementary file 4 — Source data Fig. 2 [file 44319_2025_559_MOESM4_ESM.zip › Source data/figure 2/Figure 2A/Cas9 mutant-55C deficiency flies/phennotype test Cas9 KO flies/E.fae Ecc15/after eliminate cas9 of the wt flies/20170109 E.fae 0.2 4.6nl 25degree KO flies 124 106 85 121 6611.xlsx]

## Sheet: Sheet1
Days	MyD88 PBS	MyD88 E.fae	51324* PBS	51324* E.fae	CG6675(124) PBS	CG6675(124) E.fae	CG6675(106) PBS	CG6675(106) E.fae	CG4250(85F1） PBS	CG4250(85F1） E.fae	L213* PBS	L213* E.fae	CG16836（121） PBS	CG16836（121） E.fae	CG15066（66-11） PBS	CG15066（66-11） E.fae
3	1
8	0
8	0
8	0
8	0
8	0
8	0
8	0
8	0
8	0
8	0
8	0
8	0
8	0
8	0
8	0
8	0
8	0
8	0
1		1
1		1
2		1
2		1
2		1
2		1
2		1
2		1
2		1
2		1
2		1
2		1
2		1
2		1
2		1
2		1
2		1
2		1
2		1
2		1
2			1
5			1
5			1
8			0
8			0
8			0
8			0
8			0
8			0
8			0
8			0
8			0
8			0
8			0
8			0
8			0
8			0
8			0
8			0
1				1
1				1
2				1
3				1
3				1
3				1
3				1
3				1
3				1
3				1
4				1
4				1
4				1
4				1
4				1
5				1
8				0
8				0
8				0
8				0
5					1
5					1
8					0
8					0
8					0
8					0
8					0
8					0
8					0
8					0
8					0
8					0
8					0
8					0
8					0
8					0
8					0
8					0
8					0
2						1
3						1
3						1
4						1
4						1
4						1
8						0
8						0
8						0
8						0
8						0
8						0
8						0
8						0
8						0
8						0
8						0
8						0
8						0
8						0
8							0
8							0
8							0
8							0
8							0
8							0
8							0
8							0
8							0
8							0
8							0
8							0
8							0
8							0
8							0
8							0
8							0
8							0
8							0
8							0
2								1
3								1
3								1
3								1
3								1
3								1
3								1
3								1
3								1
3								1
8								0
8								0
8								0
8								0
8								0
8								0
8								0
8								0
8								0
8									0
8									0
8									0
8									0
8									0
8									0
8									0
8									0
8									0
8									0
8									0
8									0
8									0
8									0
8									0
8									0
8									0
8									0
8									0
8									0
1										1
1										1
3										1
3										1
3										1
3										1
3										1
4										1
4										1
4										1
5										1
5										1
8										0
8										0
8										0
8										0
8										0
8										0
8										0
8										0
1											1
1											1
1											1
1											1
2											1
5											1
8											0
8											0
8											0
8											0
8											0
8											0
8											0
8											0
8											0
8											0
1												1
3												1
3												1
3												1
3												1
3												1
3												1
3												1
4												1
4												1
4												1
5												1
8												0
8												0
8												0
8												0
8												0
8												0
8												0
8												0
2													1
3													1
5													1
8													0
8													0
8													0
8													0
8													0
8													0
8													0
8													0
8													0
8													0
8													0
8													0
8													0
8													0
1														1
1														1
2														1
2														1
2														1
2														1
4														1
6														1
6														1
8														0
8														0
8														0
8														0
8														0
8														0
8														0
8														0
8														0
8														0
8														0
