# Supplementary material for: Distinct Bomanins at the Drosophila 55C locus function in resistance and resilience to infections
Source: EMBO Rep. 2026 Jan 9;27(3):629–53. doi: 10.1038/s44319-025-00559-6 (PMC12894722; doi:10.1038/s44319-025-00559-6)
Supplement: Supplementary file 4 — Source data Fig. 2 [file 44319_2025_559_MOESM4_ESM.zip › Source data/figure 2/Figure 2A/Cas9 mutant-55C deficiency flies/phennotype test Cas9 KO flies/E.fae Ecc15/after eliminate cas9 of the wt flies/20171209 E.fa 106 85 121 66-11 0.2 OD 4.6nl.xlsx]

## Sheet: Sheet1
Days	A5001 PBS	A5001 E.fae	MyD88 PBS	MyD88 E.fae	51324* PBS	51324* E.fae	CG6675(106) PBS	CG6675(106) E.fae	CG4250(85F1) PBS	CG4250(85F1) E.fae	L213* PBS	L213* E.fae	121 PBS	121 E.fae	CG15066(66-11) PBS	CG15066(66-11) E.fae
1	1
10	0
10	0
10	0
10	0
10	0
10	0
10	0
10	0
10	0
10	0
10	0
10	0
10	0
10	0
10	0
10	0
10	0
10	0
10	0
2		1
2		1
2		1
2		1
2		1
2		1
3		1
3		1
3		1
3		1
3		1
3		1
3		1
3		1
4		1
4		1
10		0
10		0
10		0
10		0
2			1
2			1
3			1
3			1
10			1
10			0
10			0
10			0
10			0
10			0
10			0
10			0
10			0
10			0
10			0
10			0
10			0
10			0
10			0
10			0
1				1
1				1
1				1
1				1
1				1
1				1
1				1
1				1
1				1
1				1
1				1
1				1
3				1
3				1
3				1
3				1
3				1
3				1
3				1
1					1
7					1
7					1
8					1
10					0
10					0
10					0
10					0
10					0
10					0
10					0
10					0
10					0
10					0
10					0
10					0
10					0
10					0
10					0
10					0
1						1
2						1
2						1
2						1
3						1
3						1
3						1
3						1
3						1
3						1
3						1
5						1
7						1
10						0
9							1
10							0
10							0
10							0
10							0
10							0
10							0
10							0
10							0
10							0
10							0
10							0
10							0
10							0
10							0
10							0
10							0
10							0
10							0
10							0
2								1
2								1
3								1
3								1
3								1
3								1
3								1
3								1
4								1
4								1
4								1
4								1
4								1
4								1
5								1
5								1
7								1
10								0
10								0
10									0
10									0
10									0
10									0
10									0
10									0
10									0
10									0
10									0
10									0
10									0
10									0
10									0
10									0
10									0
10									0
10									0
10									0
10									0
10									0
2										1
2										1
2										1
2										1
2										1
3										1
3										1
3										1
3										1
3										1
4										1
4										1
4										1
4										1
9										1
10										0
10										0
10										0
10										0
3											1
10											0
10											0
10											0
10											0
10											0
10											0
10											0
10											0
10											0
10											0
10											0
10											0
10											0
10											0
10											0
10											0
10											0
10											0
10											0
2												1
2												1
2												1
3												1
3												1
3												1
3												1
3												1
3												1
3												1
4												1
4												1
4												1
7												1
9												1
10												0
10												0
10												0
10												0
10												0
10													0
10													0
10													0
10													0
10													0
10													0
10													0
10													0
10													0
10													0
10													0
10													0
10													0
10													0
10													0
10													0
10													0
10													0
10													0
10													0
2														1
3														1
3														1
4														1
4														1
5														1
9														1
10														0
10														0
10														0
10															0
10															0
10															0
10															0
10															0
10															0
10															0
10															0
10															0
10															0
10															0
10															0
10															0
10															0
10															0
10															0
10															0
10															0
10															0
10															0
1																1
1																1
3																1
6																1
10																0
10																0
10																0
10																0
10																0
10																0
10																0
10																0
