# Supplementary material for: Distinct Bomanins at the Drosophila 55C locus function in resistance and resilience to infections
Source: EMBO Rep. 2026 Jan 9;27(3):629–53. doi: 10.1038/s44319-025-00559-6 (PMC12894722; doi:10.1038/s44319-025-00559-6)
Supplement: Supplementary file 4 — Source data Fig. 2 [file 44319_2025_559_MOESM4_ESM.zip › Source data/figure 2/Figure 2A/Cas9 mutant-55C deficiency flies/phennotype test Cas9 KO flies/E.fae Ecc15/after eliminate cas9 of the wt flies/20171209 E.fa 106 85 121 66-11.xlsx]

## Sheet: Sheet1
Days	A5001 PBS	A5001 E.fae	MyD88 PBS	MyD88 E.fae	51324* PBS	51324* E.fae	CG6675(106) PBS	CG6675(106) E.fae	CG4250(85F1) PBS	CG4250(85F1) E.fae	L213* PBS	L213* E.fae	121 PBS	121 E.fae	CG15066(66-11) PBS	CG15066(66-11) E.fae
