# Supplementary material for: Distinct Bomanins at the Drosophila 55C locus function in resistance and resilience to infections
Source: EMBO Rep. 2026 Jan 9;27(3):629–53. doi: 10.1038/s44319-025-00559-6 (PMC12894722; doi:10.1038/s44319-025-00559-6)
Supplement: Supplementary file 4 — Source data Fig. 2 [file 44319_2025_559_MOESM4_ESM.zip › Source data/figure 2/Figure 2A/Cas9 mutant-55C deficiency flies/phennotype test Cas9 KO flies/E.fae Ecc15/after eliminate cas9 of the wt flies/20180118 E.fae 25degree 0.2od 4.6nl.xlsx]

## Sheet: Sheet1
Hours after infection	MyD88 PBS	MyD88 E.fae	51324* PBS	51324* E.fae	CG6675(106) PBS	CG6675(106) E.fae	L213* PBS	L213* E.fae	CG15066（66-11） PBS	CG15066（66-11） E.fae	Hours after infection	A5001 PBS	A5001 E.fae
24	1										144	1
96	1										192	0
96	1										192	0
96	1										192	0
144	1										192	0
192	1										192	0
192	0										192	0
192	0										192	0
192	0										192	0
192	0										192	0
192	0										192	0
192	0										192	0
192	0										192	0
192	0										192	0
192	0										192	0
192	0										192	0
16		1									192	0
18		1									192	0
18		1									192	0
20		1									192	0
20		1									16		1
20		1									16		1
20		1									16		1
20		1									20		1
22		1									48		1
22		1									48		1
22		1									48		1
22		1									48		1
22		1									96		1
24		1									96		1
24		1									96		1
24		1									96		1
24		1									144		1
24			1								192		0
120			1								192		0
192			0
192			0
192			0
192			0
192			0
192			0
192			0
192			0
192			0
192			0
192			0
192			0
192			0
20				1
20				1
48				1
48				1
48				1
48				1
48				1
48				1
48				1
48				1
72				1
72				1
72				1
72				1
72				1
24					1
48					1
120					1
120					1
144					1
192					0
192					0
192					0
192					0
192					0
192					0
192					0
192					0
192					0
192					0
192					0
192					0
16						1
20						1
20						1
22						1
24						1
24						1
48						1
48						1
48						1
48						1
96						1
96						1
96						1
120						1
24							1
192							0
192							0
192							0
192							0
192							0
192							0
192							0
192							0
192							0
192							0
192							0
192							0
192							0
192							0
192							0
192							0
192							0
20								1
24								1
24								1
48								1
48								1
48								1
48								1
48								1
96								1
96								1
96								1
96								1
96								1
96								1
144								1
192								0
192								0
192								0
192								0
192								0
72									1
192									0
192									0
192									0
192									0
192									0
192									0
192									0
192									0
192									0
192									0
192									0
192									0
192									0
192									0
192									0
192									0
192									0
192									0
192									0
20										1
22										1
24										1
48										1
48										1
48										1
96										1
96										1
96										1
96										1
96										1
96										1
192										1
192										0
192										0
192										0
