# Supplementary material for: Distinct Bomanins at the Drosophila 55C locus function in resistance and resilience to infections
Source: EMBO Rep. 2026 Jan 9;27(3):629–53. doi: 10.1038/s44319-025-00559-6 (PMC12894722; doi:10.1038/s44319-025-00559-6)
Supplement: Supplementary file 4 — Source data Fig. 2 [file 44319_2025_559_MOESM4_ESM.zip › Source data/figure 2/Figure 2A/Cas9 mutant-55C deficiency flies/phennotype test Cas9 KO flies/E.fae Ecc15/after eliminate cas9 of the wt flies/20189118 E.fae 25degree.xlsx]

## Sheet: Sheet1
Days	51324* PBS	51324* E.fae	MyD88 PBS	MyD88 E.fae	CG4250(85f1) PBS	CG4250(85f1) E.fae	CG6675(124) PBS	CG6675(124) E.fae	L213* PBS	L213* E.fae	CG16836(121) PBS	CG16836(121) E.fae	W PBS	W E.fae	A5001 PBS	A5001 E.fae
11	0
11	0
11	0
11	0
11	0
11	0
11	0
11	0
11	0
11	0
11	0
11	0
11	0
11	0
11	0
11	0
11	0
11	0
11	0
11	0
2		1
2		1
2		1
2		1
2		1
2		1
2		1
2		1
3		1
3		1
3		1
3		1
3		1
4		1
5		1
9		1
11		0
11			0
11			0
11			0
11			0
11			0
11			0
11			0
11			0
11			0
11			0
11			0
11			0
11			0
11			0
11			0
11			0
11			0
11			0
11			0
11			0
1				1
1				1
1				1
1				1
1				1
1				1
1				1
1				1
1				1
1				1
1				1
1				1
1				1
1				1
2				1
2				1
2				1
2				1
2				1
2					1
11					0
11					0
11					0
11					0
11					0
11					0
11					0
11					0
11					0
11					0
11					0
11					0
11					0
11					0
11					0
11					0
11					0
11					0
11					0
1						1
1						1
1						1
1						1
2						1
2						1
2						1
2						1
2						1
2						1
2						1
2						1
3						1
3						1
3						1
3						1
3						1
8						1
11						0
4							1
4							1
5							1
5							1
7							1
7							1
9							1
11							0
11							0
11							0
11							0
11							0
11							0
11							0
11							0
11							0
11							0
11							0
11							0
11							0
2								1
2								1
3								1
3								1
3								1
3								1
3								1
3								1
3								1
3								1
3								1
3								1
3								1
3								1
4								1
5								1
11								0
11								0
11								0
1									1
8									1
11									0
11									0
11									0
11									0
11									0
11									0
11									0
11									0
11									0
11									0
11									0
11									0
11									0
11									0
11									0
11									0
11									0
11									0
1										1
2										1
2										1
2										1
2										1
2										1
3										1
3										1
3										1
3										1
4										1
5										1
11										0
11										0
11										0
11										0
11										0
11										0
3											1
7											1
10											1
11											0
11											0
11											0
11											0
11											0
11											0
11											0
11											0
11											0
11											0
11											0
11											0
11											0
11											0
11											0
11											0
11											0
2												1
2												1
2												1
2												1
2												1
3												1
3												1
3												1
3												1
3												1
3												1
3												1
5												1
11												0
11												0
11												0
11												0
8													1
11													0
11													0
11													0
11													0
11													0
11													0
11													0
11													0
11													0
11													0
11													0
11													0
11													0
11													0
11													0
11													0
11													0
11													0
11													0
2														1
3														1
3														1
3														1
3														1
3														1
3														1
3														1
3														1
3														1
4														1
5														1
10														1
11														0
11														0
5															1
11															0
11															0
11															0
11															0
11															0
11															0
11															0
11															0
11															0
11															0
11															0
11															0
11															0
11															0
11															0
11															0
11															0
11															0
11															0
2																1
2																1
2																1
2																1
2																1
2																1
2																1
2																1
3																1
3																1
3																1
3																1
3																1
5																1
9																1
11																0
11																0
11																0
