# Supplementary material for: Distinct Bomanins at the Drosophila 55C locus function in resistance and resilience to infections
Source: EMBO Rep. 2026 Jan 9;27(3):629–53. doi: 10.1038/s44319-025-00559-6 (PMC12894722; doi:10.1038/s44319-025-00559-6)
Supplement: Supplementary file 4 — Source data Fig. 2 [file 44319_2025_559_MOESM4_ESM.zip › Source data/figure 2/Figure 2A/Cas9 mutant-55C deficiency flies/phennotype test Cas9 KO flies/E.fae Ecc15/after eliminate cas9 of the wt flies/85F1 Ecc15 20180701.xlsx]

## Sheet: Sheet1
Days post infection	Key PBS	Key Ecc15	51324* PBS	51324* Ecc15	85F1 PBS	85F1 Ecc15
4	1
5	1
5	0
5	0
5	0
5	0
5	0
5	0
5	0
5	0
5	0
5	0
5	0
5	0
5	0
5	0
5	0
5	0
5	0
5	0
1		1
1		1
1		1
1		1
2		1
2		1
2		1
2		1
2		1
3		1
3		1
3		1
3		1
3		1
3		1
3		1
3		1
3		1
3		1
5		1
2			1
5			0
5			0
5			0
5			0
5			0
5			0
5			0
5			0
5			0
5			0
5			0
5			0
5			0
5			0
5			0
5			0
5			0
5			0
5			0
2				1
5				1
5				0
5				0
5				0
5				0
5				0
5				0
5				0
5				0
5				0
5				0
5				0
5				0
5				0
5				0
5				0
5				0
5				0
5				0
5					0
5					0
5					0
5					0
5					0
5					0
5					0
5					0
5					0
5					0
5					0
5					0
5					0
5					0
5					0
5					0
5					0
5					0
5					0
5					0
3						1
3						1
3						1
5						0
5						0
5						0
5						0
5						0
5						0
5						0
5						0
5						0
5						0
5						0
5						0
5						0
5						0
5						0
5						0
5						0
