# Supplementary material for: Distinct Bomanins at the Drosophila 55C locus function in resistance and resilience to infections
Source: EMBO Rep. 2026 Jan 9;27(3):629–53. doi: 10.1038/s44319-025-00559-6 (PMC12894722; doi:10.1038/s44319-025-00559-6)
Supplement: Supplementary file 4 — Source data Fig. 2 [file 44319_2025_559_MOESM4_ESM.zip › Source data/figure 2/Figure 2A/Cas9 mutant-55C deficiency flies/phennotype test Cas9 KO flies/E.fae Ecc15/after eliminate cas9 of the wt flies/E.fae 0.1OD 20180412 25degree 124 66-11.xlsx]

## Sheet: Sheet1
Days post infection	51324* PBS	51324* E.fae 1	51324* E.fae 2	51324* E.fae 3	MyD88 PBS	MyD88 E.fae 1	MyD88 E.fae 2	MyD88 E.fae 3	124 PBS	124 E.fae 1	124 E.fae 2	124 E.fae 3	L213* PBS	L213* E.fae 1	L213* E.fae 2	L213* E.fae 3	66-11 PBS	66-11 E.fae 1	66-11 E.fae 2	66-11 E.fae 3
3	1
4	1
5	1
9	1
11	0
11	0
11	0
11	0
11	0
11	0
11	0
11	0
11	0
11	0
11	0
11	0
11	0
11	0
11	0
11	0
1		1
1		1
1		1
1		1
1		1
1		1
1		1
1		1
1		1
1		1
1		1
1		1
1		1
2		1
2		1
2		1
2		1
2		1
4		1
8		1
2			1
3			1
3			1
4			1
5			1
6			1
8			1
9			1
11			0
11			0
11			0
1				1
1				1
1				1
1				1
2				1
2				1
2				1
2				1
2				1
3				1
4				1
6				1
11				1
11				1
11				1
11				1
11				1
11				1
2					1
2					1
2					1
2					1
3					1
3					1
3					1
4					1
4					1
5					1
6					1
6					1
8					1
10					1
11					0
11					0
11					0
11					0
1						1
1						1
1						1
1						1
2						1
2						1
2						1
2						1
2						1
2						1
2						1
2						1
2						1
2						1
2						1
2						1
2						1
2						1
2						1
11						0
1							1
1							1
1							1
1							1
1							1
1							1
1							1
1							1
1							1
1							1
1							1
2							1
2							1
2							1
2							1
2							1
2							1
2							1
2							1
1								1
1								1
1								1
1								1
1								1
1								1
1								1
1								1
2								1
2								1
2								1
2								1
2								1
2								1
2								1
2								1
2								1
2								1
2								1
8									1
11									1
11									0
11									0
11									0
11									0
11									0
11									0
11									0
11									0
11									0
11									0
11									0
11									0
11									0
11									0
11									0
11									0
11									0
1										1
1										1
1										1
1										1
1										1
1										1
1										1
1										1
1										1
1										1
1										1
1										1
1										1
2										1
2										1
2										1
2										1
2										1
2										1
2										1
3										1
3										1
4										1
11										0
11										0
11										0
2											1
2											1
3											1
3											1
3											1
4											1
4											1
4											1
5											1
6											1
6											1
11											0
11											0
11											0
11											0
11											0
11											0
11											0
3												1
3												1
3												1
3												1
3												1
4												1
4												1
4												1
4												1
4												1
6												1
6												1
9												1
10												1
11												1
11												0
11												0
11												0
11												0
11												0
1													1
2													1
5													1
11													1
11													1
11													0
11													0
11													0
11													0
11													0
11													0
11													0
11													0
11													0
11													0
11													0
11													0
11													0
11													0
11													0
1														1
1														1
1														1
2														1
2														1
2														1
2														1
2														1
2														1
2														1
2														1
2														1
2														1
4														1
4														1
4														1
4														1
4														1
4														1
4														1
4														1
4														1
4														1
4														1
11														1
11														0
2															1
3															1
3															1
3															1
3															1
3															1
3															1
3															1
3															1
4															1
4															1
5															1
6															1
6															1
9															1
11															1
11															0
11															0
11															0
11															0
2																1
2																1
2																1
3																1
3																1
3																1
3																1
3																1
3																1
3																1
3																1
4																1
4																1
11																0
11																0
11																0
11																0
11																0
3																	1
3																	1
11																	0
11																	0
11																	0
11																	0
11																	0
11																	0
11																	0
11																	0
11																	0
2																		1
2																		1
3																		1
3																		1
3																		1
3																		1
3																		1
3																		1
11																		0
3																			1
5																			1
5																			1
5																			1
6																			1
9																			1
11																			0
11																			0
2																				1
2																				1
2																				1
3																				1
3																				1
3																				1
3																				1
5																				1
7																				1
8																				1
10																				1
11																				0
