# Supplementary material for: Distinct Bomanins at the Drosophila 55C locus function in resistance and resilience to infections
Source: EMBO Rep. 2026 Jan 9;27(3):629–53. doi: 10.1038/s44319-025-00559-6 (PMC12894722; doi:10.1038/s44319-025-00559-6)
Supplement: Supplementary file 4 — Source data Fig. 2 [file 44319_2025_559_MOESM4_ESM.zip › Source data/figure 2/Figure 2A/Cas9 mutant-55C deficiency flies/phennotype test Cas9 KO flies/M.a/20170613 cg6675(124).xlsx]

## Sheet: Sheet1
Days after infection	WT(55821) PBS	WT(55821) M.a			MyD88 PBS	MyD88 M.a			CG6675(124) PBS	CG6675(124) M.a
0	20	18	20	17	20	20	21	20	20	21	20	20
1	20	18	20	17	20	20	21	20	20	20	20	20
2	20	18	16	15	19	16	17	13	20	19	20	20
3	19	7	0	0	15	7	0	1	18	5	4	14
4	19	1			15	5		0	18	0	0	8
5	19	0			15	5			18			7
6	17				15	5			18			5
7	17				15	5			18			4
8	17				15	5			18			4
9	16				15	4			18			4
Days after infection	WT(55821) PBS	WT(55821) M.a			MyD88 PBS	MyD88 M.a			CG6675(124) PBS	CG6675(124) M.a
0	100	100	100	100	100	100	100	100	100	100	100	100
1	100	100	100	100	100	100	100	100	100	95.2381	100	100
2	100	100	80	88.2353	95	80	80.9524	65	100	90.4762	100	100
3	95	38.8889	0	0	75	35	0	5	90	23.8095	20	70
4	95	5.55556			75	25		0	90	0	0	40
5	95	0			75	25			90			35
6	85				75	25			90			25
7	85				75	25			90			20
8	85				75	25			90			20
9	80				75	20			90			20
