# Supplementary material for: Distinct Bomanins at the Drosophila 55C locus function in resistance and resilience to infections
Source: EMBO Rep. 2026 Jan 9;27(3):629–53. doi: 10.1038/s44319-025-00559-6 (PMC12894722; doi:10.1038/s44319-025-00559-6)
Supplement: Supplementary file 4 — Source data Fig. 2 [file 44319_2025_559_MOESM4_ESM.zip › Source data/figure 2/Figure 2A/Cas9 mutant-55C deficiency flies/phennotype test Cas9 KO flies/M.a/20170618 M.a 121 6611 89.xlsx]

## Sheet: Sheet1
Days after inecjection	MyD88 PBS	MyD88 M.a			WT(L213) PBS	WT(L213) M.a			CG16836(121) PBS	CG16836(121) M.a			CG15066(66-11) PBS	CG15066(66-11) M.a			WT(51324) PBS	WT(51324) M.a			CG4250(89F1) PBS	CG4250(89F1) M.a
0	20	20	20	20	20	10	20	19	20	12	20	17	20	19	20	15	20	20	20	20	20	20	23	20	20
1	20	20	20	20	19	10	20	19	20	12	20	17	20	19	20	15	19	20	18	20	20	20	23	20	20
2	19	4	0	15	18	9	20	19	20	4	5	17	20	12	10	15	19	15	14	7	19	20	22	17	19
3	19	3		6	16	1	10	16	20	0	2	9	20	1	1	10	19	3	4	4	19	11	11	2	2
4	19	3		6	16	0	4	11	20		1	6	20	0	0	9	19	1	2	3	18	3	2	2	0
5	19	3		6	16		3	8	20		1	5	20			7	19	1	1	1	18	3	2	2
6	19	3		6	16		3	6	19		1	5	20			5	19	1	1	0	18	3	2	2
7	19	2		6	16		2	4	19		1	4	20			5	19	1	0		18	3	1	2
8	19	2		6	16		2	4	19		1	4	20			4	19	1			18	3	1	1
9	19	2		6	16		2	4	19		1	4	20			4	19	1			18	3	1	1
Days after inecjection	MyD88 PBS	MyD88 M.a			WT(L213) PBS	WT(L213) M.a			CG16836(121) PBS	CG16836(121) M.a			CG15066(66-11) PBS	CG15066(66-11) M.a			WT(51324) PBS	WT(51324) M.a			CG4250(89F1) PBS	CG4250(89F1) M.a
0	100	100	100	100	100	100	100	100	100	100	100	100	100	100	100	100	100	100	100	100	100	100	100	100	100
1	100	100	100	100	95	100	100	100	100	100	100	100	100	100	100	100	95	100	90	100	100	100	100	100	100
2	95	20	0	75	90	90	100	100	100	33.3333	25	100	100	63.1579	50	100	95	75	70	35	95	100	95.6522	85	95
3	95	15		30	80	10	50	84.2105	100	0	10	52.9412	100	5.26316	5	66.6667	95	15	20	20	95	55	47.8261	10	10
4	95	15		30	80	0	20	57.8947	100		5	35.2941	100	0	0	60	95	5	10	15	90	15	8.69565	10	0
5	95	15		30	80		15	42.1053	100		5	29.4118	100			46.6667	95	5	5	5	90	15	8.69565	10	0
6	95	15		30	80		15	31.5789	95		5	29.4118	100			33.3333	95	5	5	0	90	15	8.69565	10	0
7	95	10		30	80		10	21.0526	95		5	23.5294	100			33.3333	95	5	0	0	90	15	4.34783	10	0
8	95	10		30	80		10	21.0526	95		5	23.5294	100			26.6667	95	5	0	0	90	15	4.34783	5	0
9	95	10		30	80		10	21.0526	95		5	23.5294	100			26.6667	95	5	0	0	90	15	4.34783	5	0
