# Supplementary material for: Distinct Bomanins at the Drosophila 55C locus function in resistance and resilience to infections
Source: EMBO Rep. 2026 Jan 9;27(3):629–53. doi: 10.1038/s44319-025-00559-6 (PMC12894722; doi:10.1038/s44319-025-00559-6)
Supplement: Supplementary file 4 — Source data Fig. 2 [file 44319_2025_559_MOESM4_ESM.zip › Source data/figure 2/Figure 2A/Cas9 mutant-55C deficiency flies/phennotype test Cas9 KO flies/M.a/after eliminate cas9 of the wt flies/20170109 10^7 M.a all.xlsx]

## Sheet: Sheet1
Days	MyD88 PBS	MyD88 M.a	51324* PBS	51324* M.a	CG6675(124) PBS	CG6675(124) M.a	CG6675(106) PBS	CG6675(106) M.a	CG4250(85F1） PBS	CG4250(85F1） M.a	L213* PBS	L213* M.a	CG16836（121） PBS	CG16836（121） M.a	CG15066（66-11） PBS	CG15066（66-11） M.a
2	1
2	1
2	1
2	1
2	1
2	1
2	1
3	1
3	1
9	0
9	0
9	0
9	0
9	0
9	0
9	0
9	0
9	0
9	0
2		1
2		1
2		1
2		1
2		1
3		1
3		1
3		1
3		1
3		1
3		1
3		1
3		1
3		1
3		1
3		1
3		1
3		1
3		1
3		1
9			0
9			0
9			0
9			0
9			0
9			0
9			0
9			0
9			0
9			0
9			0
9			0
9			0
9			0
9			0
9			0
9			0
9			0
9			0
3				1
3				1
3				1
3				1
3				1
3				1
3				1
3				1
3				1
4				1
4				1
5				1
5				1
5				1
5				1
5				1
5				1
6				1
6				1
1					1
1					1
5					1
9					0
9					0
9					0
9					0
9					0
9					0
9					0
9					0
9					0
9					0
9					0
9					0
9					0
9					0
9					0
9					0
1						1
2						1
3						1
3						1
3						1
3						1
3						1
3						1
3						1
3						1
4						1
4						1
4						1
4						1
4						1
4						1
5						1
5						1
5						1
5						1
9						0
1							1
1							1
1							1
3							1
9							0
9							0
9							0
9							0
9							0
9							0
9							0
9							0
9							0
9							0
9							0
9							0
9							0
9							0
1								1
2								1
3								1
3								1
3								1
3								1
3								1
3								1
5								1
5								1
5								1
5								1
6								1
6								1
6								1
6								1
6								1
6								1
9								1
1									1
1									1
1									1
9									0
9									0
9									0
9									0
9									0
9									0
9									0
9									0
9									0
9									0
9									0
9									0
9									0
9									0
9									0
9									0
2										1
3										1
3										1
3										1
3										1
3										1
3										1
3										1
3										1
3										1
3										1
3										1
4										1
4										1
4										1
4										1
4										1
4										1
7										1
9										0
9										0
1											1
2											1
8											1
9											0
9											0
9											0
9											0
9											0
9											0
9											0
9											0
9											0
9											0
9											0
9											0
9											0
9											0
9											0
9											0
9											0
1												1
1												1
1												1
3												1
3												1
3												1
3												1
3												1
3												1
3												1
3												1
3												1
3												1
3												1
3												1
3												1
4												1
4												1
5												1
5												1
9													1
9													1
9													1
9													1
9													1
9													1
9													1
9													1
9													1
9													1
9													1
9													1
9													1
9													1
9													1
2														1
3														1
3														1
3														1
3														1
3														1
3														1
3														1
3														1
3														1
4														1
4														1
4														1
4														1
4														1
4														1
4														1
5														1
9														0
9														0
2															1
3															1
4															1
8															1
8															1
9															1
9															0
9															0
9															0
9															0
9															0
9															0
9															0
9															0
9															0
9															0
9															0
1																1
1																1
2																1
2																1
2																1
3																1
3																1
3																1
3																1
3																1
3																1
3																1
4																1
4																1
4																1
4																1
5																1
5																1
5																1
