# Supplementary material for: Distinct Bomanins at the Drosophila 55C locus function in resistance and resilience to infections
Source: EMBO Rep. 2026 Jan 9;27(3):629–53. doi: 10.1038/s44319-025-00559-6 (PMC12894722; doi:10.1038/s44319-025-00559-6)
Supplement: Supplementary file 4 — Source data Fig. 2 [file 44319_2025_559_MOESM4_ESM.zip › Source data/figure 2/Figure 2A/Cas9 mutant-55C deficiency flies/phennotype test Cas9 KO flies/M.a/after eliminate cas9 of the wt flies/20171207 M.a 5x10^7.xlsx]

## Sheet: Sheet1
Days	51324* PBS	51324* M.a	CG4250(85F1)	CG4250(85F1)	CG6675(124)	CG6675(124)	CG6675(106)	CG6675(106)	L213* PBS	L213* M.a	CG16836(121)	CG16836(121)	CG15066(66-11)	CG15066(66-11)	MyD88 PBS	MyD88 M.a
5	0
5	0
5	0
5	0
5	0
5	0
5	0
5	0
5	0
5	0
5	0
5	0
5	0
5	0
5	0
5	0
5	0
5	0
5	0
5	0
3		1
3		1
3		1
3		1
3		1
4		1
4		1
4		1
4		1
4		1
4		1
4		1
4		1
4		1
5		1
5		1
5			0
5			0
5			0
5			0
5			0
5			0
5			0
5			0
5			0
5			0
5			0
5			0
5			0
5			0
5			0
5			0
5			0
5			0
5			0
5			0
1				1
1				1
1				1
2				1
2				1
3				1
3				1
3				1
3				1
3				1
3				1
3				1
3				1
3				1
1					1
2					1
5					0
5					0
5					0
5					0
5					0
5					0
5					0
5					0
5					0
5					0
5					0
5					0
5					0
5					0
5					0
5					0
5					0
5					0
1						1
3						1
3						1
3						1
3						1
3						1
3						1
3						1
3						1
4						1
4						1
4						1
4						1
4						1
4						1
5							0
5							0
5							0
5							0
5							0
5							0
5							0
5							0
5							0
5							0
5							0
5							0
5							0
5							0
5							0
5							0
5							0
5							0
5							0
5							0
1								1
1								1
2								1
2								1
2								1
2								1
2								1
3								1
3								1
3								1
3								1
3								1
3								1
3								1
3								1
3								1
3								1
3								1
3								1
3								1
1									1
1									1
2									1
4									1
5									0
5									0
5									0
5									0
5									0
5									0
5									0
5									0
5									0
5									0
5									0
1										1
1										1
2										1
3										1
3										1
3										1
3										1
3										1
3										1
3										1
3										1
3										1
3										1
3										1
3										1
3										1
3										1
4										1
4										1
1											1
1											1
1											1
2											1
5											0
5											0
5											0
5											0
5											0
5											0
5											0
5											0
5											0
5											0
5											0
5											0
5											0
5											0
5											0
5											0
5											0
5											0
5											0
5											0
3												1
3												1
3												1
3												1
3												1
3												1
3												1
3												1
3												1
3												1
1													1
5													0
5													0
5													0
5													0
5													0
5													0
5													0
5													0
5													0
5													0
5													0
5													0
5													0
5													0
5													0
5													0
5													0
5													0
5													0
3														1
3														1
3														1
3														1
3														1
3														1
3														1
3														1
3														1
3														1
2															1
2															1
3															1
5															0
5															0
5															0
5															0
5															0
5															0
5															0
5															0
5															0
5															0
5															0
5															0
5															0
5															0
5															0
5															0
5															0
2																1
2																1
2																1
2																1
2																1
2																1
2																1
3																1
3																1
3																1
3																1
3																1
3																1
3																1
3																1
3																1
3																1
3																1
3																1
3																1
