# Supplementary material for: Distinct Bomanins at the Drosophila 55C locus function in resistance and resilience to infections
Source: EMBO Rep. 2026 Jan 9;27(3):629–53. doi: 10.1038/s44319-025-00559-6 (PMC12894722; doi:10.1038/s44319-025-00559-6)
Supplement: Supplementary file 4 — Source data Fig. 2 [file 44319_2025_559_MOESM4_ESM.zip › Source data/figure 2/Figure 2A/Cas9 mutant-55C deficiency flies/phennotype test Cas9 KO flies/M.a/after eliminate cas9 of the wt flies/20171208 all KO 3x10^7.xlsx]

## Sheet: Sheet1
Days	51324* PBS	51324* M.a	CG4250(85F1) PBS	CG4250(85F1) M.a	CG6675(106) PBS	CG6675(106) M.a	L213* PBS	L213* M.a	CG15066(66-11) PBS	CG15066(66-11) M.a	MyD88 PBS	MyD88 M.a
4	1
6	0
6	0
6	0
6	0
6	0
6	0
6	0
6	0
6	0
6	0
6	0
6	0
6	0
6	0
2		1
2		1
2		1
2		1
2		1
2		1
2		1
2		1
2		1
2		1
2		1
2		1
3		1
3		1
3		1
3		1
3		1
3		1
4		1
6			0
6			0
6			0
6			0
6			0
6			0
6			0
6			0
6			0
6			0
6			0
6			0
6			0
6			0
6			0
2				1
2				1
2				1
2				1
2				1
2				1
2				1
3				1
3				1
4				1
2					1
6					0
6					0
6					0
6					0
6					0
6					0
6					0
6					0
6					0
6					0
6					0
6					0
6					0
6					0
1						1
1						1
1						1
1						1
1						1
1						1
2						1
2						1
2						1
2						1
2						1
2						1
2						1
2						1
2						1
2						1
2						1
2						1
2						1
3						1
3						1
3						1
3						1
6						0
6							0
6							0
6							0
6							0
6							0
6							0
6							0
6							0
6							0
6							0
6							0
6							0
6							0
6							0
6							0
2								1
2								1
2								1
2								1
2								1
2								1
2								1
2								1
3								1
3								1
3								1
3								1
4								1
4								1
6								0
1									1
6									1
6									0
6									0
6									0
6									0
6									0
6									0
6									0
6									0
6									0
6									0
6									0
6									0
6									0
2										1
2										1
2										1
2										1
2										1
2										1
2										1
2										1
2										1
3										1
3										1
3										1
4										1
4										1
4										1
4										1
4										1
4										1
4										1
4										1
5										1
2											1
2											1
4											1
6											0
6											0
6											0
6											0
6											0
6											0
6											0
6											0
6											0
6											0
6											0
6											0
6											0
6											0
2												1
2												1
2												1
2												1
2												1
2												1
2												1
2												1
2												1
2												1
3												1
3												1
3												1
3												1
3												1
3												1
3												1
3												1
3												1
