# Supplementary material for: Distinct Bomanins at the Drosophila 55C locus function in resistance and resilience to infections
Source: EMBO Rep. 2026 Jan 9;27(3):629–53. doi: 10.1038/s44319-025-00559-6 (PMC12894722; doi:10.1038/s44319-025-00559-6)
Supplement: Supplementary file 4 — Source data Fig. 2 [file 44319_2025_559_MOESM4_ESM.zip › Source data/figure 2/Figure 2A/Cas9 mutant-55C deficiency flies/phennotype test Cas9 KO flies/M.a/after eliminate cas9 of the wt flies/20180118 10^7 25degree.xlsx]

## Sheet: Sheet1
Days	51324* PBS	51324* M.a	MyD88 PBS	MyD88 M.a	CG4250(85f1) PBS	CG4250(85f1) M.a	CG6675(124) PBS 1	CG6675(124) M.a 1	CG6675(124) PBS 2	CG6675(124) M.a 2	L213* PBS	L213* M.a	CG16836(121) PBS	CG16836(121) M.a	W PBS	W M.a	A5001 PBS	A5001 M.a
6	1
11	0
11	0
11	0
11	0
11	0
11	0
11	0
11	0
11	0
11	0
11	0
11	0
11	0
11	0
11	0
11	0
11	0
11	0
11	0
3		1
3		1
3		1
3		1
3		1
3		1
3		1
3		1
3		1
3		1
3		1
3		1
3		1
4		1
4		1
4		1
4		1
5		1
5		1
5		1
3			1
7			1
11			0
11			0
11			0
11			0
11			0
11			0
11			0
11			0
11			0
11			0
11			0
11			0
11			0
11			0
11			0
11			0
11			0
11			0
2				1
2				1
3				1
3				1
3				1
3				1
3				1
3				1
3				1
3				1
3				1
3				1
3				1
3				1
3				1
3				1
4				1
5				1
4					1
11					0
11					0
11					0
11					0
11					0
11					0
11					0
11					0
11					0
11					0
11					0
11					0
11					0
11					0
11					0
11					0
11					0
11					0
11					0
1						1
1						1
3						1
3						1
3						1
3						1
3						1
3						1
3						1
4						1
4						1
4						1
4						1
4						1
4						1
4						1
5						1
11						1
11							0
11							0
11							0
11							0
11							0
11							0
11							0
11							0
11							0
11							0
11							0
11							0
11							0
11							0
11							0
11							0
11							0
11							0
11							0
11							0
2								1
2								1
2								1
2								1
2								1
2								1
2								1
2								1
3								1
3								1
3								1
3								1
3								1
3								1
3									1
4									1
9									1
11									0
11									0
11									0
11									0
11									0
11									0
11									0
11									0
11									0
11									0
11									0
11									0
11									0
11									0
11									0
11									0
11									0
3										1
3										1
3										1
3										1
3										1
3										1
4										1
4										1
4										1
4										1
4										1
4										1
4										1
4										1
4										1
4										1
5										1
5										1
5										1
8										1
2											1
7											1
11											0
11											0
11											0
11											0
11											0
11											0
11											0
11											0
11											0
11											0
11											0
11											0
11											0
11											0
11											0
11											0
11											0
11											0
1												1
1												1
1												1
3												1
3												1
3												1
3												1
3												1
3												1
3												1
3												1
3												1
3												1
3												1
4												1
4												1
4												1
4												1
4												1
6												1
1													1
2													1
5													1
11													0
11													0
11													0
11													0
11													0
11													0
11													0
11													0
11													0
11													0
11													0
11													0
11													0
11													0
11													0
11													0
11													0
3														1
3														1
3														1
3														1
3														1
3														1
3														1
3														1
3														1
4														1
4														1
4														1
4														1
4														1
4														1
4														1
5														1
5														1
5														1
5														1
6														1
11															0
11															0
11															0
11															0
11															0
11															0
11															0
11															0
11															0
11															0
11															0
11															0
11															0
11															0
11															0
11															0
11															0
11															0
11															0
11															0
3																1
3																1
3																1
3																1
3																1
4																1
4																1
4																1
4																1
4																1
5																1
5																1
5																1
5																1
5																1
5																1
5																1
5																1
10																1
1																	1
4																	1
6																	1
11																	0
11																	0
11																	0
11																	0
11																	0
11																	0
11																	0
11																	0
11																	0
11																	0
11																	0
11																	0
11																	0
11																	0
11																	0
11																	0
11																	0
1																		1
3																		1
3																		1
3																		1
3																		1
3																		1
3																		1
3																		1
3																		1
3																		1
3																		1
3																		1
3																		1
4																		1
4																		1
4																		1
4																		1
5																		1
5																		1
5																		1
