# Supplementary material for: Distinct Bomanins at the Drosophila 55C locus function in resistance and resilience to infections
Source: EMBO Rep. 2026 Jan 9;27(3):629–53. doi: 10.1038/s44319-025-00559-6 (PMC12894722; doi:10.1038/s44319-025-00559-6)
Supplement: Supplementary file 4 — Source data Fig. 2 [file 44319_2025_559_MOESM4_ESM.zip › Source data/figure 2/Figure 2A/Cas9 mutant-55C deficiency flies/phennotype test Cas9 KO flies/M.a/after eliminate cas9 of the wt flies/M.a 20180914 10^7 4.6nl 85F1.xlsx]

## Sheet: Sheet1
Days post injeciton	MyD88 PBS	MyD88 M.a 1	MyD88 M.a 2	MyD88 M.a 3	85F1 PBS	85F1 M.a 1	85F1 M.a 2	85F1 M.a 3	51324* PBS	51324* M.a 1	51324* M.a 2	51324* M.a 3
2	1
2	1
2	1
2	1
2	1
6	1
7	1
10	1
10	1
10	1
10	1
10	1
10	1
10	1
11	1
11	0
11	0
11	0
11	0
11	0
11	0
11	0
1		1
2		1
2		1
2		1
2		1
2		1
2		1
2		1
2		1
2		1
2		1
2		1
3		1
3		1
3		1
3		1
4		1
4		1
7		1
9		1
11		0
11		0
11		0
11		0
11		0
1			1
1			1
1			1
2			1
2			1
2			1
2			1
2			1
2			1
2			1
2			1
2			1
2			1
2			1
2			1
3			1
3			1
3			1
8			1
8			1
2				1
2				1
2				1
2				1
2				1
2				1
2				1
2				1
2				1
2				1
2				1
2				1
2				1
2				1
2				1
2				1
2				1
2				1
2				1
2					1
11					0
11					0
11					0
11					0
11					0
11					0
11					0
11					0
11					0
11					0
11					0
11					0
11					0
11					0
11					0
11					0
1						1
2						1
2						1
2						1
2						1
2						1
2						1
2						1
2						1
3						1
3						1
3						1
4						1
5						1
11						0
11						0
11						0
11						0
11						0
2							1
2							1
2							1
2							1
2							1
2							1
3							1
3							1
3							1
3							1
3							1
3							1
3							1
3							1
4							1
4							1
4							1
4							1
4							1
1								1
1								1
2								1
2								1
2								1
2								1
2								1
2								1
3								1
3								1
3								1
3								1
3								1
4								1
4								1
4								1
4								1
5								1
11								0
2									1
2									1
4									1
11									0
11									0
11									0
11									0
11									0
11									0
11									0
11									0
11									0
11									0
11									0
11									0
11									0
11									0
11									0
11									0
11									0
1										1
2										1
2										1
2										1
3										1
3										1
3										1
3										1
3										1
3										1
3										1
3										1
4										1
4										1
4										1
4										1
4										1
4										1
5										1
2											1
2											1
2											1
2											1
2											1
3											1
3											1
3											1
4											1
4											1
4											1
4											1
4											1
4											1
4											1
4											1
8											1
11											0
11											0
11											0
2												1
2												1
3												1
3												1
3												1
3												1
3												1
3												1
4												1
4												1
4												1
4												1
4												1
5												1
5												1
5												1
6												1
6												1
6												1
6												1
