# Supplementary material for: Distinct Bomanins at the Drosophila 55C locus function in resistance and resilience to infections
Source: EMBO Rep. 2026 Jan 9;27(3):629–53. doi: 10.1038/s44319-025-00559-6 (PMC12894722; doi:10.1038/s44319-025-00559-6)
Supplement: Supplementary file 4 — Source data Fig. 2 [file 44319_2025_559_MOESM4_ESM.zip › Source data/figure 2/Figure 2A/Cas9 mutant-55C deficiency flies/phennotype test Cas9 KO flies/M.a/after eliminate cas9 of the wt flies/M.a nat-inf 20200219 121tailed.xlsx]

## Sheet: Sheet1
Notes	Days	MyD88 H2O+TWEEN	MyD88 M.a	wt-KI H2O+TWEEN	wt-KI M.a	wt-KI M.a	wt-KI M.a	121 H2O+TWEEN	121 M.a
10^5	9	0
20200219	9	0
nat-inf	9	0
	9	0
	9	0
	9	0
	9	0
	9	0
	9	0
	9	0
	9	0
	9	0
	9	0
	9	0
	9	0
	9	0
	9	0
	9	0
	9	0
	9	0
	1		0
	2		1
	3		1
	3		1
	3		1
	4		1
	4		1
	4		1
	4		1
	4		1
	4		1
	4		1
	4		1
	4		1
	4		1
	4		1
	4		1
	4		1
	4		1
	4		1
	4		1
	5		1
	9			0
	9			0
	9			0
	9			0
	9			0
	9			0
	9			0
	9			0
	9			0
	9			0
	9			0
	9			0
	9			0
	9			0
	9			0
	9			0
	9			0
	9			0
	9			0
	9			0
	1				1
	4				1
	4				1
	4				1
	4				1
	4				1
	5				1
	5				1
	5				1
	5				1
	5				1
	5				1
	5				1
	5				1
	6				1
	6				1
	6				1
	6				1
	6				1
	6				1
	7				1
	7				1
	1					0
	4					1
	4					1
	4					1
	4					1
	4					1
	4					1
	5					1
	5					1
	5					1
	5					1
	5					1
	5					1
	5					1
	5					1
	6					1
	6					1
	6					1
	6					1
	6					1
	6					1
	6					1
	6					1
	6					1
	1						1
	4						1
	4						1
	4						1
	5						1
	5						1
	5						1
	5						1
	5						1
	5						1
	5						1
	6						1
	6						1
	6						1
	6						1
	6						1
	7						1
	7						1
	7						1
	7						1
	7						1
	8						1
	9							0
	9							0
	9							0
	9							0
	9							0
	9							0
	9							0
	9							0
	9							0
	9							0
	9							0
	9							0
	9							0
	9							0
	9							0
	9							0
	9							0
	9							0
	9							0
	9							0
	1								1
	3								1
	3								1
	4								1
	4								1
	4								1
	4								1
	4								1
	4								1
	4								1
	4								1
	5								1
	5								1
	5								1
	5								1
	5								1
	6								1
	6								1
	6								1
	9								0
	9								0
