# Supplementary material for: Distinct Bomanins at the Drosophila 55C locus function in resistance and resilience to infections
Source: EMBO Rep. 2026 Jan 9;27(3):629–53. doi: 10.1038/s44319-025-00559-6 (PMC12894722; doi:10.1038/s44319-025-00559-6)
Supplement: Supplementary file 4 — Source data Fig. 2 [file 44319_2025_559_MOESM4_ESM.zip › Source data/figure 2/Figure 2A/Cas9 mutant-55C deficiency flies/phennotype test Cas9 KO flies/phenotype test Tolleffector KO flies some former data have a little problem of the control/CG4250 second infection perform in 20161202.pzf.xlsx]

## Sheet: Sheet1
Hours after infection	CG4250(89F1) PBS			CG4250(89F1) Ecc15			CG4250(89F1) E.fa			CG4250(85F1) PBS			CG4250(85F1) Ecc15			CG4250(85F1) E.fa			A5001 PBS			A5001 Ecc15			A5001 E.fa			MyD88 PBS			MyD88 Ecc15			MyD88 E.fa
0	15			15			15	15	15	15			15	15	15	15	15	15	15			15	15	15	15	15	15	15			15	15	15	15	15	15
14	15			15			15	15	15	15			15	15	15	15	15	15	15			15	15	15	15	15	15	15			15	15	15	15	15	15
16	15			15			15	15	15	15			15	15	15	15	15	14	15			15	15	15	15	15	15	15			15	15	15	15	15	15
20	15			15			14	15	15	15			14	15	15	15	13	13	15			15	15	15	15	15	15	15			15	15	15	6	5	6
22	15			15			14	15	15	15			14	15	14	15	13	13	15			15	15	15	15	15	15	15			15	15	15	2	1	0
24	15			15			14	15	13	15			14	15	13	15	12	12	15			15	15	14	15	15	15	15			15	15	15	0	0	0
48	15			14			7	6	5	15			11	10	11	11	10	10	15			14	15	14	13	10	11	15			12	11	8
72	15			14			3	3	3	15			10	9	7	6	4	3	15			12	15	14	7	8	2	15			11	11	8
96	15			14			3	3	2	14			10	9	7	3	2	3	15			12	15	14	6	8	1	15			11	11	8
120	15			14			3	3	2	14			9	8	7	1	1	2	15			12	15	14	5	8	1	15			11	11	7
Hours after infection	CG4250(89F1) PBS			CG4250(89F1) Ecc15			CG4250(89F1) E.fa			CG4250(85F1) PBS			CG4250(85F1) Ecc15			CG4250(85F1) E.fa			A5001 PBS			A5001 Ecc15			A5001 E.fa			MyD88 PBS			MyD88 Ecc15			MyD88 E.fa
0	100		0	100	0	0	100	100	100	100	0	0	100	100	100	100	100	100	100	0	0	100	100	100	100	100	100	100	0	0	100	100	100	100	100	100
14	100	0	0	100	0	0	100	100	100	100	0	0	100	100	100	100	100	100	100	0	0	100	100	100	100	100	100	100	0	0	100	100	100	100	100	100
16	100	0	0	100	0	0	100	100	100	100	0	0	100	100	100	100	100	93.3333	100	0	0	100	100	100	100	100	100	100	0	0	100	100	100	100	100	100
20	100	0	0	100	0	0	93.3333	100	100	100	0	0	93.3333	100	100	100	86.6667	86.6667	100	0	0	100	100	100	100	100	100	100	0	0	100	100	100	40	33.3333	40
22	100	0	0	100	0	0	93.3333	100	100	100	0	0	93.3333	100	93.3333	100	86.6667	86.6667	100	0	0	100	100	100	100	100	100	100	0	0	100	100	100	13.3333	6.66667	0
24	100	0	0	100	0	0	93.3333	100	86.6667	100	0	0	93.3333	100	86.6667	100	80	80	100	0	0	100	100	93.3333	100	100	100	100	0	0	100	100	100	0	0	0
48	100	0	0	93.3333	0	0	46.6667	40	33.3333	100	0	0	73.3333	66.6667	73.3333	73.3333	66.6667	66.6667	100	0	0	93.3333	100	93.3333	86.6667	66.6667	73.3333	100	0	0	80	73.3333	53.3333	0	0	0
72	100	0	0	93.3333	0	0	20	20	20	100	0	0	66.6667	60	46.6667	40	26.6667	20	100	0	0	80	100	93.3333	46.6667	53.3333	13.3333	100	0	0	73.3333	73.3333	53.3333	0	0	0
96	100	0	0	93.3333	0	0	20	20	13.3333	93.3333	0	0	66.6667	60	46.6667	20	13.3333	20	100	0	0	80	100	93.3333	40	53.3333	6.66667	100	0	0	73.3333	73.3333	53.3333	0	0	0
120	100	0	0	93.3333	0	0	20	20	13.3333	93.3333	0	0	60	53.3333	46.6667	6.66667	6.66667	13.3333	100	0	0	80	100	93.3333	33.3333	53.3333	6.66667	100	0	0	73.3333	73.3333	46.6667	0	0	0
