# Supplementary material for: Distinct Bomanins at the Drosophila 55C locus function in resistance and resilience to infections
Source: EMBO Rep. 2026 Jan 9;27(3):629–53. doi: 10.1038/s44319-025-00559-6 (PMC12894722; doi:10.1038/s44319-025-00559-6)
Supplement: Supplementary file 4 — Source data Fig. 2 [file 44319_2025_559_MOESM4_ESM.zip › Source data/figure 2/Figure 2A/Cas9 mutant-55C deficiency flies/phennotype test Cas9 KO flies/phenotype test Tolleffector KO flies some former data have a little problem of the control/CG4250 second infection perform in 20161202.xlsx]

## Sheet: Sheet1
Hours after infection	CG4250(89F1) PBS	CG4250(89F1) Ecc15	CG4250(89F1) E.fa					CG4250(85F1) PBS	CG4250(85F1) Ecc15			CG4250(85F1) E.fa
0	15	15	15	15	15			15	15	15	15	15	15	15
14	15	15	15	15	15			15	15	15	15	15	15	15
16	15	15	15	15	15			15	15	15	15	15	15	14
20	15	15	14	15	15			15	14	15	15	15	13	13
22	15	15	14	15	15			15	14	15	14	15	13	13
24	15	15	14	15	13			15	14	15	13	15	12	12
48	15	14	7	6	5			15	11	10	11	11	10	10
72	15	14	3	3	3			15	10	9	7	6	4	3
96	15	14	3	3	2			14	10	9	7	3	2	3
120	15	14	3	3	2			14	9	8	7	1	1	2
	A5001 PBS	A5001 Ecc15			A5001 E.fa				MyD88 PBS	MyD88 Ecc15			MyD88 E.fa
0	15	15	15	15	15	15	15		15	15	15	15	15	15	15
14	15	15	15	15	15	15	15		15	15	15	15	15	15	15
16	15	15	15	15	15	15	15		15	15	15	15	15	15	15
20	15	15	15	15	15	15	15		15	15	15	15	6	5	6
22	15	15	15	15	15	15	15		15	15	15	15	2	1	0
24	15	15	15	14	15	15	15		15	15	15	15	0	0	0
48	15	14	15	14	13	10	11		15	12	11	8
72	15	12	15	14	7	8	2		15	11	11	8
96	15	12	15	14	6	8	1		15	11	11	8
120	15	12	15	14	5	8	1		15	11	11	7
