# Supplementary material for: Distinct Bomanins at the Drosophila 55C locus function in resistance and resilience to infections
Source: EMBO Rep. 2026 Jan 9;27(3):629–53. doi: 10.1038/s44319-025-00559-6 (PMC12894722; doi:10.1038/s44319-025-00559-6)
Supplement: Supplementary file 4 — Source data Fig. 2 [file 44319_2025_559_MOESM4_ESM.zip › Source data/figure 2/Figure 2A/Cas9 mutant-55C deficiency flies/phennotype test Cas9 KO flies/phenotype test Tolleffector KO flies some former data have a little problem of the control/CG6675 CG5791 E.fa Ecc15 prick infection.xlsx]

## Sheet: Sheet1
Days after infection	MyD88 PBS	MyD88 Ecc15			MyD88 E.fa				CG6675(124) PBS	CG6675(124) Ecc15			CG6675(124) E.fa				CG6675(106) PBS	CG6675(106) Ecc15			CG6675(106) E.fa				CG5791(9-2) PBS	CG5791(9-2) Ecc15			CG5791(9-2) E.fa				A5001 PBS	A5001 Ecc15			A5001 E.fa				Conton-S PBS	Conton-S Ecc15			Conton-S E.fa				BL55821 PBS
0	20	20	20	20	15	20	18		20	20	20	20	20	19	20		20	20	19	20	20	20	20		20	20	20	20	20	19	18		20	20	20	19	20	20	20		20	20	20	20	20	20	20		19
1	20	20	19	20	15	20	18		20	20	20	20	20	19	20		20	20	19	20	20	20	20		20	20	20	20	20	19	18		19	20	20	19	20	20	20		20	20	20	20	19	20	20		19
2	20	20	17	17	0	4	3		20	19	19	18	20	19	20		20	17	18	17	16	19	20		20	14	16	11	19	15	15		18	18	18	19	20	20	20		20	18	18	17	17	18	19		19
3	20	20	16	17		4	3		20	19	19	18	19	15	15		20	14	16	16	12	14	16		20	13	13	10	16	8	11		17	17	16	17	10	18	18		20	17	18	16	14	15	19		19
4	20	18	13	17		4	3		20	17	18	17	17	9	12		19	13	16	16	8	5	11		20	13	13	9	15	5	9		17	17	16	17	7	15	10		20	17	18	16	11	13	17		19
5	20	18	13	17		4	3		20	15	17	14	14	9	11		18	13	13	13	8	4	6		20	13	11	9	15	4	8		17	15	14	16	6	11	6		20	15	18	14	8	13	15		19
6	18	18	13	17		4	3		20	14	17	14	10	7	6		18	11	13	13	6	4	4		20	13	10	8	15	4	7		17	15	13	16	5	10	5		20	15	18	14	8	9	14		19
Days after infection	MyD88 PBS	MyD88 Ecc15			MyD88 E.fa				CG6675(124) PBS	CG6675(124) Ecc15			CG6675(124) E.fa				CG6675(106) PBS	CG6675(106) Ecc15			CG6675(106) E.fa				CG5791(9-2) PBS	CG5791(9-2) Ecc15			CG5791(9-2) E.fa				A5001 PBS	A5001 Ecc15			A5001 E.fa				Conton-S PBS	Conton-S Ecc15			Conton-S E.fa				BL55821 PBS
0	100	100	100	100	100	100	100		100	100	100	100	100	100	100	0	100	100	100	100	100	100	100	0	100	100	100	100	100	100	100		100	100	100	100	100	100	100	0	100	100	100	100	100	100	100		100
1	100	100	95	100	100	100	100		100	100	100	100	100	100	100		100	100	100	100	100	100	100		100	100	100	100	100	100	100		95	100	100	100	100	100	100		100	100	100	100	95	100	100		100
2	100	100	85	85	0	20	16.6667		100	95	95	90	100	100	100		100	85	94.7368	85	80	95	100		100	70	80	55	95	78.9474	83.3333		90	90	90	100	100	100	100		100	90	90	85	85	90	95		100
3	100	100	80	85		20	16.6667		100	95	95	90	95	78.9474	75		100	70	84.2105	80	60	70	80		100	65	65	50	80	42.1053	61.1111		85	85	80	89.4737	50	90	90		100	85	90	80	70	75	95		100
4	100	90	65	85		20	16.6667		100	85	90	85	85	47.3684	60		95	65	84.2105	80	40	25	55		100	65	65	45	75	26.3158	50		85	85	80	89.4737	35	75	50		100	85	90	80	55	65	85		100
5	100	90	65	85		20	16.6667		100	75	85	70	70	47.3684	55		90	65	68.4211	65	40	20	30		100	65	55	45	75	21.0526	44.4444		85	75	70	84.2105	30	55	30		100	75	90	70	40	65	75		100
6	90	90	65	85		20	16.6667		100	70	85	70	50	36.8421	30		90	55	68.4211	65	30	20	20		100	65	50	40	75	21.0526	38.8889		85	75	65	84.2105	25	50	25		100	75	90	70	40	45	70		100
[truncated: 6 more columns]
