# Supplementary material for: Distinct Bomanins at the Drosophila 55C locus function in resistance and resilience to infections
Source: EMBO Rep. 2026 Jan 9;27(3):629–53. doi: 10.1038/s44319-025-00559-6 (PMC12894722; doi:10.1038/s44319-025-00559-6)
Supplement: Supplementary file 4 — Source data Fig. 2 [file 44319_2025_559_MOESM4_ESM.zip › Source data/figure 2/Figure 2A/Cas9 mutant-55C deficiency flies/phennotype test Cas9 KO flies/phenotype test Tolleffector KO flies some former data have a little problem of the control/candida pre-experiment.xlsx]

## Sheet: Sheet1
Day after prick	MyD882(sterile orange eyes)	MyD881(fertile red eye)	CG6675(124)	CG6675(106)	CG5791	yw	PBS
1	1
1	1
2	1									candida glabrata
2	1
2	1
2	1
4	1
4	1
4	1
4	1
4	1
5	1
5	1
5	1
6	1
7	1
9	1
10	1
10	1
10	1
1		1
2		1
2		1
2		1
3		1
3		1
4		0
5		1
5		1
6		1
7		1
8		0
9		1
10		1
10		1
10		1
11		0
11		0
11		0
11		0
1			1
1			1
2			1
2			1
3			1
3			1
3			1
4			1
5			1
6			0
7			0
8			0
9			1
10			1
11			0
11			0
11			0
11			0
11			0
11			0
1				1
2				1
2				1
2				1
2				1
2				1
3				0
4				0
5				1
5				1
5				1
6				1
7				0
8				0
9				0
10				1
11				1
12				0
12				0
12				0
1					1
1					1
2					1
2					1
3					1
3					1
4					0
5					0
6					1
6					1
6					1
7					1
7					1
8					1
9					0
10					0
11					0
11					0
11					0
11					0
1						1
1						1
1						1
1						1
1						1
1						1
1						1
1						1
1						1
1						1
1						1
2						1
2						1
3						0
4						1
5						1
6						0
7						1
10						1
11						0
1							0
2							0
3							0
4							0
5							0
6							0
7							0
8							0
9							0
10							0
11							0
11							0
11							0
11							0
11							0
11							0
11							0
11							0
11							0
11							0

## Sheet: Sheet2
Day after prick	MyD882(sterile orange eyes)	MyD881(fertile red eye)	CG6675(124)	CG6675(106)	CG5791	yw	PBS
1	1
1	1
1	1										Candida albican
1	1
1	1
1	1
1	1
1	1
1	1
1	1
1	1
1	1
1	1
1	1
1	1
2	1
2	1
2	1
3	0
4	1
1		1
1		1
1		1
2		1
2		1
3		1
4		0
5		1
6		1
7		0
8		0
9		0
10		1
10		1
10		1
11		0
11		0
11		0
11		0
11		0
1			1
1			1
2			1
2			1
2			1
3			1
4			0
5			0
6			0
7			0
8			0
9			1
10			0
11			1
11			1
11			1
11			0
11			0
11			0
11			0
1				1
1				1
2				1
2				1
3				1
4				1
4				1
4				1
4				1
5				0
6				0
7				0
8				0
9				1
10				0
11				1
11				1
11				1
12				0
12				0
1					1
1					1
1					1
2					1
3					1
3					1
3					1
4					1
4					1
4					1
5					0
6					1
6					1
7					0
8					0
9					1
10					1
10					1
11					0
11					0
1						0
2						1
2						1
2						1
3						1
3						1
4						0
5						1
6						0
7						0
8						1
9						0
10						1
10						1
11						1
12						0
12						0
12						0
12						0
12						0
1							0
2							0
3							0
4							0
5							0
6							0
7							0
8							0
9							0
10							1
11							1
11							1
12							0
12							0
12							0
12							0
12							0
12							0
12							0
12							0

## Sheet: Sheet3
DAYS	WT			MUTANT
1	20	20	20	20	20	20
2	20	20	20	18	17	19
3	20	17	17	13	12	13
4	18	16	13	8	9	9
5	15	15	12	6	7	8
6	4	4	11	2	3	5
7	2	1	3	1	0	2
8	0	0	1	1	0	0
9	0	0	0	1	0	0
10	0	0	0	0	0	0
DAYS	WT			MUTANT
1	100	100	100	100	100	100
2	100	100	100	90	85	95
3	100	85	85	65	60	65
4	90	80	65	40	45	45
5	75	75	60	30	35	40
6	20	20	55	10	15	25
7	10	5	15	5	0	10
8	0	0	5	5	0	0
9	0	0	0	5	0	0
10	0	0	0	0	0	0
