# Supplementary material for: Distinct Bomanins at the Drosophila 55C locus function in resistance and resilience to infections
Source: EMBO Rep. 2026 Jan 9;27(3):629–53. doi: 10.1038/s44319-025-00559-6 (PMC12894722; doi:10.1038/s44319-025-00559-6)
Supplement: Supplementary file 4 — Source data Fig. 2 [file 44319_2025_559_MOESM4_ESM.zip › Source data/figure 2/Figure 2A/KI and KO CG16836 C.g prick 20190621.xlsx]

## Sheet: Sheet1
Days	wtKI PBS	wtKI C.g	wtKI C.g	wtKI C.g	MyD88 PBS	MyD88 C.g	MyD88 C.g	MyD88 C.g	IM28KO259 PBS	IM28KO259 C.g	IM28KO259 C.g	IM28KO259 C.g	IM28KI312 PBS	IM28KI312 C.g	IM28KI312 C.g	IM28KI312 C.g
1	1
6	0
6	0
6	0
6	0
6	0
6	0
6	0
6	0
6	0
6	0
6	0
6	0
6	0
6	0
6	0
6	0
6	0
6	0
6	0
1		1
1		1
1		1
1		1
2		1
3		1
3		1
4		1
6		0
6		0
6		0
6		0
6		0
6		0
6		0
6		0
6		0
6		0
6		0
6		0
1			1
2			1
3			1
3			1
3			1
4			1
6			0
6			0
6			0
6			0
6			0
6			0
6			0
6			0
6			0
6			0
6			0
6			0
6			0
6			0
1				1
2				1
2				1
3				1
3				1
6				0
6				0
6				0
6				0
6				0
6				0
6				0
6				0
6				0
6				0
6				0
6				0
6				0
6				0
6				0
1					1
1					1
1					1
1					1
1					1
1					1
1					1
1					1
1					1
1					1
1					1
1					1
1					1
1					1
2					1
2					1
2					1
2					1
2					1
3					1
6					0
6					0
6					0
6					0
1						1
1						1
1						1
1						1
1						1
1						1
1						1
1						1
1						1
2						1
2						1
2						1
2						1
2						1
2						1
2						1
2						1
2						1
2						1
3						1
5						1
1							1
1							1
1							1
1							1
1							1
1							1
1							1
1							1
1							1
1							1
1							1
1							1
1							1
1							1
1							1
1							1
1							1
1							1
1							1
2							1
2							1
6							0
1								1
1								1
1								1
1								1
1								1
1								1
1								1
1								1
1								1
1								1
1								1
1								1
1								1
1								1
1								1
1								1
1								1
2								1
2								1
2								1
1									1
1									1
1									1
1									1
2									1
2									1
3									1
4									1
6									0
6									0
6									0
6									0
6									0
6									0
6									0
6									0
6									0
6									0
6									0
6									0
1										0
2										1
2										1
3										1
5										1
6										0
6										0
6										0
6										0
6										0
6										0
6										0
6										0
6										0
6										0
6										0
6										0
6										0
6										0
6										0
6										0
1											1
1											1
1											1
1											1
2											1
2											1
2											1
2											1
2											1
2											1
5											1
6											0
6											0
6											0
6											0
6											0
6											0
6											0
6											0
6											0
1												1
1												1
2												1
2												1
2												1
2												1
2												1
6												0
6												0
6												0
6												0
6												0
6												0
6												0
6												0
6												0
6												0
6												0
6												0
6												0
6													0
6													0
6													0
6													0
6													0
6													0
6													0
6													0
6													0
6													0
6													0
6													0
6													0
6													0
6													0
6													0
6													0
6													0
6													0
6													0
1														1
1														1
2														1
2														1
4														1
5														1
5														1
6														0
6														0
6														0
6														0
6														0
6														0
6														0
6														0
6														0
6														0
6														0
6														0
6														0
1															1
2															1
2															1
3															1
4															1
6															1
6															0
6															0
6															0
6															0
6															0
6															0
6															0
6															0
6															0
6															0
6															0
6															0
6															0
1																0
2																1
2																1
3																1
3																1
4																1
5																1
5																1
6																0
6																0
6																0
6																0
6																0
6																0
6																0
6																0
6																0
6																0
6																0
6																0
6																0
