# Supplementary material for: Distinct Bomanins at the Drosophila 55C locus function in resistance and resilience to infections
Source: EMBO Rep. 2026 Jan 9;27(3):629–53. doi: 10.1038/s44319-025-00559-6 (PMC12894722; doi:10.1038/s44319-025-00559-6)
Supplement: Supplementary file 4 — Source data Fig. 2 [file 44319_2025_559_MOESM4_ESM.zip › Source data/figure 2/Figure 2A/M.a inj 10^7 4.6nl 20181231 stock1 all stok4-part.xlsx]

## Sheet: Sheet1
Days post infection	A5001 PBST	A5001 M.a 1	A5001 M.a 2	A5001 M.a 3	MyD88 PBST	MyD88 M.a 1	MyD88 M.a 2	MyD88 M.a 3	TO1 PBST	TO1 M.a 1	TO1 M.a 2	TO1 M.a 3	TO2 PBST	TO2 M.a 1	TO2 M.a 2	TO2 M.a 3	TO3 PBST	TO3 M.a 1	TO3 M.a 2	TO3 M.a 3	TO4 PBST	TO4 M.a 1	TO4 M.a 2	TO4 M.a 3	TO5 PBST	TO5 M.a 1	TO5 M.a 2	TO5 M.a 3	TO6 PBST	TO6 M.a 1	TO6 M.a 2	TO6 M.a 3	TO7 PBST	TO7 M.a 1	TO7 M.a 2	TO7 M.a 3	TO8 PBST	TO8 M.a 1	TO8 M.a 2	TO8 M.a 3	TO9 PBST	TO9 M.a 1	TO9 M.a 2	TO9 M.a 3	TO10 PBST	TO10 M.a 1	TO10 M.a 2	TO10 M.a 3	TO10-CS PBST
1	1
1	1
2	1
2	1
7	1
8	0
8	0
8	0
8	0
8	0
8	0
8	0
8	0
8	0
8	0
8	0
8	0
8	0
8	0
8	0
8	0
8	0
8	0
8	0
8	0
2		1
3		1
3		1
3		1
3		1
3		1
4		1
4		1
4		1
4		1
4		1
4		1
5		1
5		1
5		1
8		0
8		0
8		0
8		0
8		0
1			1
3			1
3			1
4			1
5			1
7			1
8			0
8			0
8			0
8			0
8			0
8			0
8			0
8			0
8			0
8			0
8			0
8			0
8			0
8			0
8			0
1				1
1				1
3				1
3				1
3				1
4				1
4				1
4				1
4				1
5				1
5				1
5				1
5				1
5				1
8				1
8				0
8				0
8				0
8				0
8				0
2					1
2					1
3					1
3					1
8					0
8					0
8					0
8					0
8					0
8					0
8					0
8					0
8					0
8					0
8					0
8					0
8					0
2						1
2						1
2						1
2						1
2						1
2						1
2						1
2						1
3						1
3						1
3						1
3						1
3						1
3						1
3						1
3						1
3						1
3						1
3						1
3						1
4						1
6						1
1							1
1							1
2							1
2							1
2							1
2							1
2							1
2							1
2							1
2							1
3							1
3							1
3							1
3							1
3							1
3							1
3							1
3							1
3							1
3							1
8							0
1								1
1								1
2								1
2								1
2								1
2								1
2								1
2								1
3								1
3								1
3								1
3								1
3								1
3								1
3								1
3								1
3								1
4								1
8								1
8								0
3									1
8									0
8									0
8									0
8									0
8									0
8									0
8									0
8									0
8									0
8									0
8									0
8									0
8									0
8									0
8									0
8									0
8									0
8									0
8									0
8									0
8									0
8									0
8									0
8									0
2										1
2										1
2										1
3										1
3										1
3										1
3										1
3										1
3										1
3										1
4										1
4										1
4										1
5										1
5										1
5										1
5										1
5										1
5										1
8										0
8										0
1											1
1											1
3											1
3											1
4											1
4											1
5											1
5											1
8											0
8											0
8											0
8											0
8											0
8											0
8											0
8											0
8											0
8											0
8											0
8											0
8											0
8											0
8											0
8											0
2												1
3												1
3												1
3												1
3												1
3												1
4												1
4												1
4												1
4												1
4												1
5												1
5												1
8												0
8												0
8												0
8												0
1													1
3													1
4													1
5													1
5													1
8													0
8													0
8													0
8													0
8													0
8													0
8													0
8													0
8													0
8													0
8													0
8													0
8													0
8													0
8													0
8													0
8													0
8													0
8													0
8													0
8													0
1														1
1														1
2														1
2														1
2														1
2														1
3														1
3														1
3														1
3														1
3														1
3														1
3														1
3														1
3														1
3														1
3														1
4														1
4														1
4														1
5														1
8														0
8														0
1															1
1															1
1															1
2															1
2															1
2															1
3															1
3															1
3															1
3															1
4															1
4															1
6															1
7															1
8															0
8															0
8															0
8															0
8															0
8															0
8															0
8															0
8															0
8															0
8															0
2																1
2																1
2																1
3																1
3																1
3																1
3																1
3																1
4																1
4																1
4																1
4																1
4																1
5																1
5																1
5																1
5																1
5																1
5																1
8																0
8																0
8																0
1																	1
1																	1
2																	1
2																	1
2																	1
2																	1
8																	0
8																	0
8																	0
8																	0
8																	0
8																	0
8																	0
8																	0
8																	0
8																	0
8																	0
8																	0
8																	0
8																	0
8																	0
8																	0
8																	0
8																	0
8																	0
2																		1
2																		1
2																		1
3																		1
3																		1
3																		1
3																		1
3																		1
3																		1
3																		1
3																		1
3																		1
3																		1
3																		1
3																		1
3																		1
3																		1
4																		1
4																		1
6																		1
2																			1
3																			1
3																			1
3																			1
3																			1
3																			1
3																			1
4																			1
4																			1
4																			1
4																			1
5																			1
5																			1
5																			1
5																			1
5																			1
5																			1
5																			1
7																			1
8																			1
8																			0
8																			0
8																			0
8																			0
2																				1
3																				1
3																				1
3																				1
3																				1
3																				1
3																				1
3																				1
3																				1
4																				1
4																				1
4																				1
4																				1
4																				1
4																				1
4																				1
8																				0
2																					1
5																					1
8																					0
8																					0
8																					0
8																					0
8																					0
8																					0
8																					0
8																					0
8																					0
8																					0
8																					0
8																					0
8																					0
8																					0
8																					0
8																					0
8																					0
8																					0
8																					0
8																					0
8																					0
8																					0
8																					0
2																						1
2																						1
2																						1
2																						1
2																						1
2																						1
2																						1
2																						1
2																						1
3																						1
3																						1
3																						1
3																						1
3																						1
3																						1
3																						1
3																						1
4																						1
4																						1
5																						1
5																						1
6																						1
2																							1
2																							1
3																							1
3																							1
3																							1
3																							1
3																							1
3																							1
3																							1
3																							1
3																							1
4																							1
4																							1
4																							1
4																							1
4																							1
4																							1
4																							1
4																							1
4																							1
5																							1
5																							1
5																							1
5																							1
8																							0
8																							0
8																							0
8																							0
1																								1
2																								1
2																								1
2																								1
2																								1
2																								1
3																								1
3																								1
3																								1
3																								1
3																								1
3																								1
3																								1
4																								1
4																								1
4																								1
4																								1
4																								1
5																								1
6																								1
6																								1
6																								1
8																								0
8																									0
8																									0
8																									0
8																									0
8																									0
8																									0
8																									0
8																									0
8																									0
8																									0
8																									0
8																									0
8																									0
8																									0
8																									0
8																									0
8																									0
8																									0
8																									0
8																									0
8																									0
8																									0
8																									0
8																									0
8																									0
2																										1
2																										1
3																										1
3																										1
4																										1
4																										1
4																										1
4																										1
4																										1
5																										1
5																										1
8																										0
8																										0
8																										0
8																										0
8																										0
8																										0
8																										0
8																										0
8																										0
8																										0
8																										0
1																											1
2																											1
2																											1
3																											1
3																											1
3																											1
3																											1
3																											1
3																											1
3																											1
3																											1
3																											1
3																											1
3																											1
4																											1
4																											1
4																											1
4																											1
4																											1
4																											1
8																											0
1																												1
2																												1
2																												1
2																												1
3																												1
3																												1
3																												1
3																												1
3																												1
3																												1
3																												1
3																												1
3																												1
4																												1
4																												1
4																												1
4																												1
4																												1
5																												1
8																												0
8																												0
3																													1
5																													1
8																													1
8																													0
8																													0
8																													0
8																													0
8																													0
8																													0
8																													0
8																													0
8																													0
8																													0
8																													0
8																													0
8																													0
8																													0
8																													0
8																													0
8																													0
8																													0
8																													0
8																													0
8																													0
8																													0
1																														1
1																														1
3																														1
3																														1
3																														1
3																														1
4																														1
4																														1
4																														1
4																														1
4																														1
5																														1
5																														1
5																														1
5																														1
5																														1
6																														1
8																														0
8																														0
8																														0
8																														0
8																														0
8																														0
1																															1
1																															1
2																															1
2																															1
2																															1
2																															1
3																															1
3																															1
3																															1
3																															1
3																															1
3																															1
3																															1
3																															1
3																															1
3																															1
3																															1
3																															1
3																															1
3																															1
4																															1
8																															0
1																																1
1																																1
2																																1
2																																1
3																																1
3																																1
3																																1
3																																1
3																																1
3																																1
3																																1
3																																1
6																																1
1																																	1
4																																	1
8																																	0
8																																	0
8																																	0
8																																	0
8																																	0
8																																	0
8																																	0
8																																	0
8																																	0
8																																	0
8																																	0
8																																	0
8																																	0
8																																	0
8																																	0
8																																	0
8																																	0
8																																	0
8																																	0
8																																	0
8																																	0
8																																	0
8																																	0
1																																		1
2																																		1
2																																		1
3																																		1
4																																		1
4																																		1
4																																		1
4																																		1
4																																		1
4																																		1
4																																		1
4																																		1
7																																		1
7																																		1
8																																		0
8																																		0
8																																		0
8																																		0
8																																		0
8																																		0
1																																			1
2																																			1
2																																			1
2																																			1
2																																			1
2																																			1
2																																			1
2																																			1
3																																			1
3																																			1
3																																			1
3																																			1
3																																			1
3																																			1
3																																			1
3																																			1
3																																			1
3																																			1
3																																			1
3																																			1
3																																			1
4																																			1
8																																			0
2																																				1
2																																				1
2																																				1
2																																				1
2																																				1
2																																				1
3																																				1
3																																				1
3																																				1
3																																				1
3																																				1
3																																				1
3																																				1
3																																				1
3																																				1
3																																				1
3																																				1
3																																				1
3																																				1
3																																				1
4																																				1
5																																				1
1																																					1
1																																					1
2																																					1
2																																					1
2																																					1
8																																					0
8																																					0
8																																					0
8																																					0
8																																					0
8																																					0
8																																					0
8																																					0
8																																					0
8																																					0
8																																					0
8																																					0
8																																					0
8																																					0
8																																					0
8																																					0
8																																					0
8																																					0
8																																					0
8																																					0
1																																						1
2																																						1
2																																						1
2																																						1
2																																						1
2																																						1
2																																						1
2																																						1
4																																						1
4																																						1
4																																						1
4																																						1
5																																						1
5																																						1
8																																						0
8																																						0
1																																							1
2																																							1
2																																							1
2																																							1
3																																							1
3																																							1
3																																							1
3																																							1
3																																							1
4																																							1
4																																							1
4																																							1
4																																							1
4																																							1
4																																							1
5																																							1
7																																							1
8																																							0
8																																							0
1																																								1
2																																								1
2																																								1
3																																								1
3																																								1
3																																								1
3																																								1
3																																								1
3																																								1
3																																								1
3																																								1
3																																								1
3																																								1
3																																								1
3																																								1
3																																								1
3																																								1
4																																								1
4																																								1
1																																									1
4																																									1
4																																									1
5																																									1
6																																									1
8																																									0
8																																									0
8																																									0
8																																									0
8																																									0
8																																									0
8																																									0
8																																									0
8																																									0
8																																									0
8																																									0
8																																									0
8																																									0
8																																									0
8																																									0
8																																									0
8																																									0
8																																									0
8																																									0
8																																									0
1																																										1
1																																										1
1																																										1
2																																										1
2																																										1
2																																										1
2																																										1
2																																										1
2																																										1
3																																										1
3																																										1
3																																										1
3																																										1
3																																										1
3																																										1
3																																										1
3																																										1
8																																										0
8																																										0
8																																										0
1																																											1
1																																											1
1																																											1
2																																											1
2																																											1
2																																											1
2																																											1
3																																											1
3																																											1
3																																											1
3																																											1
3																																											1
3																																											1
3																																											1
3																																											1
3																																											1
3																																											1
3																																											1
3																																											1
3																																											1
3																																											1
3																																											1
3																																											1
5																																											1
8																																											0
1																																												1
1																																												1
2																																												1
2																																												1
3																																												1
3																																												1
3																																												1
3																																												1
3																																												1
3																																												1
3																																												1
3																																												1
3																																												1
3																																												1
3																																												1
4																																												1
4																																												1
5																																												1
8																																												0
1																																													1
2																																													1
4																																													1
8																																													0
8																																													0
8																																													0
8																																													0
8																																													0
8																																													0
8																																													0
8																																													0
8																																													0
8																																													0
8																																													0
8																																													0
8																																													0
8																																													0
8																																													0
8																																													0
8																																													0
8																																													0
8																																													0
8																																													0
8																																													0
8																																													0
2																																														1
2																																														1
3																																														1
3																																														1
3																																														1
3																																														1
3																																														1
3																																														1
3																																														1
3																																														1
3																																														1
3																																														1
3																																														1
3																																														1
3																																														1
3																																														1
3																																														1
3																																														1
3																																														1
4																																														1
3																																															1
4																																															1
4																																															1
4																																															1
4																																															1
5																																															1
5																																															1
5																																															1
5																																															1
5																																															1
5																																															1
5																																															1
8																																															0
8																																															0
8																																															0
8																																															0
8																																															0
8																																															0
8																																															0
8																																															0
8																																															0
8																																															0
2																																																1
2																																																1
3																																																1
3																																																1
3																																																1
3																																																1
3																																																1
3																																																1
3																																																1
3																																																1
3																																																1
3																																																1
3																																																1
3																																																1
3																																																1
3																																																1
3																																																1
3																																																1
3																																																1
3																																																1
3																																																1
3																																																1
3																																																1
4																																																1
1																																																	1
1																																																	1
2																																																	1
2																																																	1
3																																																	1
8																																																	0
8																																																	0
8																																																	0
8																																																	0
8																																																	0
8																																																	0
8																																																	0
8																																																	0
8																																																	0
8																																																	0
8																																																	0
8																																																	0
8																																																	0
8																																																	0
8																																																	0
8																																																	0
8																																																	0
8																																																	0
8																																																	0
8																																																	0
2
4
4
4
4
4
5
5
8
8
8
8
8
8
8
8
8
8
3
3
4
4
5
5
5
6
8
8
8
8
8
8
8
8
8
8
8
8
1
3
3
4
4
5
5
5
5
6
8
8
8
8
8
8
8
8
8
8
1
1
2
3
3
5
6
8
8
8
8
8
8
8
8
8
8
8
8
8
8
8
8
2
3
3
3
3
4
4
4
5
5
5
5
5
8
8
8
8
8
8
2
3
3
3
4
4
4
4
4
4
4
4
4
5
5
5
5
5
5
6
8
8
8
8
8
8
1
2
3
4
4
4
5
5
5
5
6
8
8
8
8
8
8
8
8
8
8
8
8
8
8
4
8
8
8
8
8
8
8
8
8
8
8
8
8
8
8
8
8
8
8
8
1
1
3
3
3
4
4
4
4
4
4
4
4
5
5
5
5
6
6
8
3
4
4
5
5
5
5
5
5
6
6
8
8
8
8
8
8
8
8
8
8
8
8
8
3
3
4
4
4
4
5
5
6
8
8
8
8
8
8
8
8
8
8
8
8
8
8
1
1
6
7
8
8
8
8
8
8
8
8
8
8
8
8
8
8
8
8
8
8
8
8
8
2
3
3
3
3
3
3
3
4
4
4
4
4
4
4
4
4
5
5
6
8
8
8
2
2
2
3
3
3
3
4
4
4
4
4
4
4
4
4
4
4
5
5
5
8
8
8
8
8
2
2
3
3
3
3
3
4
4
4
4
4
4
4
5
5
6
8
8
8
8
8
8
1
1
5
5
5
8
8
8
8
8
8
8
8
8
8
8
8
8
2
3
3
3
3
3
3
3
3
4
4
4
4
5
5
5
8
1
3
3
3
3
3
3
3
4
4
5
5
5
8
8
1
2
2
3
4
4
4
4
4
4
4
4
5
5
5
5
5
8
8
8
1
2
2
2
2
2
2
2
2
3
5
6
6
6
7
7
7
8
8
1
1
1
1
1
1
2
2
2
2
2
2
2
2
2
2
2
2
2
2
2
2
3
3
3
1
1
1
1
1
2
2
2
2
2
2
2
2
2
2
2
2
2
2
2
2
2
2
1
2
2
2
2
2
2
3
3
3
3
3
3
1
2
2
2
2
2
3
3
4
4
4
6
8
8
8
8
8
8
8
8
8
8
8
8
1
1
1
2
2
2
2
2
2
2
2
2
2
2
2
2
2
2
2
1
1
1
2
2
2
2
2
2
2
2
2
2
2
2
2
2
2
2
2
2
2
2
3
3
1
1
2
2
2
2
2
2
2
2
2
2
2
2
2
2
2
2
2
2
2
2
2
8
1
1
1
1
1
1
2
2
2
2
2
2
2
3
8
8
8
8
1
1
2
2
2
2
2
2
2
2
2
2
2
2
2
2
2
3
1
1
2
2
2
2
2
2
2
2
2
2
2
2
2
2
3
3
8
1
1
1
1
1
1
1
1
1
2
2
2
2
2
2
3
3
2
2
2
2
2
2
2
2
2
2
3
3
3
8
8
8
8
8
8
8
8
1
1
2
2
2
2
2
2
2
2
2
2
2
2
2
2
3
3
1
2
2
2
3
3
3
4
5
5
6
7
7
8
8
8
8
8
8
8
8
8
1
1
1
1
1
2
2
2
2
2
2
2
3
3
3
5
5
6
6
7
8
8
8
8
8
1
2
2
2
2
2
2
2
2
2
2
2
3
3
3
3
3
3
3
3
3
3
3
4
4
1
1
1
1
1
1
1
2
2
2
2
2
2
2
2
3
3
4
4
4
5
5
5
[truncated: 37 more columns]
