# Supplementary material for: Distinct Bomanins at the Drosophila 55C locus function in resistance and resilience to infections
Source: EMBO Rep. 2026 Jan 9;27(3):629–53. doi: 10.1038/s44319-025-00559-6 (PMC12894722; doi:10.1038/s44319-025-00559-6)
Supplement: Supplementary file 4 — Source data Fig. 2 [file 44319_2025_559_MOESM4_ESM.zip › Source data/figure 2/Figure 2A/M.a nat-inf 5x10^4 20190103 stock4-12345679 10 10-cs stock1-2-16.xlsx]

## Sheet: Sheet1
Days	A5001 PBS	A5001 M.a 1	A5001 M.a 2	A5001 M.a 3	MyD88 PBS	MyD88 M.a 1	MyD88 M.a 2	MyD88 M.a 3	TO1-MyD88 PBS	TO1-MyD88 M.a 1	TO1-MyD88 M.a 2	TO2-MyD88 PBS	TO2-MyD88 M.a 1	TO2-MyD88 M.a 2	TO3-MyD88 PBS	TO3-MyD88 M.a 1	TO3-MyD88 M.a 2	TO3-MyD88 M.a 3	TO4-MyD88 PBS	TO4-MyD88 M.a 1	TO4-MyD88 M.a 2	TO4-MyD88 M.a 3	TO5-1-MyD88 PBS	TO5-1-MyD88 M.a 1	TO5-1-MyD88 M.a 2	TO5-1-MyD88 M.a 3	TO6-MyD88 PBS	TO6-MyD88 M.a 1	TO6-MyD88 M.a 2	TO7-MyD88 PBS	TO7-MyD88 M.a 1	TO7-MyD88 M.a 2	TO9-MyD88 PBS	TO9-MyD88 M.a 1	TO9-MyD88 M.a 2	TO9-MyD88 M.a 3	TO10-MyD88 PBS	TO10-MyD88 M.a 1	TO10-MyD88 M.a 2	TO10-MyD88 M.a 3	TO10-CS-MyD88 PBS	TO10-CS-MyD88 M.a 1	TO10-CS-MyD88 M.a 2	TO10-CS-MyD88 M.a 3	TO2 PBS	TO2 M.a 1	TO3 PBS	TO3 M.a 1	TO3 M.a 2
3	1
6	1
7	1
9	1
9	0
9	0
9	0
9	0
9	0
9	0
9	0
9	0
9	0
9	0
9	0
9	0
9	0
9	0
9	0
9	0
9	0
9	0
9	0
1		1
1		1
1		1
1		1
2		1
3		1
3		1
3		1
3		1
3		1
3		1
4		1
4		1
4		1
4		1
4		1
4		1
4		1
4		1
4		1
4		1
5		1
6		1
1			1
1			1
3			1
3			1
3			1
4			1
4			1
4			1
4			1
4			1
4			1
4			1
4			1
4			1
5			1
5			1
5			1
5			1
6			1
8			1
9			1
1				1
1				1
1				1
1				1
1				1
1				1
2				1
2				1
2				1
2				1
2				1
2				1
2				1
2				1
2				1
3				1
2					1
3					1
6					1
6					1
6					1
6					1
6					1
9					1
9					1
9					1
9					1
9					1
9					0
9					0
9					0
9					0
9					0
9					0
3						1
3						1
3						1
3						1
3						1
3						1
3						1
3						1
3						1
3						1
4						1
4						1
4						1
4						1
4						1
4						1
5						1
2							1
3							1
3							1
3							1
4							1
4							1
4							1
4							1
4							1
4							1
4							1
4							1
4							1
5							1
5							1
6							1
8							1
3								1
3								1
3								1
3								1
3								1
3								1
3								1
4								1
4								1
4								1
4								1
4								1
4								1
4								1
4								1
5								1
5								1
5								1
7								1
8								1
5									1
5									1
9									1
9									0
9									0
9									0
9									0
9									0
9									0
9									0
9									0
9									0
9									0
9									0
9									0
9									0
9									0
9									0
9									0
3										1
3										1
3										1
3										1
3										1
3										1
3										1
3										1
3										1
3										1
3										1
3										1
3										1
3										1
4										1
4										1
4										1
4										1
4										1
4										1
8										1
3											1
3											1
3											1
3											1
3											1
3											1
3											1
3											1
3											1
4											1
4											1
4											1
4											1
4											1
4											1
4											1
4											1
5											1
5											1
6											1
6											1
6											1
8											1
4												1
4												1
6												1
7												1
7												1
8												1
8												1
8												1
9												0
9												0
9												0
9												0
9												0
9												0
9												0
9												0
9												0
9												0
1													1
1													1
3													1
3													1
3													1
3													1
3													1
3													1
3													1
3													1
3													1
3													1
4													1
4													1
4													1
4													1
4													1
6													1
8													1
3														1
3														1
3														1
3														1
3														1
4														1
4														1
4														1
4														1
4														1
4														1
6														1
6														1
6														1
8														1
8														1
8														1
9														1
5															1
9															0
9															0
9															0
9															0
9															0
9															0
9															0
9															0
9															0
9															0
9															0
9															0
9															0
9															0
9															0
9															0
9															0
9															0
9															0
3																1
3																1
3																1
3																1
3																1
4																1
4																1
4																1
4																1
4																1
4																1
4																1
5																1
5																1
5																1
5																1
5																1
8																1
8																1
1																	1
3																	1
3																	1
3																	1
4																	1
4																	1
4																	1
5																	1
5																	1
5																	1
5																	1
5																	1
6																	1
6																	1
6																	1
2																		1
3																		1
3																		1
3																		1
3																		1
4																		1
4																		1
4																		1
4																		1
5																		1
5																		1
5																		1
5																		1
5																		1
6																		1
6																		1
6																		1
9																		0
9																		0
9																		0
6																			1
8																			1
8																			1
9																			1
9																			1
9																			1
9																			0
9																			0
9																			0
9																			0
9																			0
9																			0
9																			0
9																			0
9																			0
9																			0
9																			0
9																			0
9																			0
3																				1
3																				1
3																				1
3																				1
3																				1
3																				1
3																				1
3																				1
3																				1
4																				1
4																				1
4																				1
4																				1
4																				1
4																				1
4																				1
4																				1
5																				1
5																				1
6																				1
6																				1
7																				1
8																				1
9																				1
2																					1
2																					1
3																					1
3																					1
3																					1
3																					1
3																					1
3																					1
3																					1
3																					1
3																					1
3																					1
3																					1
3																					1
3																					1
3																					1
4																					1
4																					1
4																					1
4																					1
5																					1
6																					1
6																					1
7																					1
3																						1
3																						1
3																						1
3																						1
3																						1
3																						1
4																						1
4																						1
4																						1
4																						1
4																						1
4																						1
4																						1
5																						1
5																						1
6																						1
6																						1
6																						1
7																						1
7																						1
8																						1
8																						1
9																						0
3
3																							1
3																							1
5																							1
5																							1
5																							1
5																							1
5																							1
5																							1
5																							1
6																							1
6																							1
6																							1
7																							1
9																							1
9																							1
9																							0
9																							0
9																							0
9																							0
9																							0
9																							0
9																							0
1																								1
3																								1
4																								1
4																								1
4																								1
4																								1
4																								1
4																								1
4																								1
5																								1
5																								1
5																								1
5																								1
5																								1
5																								1
6																								1
1																									1
1																									1
1																									1
1																									1
2																									1
2																									1
2																									1
2																									1
2																									1
2																									1
3																									1
3																									1
3																									1
3																									1
3																									1
3																									1
3																									1
3																									1
3																									1
3																									1
4																									1
3																										1
3																										1
3																										1
3																										1
3																										1
3																										1
3																										1
3																										1
3																										1
3																										1
3																										1
3																										1
3																										1
3																										1
3																										1
3																										1
3																										1
3																										1
3																										1
4																										1
4																										1
4																										1
4																										1
8																											1
8																											1
8																											1
9																											1
9																											1
9																											0
9																											0
9																											0
9																											0
9																											0
9																											0
9																											0
9																											0
9																											0
9																											0
9																											0
9																											0
9																											0
9																											0
9																											0
3																												1
3																												1
3																												1
3																												1
3																												1
3																												1
3																												1
3																												1
4																												1
4																												1
4																												1
4																												1
4																												1
4																												1
5																												1
5																												1
7																												1
8																												1
8																												1
9																												1
9																												1
9																												1
9																												1
3																													1
3																													1
3																													1
3																													1
3																													1
3																													1
3																													1
3																													1
3																													1
4																													1
4																													1
4																													1
4																													1
4																													1
4																													1
4																													1
4																													1
4																														1
5																														1
6																														1
6																														1
6																														1
6																														1
6																														1
6																														1
7																														1
7																														1
7																														1
7																														1
7																														1
7																														1
7																														1
8																														1
8																														1
8																														1
9																														1
9																														0
1																															1
2																															1
3																															1
3																															1
3																															1
3																															1
3																															1
3																															1
4																															1
4																															1
4																															1
5																															1
5																															1
6																															1
9																															1
9																															1
9																															0
9																															0
2																																1
3																																1
3																																1
3																																1
3																																1
3																																1
4																																1
6																																1
6																																1
7																																1
7																																1
8																																1
8																																1
8																																1
8																																1
9																																1
9																																0
9																																0
9																																0
2																																	1
6																																	1
6																																	1
6																																	1
7																																	1
8																																	1
8																																	1
9																																	1
9																																	0
9																																	0
9																																	0
9																																	0
9																																	0
9																																	0
9																																	0
9																																	0
9																																	0
3																																		1
3																																		1
3																																		1
3																																		1
3																																		1
3																																		1
3																																		1
3																																		1
3																																		1
3																																		1
4																																		1
4																																		1
4																																		1
7																																		1
7																																		1
7																																		1
7																																		1
7																																		1
7																																		1
7																																		1
8																																		1
8																																		1
8																																		1
9																																		0
2																																			1
3																																			1
3																																			1
3																																			1
3																																			1
3																																			1
3																																			1
3																																			1
5																																			1
5																																			1
5																																			1
5																																			1
5																																			1
5																																			1
6																																			1
6																																			1
6																																			1
6																																			1
8																																			1
9																																			1
3																																				1
3																																				1
3																																				1
3																																				1
3																																				1
3																																				1
3																																				1
3																																				1
3																																				1
3																																				1
3																																				1
3																																				1
4																																				1
4																																				1
4																																				1
4																																				1
4																																				1
4																																				1
4																																				1
4																																				1
6																																				1
8																																				1
9																																				0
1																																					1
1																																					1
7																																					1
8																																					1
9																																					1
9																																					1
9																																					1
9																																					0
9																																					0
9																																					0
9																																					0
9																																					0
9																																					0
9																																					0
9																																					0
9																																					0
9																																					0
9																																					0
9																																					0
9																																					0
9																																					0
9																																					0
9																																					0
2																																						1
2																																						1
2																																						1
2																																						1
2																																						1
2																																						1
2																																						1
2																																						1
2																																						1
3																																						1
3																																						1
3																																						1
3																																						1
3																																						1
4																																						1
5																																						1
5																																						1
5																																						1
3																																							1
3																																							1
3																																							1
3																																							1
3																																							1
4																																							1
4																																							1
4																																							1
4																																							1
4																																							1
5																																							1
5																																							1
5																																							1
7																																							1
7																																							1
8																																							1
8																																							1
8																																							1
8																																							1
8																																							1
2																																								1
3																																								1
3																																								1
3																																								1
3																																								1
3																																								1
3																																								1
3																																								1
3																																								1
3																																								1
3																																								1
3																																								1
4																																								1
4																																								1
5																																								1
6																																								1
7																																								1
7																																								1
7																																								1
8																																								1
8																																								1
9																																								1
9																																								0
1																																									1
2																																									1
2																																									1
2																																									1
7																																									1
7																																									1
8																																									1
9																																									1
9																																									1
9																																									0
9																																									0
9																																									0
9																																									0
9																																									0
9																																									0
9																																									0
9																																									0
9																																									0
9																																									0
9																																									0
1																																										1
1																																										1
2																																										1
3																																										1
3																																										1
3																																										1
3																																										1
3																																										1
3																																										1
3																																										1
3																																										1
3																																										1
3																																										1
4																																										1
4																																										1
4																																										1
4																																										1
5																																										1
5																																										1
7																																										1
7																																										1
7																																										1
7																																										1
8																																										1
2																																											1
3																																											1
3																																											1
3																																											1
3																																											1
3																																											1
4																																											1
4																																											1
4																																											1
5																																											1
5																																											1
6																																											1
6																																											1
6																																											1
6																																											1
7																																											1
7																																											1
7																																											1
7																																											1
8																																											1
9																																											0
1																																												1
3																																												1
3																																												1
3																																												1
4																																												1
4																																												1
4																																												1
4																																												1
4																																												1
4																																												1
4																																												1
4																																												1
5																																												1
5																																												1
6																																												1
6																																												1
7																																												1
7																																												1
8																																												1
8																																												1
11																																													0
11																																													0
11																																													0
11																																													0
11																																													0
11																																													0
11																																													0
11																																													0
11																																													0
11																																													0
11																																													0
11																																													0
11																																													0
11																																													0
11																																													0
11																																													0
11																																													0
11																																													0
11																																													0
11																																													0
3																																														1
3																																														1
6																																														1
6																																														1
7																																														1
7																																														1
10																																														1
10																																														1
10																																														1
11																																														0
11																																														0
11																																														0
11																																														0
11																																														0
11																																														0
11																																														0
11																																														0
11																																															0
11																																															0
11																																															0
11																																															0
11																																															0
11																																															0
11																																															0
11																																															0
11																																															0
11																																															0
11																																															0
11																																															0
11																																															0
11																																															0
11																																															0
11																																															0
11																																															0
11																																															0
11																																															0
3																																																1
5																																																1
6																																																1
8																																																1
9																																																1
9																																																1
10																																																1
10																																																1
11																																																1
11																																																0
11																																																0
11																																																0
11																																																0
11																																																0
11																																																0
11																																																0
11																																																0
11																																																0
11																																																0
11																																																0
3																																																	1
3																																																	1
3																																																	1
3																																																	1
3																																																	1
3																																																	1
3																																																	1
3																																																	1
4																																																	1
4																																																	1
5																																																	1
5																																																	1
6																																																	1
7																																																	1
9																																																	1
9																																																	1
9																																																	1
10																																																	1
10																																																	1
11																																																	0
3
3
3
3
4
4
4
4
4
4
5
9
11
11
11
11
11
11
11
11
11
11
11
11
3
3
3
3
3
3
3
4
5
5
9
9
10
11
11
11
11
11
11
3
4
7
7
7
7
9
11
11
11
11
11
11
11
11
11
11
11
11
11
11
11
11
3
3
3
3
3
5
11
11
11
11
11
11
11
11
11
11
11
11
3
3
3
3
3
3
3
3
3
3
3
7
8
8
9
10
10
10
11
3
3
3
3
3
3
3
4
4
4
4
10
11
11
11
11
11
11
11
11
11
11
11
11
3
4
4
4
4
5
6
9
10
10
10
10
11
11
11
11
11
11
11
11
11
11
11
11
11
11
11
4
7
11
11
11
11
11
11
11
11
11
11
11
11
11
11
11
11
11
11
11
3
5
5
6
6
6
7
7
8
10
11
11
11
11
11
11
11
11
11
11
3
3
3
3
4
4
5
5
5
5
11
11
11
11
11
11
3
3
3
9
9
9
10
11
11
11
11
11
11
11
11
11
11
11
11
11
11
11
11
11
3
3
5
5
5
8
8
8
10
10
10
10
10
11
11
11
11
5
6
6
6
6
8
8
10
11
11
11
11
11
11
11
11
11
11
3
3
5
5
6
6
6
7
7
8
8
8
9
9
10
11
11
11
11
11
11
4
4
11
11
11
11
11
11
11
11
11
11
11
11
11
11
11
11
11
11
3
3
4
4
5
5
5
5
5
5
5
5
7
8
8
11
11
11
11
11
11
11
1
3
4
4
4
4
5
5
5
7
7
9
9
10
10
10
11
4
5
5
5
6
6
6
8
8
8
8
9
10
11
11
11
11
3
3
3
3
3
3
3
3
4
4
5
10
10
11
11
11
11
11
11
11
11
11
11
3
4
4
6
6
6
7
7
7
9
10
10
10
10
11
11
11
11
11
11
11
11
3
3
3
5
5
5
5
5
5
6
6
6
8
9
10
11
11
11
11
11
11
11
11
11
3
3
3
3
3
3
3
3
3
3
3
3
4
5
5
6
9
9
9
10
10
10
11
11
9
9
9
9
9
11
11
11
11
11
11
11
11
11
11
11
11
11
11
11
11
11
11
11
11
1
2
3
3
3
3
3
3
3
5
5
5
6
6
6
11
11
11
11
11
11
11
11
11
11
6
7
7
8
8
11
11
11
11
11
11
11
11
11
11
11
11
11
11
5
7
7
10
10
10
11
11
11
11
11
11
11
11
11
11
11
11
11
4
5
5
5
5
5
6
6
6
7
8
9
9
11
11
11
11
11
11
11
11
11
11
11
11
11
11
11
11
11
11
11
11
11
11
11
11
11
11
11
11
11
11
5
5
5
5
5
6
6
6
6
8
8
9
11
11
11
11
11
11
11
11
11
1
2
3
5
5
6
6
6
8
8
8
8
8
9
9
11
11
11
11
11
11
11
11
11
11
11
11
11
11
11
11
11
11
11
11
11
11
11
5
6
8
9
11
11
11
11
11
11
11
11
11
11
11
11
11
11
5
6
6
8
8
10
10
10
11
11
11
11
11
11
11
11
11
11
11
3
3
3
3
3
3
3
4
4
6
7
8
8
9
10
10
11
11
11
11
11
11
11
11
11
11
11
11
11
11
11
11
11
11
11
11
11
11
11
11
3
3
3
3
3
3
3
3
3
3
3
3
3
3
3
3
3
5
11
4
4
8
10
10
11
11
11
11
11
11
11
11
11
11
11
11
11
11
11
11
11
11
11
[truncated: 38 more columns]
