# Supplementary material for: Distinct Bomanins at the Drosophila 55C locus function in resistance and resilience to infections
Source: EMBO Rep. 2026 Jan 9;27(3):629–53. doi: 10.1038/s44319-025-00559-6 (PMC12894722; doi:10.1038/s44319-025-00559-6)
Supplement: Supplementary file 4 — Source data Fig. 2 [file 44319_2025_559_MOESM4_ESM.zip › Source data/figure 2/Figure 2A/mutant tep234 tep-q IM2-6 20200531.xlsx]

## Sheet: AMPK RNAi vs PQ
mutant tep234 tep-q 6-IM2
A.f A1160 5X10^7 4.6nl 20200531
		2	3	4	5	6	7	8	9	10	11	12	13	14	15	16	17
		Day 0	Day 1	Day 2	Day 3	Day 4	Day 5	Day 6	Day 7	Day 8	Day 9	Day 10	Day 11	Day 12	Day 13	Day 14	Day 15
	MyD88 PBST	20	20	20	20	20	20	20	20	20	16	15	15
	MyD88 A1160	20	20	15	7	0
		20	20	19	10	1	0
		20	19	14	8	0
	Tep-234 PBST	20	20	20	21	21	21	21	21	21	21	20	20
	Tep-234 A1160	19	19	17	17	17	17	16	16	16	16	14	14
		20	19	19	19	19	17	16	16	16	16	16	16
		19	17	17	15	15	14	13	13	11	11	10	10
	A5001 PBST	19	15	15	15	13	13	13	13	13	13	13	13
	A5001 A1160	19	18	18	18	18	17	17	17	17	17	17	17
		21	20	19	17	17	16	16	16	16	16	16	16
		Day 0
	MyD88 PBST	20	20	20	20	20	20	20	20	20	16	15	15	0	0	0	0
	MyD88 A1160	60	59	48	25	1	0	0	0	0	0	0	0	0	0	0	0
	Tep-234 PBST	20	20	20	21	21	21	21	21	21	21	20	20	0	0	0	0
	Tep-234 A1160	58	55	53	51	51	48	45	45	43	43	40	40	0	0	0	0
	A5001 PBST	19	15	15	15	13	13	13	13	13	13	13	13	0	0	0	0
	A5001 A1160	19	18	18	18	18	17	17	17	17	17	17	17	0	0	0	0
	0	21	20	19	17	17	16	16	16	16	16	16	16	0	0
	0	0	0	0	0	0	0	0	0	0	0	0	0
																			Days Tot :	12
																			Colonne1	Colonne2	Colonne3	Colonne4	Colonne5	Colonne6	Colonne7	Colonne8	Colonne9	Colonne10	Colonne11	Colonne12	Colonne13	Colonne14	Colonne15	Colonne16	Colonne17	Colonne20	Colonne21	Colonne24	Colonne25	Colonne26	Colonne27	Colonne28	Colonne29	Colonne30	Colonne31	Colonne32	Colonne33	Colonne34	Colonne35
																			Days	MyD88 PBST	MyD88 A1160	Tep-234 PBST	Tep-234 A1160	A5001 PBST	A5001 A1160
1	MyD88 PBST	1	1	1	1	1	1	1	1	1	1	1	1	0	0	0	0		12	0
2		1	1	1	1	1	1	1	1	1	1	1	1	0	0	0	0		12	0
3		1	1	1	1	1	1	1	1	1	1	1	1	0	0	0	0		12	0
4		1	1	1	1	1	1	1	1	1	1	1	1	0	0	0	0		12	0
5		1	1	1	1	1	1	1	1	1	1	1	1	0	0	0	0		12	0
6		1	1	1	1	1	1	1	1	1	1	1	1	0	0	0	0		12	0
7		1	1	1	1	1	1	1	1	1	1	1	1	0	0	0	0		12	0
8		1	1	1	1	1	1	1	1	1	1	1	1	0	0	0	0		12	0
9		1	1	1	1	1	1	1	1	1	1	1	1	0	0	0	0		12	0
10		1	1	1	1	1	1	1	1	1	1	1	1	0	0	0	0		12	0
11		1	1	1	1	1	1	1	1	1	1	1	1	0	0	0	0		12	0
12		1	1	1	1	1	1	1	1	1	1	1	1	0	0	0	0		12	0
13		1	1	1	1	1	1	1	1	1	1	1	1	0	0	0	0		12	0
14		1	1	1	1	1	1	1	1	1	1	1	1	0	0	0	0		12	0
15		1	1	1	1	1	1	1	1	1	1	1	1	0	0	0	0		12	0
16		1	1	1	1	1	1	1	1	1	1	0	0	0	0	0	0		10	1
17		1	1	1	1	1	1	1	1	1	0	0	0	0	0	0	0		9	1
18		1	1	1	1	1	1	1	1	1	0	0	0	0	0	0	0		9	1
19		1	1	1	1	1	1	1	1	1	0	0	0	0	0	0	0		9	1
20		1	1	1	1	1	1	1	1	1	0	0	0	0	0	0	0		9	1
1	MyD88 A1160	1	1	1	1	1	0	0	0	0	0	0	0	0	0	0	0		5		1
2		1	1	1	1	0	0	0	0	0	0	0	0	0	0	0	0		4		1
3		1	1	1	1	0	0	0	0	0	0	0	0	0	0	0	0		4		1
4		1	1	1	1	0	0	0	0	0	0	0	0	0	0	0	0		4		1
5		1	1	1	1	0	0	0	0	0	0	0	0	0	0	0	0		4		1
6		1	1	1	1	0	0	0	0	0	0	0	0	0	0	0	0		4		1
7		1	1	1	1	0	0	0	0	0	0	0	0	0	0	0	0		4		1
8		1	1	1	1	0	0	0	0	0	0	0	0	0	0	0	0		4		1
9		1	1	1	1	0	0	0	0	0	0	0	0	0	0	0	0		4		1
10		1	1	1	1	0	0	0	0	0	0	0	0	0	0	0	0		4		1
11		1	1	1	1	0	0	0	0	0	0	0	0	0	0	0	0		4		1
12		1	1	1	1	0	0	0	0	0	0	0	0	0	0	0	0		4		1
13		1	1	1	1	0	0	0	0	0	0	0	0	0	0	0	0		4		1
14		1	1	1	1	0	0	0	0	0	0	0	0	0	0	0	0		4		1
15		1	1	1	1	0	0	0	0	0	0	0	0	0	0	0	0		4		1
16		1	1	1	1	0	0	0	0	0	0	0	0	0	0	0	0		4		1
17		1	1	1	1	0	0	0	0	0	0	0	0	0	0	0	0		4		1
18		1	1	1	1	0	0	0	0	0	0	0	0	0	0	0	0		4		1
19		1	1	1	1	0	0	0	0	0	0	0	0	0	0	0	0		4		1
20		1	1	1	1	0	0	0	0	0	0	0	0	0	0	0	0		4		1
21		1	1	1	1	0	0	0	0	0	0	0	0	0	0	0	0		4		1
22		1	1	1	1	0	0	0	0	0	0	0	0	0	0	0	0		4		1
23		1	1	1	1	0	0	0	0	0	0	0	0	0	0	0	0		4		1
24		1	1	1	1	0	0	0	0	0	0	0	0	0	0	0	0		4		1
25		1	1	1	1	0	0	0	0	0	0	0	0	0	0	0	0		4		1
26		1	1	1	0	0	0	0	0	0	0	0	0	0	0	0	0		3		1
27		1	1	1	0	0	0	0	0	0	0	0	0	0	0	0	0		3		1
28		1	1	1	0	0	0	0	0	0	0	0	0	0	0	0	0		3		1
29		1	1	1	0	0	0	0	0	0	0	0	0	0	0	0	0		3		1
30		1	1	1	0	0	0	0	0	0	0	0	0	0	0	0	0		3		1
31		1	1	1	0	0	0	0	0	0	0	0	0	0	0	0	0		3		1
32		1	1	1	0	0	0	0	0	0	0	0	0	0	0	0	0		3		1
33		1	1	1	0	0	0	0	0	0	0	0	0	0	0	0	0		3		1
34		1	1	1	0	0	0	0	0	0	0	0	0	0	0	0	0		3		1
35		1	1	1	0	0	0	0	0	0	0	0	0	0	0	0	0		3		1
36		1	1	1	0	0	0	0	0	0	0	0	0	0	0	0	0		3		1
37		1	1	1	0	0	0	0	0	0	0	0	0	0	0	0	0		3		1
38		1	1	1	0	0	0	0	0	0	0	0	0	0	0	0	0		3		1
39		1	1	1	0	0	0	0	0	0	0	0	0	0	0	0	0		3		1
40		1	1	1	0	0	0	0	0	0	0	0	0	0	0	0	0		3		1
41		1	1	1	0	0	0	0	0	0	0	0	0	0	0	0	0		3		1
42		1	1	1	0	0	0	0	0	0	0	0	0	0	0	0	0		3		1
43		1	1	1	0	0	0	0	0	0	0	0	0	0	0	0	0		3		1
44		1	1	1	0	0	0	0	0	0	0	0	0	0	0	0	0		3		1
45		1	1	1	0	0	0	0	0	0	0	0	0	0	0	0	0		3		1
46		1	1	1	0	0	0	0	0	0	0	0	0	0	0	0	0		3		1
47		1	1	1	0	0	0	0	0	0	0	0	0	0	0	0	0		3		1
48		1	1	1	0	0	0	0	0	0	0	0	0	0	0	0	0		3		1
49		1	1	0	0	0	0	0	0	0	0	0	0	0	0	0	0		2		1
50		1	1	0	0	0	0	0	0	0	0	0	0	0	0	0	0		2		1
51		1	1	0	0	0	0	0	0	0	0	0	0	0	0	0	0		2		1
52		1	1	0	0	0	0	0	0	0	0	0	0	0	0	0	0		2		1
53		1	1	0	0	0	0	0	0	0	0	0	0	0	0	0	0		2		1
54		1	1	0	0	0	0	0	0	0	0	0	0	0	0	0	0		2		1
55		1	1	0	0	0	0	0	0	0	0	0	0	0	0	0	0		2		1
56		1	1	0	0	0	0	0	0	0	0	0	0	0	0	0	0		2		1
57		1	1	0	0	0	0	0	0	0	0	0	0	0	0	0	0		2		1
58		1	1	0	0	0	0	0	0	0	0	0	0	0	0	0	0		2		1
59		1	1	0	0	0	0	0	0	0	0	0	0	0	0	0	0		2		1
60		1	0	0	0	0	0	0	0	0	0	0	0	0	0	0	0		1		1
1	Tep-234 PBST	1	1	1	1	1	1	1	1	1	1	1	1	0	0	0	0		12			0
2		1	1	1	1	1	1	1	1	1	1	1	1	0	0	0	0		12			0
3		1	1	1	1	1	1	1	1	1	1	1	1	0	0	0	0		12			0
4		1	1	1	1	1	1	1	1	1	1	1	1	0	0	0	0		12			0
5		1	1	1	1	1	1	1	1	1	1	1	1	0	0	0	0		12			0
6		1	1	1	1	1	1	1	1	1	1	1	1	0	0	0	0		12			0
7		1	1	1	1	1	1	1	1	1	1	1	1	0	0	0	0		12			0
8		1	1	1	1	1	1	1	1	1	1	1	1	0	0	0	0		12			0
9		1	1	1	1	1	1	1	1	1	1	1	1	0	0	0	0		12			0
10		1	1	1	1	1	1	1	1	1	1	1	1	0	0	0	0		12			0
11		1	1	1	1	1	1	1	1	1	1	1	1	0	0	0	0		12			0
12		1	1	1	1	1	1	1	1	1	1	1	1	0	0	0	0		12			0
13		1	1	1	1	1	1	1	1	1	1	1	1	0	0	0	0		12			0
14		1	1	1	1	1	1	1	1	1	1	1	1	0	0	0	0		12			0
15		1	1	1	1	1	1	1	1	1	1	1	1	0	0	0	0		12			0
16		1	1	1	1	1	1	1	1	1	1	1	1	0	0	0	0		12			0
17		1	1	1	1	1	1	1	1	1	1	1	1	0	0	0	0		12			0
18		1	1	1	1	1	1	1	1	1	1	1	1	0	0	0	0		12			0
19		1	1	1	1	1	1	1	1	1	1	1	1	0	0	0	0		12			0
20		1	1	1	1	1	1	1	1	1	1	1	1	0	0	0	0		12			0
1	Tep-234 A1160	1	1	1	1	1	1	1	1	1	1	1	1	0	0	0	0		12				0
2		1	1	1	1	1	1	1	1	1	1	1	1	0	0	0	0		12				0
3		1	1	1	1	1	1	1	1	1	1	1	1	0	0	0	0		12				0
4		1	1	1	1	1	1	1	1	1	1	1	1	0	0	0	0		12				0
5		1	1	1	1	1	1	1	1	1	1	1	1	0	0	0	0		12				0
6		1	1	1	1	1	1	1	1	1	1	1	1	0	0	0	0		12				0
7		1	1	1	1	1	1	1	1	1	1	1	1	0	0	0	0		12				0
8		1	1	1	1	1	1	1	1	1	1	1	1	0	0	0	0		12				0
9		1	1	1	1	1	1	1	1	1	1	1	1	0	0	0	0		12				0
10		1	1	1	1	1	1	1	1	1	1	1	1	0	0	0	0		12				0
11		1	1	1	1	1	1	1	1	1	1	1	1	0	0	0	0		12				0
12		1	1	1	1	1	1	1	1	1	1	1	1	0	0	0	0		12				0
13		1	1	1	1	1	1	1	1	1	1	1	1	0	0	0	0		12				0
14		1	1	1	1	1	1	1	1	1	1	1	1	0	0	0	0		12				0
15		1	1	1	1	1	1	1	1	1	1	1	1	0	0	0	0		12				0
16		1	1	1	1	1	1	1	1	1	1	1	1	0	0	0	0		12				0
17		1	1	1	1	1	1	1	1	1	1	1	1	0	0	0	0		12				0
18		1	1	1	1	1	1	1	1	1	1	1	1	0	0	0	0		12				0
19		1	1	1	1	1	1	1	1	1	1	1	1	0	0	0	0		12				0
20		1	1	1	1	1	1	1	1	1	1	1	1	0	0	0	0		12				0
21		1	1	1	1	1	1	1	1	1	1	1	1	0	0	0	0		12				0
22		1	1	1	1	1	1	1	1	1	1	1	1	0	0	0	0		12				0
23		1	1	1	1	1	1	1	1	1	1	1	1	0	0	0	0		12				0
24		1	1	1	1	1	1	1	1	1	1	1	1	0	0	0	0		12				0
25		1	1	1	1	1	1	1	1	1	1	1	1	0	0	0	0		12				0
26		1	1	1	1	1	1	1	1	1	1	1	1	0	0	0	0		12				0
27		1	1	1	1	1	1	1	1	1	1	1	1	0	0	0	0		12				0
28		1	1	1	1	1	1	1	1	1	1	1	1	0	0	0	0		12				0
29		1	1	1	1	1	1	1	1	1	1	1	1	0	0	0	0		12				0
30		1	1	1	1	1	1	1	1	1	1	1	1	0	0	0	0		12				0
31		1	1	1	1	1	1	1	1	1	1	1	1	0	0	0	0		12				0
32		1	1	1	1	1	1	1	1	1	1	1	1	0	0	0	0		12				0
33		1	1	1	1	1	1	1	1	1	1	1	1	0	0	0	0		12				0
34		1	1	1	1	1	1	1	1	1	1	1	1	0	0	0	0		12				0
35		1	1	1	1	1	1	1	1	1	1	1	1	0	0	0	0		12				0
36		1	1	1	1	1	1	1	1	1	1	1	1	0	0	0	0		12				0
37		1	1	1	1	1	1	1	1	1	1	1	1	0	0	0	0		12				0
38		1	1	1	1	1	1	1	1	1	1	1	1	0	0	0	0		12				0
39		1	1	1	1	1	1	1	1	1	1	1	1	0	0	0	0		12				0
40		1	1	1	1	1	1	1	1	1	1	1	1	0	0	0	0		12				0
41		1	1	1	1	1	1	1	1	1	1	0	0	0	0	0	0		10				1
42		1	1	1	1	1	1	1	1	1	1	0	0	0	0	0	0		10				1
43		1	1	1	1	1	1	1	1	1	1	0	0	0	0	0	0		10				1
44		1	1	1	1	1	1	1	1	0	0	0	0	0	0	0	0		8				1
45		1	1	1	1	1	1	1	1	0	0	0	0	0	0	0	0		8				1
46		1	1	1	1	1	1	0	0	0	0	0	0	0	0	0	0		6				1
47		1	1	1	1	1	1	0	0	0	0	0	0	0	0	0	0		6				1
48		1	1	1	1	1	1	0	0	0	0	0	0	0	0	0	0		6				1
49		1	1	1	1	1	0	0	0	0	0	0	0	0	0	0	0		5				1
50		1	1	1	1	1	0	0	0	0	0	0	0	0	0	0	0		5				1
51		1	1	1	1	1	0	0	0	0	0	0	0	0	0	0	0		5				1
52		1	1	1	0	0	0	0	0	0	0	0	0	0	0	0	0		3				1
53		1	1	1	0	0	0	0	0	0	0	0	0	0	0	0	0		3				1
54		1	1	0	0	0	0	0	0	0	0	0	0	0	0	0	0		2				1
55		1	1	0	0	0	0	0	0	0	0	0	0	0	0	0	0		2				1
56		1	0	0	0	0	0	0	0	0	0	0	0	0	0	0	0		1				1
57		1	0	0	0	0	0	0	0	0	0	0	0	0	0	0	0		1				1
58		1	0	0	0	0	0	0	0	0	0	0	0	0	0	0	0		1				1
59		0	0	0	0	0	0	0	0	0	0	0	0	0	0	0	0		0				1
60		0	0	0	0	0	0	0	0	0	0	0	0	0	0	0	0		0				1
1	A5001 PBST	1	1	1	1	1	1	1	1	1	1	1	1	0	0	0	0		12				0
2		1	1	1	1	1	1	1	1	1	1	1	1	0	0	0	0		12					0
3		1	1	1	1	1	1	1	1	1	1	1	1	0	0	0	0		12					0
4		1	1	1	1	1	1	1	1	1	1	1	1	0	0	0	0		12					0
5		1	1	1	1	1	1	1	1	1	1	1	1	0	0	0	0		12					0
6		1	1	1	1	1	1	1	1	1	1	1	1	0	0	0	0		12					0
7		1	1	1	1	1	1	1	1	1	1	1	1	0	0	0	0		12					0
8		1	1	1	1	1	1	1	1	1	1	1	1	0	0	0	0		12					0
9		1	1	1	1	1	1	1	1	1	1	1	1	0	0	0	0		12					0
10		1	1	1	1	1	1	1	1	1	1	1	1	0	0	0	0		12					0
11		1	1	1	1	1	1	1	1	1	1	1	1	0	0	0	0		12					0
12		1	1	1	1	1	1	1	1	1	1	1	1	0	0	0	0		12					0
13		1	1	1	1	1	1	1	1	1	1	1	1	0	0	0	0		12					0
14		1	1	1	1	0	0	0	0	0	0	0	0	0	0	0	0		4					1
15		1	1	1	1	0	0	0	0	0	0	0	0	0	0	0	0		4					1
16		1	0	0	0	0	0	0	0	0	0	0	0	0	0	0	0		1					1
17		1	0	0	0	0	0	0	0	0	0	0	0	0	0	0	0		1					1
18		1	0	0	0	0	0	0	0	0	0	0	0	0	0	0	0		1					1
19		1	0	0	0	0	0	0	0	0	0	0	0	0	0	0	0		1					1
20		0	0	0	0	0	0	0	0	0	0	0	0	0	0	0	0		0					1
1	A5001 A1160	1	1	1	1	1	1	1	1	1	1	1	1	0	0	0	0		12						0
2		1	1	1	1	1	1	1	1	1	1	1	1	0	0	0	0		12						0
3		1	1	1	1	1	1	1	1	1	1	1	1	0	0	0	0		12						0
4		1	1	1	1	1	1	1	1	1	1	1	1	0	0	0	0		12						0
5		1	1	1	1	1	1	1	1	1	1	1	1	0	0	0	0		12						0
6		1	1	1	1	1	1	1	1	1	1	1	1	0	0	0	0		12						0
7		1	1	1	1	1	1	1	1	1	1	1	1	0	0	0	0		12						0
8		1	1	1	1	1	1	1	1	1	1	1	1	0	0	0	0		12						0
9		1	1	1	1	1	1	1	1	1	1	1	1	0	0	0	0		12						0
10		1	1	1	1	1	1	1	1	1	1	1	1	0	0	0	0		12						0
11		1	1	1	1	1	1	1	1	1	1	1	1	0	0	0	0		12						0
12		1	1	1	1	1	1	1	1	1	1	1	1	0	0	0	0		12						0
13		1	1	1	1	1	1	1	1	1	1	1	1	0	0	0	0		12						0
14		1	1	1	1	1	1	1	1	1	1	1	1	0	0	0	0		12						0
15		1	1	1	1	1	1	1	1	1	1	1	1	0	0	0	0		12						0
16		1	1	1	1	1	1	1	1	1	1	1	1	0	0	0	0		12						0
17		1	1	1	1	1	1	1	1	1	1	1	1	0	0	0	0		12						0
18		1	1	1	1	1	0	0	0	0	0	0	0	0	0	0	0		5						1
19		1	0	0	0	0	0	0	0	0	0	0	0	0	0	0	0		1						1
1	0	1	1	1	1	1	1	1	1	1	1	1	1	0	0	0	0		12							0
2		1	1	1	1	1	1	1	1	1	1	1	1	0	0	0	0		12							0
3		1	1	1	1	1	1	1	1	1	1	1	1	0	0	0	0		12							0
4		1	1	1	1	1	1	1	1	1	1	1	1	0	0	0	0		12							0
5		1	1	1	1	1	1	1	1	1	1	1	1	0	0	0	0		12							0
6		1	1	1	1	1	1	1	1	1	1	1	1	0	0	0	0		12							0
7		1	1	1	1	1	1	1	1	1	1	1	1	0	0	0	0		12							0
8		1	1	1	1	1	1	1	1	1	1	1	1	0	0	0	0		12							0
9		1	1	1	1	1	1	1	1	1	1	1	1	0	0	0	0		12							0
10		1	1	1	1	1	1	1	1	1	1	1	1	0	0	0	0		12							0
11		1	1	1	1	1	1	1	1	1	1	1	1	0	0	0	0		12							0
12		1	1	1	1	1	1	1	1	1	1	1	1	0	0	0	0		12							0
13		1	1	1	1	1	1	1	1	1	1	1	1	0	0	0	0		12							0
14		1	1	1	1	1	1	1	1	1	1	1	1	0	0	0	0		12							0
15		1	1	1	1	1	1	1	1	1	1	1	1	0	0	0	0		12							0
16		1	1	1	1	1	1	1	1	1	1	1	1	0	0	0	0		12							0
17		1	1	1	1	1	0	0	0	0	0	0	0	0	0	0	0		5							1
18		1	1	1	0	0	0	0	0	0	0	0	0	0	0	0	0		3							1
19		1	1	1	0	0	0	0	0	0	0	0	0	0	0	0	0		3							1
20		1	1	0	0	0	0	0	0	0	0	0	0	0	0	0	0		2							1
21		1	0	0	0	0	0	0	0	0	0	0	0	0	0	0	0		1							1
22		0	0	0	0	0	0	0	0	0	0	0	0	0	0	0	0		0							1
23		0	0	0	0	0	0	0	0	0	0	0	0	0	0	0	0		0							1
24		0	0	0	0	0	0	0	0	0	0	0	0	0	0	0	0		0							1
25		0	0	0	0	0	0	0	0	0	0	0	0	0	0	0	0		0							1
26		0	0	0	0	0	0	0	0	0	0	0	0	0	0	0	0		0							1
27		0	0	0	0	0	0	0	0	0	0	0	0	0	0	0	0		0							1
28		0	0	0	0	0	0	0	0	0	0	0	0	0	0	0	0		0							1
29		0	0	0	0	0	0	0	0	0	0	0	0	0	0	0	0		0							1
30		0	0	0	0	0	0	0	0	0	0	0	0	0	0	0	0		0							1
31		0	0	0	0	0	0	0	0	0	0	0	0	0	0	0	0		0							1
32		0	0	0	0	0	0	0	0	0	0	0	0	0	0	0	0		0							1
33		0	0	0	0	0	0	0	0	0	0	0	0	0	0	0	0		0							1
34		0	0	0	0	0	0	0	0	0	0	0	0	0	0	0	0		0							1
35		0	0	0	0	0	0	0	0	0	0	0	0	0	0	0	0		0							1
36		0	0	0	0	0	0	0	0	0	0	0	0	0	0	0	0		0							1
37		0	0	0	0	0	0	0	0	0	0	0	0	0	0	0	0		0							1
38		0	0	0	0	0	0	0	0	0	0	0	0	0	0	0	0		0							1
39		0	0	0	0	0	0	0	0	0	0	0	0	0	0	0	0		0							1
40		0	0	0	0	0	0	0	0	0	0	0	0	0	0	0	0		0							1
41		0	0	0	0	0	0	0	0	0	0	0	0	0	0	0	0		0							1
42		0	0	0	0	0	0	0	0	0	0	0	0	0	0	0	0		0							1
43		0	0	0	0	0	0	0	0	0	0	0	0	0	0	0	0		0							1
44		0	0	0	0	0	0	0	0	0	0	0	0	0	0	0	0		0							1
45		0	0	0	0	0	0	0	0	0	0	0	0	0	0	0	0		0							1
46		0	0	0	0	0	0	0	0	0	0	0	0	0	0	0	0		0							1
47		0	0	0	0	0	0	0	0	0	0	0	0	0	0	0	0		0							1
48		0	0	0	0	0	0	0	0	0	0	0	0	0	0	0	0		0							1
49		0	0	0	0	0	0	0	0	0	0	0	0	0	0	0	0		0							1
50		0	0	0	0	0	0	0	0	0	0	0	0	0	0	0	0		0							1
51		0	0	0	0	0	0	0	0	0	0	0	0	0	0	0	0		0							1
52		0	0	0	0	0	0	0	0	0	0	0	0	0	0	0	0		0							1
53		0	0	0	0	0	0	0	0	0	0	0	0	0	0	0	0		0							1
54		0	0	0	0	0	0	0	0	0	0	0	0	0	0	0	0		0							1
55		0	0	0	0	0	0	0	0	0	0	0	0	0	0	0	0		0							1
56		0	0	0	0	0	0	0	0	0	0	0	0	0	0	0	0		0							1
57		0	0	0	0	0	0	0	0	0	0	0	0	0	0	0	0		0							1
58		0	0	0	0	0	0	0	0	0	0	0	0	0	0	0	0		0							1
59		0	0	0	0	0	0	0	0	0	0	0	0	0	0	0	0		0							1
60		0	0	0	0	0	0	0	0	0	0	0	0	0	0	0	0		0							1
61		0	0	0	0	0	0	0	0	0	0	0	0	0	0	0	0		0							1
62		0	0	0	0	0	0	0	0	0	0	0	0	0	0	0	0		0							1
63		0	0	0	0	0	0	0	0	0	0	0	0	0	0	0	0		0							1
64		0	0	0	0	0	0	0	0	0	0	0	0	0	0	0	0		0							1
65		0	0	0	0	0	0	0	0	0	0	0	0	0	0	0	0		0							1
66		0	0	0	0	0	0	0	0	0	0	0	0	0	0	0	0		0							1
67		0	0	0	0	0	0	0	0	0	0	0	0	0	0	0	0		0							1
68		0	0	0	0	0	0	0	0	0	0	0	0	0	0	0	0		0							1
69		0	0	0	0	0	0	0	0	0	0	0	0	0	0	0	0		0							1
70		0	0	0	0	0	0	0	0	0	0	0	0	0	0	0	0		0							1
1	0	0	0	0	0	0	0	0	0	0	0	0	0	0	0	0	0		0								1
2		0	0	0	0	0	0	0	0	0	0	0	0	0	0	0	0		0								1
3		0	0	0	0	0	0	0	0	0	0	0	0	0	0	0	0		0								1
4		0	0	0	0	0	0	0	0	0	0	0	0	0	0	0	0		0								1
5		0	0	0	0	0	0	0	0	0	0	0	0	0	0	0	0		0								1
6		0	0	0	0	0	0	0	0	0	0	0	0	0	0	0	0		0								1
7		0	0	0	0	0	0	0	0	0	0	0	0	0	0	0	0		0								1
8		0	0	0	0	0	0	0	0	0	0	0	0	0	0	0	0		0								1
9		0	0	0	0	0	0	0	0	0	0	0	0	0	0	0	0		0								1
10		0	0	0	0	0	0	0	0	0	0	0	0	0	0	0	0		0								1
11		0	0	0	0	0	0	0	0	0	0	0	0	0	0	0	0		0								1
12		0	0	0	0	0	0	0	0	0	0	0	0	0	0	0	0		0								1
13		0	0	0	0	0	0	0	0	0	0	0	0	0	0	0	0		0								1
14		0	0	0	0	0	0	0	0	0	0	0	0	0	0	0	0		0								1
15		0	0	0	0	0	0	0	0	0	0	0	0	0	0	0	0		0								1
16		0	0	0	0	0	0	0	0	0	0	0	0	0	0	0	0		0								1
17		0	0	0	0	0	0	0	0	0	0	0	0	0	0	0	0		0								1
18		0	0	0	0	0	0	0	0	0	0	0	0	0	0	0	0		0								1
19		0	0	0	0	0	0	0	0	0	0	0	0	0	0	0	0		0								1
20		0	0	0	0	0	0	0	0	0	0	0	0	0	0	0	0		0								1
21		0	0	0	0	0	0	0	0	0	0	0	0	0	0	0	0		0								1
22		0	0	0	0	0	0	0	0	0	0	0	0	0	0	0	0		0								1
23		0	0	0	0	0	0	0	0	0	0	0	0	0	0	0	0		0								1
24		0	0	0	0	0	0	0	0	0	0	0	0	0	0	0	0		0								1
25		0	0	0	0	0	0	0	0	0	0	0	0	0	0	0	0		0								1
26		0	0	0	0	0	0	0	0	0	0	0	0	0	0	0	0		0								1
27		0	0	0	0	0	0	0	0	0	0	0	0	0	0	0	0		0								1
28		0	0	0	0	0	0	0	0	0	0	0	0	0	0	0	0		0								1
29		0	0	0	0	0	0	0	0	0	0	0	0	0	0	0	0		0								1
30		0	0	0	0	0	0	0	0	0	0	0	0	0	0	0	0		0								1
31		0	0	0	0	0	0	0	0	0	0	0	0	0	0	0	0		0								1
32		0	0	0	0	0	0	0	0	0	0	0	0	0	0	0	0		0								1
33		0	0	0	0	0	0	0	0	0	0	0	0	0	0	0	0		0								1
34		0	0	0	0	0	0	0	0	0	0	0	0	0	0	0	0		0								1
35		0	0	0	0	0	0	0	0	0	0	0	0	0	0	0	0		0								1
36		0	0	0	0	0	0	0	0	0	0	0	0	0	0	0	0		0								1
37		0	0	0	0	0	0	0	0	0	0	0	0	0	0	0	0		0								1
38		0	0	0	0	0	0	0	0	0	0	0	0	0	0	0	0		0								1
39		0	0	0	0	0	0	0	0	0	0	0	0	0	0	0	0		0								1
40		0	0	0	0	0	0	0	0	0	0	0	0	0	0	0	0		0								1
41		0	0	0	0	0	0	0	0	0	0	0	0	0	0	0	0		0								1
42		0	0	0	0	0	0	0	0	0	0	0	0	0	0	0	0		0								1
43		0	0	0	0	0	0	0	0	0	0	0	0	0	0	0	0		0								1
44		0	0	0	0	0	0	0	0	0	0	0	0	0	0	0	0		0								1
45		0	0	0	0	0	0	0	0	0	0	0	0	0	0	0	0		0								1
46		0	0	0	0	0	0	0	0	0	0	0	0	0	0	0	0		0								1
47		0	0	0	0	0	0	0	0	0	0	0	0	0	0	0	0		0								1
48		0	0	0	0	0	0	0	0	0	0	0	0	0	0	0	0		0								1
49		0	0	0	0	0	0	0	0	0	0	0	0	0	0	0	0		0								1
50		0	0	0	0	0	0	0	0	0	0	0	0	0	0	0	0		0								1
51		0	0	0	0	0	0	0	0	0	0	0	0	0	0	0	0		0								1
52		0	0	0	0	0	0	0	0	0	0	0	0	0	0	0	0		0								1
53		0	0	0	0	0	0	0	0	0	0	0	0	0	0	0	0		0								1
54		0	0	0	0	0	0	0	0	0	0	0	0	0	0	0	0		0								1
55		0	0	0	0	0	0	0	0	0	0	0	0	0	0	0	0		0								1
56		0	0	0	0	0	0	0	0	0	0	0	0	0	0	0	0		0								1
57		0	0	0	0	0	0	0	0	0	0	0	0	0	0	0	0		0								1
58		0	0	0	0	0	0	0	0	0	0	0	0	0	0	0	0		0								1
59		0	0	0	0	0	0	0	0	0	0	0	0	0	0	0	0		0								1
60		0	0	0	0	0	0	0	0	0	0	0	0	0	0	0	0		0								1
61		0	0	0	0	0	0	0	0	0	0	0	0	0	0	0	0		0								1
62		0	0	0	0	0	0	0	0	0	0	0	0	0	0	0	0		0								1
63		0	0	0	0	0	0	0	0	0	0	0	0	0	0	0	0		0								1
64		0	0	0	0	0	0	0	0	0	0	0	0	0	0	0	0		0								1
65		0	0	0	0	0	0	0	0	0	0	0	0	0	0	0	0		0								1
66		0	0	0	0	0	0	0	0	0	0	0	0	0	0	0	0		0								1
67		0	0	0	0	0	0	0	0	0	0	0	0	0	0	0	0		0								1
68		0	0	0	0	0	0	0	0	0	0	0	0	0	0	0	0		0								1
69		0	0	0	0	0	0	0	0	0	0	0	0	0	0	0	0		0								1
70		0	0	0	0	0	0	0	0	0	0	0	0	0	0	0	0		0								1
1	#REF!	#REF!	#REF!	#REF!	#REF!	#REF!	#REF!	#REF!	#REF!	#REF!	#REF!	#REF!	#REF!	#REF!	#REF!	#REF!	#REF!		#REF!									#REF!
2		#REF!	#REF!	#REF!	#REF!	#REF!	#REF!	#REF!	#REF!	#REF!	#REF!	#REF!	#REF!	#REF!	#REF!	#REF!	#REF!		#REF!									#REF!
3		#REF!	#REF!	#REF!	#REF!	#REF!	#REF!	#REF!	#REF!	#REF!	#REF!	#REF!	#REF!	#REF!	#REF!	#REF!	#REF!		#REF!									#REF!
4		#REF!	#REF!	#REF!	#REF!	#REF!	#REF!	#REF!	#REF!	#REF!	#REF!	#REF!	#REF!	#REF!	#REF!	#REF!	#REF!		#REF!									#REF!
5		#REF!	#REF!	#REF!	#REF!	#REF!	#REF!	#REF!	#REF!	#REF!	#REF!	#REF!	#REF!	#REF!	#REF!	#REF!	#REF!		#REF!									#REF!
6		#REF!	#REF!	#REF!	#REF!	#REF!	#REF!	#REF!	#REF!	#REF!	#REF!	#REF!	#REF!	#REF!	#REF!	#REF!	#REF!		#REF!									#REF!
7		#REF!	#REF!	#REF!	#REF!	#REF!	#REF!	#REF!	#REF!	#REF!	#REF!	#REF!	#REF!	#REF!	#REF!	#REF!	#REF!		#REF!									#REF!
8		#REF!	#REF!	#REF!	#REF!	#REF!	#REF!	#REF!	#REF!	#REF!	#REF!	#REF!	#REF!	#REF!	#REF!	#REF!	#REF!		#REF!									#REF!
9		#REF!	#REF!	#REF!	#REF!	#REF!	#REF!	#REF!	#REF!	#REF!	#REF!	#REF!	#REF!	#REF!	#REF!	#REF!	#REF!		#REF!									#REF!
10		#REF!	#REF!	#REF!	#REF!	#REF!	#REF!	#REF!	#REF!	#REF!	#REF!	#REF!	#REF!	#REF!	#REF!	#REF!	#REF!		#REF!									#REF!
11		#REF!	#REF!	#REF!	#REF!	#REF!	#REF!	#REF!	#REF!	#REF!	#REF!	#REF!	#REF!	#REF!	#REF!	#REF!	#REF!		#REF!									#REF!
12		#REF!	#REF!	#REF!	#REF!	#REF!	#REF!	#REF!	#REF!	#REF!	#REF!	#REF!	#REF!	#REF!	#REF!	#REF!	#REF!		#REF!									#REF!
13		#REF!	#REF!	#REF!	#REF!	#REF!	#REF!	#REF!	#REF!	#REF!	#REF!	#REF!	#REF!	#REF!	#REF!	#REF!	#REF!		#REF!									#REF!
14		#REF!	#REF!	#REF!	#REF!	#REF!	#REF!	#REF!	#REF!	#REF!	#REF!	#REF!	#REF!	#REF!	#REF!	#REF!	#REF!		#REF!									#REF!
15		#REF!	#REF!	#REF!	#REF!	#REF!	#REF!	#REF!	#REF!	#REF!	#REF!	#REF!	#REF!	#REF!	#REF!	#REF!	#REF!		#REF!									#REF!
16		#REF!	#REF!	#REF!	#REF!	#REF!	#REF!	#REF!	#REF!	#REF!	#REF!	#REF!	#REF!	#REF!	#REF!	#REF!	#REF!		#REF!									#REF!
17		#REF!	#REF!	#REF!	#REF!	#REF!	#REF!	#REF!	#REF!	#REF!	#REF!	#REF!	#REF!	#REF!	#REF!	#REF!	#REF!		#REF!									#REF!
18		#REF!	#REF!	#REF!	#REF!	#REF!	#REF!	#REF!	#REF!	#REF!	#REF!	#REF!	#REF!	#REF!	#REF!	#REF!	#REF!		#REF!									#REF!
19		#REF!	#REF!	#REF!	#REF!	#REF!	#REF!	#REF!	#REF!	#REF!	#REF!	#REF!	#REF!	#REF!	#REF!	#REF!	#REF!		#REF!									#REF!
20		#REF!	#REF!	#REF!	#REF!	#REF!	#REF!	#REF!	#REF!	#REF!	#REF!	#REF!	#REF!	#REF!	#REF!	#REF!	#REF!		#REF!									#REF!
21		#REF!	#REF!	#REF!	#REF!	#REF!	#REF!	#REF!	#REF!	#REF!	#REF!	#REF!	#REF!	#REF!	#REF!	#REF!	#REF!		#REF!									#REF!
22		#REF!	#REF!	#REF!	#REF!	#REF!	#REF!	#REF!	#REF!	#REF!	#REF!	#REF!	#REF!	#REF!	#REF!	#REF!	#REF!		#REF!									#REF!
23		#REF!	#REF!	#REF!	#REF!	#REF!	#REF!	#REF!	#REF!	#REF!	#REF!	#REF!	#REF!	#REF!	#REF!	#REF!	#REF!		#REF!									#REF!
24		#REF!	#REF!	#REF!	#REF!	#REF!	#REF!	#REF!	#REF!	#REF!	#REF!	#REF!	#REF!	#REF!	#REF!	#REF!	#REF!		#REF!									#REF!
25		#REF!	#REF!	#REF!	#REF!	#REF!	#REF!	#REF!	#REF!	#REF!	#REF!	#REF!	#REF!	#REF!	#REF!	#REF!	#REF!		#REF!									#REF!
26		#REF!	#REF!	#REF!	#REF!	#REF!	#REF!	#REF!	#REF!	#REF!	#REF!	#REF!	#REF!	#REF!	#REF!	#REF!	#REF!		#REF!									#REF!
27		#REF!	#REF!	#REF!	#REF!	#REF!	#REF!	#REF!	#REF!	#REF!	#REF!	#REF!	#REF!	#REF!	#REF!	#REF!	#REF!		#REF!									#REF!
28		#REF!	#REF!	#REF!	#REF!	#REF!	#REF!	#REF!	#REF!	#REF!	#REF!	#REF!	#REF!	#REF!	#REF!	#REF!	#REF!		#REF!									#REF!
29		#REF!	#REF!	#REF!	#REF!	#REF!	#REF!	#REF!	#REF!	#REF!	#REF!	#REF!	#REF!	#REF!	#REF!	#REF!	#REF!		#REF!									#REF!
30		#REF!	#REF!	#REF!	#REF!	#REF!	#REF!	#REF!	#REF!	#REF!	#REF!	#REF!	#REF!	#REF!	#REF!	#REF!	#REF!		#REF!									#REF!
31		#REF!	#REF!	#REF!	#REF!	#REF!	#REF!	#REF!	#REF!	#REF!	#REF!	#REF!	#REF!	#REF!	#REF!	#REF!	#REF!		#REF!									#REF!
32		#REF!	#REF!	#REF!	#REF!	#REF!	#REF!	#REF!	#REF!	#REF!	#REF!	#REF!	#REF!	#REF!	#REF!	#REF!	#REF!		#REF!									#REF!
33		#REF!	#REF!	#REF!	#REF!	#REF!	#REF!	#REF!	#REF!	#REF!	#REF!	#REF!	#REF!	#REF!	#REF!	#REF!	#REF!		#REF!									#REF!
34		#REF!	#REF!	#REF!	#REF!	#REF!	#REF!	#REF!	#REF!	#REF!	#REF!	#REF!	#REF!	#REF!	#REF!	#REF!	#REF!		#REF!									#REF!
35		#REF!	#REF!	#REF!	#REF!	#REF!	#REF!	#REF!	#REF!	#REF!	#REF!	#REF!	#REF!	#REF!	#REF!	#REF!	#REF!		#REF!									#REF!
36		#REF!	#REF!	#REF!	#REF!	#REF!	#REF!	#REF!	#REF!	#REF!	#REF!	#REF!	#REF!	#REF!	#REF!	#REF!	#REF!		#REF!									#REF!
37		#REF!	#REF!	#REF!	#REF!	#REF!	#REF!	#REF!	#REF!	#REF!	#REF!	#REF!	#REF!	#REF!	#REF!	#REF!	#REF!		#REF!									#REF!
38		#REF!	#REF!	#REF!	#REF!	#REF!	#REF!	#REF!	#REF!	#REF!	#REF!	#REF!	#REF!	#REF!	#REF!	#REF!	#REF!		#REF!									#REF!
39		#REF!	#REF!	#REF!	#REF!	#REF!	#REF!	#REF!	#REF!	#REF!	#REF!	#REF!	#REF!	#REF!	#REF!	#REF!	#REF!		#REF!									#REF!
40		#REF!	#REF!	#REF!	#REF!	#REF!	#REF!	#REF!	#REF!	#REF!	#REF!	#REF!	#REF!	#REF!	#REF!	#REF!	#REF!		#REF!									#REF!
1	#REF!	#REF!	#REF!	#REF!	#REF!	#REF!	#REF!	#REF!	#REF!	#REF!	#REF!	#REF!	#REF!	#REF!	#REF!	#REF!	#REF!		#REF!										#REF!
2		#REF!	#REF!	#REF!	#REF!	#REF!	#REF!	#REF!	#REF!	#REF!	#REF!	#REF!	#REF!	#REF!	#REF!	#REF!	#REF!		#REF!										#REF!
3		#REF!	#REF!	#REF!	#REF!	#REF!	#REF!	#REF!	#REF!	#REF!	#REF!	#REF!	#REF!	#REF!	#REF!	#REF!	#REF!		#REF!										#REF!
4		#REF!	#REF!	#REF!	#REF!	#REF!	#REF!	#REF!	#REF!	#REF!	#REF!	#REF!	#REF!	#REF!	#REF!	#REF!	#REF!		#REF!										#REF!
5		#REF!	#REF!	#REF!	#REF!	#REF!	#REF!	#REF!	#REF!	#REF!	#REF!	#REF!	#REF!	#REF!	#REF!	#REF!	#REF!		#REF!										#REF!
6		#REF!	#REF!	#REF!	#REF!	#REF!	#REF!	#REF!	#REF!	#REF!	#REF!	#REF!	#REF!	#REF!	#REF!	#REF!	#REF!		#REF!										#REF!
7		#REF!	#REF!	#REF!	#REF!	#REF!	#REF!	#REF!	#REF!	#REF!	#REF!	#REF!	#REF!	#REF!	#REF!	#REF!	#REF!		#REF!										#REF!
8		#REF!	#REF!	#REF!	#REF!	#REF!	#REF!	#REF!	#REF!	#REF!	#REF!	#REF!	#REF!	#REF!	#REF!	#REF!	#REF!		#REF!										#REF!
9		#REF!	#REF!	#REF!	#REF!	#REF!	#REF!	#REF!	#REF!	#REF!	#REF!	#REF!	#REF!	#REF!	#REF!	#REF!	#REF!		#REF!										#REF!
10		#REF!	#REF!	#REF!	#REF!	#REF!	#REF!	#REF!	#REF!	#REF!	#REF!	#REF!	#REF!	#REF!	#REF!	#REF!	#REF!		#REF!										#REF!
11		#REF!	#REF!	#REF!	#REF!	#REF!	#REF!	#REF!	#REF!	#REF!	#REF!	#REF!	#REF!	#REF!	#REF!	#REF!	#REF!		#REF!										#REF!
12		#REF!	#REF!	#REF!	#REF!	#REF!	#REF!	#REF!	#REF!	#REF!	#REF!	#REF!	#REF!	#REF!	#REF!	#REF!	#REF!		#REF!										#REF!
13		#REF!	#REF!	#REF!	#REF!	#REF!	#REF!	#REF!	#REF!	#REF!	#REF!	#REF!	#REF!	#REF!	#REF!	#REF!	#REF!		#REF!										#REF!
14		#REF!	#REF!	#REF!	#REF!	#REF!	#REF!	#REF!	#REF!	#REF!	#REF!	#REF!	#REF!	#REF!	#REF!	#REF!	#REF!		#REF!										#REF!
15		#REF!	#REF!	#REF!	#REF!	#REF!	#REF!	#REF!	#REF!	#REF!	#REF!	#REF!	#REF!	#REF!	#REF!	#REF!	#REF!		#REF!										#REF!
16		#REF!	#REF!	#REF!	#REF!	#REF!	#REF!	#REF!	#REF!	#REF!	#REF!	#REF!	#REF!	#REF!	#REF!	#REF!	#REF!		#REF!										#REF!
17		#REF!	#REF!	#REF!	#REF!	#REF!	#REF!	#REF!	#REF!	#REF!	#REF!	#REF!	#REF!	#REF!	#REF!	#REF!	#REF!		#REF!										#REF!
18		#REF!	#REF!	#REF!	#REF!	#REF!	#REF!	#REF!	#REF!	#REF!	#REF!	#REF!	#REF!	#REF!	#REF!	#REF!	#REF!		#REF!										#REF!
19		#REF!	#REF!	#REF!	#REF!	#REF!	#REF!	#REF!	#REF!	#REF!	#REF!	#REF!	#REF!	#REF!	#REF!	#REF!	#REF!		#REF!										#REF!
20		#REF!	#REF!	#REF!	#REF!	#REF!	#REF!	#REF!	#REF!	#REF!	#REF!	#REF!	#REF!	#REF!	#REF!	#REF!	#REF!		#REF!										#REF!
21		#REF!	#REF!	#REF!	#REF!	#REF!	#REF!	#REF!	#REF!	#REF!	#REF!	#REF!	#REF!	#REF!	#REF!	#REF!	#REF!		#REF!										#REF!
22		#REF!	#REF!	#REF!	#REF!	#REF!	#REF!	#REF!	#REF!	#REF!	#REF!	#REF!	#REF!	#REF!	#REF!	#REF!	#REF!		#REF!										#REF!
23		#REF!	#REF!	#REF!	#REF!	#REF!	#REF!	#REF!	#REF!	#REF!	#REF!	#REF!	#REF!	#REF!	#REF!	#REF!	#REF!		#REF!										#REF!
24		#REF!	#REF!	#REF!	#REF!	#REF!	#REF!	#REF!	#REF!	#REF!	#REF!	#REF!	#REF!	#REF!	#REF!	#REF!	#REF!		#REF!										#REF!
25		#REF!	#REF!	#REF!	#REF!	#REF!	#REF!	#REF!	#REF!	#REF!	#REF!	#REF!	#REF!	#REF!	#REF!	#REF!	#REF!		#REF!										#REF!
26		#REF!	#REF!	#REF!	#REF!	#REF!	#REF!	#REF!	#REF!	#REF!	#REF!	#REF!	#REF!	#REF!	#REF!	#REF!	#REF!		#REF!										#REF!
27		#REF!	#REF!	#REF!	#REF!	#REF!	#REF!	#REF!	#REF!	#REF!	#REF!	#REF!	#REF!	#REF!	#REF!	#REF!	#REF!		#REF!										#REF!
28		#REF!	#REF!	#REF!	#REF!	#REF!	#REF!	#REF!	#REF!	#REF!	#REF!	#REF!	#REF!	#REF!	#REF!	#REF!	#REF!		#REF!										#REF!
29		#REF!	#REF!	#REF!	#REF!	#REF!	#REF!	#REF!	#REF!	#REF!	#REF!	#REF!	#REF!	#REF!	#REF!	#REF!	#REF!		#REF!										#REF!
30		#REF!	#REF!	#REF!	#REF!	#REF!	#REF!	#REF!	#REF!	#REF!	#REF!	#REF!	#REF!	#REF!	#REF!	#REF!	#REF!		#REF!										#REF!
31		#REF!	#REF!	#REF!	#REF!	#REF!	#REF!	#REF!	#REF!	#REF!	#REF!	#REF!	#REF!	#REF!	#REF!	#REF!	#REF!		#REF!										#REF!
32		#REF!	#REF!	#REF!	#REF!	#REF!	#REF!	#REF!	#REF!	#REF!	#REF!	#REF!	#REF!	#REF!	#REF!	#REF!	#REF!		#REF!										#REF!
33		#REF!	#REF!	#REF!	#REF!	#REF!	#REF!	#REF!	#REF!	#REF!	#REF!	#REF!	#REF!	#REF!	#REF!	#REF!	#REF!		#REF!										#REF!
34		#REF!	#REF!	#REF!	#REF!	#REF!	#REF!	#REF!	#REF!	#REF!	#REF!	#REF!	#REF!	#REF!	#REF!	#REF!	#REF!		#REF!										#REF!
35		#REF!	#REF!	#REF!	#REF!	#REF!	#REF!	#REF!	#REF!	#REF!	#REF!	#REF!	#REF!	#REF!	#REF!	#REF!	#REF!		#REF!										#REF!
36		#REF!	#REF!	#REF!	#REF!	#REF!	#REF!	#REF!	#REF!	#REF!	#REF!	#REF!	#REF!	#REF!	#REF!	#REF!	#REF!		#REF!										#REF!
37		#REF!	#REF!	#REF!	#REF!	#REF!	#REF!	#REF!	#REF!	#REF!	#REF!	#REF!	#REF!	#REF!	#REF!	#REF!	#REF!		#REF!										#REF!
38		#REF!	#REF!	#REF!	#REF!	#REF!	#REF!	#REF!	#REF!	#REF!	#REF!	#REF!	#REF!	#REF!	#REF!	#REF!	#REF!		#REF!										#REF!
39		#REF!	#REF!	#REF!	#REF!	#REF!	#REF!	#REF!	#REF!	#REF!	#REF!	#REF!	#REF!	#REF!	#REF!	#REF!	#REF!		#REF!										#REF!
40		#REF!	#REF!	#REF!	#REF!	#REF!	#REF!	#REF!	#REF!	#REF!	#REF!	#REF!	#REF!	#REF!	#REF!	#REF!	#REF!		#REF!										#REF!
1	#REF!	#REF!	#REF!	#REF!	#REF!	#REF!	#REF!	#REF!	#REF!	#REF!	#REF!	#REF!	#REF!	#REF!	#REF!	#REF!	#REF!		#REF!											#REF!
2		#REF!	#REF!	#REF!	#REF!	#REF!	#REF!	#REF!	#REF!	#REF!	#REF!	#REF!	#REF!	#REF!	#REF!	#REF!	#REF!		#REF!											#REF!
3		#REF!	#REF!	#REF!	#REF!	#REF!	#REF!	#REF!	#REF!	#REF!	#REF!	#REF!	#REF!	#REF!	#REF!	#REF!	#REF!		#REF!											#REF!
4		#REF!	#REF!	#REF!	#REF!	#REF!	#REF!	#REF!	#REF!	#REF!	#REF!	#REF!	#REF!	#REF!	#REF!	#REF!	#REF!		#REF!											#REF!
5		#REF!	#REF!	#REF!	#REF!	#REF!	#REF!	#REF!	#REF!	#REF!	#REF!	#REF!	#REF!	#REF!	#REF!	#REF!	#REF!		#REF!											#REF!
6		#REF!	#REF!	#REF!	#REF!	#REF!	#REF!	#REF!	#REF!	#REF!	#REF!	#REF!	#REF!	#REF!	#REF!	#REF!	#REF!		#REF!											#REF!
7		#REF!	#REF!	#REF!	#REF!	#REF!	#REF!	#REF!	#REF!	#REF!	#REF!	#REF!	#REF!	#REF!	#REF!	#REF!	#REF!		#REF!											#REF!
8		#REF!	#REF!	#REF!	#REF!	#REF!	#REF!	#REF!	#REF!	#REF!	#REF!	#REF!	#REF!	#REF!	#REF!	#REF!	#REF!		#REF!											#REF!
9		#REF!	#REF!	#REF!	#REF!	#REF!	#REF!	#REF!	#REF!	#REF!	#REF!	#REF!	#REF!	#REF!	#REF!	#REF!	#REF!		#REF!											#REF!
10		#REF!	#REF!	#REF!	#REF!	#REF!	#REF!	#REF!	#REF!	#REF!	#REF!	#REF!	#REF!	#REF!	#REF!	#REF!	#REF!		#REF!											#REF!
1	#REF!	#REF!	#REF!	#REF!	#REF!	#REF!	#REF!	#REF!	#REF!	#REF!	#REF!	#REF!	#REF!	#REF!	#REF!	#REF!	#REF!		#REF!												#REF!
2		#REF!	#REF!	#REF!	#REF!	#REF!	#REF!	#REF!	#REF!	#REF!	#REF!	#REF!	#REF!	#REF!	#REF!	#REF!	#REF!		#REF!												#REF!
3		#REF!	#REF!	#REF!	#REF!	#REF!	#REF!	#REF!	#REF!	#REF!	#REF!	#REF!	#REF!	#REF!	#REF!	#REF!	#REF!		#REF!												#REF!
4		#REF!	#REF!	#REF!	#REF!	#REF!	#REF!	#REF!	#REF!	#REF!	#REF!	#REF!	#REF!	#REF!	#REF!	#REF!	#REF!		#REF!												#REF!
5		#REF!	#REF!	#REF!	#REF!	#REF!	#REF!	#REF!	#REF!	#REF!	#REF!	#REF!	#REF!	#REF!	#REF!	#REF!	#REF!		#REF!												#REF!
6		#REF!	#REF!	#REF!	#REF!	#REF!	#REF!	#REF!	#REF!	#REF!	#REF!	#REF!	#REF!	#REF!	#REF!	#REF!	#REF!		#REF!												#REF!
7		#REF!	#REF!	#REF!	#REF!	#REF!	#REF!	#REF!	#REF!	#REF!	#REF!	#REF!	#REF!	#REF!	#REF!	#REF!	#REF!		#REF!												#REF!
8		#REF!	#REF!	#REF!	#REF!	#REF!	#REF!	#REF!	#REF!	#REF!	#REF!	#REF!	#REF!	#REF!	#REF!	#REF!	#REF!		#REF!												#REF!
9		#REF!	#REF!	#REF!	#REF!	#REF!	#REF!	#REF!	#REF!	#REF!	#REF!	#REF!	#REF!	#REF!	#REF!	#REF!	#REF!		#REF!												#REF!
10		#REF!	#REF!	#REF!	#REF!	#REF!	#REF!	#REF!	#REF!	#REF!	#REF!	#REF!	#REF!	#REF!	#REF!	#REF!	#REF!		#REF!												#REF!
11		#REF!	#REF!	#REF!	#REF!	#REF!	#REF!	#REF!	#REF!	#REF!	#REF!	#REF!	#REF!	#REF!	#REF!	#REF!	#REF!		#REF!												#REF!
12		#REF!	#REF!	#REF!	#REF!	#REF!	#REF!	#REF!	#REF!	#REF!	#REF!	#REF!	#REF!	#REF!	#REF!	#REF!	#REF!		#REF!												#REF!
13		#REF!	#REF!	#REF!	#REF!	#REF!	#REF!	#REF!	#REF!	#REF!	#REF!	#REF!	#REF!	#REF!	#REF!	#REF!	#REF!		#REF!												#REF!
14		#REF!	#REF!	#REF!	#REF!	#REF!	#REF!	#REF!	#REF!	#REF!	#REF!	#REF!	#REF!	#REF!	#REF!	#REF!	#REF!		#REF!												#REF!
15		#REF!	#REF!	#REF!	#REF!	#REF!	#REF!	#REF!	#REF!	#REF!	#REF!	#REF!	#REF!	#REF!	#REF!	#REF!	#REF!		#REF!												#REF!
1	#REF!	#REF!	#REF!	#REF!	#REF!	#REF!	#REF!	#REF!	#REF!	#REF!	#REF!	#REF!	#REF!	#REF!	#REF!	#REF!	#REF!		#REF!													#REF!
2		#REF!	#REF!	#REF!	#REF!	#REF!	#REF!	#REF!	#REF!	#REF!	#REF!	#REF!	#REF!	#REF!	#REF!	#REF!	#REF!		#REF!													#REF!
3		#REF!	#REF!	#REF!	#REF!	#REF!	#REF!	#REF!	#REF!	#REF!	#REF!	#REF!	#REF!	#REF!	#REF!	#REF!	#REF!		#REF!													#REF!
4		#REF!	#REF!	#REF!	#REF!	#REF!	#REF!	#REF!	#REF!	#REF!	#REF!	#REF!	#REF!	#REF!	#REF!	#REF!	#REF!		#REF!													#REF!
5		#REF!	#REF!	#REF!	#REF!	#REF!	#REF!	#REF!	#REF!	#REF!	#REF!	#REF!	#REF!	#REF!	#REF!	#REF!	#REF!		#REF!													#REF!
6		#REF!	#REF!	#REF!	#REF!	#REF!	#REF!	#REF!	#REF!	#REF!	#REF!	#REF!	#REF!	#REF!	#REF!	#REF!	#REF!		#REF!													#REF!
7		#REF!	#REF!	#REF!	#REF!	#REF!	#REF!	#REF!	#REF!	#REF!	#REF!	#REF!	#REF!	#REF!	#REF!	#REF!	#REF!		#REF!													#REF!
8		#REF!	#REF!	#REF!	#REF!	#REF!	#REF!	#REF!	#REF!	#REF!	#REF!	#REF!	#REF!	#REF!	#REF!	#REF!	#REF!		#REF!													#REF!
9		#REF!	#REF!	#REF!	#REF!	#REF!	#REF!	#REF!	#REF!	#REF!	#REF!	#REF!	#REF!	#REF!	#REF!	#REF!	#REF!		#REF!													#REF!
10		#REF!	#REF!	#REF!	#REF!	#REF!	#REF!	#REF!	#REF!	#REF!	#REF!	#REF!	#REF!	#REF!	#REF!	#REF!	#REF!		#REF!													#REF!
11		#REF!	#REF!	#REF!	#REF!	#REF!	#REF!	#REF!	#REF!	#REF!	#REF!	#REF!	#REF!	#REF!	#REF!	#REF!	#REF!		#REF!													#REF!
12		#REF!	#REF!	#REF!	#REF!	#REF!	#REF!	#REF!	#REF!	#REF!	#REF!	#REF!	#REF!	#REF!	#REF!	#REF!	#REF!		#REF!													#REF!
13		#REF!	#REF!	#REF!	#REF!	#REF!	#REF!	#REF!	#REF!	#REF!	#REF!	#REF!	#REF!	#REF!	#REF!	#REF!	#REF!		#REF!													#REF!
14		#REF!	#REF!	#REF!	#REF!	#REF!	#REF!	#REF!	#REF!	#REF!	#REF!	#REF!	#REF!	#REF!	#REF!	#REF!	#REF!		#REF!													#REF!
15		#REF!	#REF!	#REF!	#REF!	#REF!	#REF!	#REF!	#REF!	#REF!	#REF!	#REF!	#REF!	#REF!	#REF!	#REF!	#REF!		#REF!													#REF!
16		#REF!	#REF!	#REF!	#REF!	#REF!	#REF!	#REF!	#REF!	#REF!	#REF!	#REF!	#REF!	#REF!	#REF!	#REF!	#REF!		#REF!													#REF!
17		#REF!	#REF!	#REF!	#REF!	#REF!	#REF!	#REF!	#REF!	#REF!	#REF!	#REF!	#REF!	#REF!	#REF!	#REF!	#REF!		#REF!													#REF!
18		#REF!	#REF!	#REF!	#REF!	#REF!	#REF!	#REF!	#REF!	#REF!	#REF!	#REF!	#REF!	#REF!	#REF!	#REF!	#REF!		#REF!													#REF!
19		#REF!	#REF!	#REF!	#REF!	#REF!	#REF!	#REF!	#REF!	#REF!	#REF!	#REF!	#REF!	#REF!	#REF!	#REF!	#REF!		#REF!													#REF!
20		#REF!	#REF!	#REF!	#REF!	#REF!	#REF!	#REF!	#REF!	#REF!	#REF!	#REF!	#REF!	#REF!	#REF!	#REF!	#REF!		#REF!													#REF!
21		#REF!	#REF!	#REF!	#REF!	#REF!	#REF!	#REF!	#REF!	#REF!	#REF!	#REF!	#REF!	#REF!	#REF!	#REF!	#REF!		#REF!													#REF!
22		#REF!	#REF!	#REF!	#REF!	#REF!	#REF!	#REF!	#REF!	#REF!	#REF!	#REF!	#REF!	#REF!	#REF!	#REF!	#REF!		#REF!													#REF!
23		#REF!	#REF!	#REF!	#REF!	#REF!	#REF!	#REF!	#REF!	#REF!	#REF!	#REF!	#REF!	#REF!	#REF!	#REF!	#REF!		#REF!													#REF!
24		#REF!	#REF!	#REF!	#REF!	#REF!	#REF!	#REF!	#REF!	#REF!	#REF!	#REF!	#REF!	#REF!	#REF!	#REF!	#REF!		#REF!													#REF!
25		#REF!	#REF!	#REF!	#REF!	#REF!	#REF!	#REF!	#REF!	#REF!	#REF!	#REF!	#REF!	#REF!	#REF!	#REF!	#REF!		#REF!													#REF!
26		#REF!	#REF!	#REF!	#REF!	#REF!	#REF!	#REF!	#REF!	#REF!	#REF!	#REF!	#REF!	#REF!	#REF!	#REF!	#REF!		#REF!													#REF!
27		#REF!	#REF!	#REF!	#REF!	#REF!	#REF!	#REF!	#REF!	#REF!	#REF!	#REF!	#REF!	#REF!	#REF!	#REF!	#REF!		#REF!													#REF!
28		#REF!	#REF!	#REF!	#REF!	#REF!	#REF!	#REF!	#REF!	#REF!	#REF!	#REF!	#REF!	#REF!	#REF!	#REF!	#REF!		#REF!													#REF!
29		#REF!	#REF!	#REF!	#REF!	#REF!	#REF!	#REF!	#REF!	#REF!	#REF!	#REF!	#REF!	#REF!	#REF!	#REF!	#REF!		#REF!													#REF!
30		#REF!	#REF!	#REF!	#REF!	#REF!	#REF!	#REF!	#REF!	#REF!	#REF!	#REF!	#REF!	#REF!	#REF!	#REF!	#REF!		#REF!													#REF!
1	#REF!	#REF!	#REF!	#REF!	#REF!	#REF!	#REF!	#REF!	#REF!	#REF!	#REF!	#REF!	#REF!	#REF!	#REF!	#REF!	#REF!		#REF!													#REF!
2		#REF!	#REF!	#REF!	#REF!	#REF!	#REF!	#REF!	#REF!	#REF!	#REF!	#REF!	#REF!	#REF!	#REF!	#REF!	#REF!		#REF!														#REF!
3		#REF!	#REF!	#REF!	#REF!	#REF!	#REF!	#REF!	#REF!	#REF!	#REF!	#REF!	#REF!	#REF!	#REF!	#REF!	#REF!		#REF!														#REF!
4		#REF!	#REF!	#REF!	#REF!	#REF!	#REF!	#REF!	#REF!	#REF!	#REF!	#REF!	#REF!	#REF!	#REF!	#REF!	#REF!		#REF!														#REF!
5		#REF!	#REF!	#REF!	#REF!	#REF!	#REF!	#REF!	#REF!	#REF!	#REF!	#REF!	#REF!	#REF!	#REF!	#REF!	#REF!		#REF!														#REF!
6		#REF!	#REF!	#REF!	#REF!	#REF!	#REF!	#REF!	#REF!	#REF!	#REF!	#REF!	#REF!	#REF!	#REF!	#REF!	#REF!		#REF!														#REF!
7		#REF!	#REF!	#REF!	#REF!	#REF!	#REF!	#REF!	#REF!	#REF!	#REF!	#REF!	#REF!	#REF!	#REF!	#REF!	#REF!		#REF!														#REF!
8		#REF!	#REF!	#REF!	#REF!	#REF!	#REF!	#REF!	#REF!	#REF!	#REF!	#REF!	#REF!	#REF!	#REF!	#REF!	#REF!		#REF!														#REF!
9		#REF!	#REF!	#REF!	#REF!	#REF!	#REF!	#REF!	#REF!	#REF!	#REF!	#REF!	#REF!	#REF!	#REF!	#REF!	#REF!		#REF!														#REF!
10		#REF!	#REF!	#REF!	#REF!	#REF!	#REF!	#REF!	#REF!	#REF!	#REF!	#REF!	#REF!	#REF!	#REF!	#REF!	#REF!		#REF!														#REF!
11		#REF!	#REF!	#REF!	#REF!	#REF!	#REF!	#REF!	#REF!	#REF!	#REF!	#REF!	#REF!	#REF!	#REF!	#REF!	#REF!		#REF!														#REF!
12		#REF!	#REF!	#REF!	#REF!	#REF!	#REF!	#REF!	#REF!	#REF!	#REF!	#REF!	#REF!	#REF!	#REF!	#REF!	#REF!		#REF!														#REF!
13		#REF!	#REF!	#REF!	#REF!	#REF!	#REF!	#REF!	#REF!	#REF!	#REF!	#REF!	#REF!	#REF!	#REF!	#REF!	#REF!		#REF!														#REF!
14		#REF!	#REF!	#REF!	#REF!	#REF!	#REF!	#REF!	#REF!	#REF!	#REF!	#REF!	#REF!	#REF!	#REF!	#REF!	#REF!		#REF!														#REF!
15		#REF!	#REF!	#REF!	#REF!	#REF!	#REF!	#REF!	#REF!	#REF!	#REF!	#REF!	#REF!	#REF!	#REF!	#REF!	#REF!		#REF!														#REF!
16		#REF!	#REF!	#REF!	#REF!	#REF!	#REF!	#REF!	#REF!	#REF!	#REF!	#REF!	#REF!	#REF!	#REF!	#REF!	#REF!		#REF!														#REF!
17		#REF!	#REF!	#REF!	#REF!	#REF!	#REF!	#REF!	#REF!	#REF!	#REF!	#REF!	#REF!	#REF!	#REF!	#REF!	#REF!		#REF!														#REF!
18		#REF!	#REF!	#REF!	#REF!	#REF!	#REF!	#REF!	#REF!	#REF!	#REF!	#REF!	#REF!	#REF!	#REF!	#REF!	#REF!		#REF!														#REF!
19		#REF!	#REF!	#REF!	#REF!	#REF!	#REF!	#REF!	#REF!	#REF!	#REF!	#REF!	#REF!	#REF!	#REF!	#REF!	#REF!		#REF!														#REF!
20		#REF!	#REF!	#REF!	#REF!	#REF!	#REF!	#REF!	#REF!	#REF!	#REF!	#REF!	#REF!	#REF!	#REF!	#REF!	#REF!		#REF!														#REF!
21		#REF!	#REF!	#REF!	#REF!	#REF!	#REF!	#REF!	#REF!	#REF!	#REF!	#REF!	#REF!	#REF!	#REF!	#REF!	#REF!		#REF!														#REF!
22		#REF!	#REF!	#REF!	#REF!	#REF!	#REF!	#REF!	#REF!	#REF!	#REF!	#REF!	#REF!	#REF!	#REF!	#REF!	#REF!		#REF!														#REF!
23		#REF!	#REF!	#REF!	#REF!	#REF!	#REF!	#REF!	#REF!	#REF!	#REF!	#REF!	#REF!	#REF!	#REF!	#REF!	#REF!		#REF!														#REF!
24		#REF!	#REF!	#REF!	#REF!	#REF!	#REF!	#REF!	#REF!	#REF!	#REF!	#REF!	#REF!	#REF!	#REF!	#REF!	#REF!		#REF!														#REF!
25		#REF!	#REF!	#REF!	#REF!	#REF!	#REF!	#REF!	#REF!	#REF!	#REF!	#REF!	#REF!	#REF!	#REF!	#REF!	#REF!		#REF!														#REF!
26		#REF!	#REF!	#REF!	#REF!	#REF!	#REF!	#REF!	#REF!	#REF!	#REF!	#REF!	#REF!	#REF!	#REF!	#REF!	#REF!		#REF!														#REF!
27		#REF!	#REF!	#REF!	#REF!	#REF!	#REF!	#REF!	#REF!	#REF!	#REF!	#REF!	#REF!	#REF!	#REF!	#REF!	#REF!		#REF!														#REF!
28		#REF!	#REF!	#REF!	#REF!	#REF!	#REF!	#REF!	#REF!	#REF!	#REF!	#REF!	#REF!	#REF!	#REF!	#REF!	#REF!		#REF!														#REF!
29		#REF!	#REF!	#REF!	#REF!	#REF!	#REF!	#REF!	#REF!	#REF!	#REF!	#REF!	#REF!	#REF!	#REF!	#REF!	#REF!		#REF!														#REF!
30		#REF!	#REF!	#REF!	#REF!	#REF!	#REF!	#REF!	#REF!	#REF!	#REF!	#REF!	#REF!	#REF!	#REF!	#REF!	#REF!		#REF!														#REF!
[truncated: 4 more columns]
