# Supplementary material for: Distinct Bomanins at the Drosophila 55C locus function in resistance and resilience to infections
Source: EMBO Rep. 2026 Jan 9;27(3):629–53. doi: 10.1038/s44319-025-00559-6 (PMC12894722; doi:10.1038/s44319-025-00559-6)
Supplement: Supplementary file 4 — Source data Fig. 2 [file 44319_2025_559_MOESM4_ESM.zip › Source data/figure 2/Figure 2A/phenotype test DIM ovexpression flies IN WT background/Aspergillus fumigatus/20170330 female A.f injection.xlsx]

## Sheet: Sheet1
Days after inection	Conton-S PBS	Conton-S 4x10^5	Conton-S 4x10^6	Conton-S 4x10^7	Conton-S 4x10^8	Conton-S 4x10^9	W PBS	W 4x10^5	W 4x10^6	W 4x10^7	W 4x10^8	W 4x10^9	MyD88 PBS	MyD88 4x10^5	MyD88 4x10^6	MyD88 4x10^7	MyD88 4x10^8	MyD88 4x10^9
0	20	20	20	20	20	20	20	20	20	20	20	20	20	20	22	18	20	20
1	20	20	19	19	20	20	19	20	20	20	20	20	20	20	22	18	19	12
2	19	20	18	18	12	5	19	20	20	20	15	13	18	19	22	17	9	1
3	19	20	16	15	11	5	19	20	20	18	13	6	18	17	13	6	6	1
4	19	19	16	15	11	5	19	20	20	17	13	4	17	16	10	5	6	1
5	18	19	15	14	11	4	19	20	20	17	13	4	17	13	3	1	6	1
6	18	19	15	14	11	4	19	19	19	17	13	4	17	12	0	1	6	1
7	18	19	15	14	11	4	19	18	18	17	12	4	17	11		1	6	1
8	16	19	15	14	9	4	19	18	18	17	10	4	17	9		1	6	1
9	15	19	13	14	8	2	19	18	18	17	8	3	17	8		1	6	1
Days after inection	Conton-S PBS	Conton-S 4x10^5	Conton-S 4x10^6	Conton-S 4x10^7	Conton-S 4x10^8	Conton-S 4x10^9	W PBS	W 4x10^5	W 4x10^6	W 4x10^7	W 4x10^8	W 4x10^9	MyD88 PBS	MyD88 4x10^5	MyD88 4x10^6	MyD88 4x10^7	MyD88 4x10^8	MyD88 4x10^9
0	100	100	100	100	100	100	100	100	100	100	100	100	100	100	100	100	100	100
1	100	100	95	95	100	100	95	100	100	100	100	100	100	100	100	100	95	60
2	95	100	90	90	60	25	95	100	100	100	75	65	90	95	100	94.4444	45	5
3	95	100	80	75	55	25	95	100	100	90	65	30	90	85	59.0909	33.3333	30	5
4	95	95	80	75	55	25	95	100	100	85	65	20	85	80	45.4545	27.7778	30	5
5	90	95	75	70	55	20	95	100	100	85	65	20	85	65	13.6364	5.55556	30	5
6	90	95	75	70	55	20	95	95	95	85	65	20	85	60	0	5.55556	30	5
7	90	95	75	70	55	20	95	90	90	85	60	20	85	55		5.55556	30	5
8	80	95	75	70	45	20	95	90	90	85	50	20	85	45		5.55556	30	5
9	75	95	65	70	40	10	95	90	90	85	40	15	85	40		5.55556	30	5
Days after inection	TO2 PBS	TO2 4x10^5	TO2 4x10^6	TO2 4x10^7	TO2 4x10^8	TO2 4x10^9	TO4 PBS	TO4 4x10^5	TO4 4x10^6	TO4 4x10^7	TO4 4x10^8	TO4 4x10^9	TO5 PBS	TO5 4x10^5	TO5 4x10^6	TO5 4x10^7	TO5 4x10^8	TO5 4x10^9	Days after inection	TO6 PBS	TO6 4x10^5	TO6 4x10^6	TO6 4x10^7	TO6 4x10^8	TO6 4x10^9	TO7 PBS	TO7 4x10^5	TO7 4x10^6	TO7 4x10^7	TO7 4x10^8	TO7 4x10^9	TO8 PBS	TO8 4x10^5	TO8 4x10^6	TO8 4x10^7	TO8 4x10^8	TO8 4x10^9
0	20	10	10	10	10	10	10	10	10	10	10	6	10	10	10	10	10	16	0	10	20	20	20	20	19	10	10	10	10	10	10	10	20	20	20	20	13
1	20	10	10	10	10	10	10	10	10	10	10	5	10	10	10	10	10	13	1	10	20	20	20	20	19	10	10	10	10	10	10	10	19	20	20	20	13
2	18	10	10	10	9	5	10	10	10	10	8	4	10	10	10	9	6	7	2	10	20	20	19	16	8	10	10	10	10	10	3	8	19	20	19	16	9
3	18	10	10	10	7	0	10	10	10	9	7	0	10	10	8	7	4	0	3	10	20	20	18	9	6	10	10	10	8	8	1	7	19	19	19	13	2
4	18	10	10	10	5		10	10	10	9	7		10	10	8	6	4		4	10	20	19	18	9	1	10	10	10	7	8	1	7	19	18	18	13	0
5	18	10	9	10	5		10	10	10	9	6		10	10	8	6	3		5	10	20	18	18	9	0	10	10	10	7	8	1	7	19	18	17	12
6	18	10	9	10	5		10	10	10	9	6		10	10	8	6	3		6	10	20	18	18	9		10	10	10	7	7	1	7	18	18	17	12
7	18	10	9	9	5		10	10	10	9	6		10	10	8	5	3		7	10	20	18	18	9		10	10	10	7	7	1	7	17	18	16	12
8	16	10	9	8	5		10	10	10	9	6		10	10	8	5	3		8	10	20	18	18	9		10	10	10	7	7	1	7	17	18	16	12
9	16	10	9	8	5		10	10	10	9	5		10	10	8	5	3		9	10	20	18	18	8		9	10	10	7	7	1	7	17	18	16	12
Days after inection	TO2 PBS	TO2 4x10^5	TO2 4x10^6	TO2 4x10^7	TO2 4x10^8	TO2 4x10^9	TO4 PBS	TO4 4x10^5	TO4 4x10^6	TO4 4x10^7	TO4 4x10^8	TO4 4x10^9	TO5 PBS	TO5 4x10^5	TO5 4x10^6	TO5 4x10^7	TO5 4x10^8	TO5 4x10^9	Days after inection	TO6 PBS	TO6 4x10^5	TO6 4x10^6	TO6 4x10^7	TO6 4x10^8	TO6 4x10^9	TO7 PBS	TO7 4x10^5	TO7 4x10^6	TO7 4x10^7	TO7 4x10^8	TO7 4x10^9	TO8 PBS	TO8 4x10^5	TO8 4x10^6	TO8 4x10^7	TO8 4x10^8	TO8 4x10^9
0	100	100	100	100	100	100	100	100	100	100	100	100	100	100	100	100	100	100		100	100	100	100	100	100	100	100	100	100	100	100	100	100	100	100	100	100
1	100	100	100	100	100	100	100	100	100	100	100	83.3333	100	100	100	100	100	81.25		100	100	100	100	100	100	100	100	100	100	100	100	100	95	100	100	100	100
2	90	100	100	100	90	50	100	100	100	100	80	66.6667	100	100	100	90	60	43.75		100	100	100	95	80	42.1053	100	100	100	100	100	30	80	95	100	95	80	69.2308
3	90	100	100	100	70	0	100	100	100	90	70	0	100	100	80	70	40	0		100	100	100	90	45	31.5789	100	100	100	80	80	10	70	95	95	95	65	15.3846
4	90	100	100	100	50	0	100	100	100	90	70		100	100	80	60	40			100	100	95	90	45	5.26316	100	100	100	70	80	10	70	95	90	90	65	0
5	90	100	90	100	50	0	100	100	100	90	60		100	100	80	60	30			100	100	90	90	45	0	100	100	100	70	80	10	70	95	90	85	60
6	90	100	90	100	50	0	100	100	100	90	60		100	100	80	60	30			100	100	90	90	45		100	100	100	70	70	10	70	90	90	85	60
7	90	100	90	90	50	0	100	100	100	90	60		100	100	80	50	30			100	100	90	90	45		100	100	100	70	70	10	70	85	90	80	60
8	80	100	90	80	50	0	100	100	100	90	60		100	100	80	50	30			100	100	90	90	45		100	100	100	70	70	10	70	85	90	80	60
9	80	100	90	80	50	0	100	100	100	90	50		100	100	80	50	30			100	100	90	90	40		90	100	100	70	70	10	70	85	90	80	60
Days after inection	TO9 PBS	TO9 4x10^5	TO9 4x10^6	TO9 4x10^7	TO9 4x10^8	TO9 4x10^9	TO13 PBS	TO13 4x10^5	TO13 4x10^6	TO13 4x10^7	TO13 4x10^8	TO13 4x10^9	TO15 PBS	TO15 4x10^5	TO15 4x10^6	TO15 4x10^7	TO15 4x10^8	TO15 4x10^9
0	10	10	10	10	10	12	10	10	10	10	10	10	15	15	15	15	15	15
1	10	10	10	10	10	12	10	10	10	10	10	10	15	15	14	15	15	15
2	10	10	10	10	9	4	10	10	10	9	8	5	15	15	14	15	10	6
3	10	9	10	10	8	1	10	10	10	8	4	4	15	15	14	14	7	4
4	10	9	10	9	6	0	10	10	10	8	4	3	15	15	14	14	5	4
5	10	9	10	9	5		10	10	10	8	4	3	14	15	14	14	5	4
6	10	9	10	8	5		10	10	10	8	4	3	14	15	14	14	5	4
7	10	9	10	8	5		10	10	10	8	4	3	14	15	14	14	5	4
8	10	9	10	8	5		10	10	10	8	4	3	14	15	14	14	5	4
9	10	9	10	7	5		10	10	10	8	4	3	14	15	14	14	5	3
Days after inection	TO9 PBS	TO9 4x10^5	TO9 4x10^6	TO9 4x10^7	TO9 4x10^8	TO9 4x10^9	TO13 PBS	TO13 4x10^5	TO13 4x10^6	TO13 4x10^7	TO13 4x10^8	TO13 4x10^9	TO15 PBS	TO15 4x10^5	TO15 4x10^6	TO15 4x10^7	TO15 4x10^8	TO15 4x10^9
0	100	100	100	100	100	100	100	100	100	100	100	100	100	100	100	100	100	100
1	100	100	100	100	100	100	100	100	100	100	100	100	100	100	93.3333	100	100	100
2	100	100	100	100	90	33.3333	100	100	100	90	80	50	100	100	93.3333	100	66.6667	40
3	100	90	100	100	80	8.33333	100	100	100	80	40	40	100	100	93.3333	93.3333	46.6667	26.6667
4	100	90	100	90	60	0	100	100	100	80	40	30	100	100	93.3333	93.3333	33.3333	26.6667
5	100	90	100	90	50		100	100	100	80	40	30	93.3333	100	93.3333	93.3333	33.3333	26.6667
6	100	90	100	80	50		100	100	100	80	40	30	93.3333	100	93.3333	93.3333	33.3333	26.6667
7	100	90	100	80	50		100	100	100	80	40	30	93.3333	100	93.3333	93.3333	33.3333	26.6667
8	100	90	100	80	50		100	100	100	80	40	30	93.3333	100	93.3333	93.3333	33.3333	26.6667
9	100	90	100	70	50		100	100	100	80	40	30	93.3333	100	93.3333	93.3333	33.3333	20								9	10	10	7	7	1	6	17	18	16	12
Days after inection	TO10 PBS	TO10 4x10^5	TO10 4x10^6	TO10 4x10^7	TO10 4x10^8	TO10 4x10^9	TO10-CS PBS	TO10-CS 4x10^5	TO10-CS 4x10^6	TO10-CS 4x10^7	TO10-CS 4x10^8	TO10-CS 4x10^9
0	20	20	20	20	20	11	20	20	20	20	20	20
1	20	20	20	20	20	11	20	20	20	20	20	20
2	20	20	19	20	17	6	20	20	20	20	16	7
3	20	20	18	17	14	1	20	19	20	19	10	7
4	20	19	18	16	14	1	20	19	20	18	9	6
5	20	18	18	16	14	0	20	19	19	17	9	5
6	20	18	18	16	14		20	19	19	17	8	5
7	20	18	18	16	14		19	19	19	17	8	5
8	20	18	17	16	14		18	18	19	17	8	5
9	20	18	17	16	14		17	18	19	17	8	5
Days after inection	TO10 PBS	TO10 4x10^5	TO10 4x10^6	TO10 4x10^7	TO10 4x10^8	TO10 4x10^9	TO10-CS PBS	TO10-CS 4x10^5	TO10-CS 4x10^6	TO10-CS 4x10^7	TO10-CS 4x10^8	TO10-CS 4x10^9
0	100	100	100	100	100	100	100	100	100	100	100	100
1	100	100	100	100	100	100	100	100	100	100	100	100
2	100	100	95	100	85	54.5455	100	100	100	100	80	35
3	100	100	90	85	70	9.09091	100	95	100	95	50	35
4	100	95	90	80	70	9.09091	100	95	100	90	45	30
5	100	90	90	80	70	0	100	95	95	85	45	25
6	100	90	90	80	70	0	100	95	95	85	40	25
7	100	90	90	80	70		95	95	95	85	40	25
8	100	90	85	80	70		90	90	95	85	40	25
9	100	90	85	80	70		85	90	95	85	40	25
																										9	10	10	7	7	1	6	17	18	16	12
