# Supplementary material for: Distinct Bomanins at the Drosophila 55C locus function in resistance and resilience to infections
Source: EMBO Rep. 2026 Jan 9;27(3):629–53. doi: 10.1038/s44319-025-00559-6 (PMC12894722; doi:10.1038/s44319-025-00559-6)
Supplement: Supplementary file 4 — Source data Fig. 2 [file 44319_2025_559_MOESM4_ESM.zip › Source data/figure 2/Figure 2A/phenotype test DIM ovexpression flies IN WT background/Aspergillus fumigatus/Aspergillus fumigatus 20170425 11 12 14.xlsx]

## Sheet: Sheet1
Days after infection	W PBS	W 4 X 10^5	W 5 X 10^5	W 4 X 10^6	W 5 X 10^6	W 5 X 10^7	MyD88 PBS	MyD88 4 X 10^5	MyD88 5 X 10^5	MyD88 4 X 10^6	MyD88 5 X 10^6	MyD88 5 X 10^7
0	20	20	20	20	20	20	20	19	15	20	19	19
1	20	20	20	20	20	20	20	19	15	20	19	19
1.5	20	20	20	20	20	18	20	17	15	20	18	9
2	20	20	20	20	20	18	17	17	15	12	10	5
3	19	20	20	20	19	17	17	6	5	1	0	1
4	19	20	20	19	19	17	17	3	4	0		0
5	19	20	19	19	18	16	17	1	4
6	19	19	19	19	18	15	17	1	3
7	18	19	19	19	18	15	17	1	2
8	18	19	18	19	18	9	15	0	0
9	17	19	18	18	17	5	15
10	16	19	18	18	17	5	15
Days after infection	W PBS	W 4 X 10^5	W 5 X 10^5	W 4 X 10^6	W 5 X 10^6	W 5 X 10^7	MyD88 PBS	MyD88 4 X 10^5	MyD88 5 X 10^5	MyD88 4 X 10^6	MyD88 5 X 10^6	MyD88 5 X 10^7
0	100	100	100	100	100	100	100	100	100	100	100	100
1	100	100	100	100	100	100	100	100	100	100	100	100
1.5	100	100	100	100	100	90	100	89.4737	100	100	94.7368	47.3684
2	100	100	100	100	100	90	85	89.4737	100	60	52.6316	26.3158
3	95	100	100	100	95	85	85	31.5789	33.3333	5	0	5.26316
4	95	100	100	95	95	85	85	15.7895	26.6667	0		0
5	95	100	95	95	90	80	85	5.26316	26.6667
6	95	95	95	95	90	75	85	5.26316	20
7	90	95	95	95	90	75	85	5.26316	13.3333
8	90	95	90	95	90	45	75	0	0
9	85	95	90	90	85	25	75
10	80	95	90	90	85	25	75
Days after infection	TO-Def PBS	TO-Def 4 X 10^5	TO-Def 5 X 10^5	TO-Def 4 X 10^6	TO-Def 5 X 10^6	TO-Def 5 X 10^7	TO-Drs PBS	TO-Drs 4 X 10^5	TO-Drs 5 X 10^5	TO-Drs 4 X 10^6	TO-Drs 5 X 10^6	TO-Drs 5 X 10^7		TO-CG18108 IM1 PBS	TO-CG18108 IM1 4 X 10^5	TO-CG18108 IM1 5 X 10^5	TO-CG18108 IM1 4 X 10^6	TO-CG18108 IM1 5 X 10^6	TO-CG18108 IM1 5 X 10^7
0	20	21	11	20	18	20	20	10	10	11	10	10		10	9	4	6	7	19
1	20	21	11	20	18	20	20	10	10	11	10	10		10	9	4	6	7	19
1.5	20	20	11	19	18	16	20	10	10	11	10	10		9	9	4	6	7	18
2	20	20	11	18	18	15	20	10	9	11	10	10		9	9	4	6	7	17
3	19	20	11	17	17	14	20	10	9	10	8	6		9	9	4	6	7	10
4	18	17	10	14	15	14	20	9	9	10	7	5		9	8	4	6	7	8
5	18	16	10	13	14	14	20	8	9	10	7	5		9	8	4	6	7	8
6	18	16	10	12	14	13	20	8	9	10	6	5		9	8	4	6	7	8
7	17	16	10	12	14	13	20	8	9	10	6	5		9	8	4	6	7	7
8	17	16	10	12	14	13	20	8	9	10	6	5		9	8	4	6	7	7
9	17	16	10	12	14	12	20	8	9	10	6	5		9	8	4	6	7	7
10	17	16	10	12	14	12	20	8	9	10	6	5		9	8	3	6	7	7
Days after infection	TO-Def PBS	TO-Def 4 X 10^5	TO-Def 5 X 10^5	TO-Def 4 X 10^6	TO-Def 5 X 10^6	TO-Def 5 X 10^7	TO-Drs PBS	TO-Drs 4 X 10^5	TO-Drs 5 X 10^5	TO-Drs 4 X 10^6	TO-Drs 5 X 10^6	TO-Drs 5 X 10^7		TO-CG18108 IM1 PBS	TO-CG18108 IM1 4 X 10^5	TO-CG18108 IM1 5 X 10^5	TO-CG18108 IM1 4 X 10^6	TO-CG18108 IM1 5 X 10^6	TO-CG18108 IM1 5 X 10^7
0	100	100	100	100	100	100	100	100	100	100	100	100		100	100	100	100	100	100
1	100	100	100	100	100	100	100	100	100	100	100	100		100	100	100	100	100	100
1.5	100	95.2381	100	95	100	80	100	100	100	100	100	100		90	100	100	100	100	94.7368
2	100	95.2381	100	90	100	75	100	100	90	100	100	100		90	100	100	100	100	89.4737
3	95	95.2381	100	85	94.4444	70	100	100	90	90.9091	80	60		90	100	100	100	100	52.6316
4	90	80.9524	90.9091	70	83.3333	70	100	90	90	90.9091	70	50		90	88.8889	100	100	100	42.1053
5	90	76.1905	90.9091	65	77.7778	70	100	80	90	90.9091	70	50		90	88.8889	100	100	100	42.1053
6	90	76.1905	90.9091	60	77.7778	65	100	80	90	90.9091	60	50		90	88.8889	100	100	100	42.1053
7	85	76.1905	90.9091	60	77.7778	65	100	80	90	90.9091	60	50		90	88.8889	100	100	100	36.8421
8	85	76.1905	90.9091	60	77.7778	65	100	80	90	90.9091	60	50		90	88.8889	100	100	100	36.8421
9	85	76.1905	90.9091	60	77.7778	60	100	80	90	90.9091	60	50		90	88.8889	100	100	100	36.8421
10	85	76.1905	90.9091	60	77.7778	60	100	80	90	90.9091	60	50		90	88.8889	75	100	100	36.8421
