# Supplementary material for: Distinct Bomanins at the Drosophila 55C locus function in resistance and resilience to infections
Source: EMBO Rep. 2026 Jan 9;27(3):629–53. doi: 10.1038/s44319-025-00559-6 (PMC12894722; doi:10.1038/s44319-025-00559-6)
Supplement: Supplementary file 4 — Source data Fig. 2 [file 44319_2025_559_MOESM4_ESM.zip › Source data/figure 2/Figure 2A/phenotype test DIM ovexpression flies IN WT background/Aspergillus fumigatus/TO1 TO3 A.f 20170329.xlsx]

## Sheet: Sheet1
Days after infection	MyD88 PBS	MyD88 5 x 10^5	MyD88 5 x 10^6	MyD88 5 x 10^7	MyD88 5 x 10^8	MyD88 1.5 X 10^9	W PBS	W 5 x 10^5	W 5 x 10^6	W 5 x 10^7	W 5 x 10^8	W 1.5 X 10^9	A5001 PBS	A5001 5 x 10^5	A5001 5 x 10^6	A5001 5 x 10^7	A5001 5 x 10^8	A5001 1.5 X 10^9	CG18107(IM1b) PBS	CG18107(IM1b) 5 x 10^5	CG18107(IM1b) 5 x 10^6	CG18107(IM1b) 5 x 10^7	CG18107(IM1b) 5 x 10^8	CG18107(IM1b) 1.5 X 10^9	CG4250 PBS	CG4250 5 x 10^5	CG4250 5 x 10^6	CG4250 5 x 10^7	CG4250 5 x 10^8	CG4250 1.5 X 10^9
0	19	20	19	20	20	20	20	20	20	20	20	20	20	20	20	20	20	19	20	20	20	20	20	20	20	20	20	20	20	10
1	19	20	19	20	16	15	19	20	20	20	20	20	20	20	20	20	20	19	20	20	20	20	20	19	20	20	20	20	20	10
2	16	19	18	10	0	1	19	20	20	13	6	0	16	20	19	13	6	13	19	20	19	18	5	3	20	20	20	17	5	4
3	14	17	17	4		0	19	20	20	13	6		14	18	19	11	2	1	18	20	18	15	3	2	20	20	20	16	2	1
4	11	17	13	3			19	18	20	13	6		12	18	19	11	2	1	18	18	18	15	3	1	20	20	20	16	2	0
5	9	16	12	3			19	18	18	13	6		12	18	18	11	2	1	18	18	17	15	3	1	20	20	20	16	2
6	9	16	10	3			19	18	17	13	5		11	18	17	11	2	1	18	18	17	15	3	1	20	20	20	16	2
7	9	16	9	3			18	18	17	12	5		11	18	17	11	2	1	18	17	17	15	3	1	20	20	20	15	2
8	8	16	9	3			18	17	17	11	5		11	18	17	10	2	1	18	17	14	15	3	1	20	20	19	15	2
9	8	15	8	3			18	17	17	11	5		11	18	17	10	2	1	18	17	14	15	3	1	20	20	19	15	2
10	8	12	7	3			18	17	16	11	5		10	18	16	9	2	0	17	17	14	15	2	0	20	20	19	15	2
Days after infection	MyD88 PBS	MyD88 5 x 10^5	MyD88 5 x 10^6	MyD88 5 x 10^7	MyD88 5 x 10^8	MyD88 1.5 X 10^9	W PBS	W 5 x 10^5	W 5 x 10^6	W 5 x 10^7	W 5 x 10^8	W 1.5 X 10^9	A5001 PBS	A5001 5 x 10^5	A5001 5 x 10^6	A5001 5 x 10^7	A5001 5 x 10^8	A5001 1.5 X 10^9	CG18107(IM1b) PBS	CG18107(IM1b) 5 x 10^5	CG18107(IM1b) 5 x 10^6	CG18107(IM1b) 5 x 10^7	CG18107(IM1b) 5 x 10^8	CG18107(IM1b) 1.5 X 10^9	CG4250 PBS	CG4250 5 x 10^5	CG4250 5 x 10^6	CG4250 5 x 10^7	CG4250 5 x 10^8	CG4250 1.5 X 10^9
0	100	100	100	100	100	100	100	100	100	100	100	100	100	100	100	100	100	100	100	100	100	100	100	100	100	100	100	100	100	100
1	100	100	100	100	80	75	95	100	100	100	100	100	100	100	100	100	100	100	100	100	100	100	100	95	100	100	100	100	100	100
2	84.2105	95	94.7368	50	0	5	95	100	100	65	30	0	80	100	95	65	30	68.4211	95	100	95	90	25	15	100	100	100	85	25	40
3	73.6842	85	89.4737	20	0	0	95	100	100	65	30	0	70	90	95	55	10	5.26316	90	100	90	75	15	10	100	100	100	80	10	10
4	57.8947	85	68.4211	15	0	0	95	90	100	65	30	0	60	90	95	55	10	5.26316	90	90	90	75	15	5	100	100	100	80	10	0
5	47.3684	80	63.1579	15	0	0	95	90	90	65	30	0	60	90	90	55	10	5.26316	90	90	85	75	15	5	100	100	100	80	10
6	47.3684	80	52.6316	15	0	0	95	90	85	65	25	0	55	90	85	55	10	5.26316	90	90	85	75	15	5	100	100	100	80	10
7	47.3684	80	47.3684	15	0	0	90	90	85	60	25	0	55	90	85	55	10	5.26316	90	85	85	75	15	5	100	100	100	75	10
8	42.1053	80	47.3684	15	0	0	90	85	85	55	25	0	55	90	85	50	10	5.26316	90	85	70	75	15	5	100	100	95	75	10
9	42.1053	75	42.1053	15	0	0	90	85	85	55	25	0	55	90	85	50	10	5.26316	90	85	70	75	15	5	100	100	95	75	10
10	42.1053	60	36.8421	15	0	0	90	85	80	55	25	0	50	90	80	45	10	0	85	85	70	75	10	0	100	100	95	75	10
