# Supplementary material for: Distinct Bomanins at the Drosophila 55C locus function in resistance and resilience to infections
Source: EMBO Rep. 2026 Jan 9;27(3):629–53. doi: 10.1038/s44319-025-00559-6 (PMC12894722; doi:10.1038/s44319-025-00559-6)
Supplement: Supplementary file 4 — Source data Fig. 2 [file 44319_2025_559_MOESM4_ESM.zip › Source data/figure 2/Figure 2A/phenotype test DIM ovexpression flies IN WT background/Candida albicans/20170408 C.albican.xlsx]

## Sheet: Sheet1
Days after injection	Conton-S PBS		Conton-S C.albican		A5001 PBS		A5001 C.albican		W PBS		W C.albican		MyD88 PBS		MyD88 C.albican
0	20	20	20	20	20	20	19	19	20	20	17	18	20	20
1	20	20	20	19	19	18	19	17	20	14	15	17	20	9
2	20	18	19	14	19	17	18	16	20	13	13	15	19	1
3	20	18	19	13	19	15	17	15	20	10	11	12	19	0
4	20	18	19	12	15	13	17	15	20	9	11	12	19
5	20	17	19	12	15	12	16	14	20	9	11	12	18
6	20	17	19	12	15	12	16	12	20	8	11	12	18
7	20	17	19	12	11	11	15	11	20	3	10	10	18
8	20	15	19	12	11	11	14	10	20	3	9	10	18
9	20	15	19	11	11	11	14	10	20	3	8	10	17
10	20	15	19	10	9	9	12	10	20	3	8	9	17
Days after injection	Conton-S PBS		Conton-S C.albican		A5001 PBS		A5001 C.albican		W PBS		W C.albican		MyD88 PBS		MyD88 C.albican
0	100	100	100	100	100	100	100	100	100	100	100	100	100	100
1	100	100	100	95	95	90	100	89.4737	100	70	88.2353	94.4444	100	45
2	100	90	95	70	95	85	94.7368	84.2105	100	65	76.4706	83.3333	95	5
3	100	90	95	65	95	75	89.4737	78.9474	100	50	64.7059	66.6667	95	0
4	100	90	95	60	75	65	89.4737	78.9474	100	45	64.7059	66.6667	95
5	100	85	95	60	75	60	84.2105	73.6842	100	45	64.7059	66.6667	90
6	100	85	95	60	75	60	84.2105	63.1579	100	40	64.7059	66.6667	90
7	100	85	95	60	55	55	78.9474	57.8947	100	15	58.8235	55.5556	90
8	100	75	95	60	55	55	73.6842	52.6316	100	15	52.9412	55.5556	90
9	100	75	95	55	55	55	73.6842	52.6316	100	15	47.0588	55.5556	85
10	100	75	95	50	45	45	63.1579	52.6316	100	15	47.0588	50	85
Days after injection	TO1 PBS		TO1 C.albican		TO2 PBS		TO2 C.albican		TO6 PBS		TO6 C.albican		TO8 PBS		TO8 C.albican
0	10	17	15	15	20	9	8		14	13	16	15	10	9	12
1	10	14	10	13	20	8	7		14	12	13	15	10	9	12
2	10	12	8	12	20	7	6		14	11	13	14	10	9	11
3	10	10	8	10	20	7	5		13	10	10	13	10	9	10
4	9	10	8	10	20	7	5		13	9	9	12	10	9	7
5	9	10	8	10	20	7	4		13	9	9	11	10	8	7
6	9	10	8	10	20	6	4		12	9	9	9	10	8	7
7	9	10	8	10	20	6	4		12	9	9	9	10	8	7
8	9	10	8	10	20	6	4		12	9	9	9	10	8	7
9	9	10	8	10	20	6	4		12	9	9	9	10	7	7
10	9	10	8	10	20	6	4		10	9	9	7	9	7	7
Days after injection	TO1 PBS		TO1 C.albican		TO2 PBS		TO2 C.albican		TO6 PBS		TO6 C.albican		TO8 PBS		TO8 C.albican
0	100	100	100	100	100	100	100		100	100	100	100	100	100	100
1	100	82.3529	66.6667	86.6667	100	88.8889	87.5		100	92.3077	81.25	100	100	100	100
2	100	70.5882	53.3333	80	100	77.7778	75		100	84.6154	81.25	93.3333	100	100	91.6667
3	100	58.8235	53.3333	66.6667	100	77.7778	62.5		92.8571	76.9231	62.5	86.6667	100	100	83.3333
4	90	58.8235	53.3333	66.6667	100	77.7778	62.5		92.8571	69.2308	56.25	80	100	100	58.3333
5	90	58.8235	53.3333	66.6667	100	77.7778	50		92.8571	69.2308	56.25	73.3333	100	88.8889	58.3333
6	90	58.8235	53.3333	66.6667	100	66.6667	50		85.7143	69.2308	56.25	60	100	88.8889	58.3333
7	90	58.8235	53.3333	66.6667	100	66.6667	50		85.7143	69.2308	56.25	60	100	88.8889	58.3333
8	90	58.8235	53.3333	66.6667	100	66.6667	50		85.7143	69.2308	56.25	60	100	88.8889	58.3333
9	90	58.8235	53.3333	66.6667	100	66.6667	50		85.7143	69.2308	56.25	60	100	77.7778	58.3333
10	90	58.8235	53.3333	66.6667	100	66.6667	50		71.4286	69.2308	56.25	46.6667	90	77.7778	58.3333
Days after injection	TO9 PBS		TO9 C.albican		TO12 PBS		TO12 C.albican		TO14 PBS		TO14 C.albican		TO13 PBS		TO13 C.albican
0	20	20	20	20	20	20	13	21	20	14	14		20	13	14	14
1	20	19	19	19	20	19	13	18	20	14	9		20	13	12	13
2	20	17	16	18	20	17	12	16	20	13	7		20	12	10	9
3	20	15	12	17	20	17	12	16	20	10	7		20	11	9	8
4	20	14	12	16	20	16	12	16	20	9	7		20	11	9	7
5	20	13	12	15	20	16	11	13	20	8	7		20	11	9	7
6	20	13	12	15	20	15	11	13	20	8	7		20	11	9	7
7	20	13	12	15	20	15	10	13	20	7	7		20	11	9	7
8	20	12	11	15	20	15	10	13	20	7	7		20	11	9	7
9	20	12	10	14	20	15	10	13	20	6	7		20	10	9	7
10	20	12	10	14	20	14	9	12	20	5	7		20	10	9	6
Days after injection	TO9 PBS		TO9 C.albican		TO12 PBS		TO12 C.albican		TO14 PBS		TO14 C.albican		TO13 PBS		TO13 C.albican
0	100	100	100	100	100	100	100	100	100	100	100		100	100	100	100
1	100	95	95	95	100	95	100	85.7143	100	100	64.2857		100	100	85.7143	92.8571
2	100	85	80	90	100	85	92.3077	76.1905	100	92.8571	50		100	92.3077	71.4286	64.2857
3	100	75	60	85	100	85	92.3077	76.1905	100	71.4286	50		100	84.6154	64.2857	57.1429
4	100	70	60	80	100	80	92.3077	76.1905	100	64.2857	50		100	84.6154	64.2857	50
5	100	65	60	75	100	80	84.6154	61.9048	100	57.1429	50		100	84.6154	64.2857	50
6	100	65	60	75	100	75	84.6154	61.9048	100	57.1429	50		100	84.6154	64.2857	50
7	100	65	60	75	100	75	76.9231	61.9048	100	50	50		100	84.6154	64.2857	50
8	100	60	55	75	100	75	76.9231	61.9048	100	50	50		100	84.6154	64.2857	50
9	100	60	50	70	100	75	76.9231	61.9048	100	42.8571	50		100	76.9231	64.2857	50
10	100	60	50	70	100	70	69.2308	57.1429	100	35.7143	50		100	76.9231	64.2857	42.8571
