# Supplementary material for: Distinct Bomanins at the Drosophila 55C locus function in resistance and resilience to infections
Source: EMBO Rep. 2026 Jan 9;27(3):629–53. doi: 10.1038/s44319-025-00559-6 (PMC12894722; doi:10.1038/s44319-025-00559-6)
Supplement: Supplementary file 4 — Source data Fig. 2 [file 44319_2025_559_MOESM4_ESM.zip › Source data/figure 2/Figure 2A/phenotype test DIM ovexpression flies IN WT background/Candida albicans/20170425 C.albicans 3 4 5 10 10-cs.xlsx]

## Sheet: Sheet1
Days after infection	Canton-S PBS	Canton-S C.albicans			W PBS	W C.albicans			MyD88 PBS	MyD88 C.albicans			CG15066 IM23 PBS	CG15066 IM23 C.albicans
0	20	20	20	21	20	15	11	15	20	20	18	18	20	18	18	19
1	20	19	19	19	20	14	6	8	20	3	3	6	20	17	17	18
2	20	8	13	8	18	7	5	1	19	0	1	3	20	11	12	12
3	20	6	10	6	17	5	5	1	19		1	2	20	11	11	7
4	18	5	8	4	17	5	4	1	19		1	2	20	9	11	7
5	17	5	8	4	17	4	3	1	19		1	2	20	9	11	7
6	17	5	8	4	17	4	3	1	19		1	1	20	8	10	7
7	17	4	8	4	16	4	3	1	19		1	1	19	8	10	7
8	17	4	8	4	16	4	3	1	19		1	1	18	8	9	7
9	16	4	8	4	16	4	2	1	19		1	0	18	8	9	7
10	16	3	8	4	16	4	2	1	19		1		18	8	8	7
Days after infection	Canton-S PBS	Canton-S C.albicans			W PBS	W C.albicans			MyD88 PBS	MyD88 C.albicans			CG15066 IM23 PBS	CG15066 IM23 C.albicans
0	100	100	100	100	100	100	100	100	100	100	100	100	100	100	100	100
1	100	95	95	90.4762	100	93.3333	54.5455	53.3333	100	15	16.6667	33.3333	100	94.4444	94.4444	94.7368
2	100	40	65	38.0952	90	46.6667	45.4545	6.66667	95	0	5.55556	16.6667	100	61.1111	66.6667	63.1579
3	100	30	50	28.5714	85	33.3333	45.4545	6.66667	95		5.55556	11.1111	100	61.1111	61.1111	36.8421
4	90	25	40	19.0476	85	33.3333	36.3636	6.66667	95		5.55556	11.1111	100	50	61.1111	36.8421
5	85	25	40	19.0476	85	26.6667	27.2727	6.66667	95		5.55556	11.1111	100	50	61.1111	36.8421
6	85	25	40	19.0476	85	26.6667	27.2727	6.66667	95		5.55556	5.55556	100	44.4444	55.5556	36.8421
7	85	20	40	19.0476	80	26.6667	27.2727	6.66667	95		5.55556	5.55556	95	44.4444	55.5556	36.8421
8	85	20	40	19.0476	80	26.6667	27.2727	6.66667	95		5.55556	5.55556	90	44.4444	50	36.8421
9	80	20	40	19.0476	80	26.6667	18.1818	6.66667	95		5.55556	0	90	44.4444	50	36.8421
10	80	15	40	19.0476	80	26.6667	18.1818	6.66667	95		5.55556		90	44.4444	44.4444	36.8421
Days after infection	CG15066-CS IM23 PBS	CG15066-CS IM23 C.albicans			CG43202 PBS	CG43202 C.albicans			CG16836 IM28 PBS	CG16836 IM28 C.albicans			CG18107 IM1b PBS	CG18107 IM1b C.albicans
0	20	20	20	20	20	20	21	19	20	15	17	19	20	18	18	20
1	20	17	12	18	20	15	17	17	20	13	15	17	20	15	17	19
2	20	16	12	10	20	11	14	14	20	11	12	12	20	10	17	14
3	20	14	11	7	20	9	12	12	20	8	10	8	20	9	12	13
4	20	14	11	7	19	9	10	12	20	8	9	8	20	9	10	11
5	20	12	11	6	19	9	10	12	19	5	9	8	20	8	10	11
6	20	12	10	6	19	9	10	11	19	5	8	8	20	8	9	11
7	20	12	8	6	18	9	9	11	19	5	8	8	20	8	8	11
8	20	12	8	6	18	9	8	10	19	5	8	8	20	8	8	11
9	20	12	8	5	18	9	8	9	19	5	8	8	20	8	8	10
10	19	12	7	5	18	9	8	9	19	3	8	8	20	8	7	10
Days after infection	CG15066-CS IM23 PBS	CG15066-CS IM23 C.albicans			CG43202 PBS	CG43202 C.albicans			CG16836 IM28 PBS	CG16836 IM28 C.albicans			CG18107 IM1b PBS	CG18107 IM1b C.albicans
0	100	100	100	100	100	100	100	100	100	100	100	100	100	100	100	100
1	100	85	60	90	100	75	80.9524	89.4737	100	86.6667	88.2353	89.4737	100	83.3333	94.4444	95
2	100	80	60	50	100	55	66.6667	73.6842	100	73.3333	70.5882	63.1579	100	55.5556	94.4444	70
3	100	70	55	35	100	45	57.1429	63.1579	100	53.3333	58.8235	42.1053	100	50	66.6667	65
4	100	70	55	35	95	45	47.619	63.1579	100	53.3333	52.9412	42.1053	100	50	55.5556	55
5	100	60	55	30	95	45	47.619	63.1579	95	33.3333	52.9412	42.1053	100	44.4444	55.5556	55
6	100	60	50	30	95	45	47.619	57.8947	95	33.3333	47.0588	42.1053	100	44.4444	50	55
7	100	60	40	30	90	45	42.8571	57.8947	95	33.3333	47.0588	42.1053	100	44.4444	44.4444	55
8	100	60	40	30	90	45	38.0952	52.6316	95	33.3333	47.0588	42.1053	100	44.4444	44.4444	55
9	100	60	40	25	90	45	38.0952	47.3684	95	33.3333	47.0588	42.1053	100	44.4444	44.4444	50
10	95	60	35	25	90	45	38.0952	47.3684	95	20	47.0588	42.1053	100	44.4444	38.8889	50
