# Supplementary material for: Distinct Bomanins at the Drosophila 55C locus function in resistance and resilience to infections
Source: EMBO Rep. 2026 Jan 9;27(3):629–53. doi: 10.1038/s44319-025-00559-6 (PMC12894722; doi:10.1038/s44319-025-00559-6)
Supplement: Supplementary file 4 — Source data Fig. 2 [file 44319_2025_559_MOESM4_ESM.zip › Source data/figure 2/Figure 2A/phenotype test DIM ovexpression flies IN WT background/Candida albicans/20170604 C.albicans 11 13 14 repeat second time.xlsx]

## Sheet: Sheet1
Days after injection	WT PBS	WT C.albicans			MyD88 PBS	MyD88 C.albicans			CG18108(IM1) PBS	CG18108(IM1) C.albicans			Drs PBS	Drs C.albicans			Drs(Rv) PBS	Drs(Rv) C.albicans
0	20	18	19	19	20	20	20	17	20	20	16	19	25	25	25	23	19	19	23	18
1	20	16	18	19	20	11	9	5	20	20	14	17	25	22	24	21	19	18	23	17
2	20	14	14	15	19	5	4	2	20	19	13	16	25	22	23	17	19	18	22	15
3	20	13	14	15	18	3	4	1	20	17	11	15	25	21	21	15	19	16	20	11
4	20	12	12	11	18	2	4	1	20	16	11	15	25	21	21	11	19	14	20	11
5	20	12	11	11	18	2	4	1	20	16	11	14	25	18	20	9	19	14	20	10
6	20	11	10	11	17	2	3	1	20	16	11	14	25	18	18	9	19	14	18	10
7	19	10	10	10	17	0	3	1	20	16	10	14	25	17	17	9	19	13	18	9
8	19	8	10	10	17		3	1	20	16	9	14	25	16	15	9	19	13	17	9
9	19	8	10	10	17		3	1	20	15	9	13	25	16	14	8	19	12	17	8
10	19	8	10	10	17		3	1	20	15	9	13	25	16	12	8	19	12	17	8
11	19	8	10	10	17		3	1	20	14	9	12	25	15	11	7	19	12	17	8
Days after injection	WT PBS	WT C.albicans			MyD88 PBS	MyD88 C.albicans			CG18108(IM1) PBS	CG18108(IM1) C.albicans			Drs PBS	Drs C.albicans			Drs(Rv) PBS	Drs(Rv) C.albicans
0	100	100	100	100	100	100	100	100	100	100	100	100	100	100	100	100	100	100	100	100
1	100	88.8889	94.7368	100	100	55	45	29.4118	100	100	87.5	89.4737	100	88	96	91.3043	100	94.7368	100	94.4444
2	100	77.7778	73.6842	78.9474	95	25	20	11.7647	100	95	81.25	84.2105	100	88	92	73.913	100	94.7368	95.6522	83.3333
3	100	72.2222	73.6842	78.9474	90	15	20	5.88235	100	85	68.75	78.9474	100	84	84	65.2174	100	84.2105	86.9565	61.1111
4	100	66.6667	63.1579	57.8947	90	10	20	5.88235	100	80	68.75	78.9474	100	84	84	47.8261	100	73.6842	86.9565	61.1111
5	100	66.6667	57.8947	57.8947	90	10	20	5.88235	100	80	68.75	73.6842	100	72	80	39.1304	100	73.6842	86.9565	55.5556
6	100	61.1111	52.6316	57.8947	85	10	15	5.88235	100	80	68.75	73.6842	100	72	72	39.1304	100	73.6842	78.2609	55.5556
7	95	55.5556	52.6316	52.6316	85	0	15	5.88235	100	80	62.5	73.6842	100	68	68	39.1304	100	68.4211	78.2609	50
8	95	44.4444	52.6316	52.6316	85	0	15	5.88235	100	80	56.25	73.6842	100	64	60	39.1304	100	68.4211	73.913	50
9	95	44.4444	52.6316	52.6316	85	0	15	5.88235	100	75	56.25	68.4211	100	64	56	34.7826	100	63.1579	73.913	44.4444
10	95	44.4444	52.6316	52.6316	85	0	15	5.88235	100	75	56.25	68.4211	100	64	48	34.7826	100	63.1579	73.913	44.4444
11	95	44.4444	52.6316	52.6316	85	0	15	5.88235	100	70	56.25	63.1579	100	60	44	30.4348	100	63.1579	73.913	44.4444
