# Supplementary material for: Distinct Bomanins at the Drosophila 55C locus function in resistance and resilience to infections
Source: EMBO Rep. 2026 Jan 9;27(3):629–53. doi: 10.1038/s44319-025-00559-6 (PMC12894722; doi:10.1038/s44319-025-00559-6)
Supplement: Supplementary file 4 — Source data Fig. 2 [file 44319_2025_559_MOESM4_ESM.zip › Source data/figure 2/Figure 2A/phenotype test DIM ovexpression flies IN WT background/Candida albicans/20180923 C.a 29degree T05 Homo 06 08 10 11 13 14 10-CS.xlsx]

## Sheet: Sheet1
days post infection	MyD88 PBS	MyD88 C.a	A5001 PBS	A5001 C.a 1	A5001 C.a 2	A5001 C.a 3	T06 Homo PBS	T06 Homo C.a 1	T06 Homo C.a 2	T06 Homo C.a 3	T06 Homo C.a 4	T05 PBS	T05 C.a 1	T05 C.a 2	T010 Homo PBS	T010 Homo C.a 1	T010 Homo C.a 2	T010 Homo C.a 3	T08 PBS	T08 C.a 1	T011 Homo PBS	T011 Homo C.a	T013 Homo PBS	T013 Homo C.a 1	T013 Homo C.a 2	T014 Homo C.a	T010-CS C.a
1	1
1	1
2	1
2	1
3	1
3	1
4	1
5	1
5	1
5	1
6	1
12	1
13	1
13	1
13	1
14	1
15	1
15	1
17	1
1		1
1		1
1		1
1		1
1		1
1		1
1		1
1		1
1		1
1		1
1		1
1		1
1		1
1		1
1		1
1		1
2		1
2		1
3		1
3		1
1			1
3			1
5			1
6			1
7			1
9			1
9			1
11			1
12			1
13			1
13			1
14			1
15			1
17			1
17			0
17			0
17			0
17			0
17			0
1				1
1				1
1				1
1				1
1				1
1				1
1				1
1				1
1				1
2				1
2				1
3				1
3				1
3				1
3				1
3				1
4				1
5				1
12				1
13				1
16				1
1					1
1					1
1					1
1					1
2					1
2					1
2					1
2					1
3					1
3					1
4					1
4					1
5					1
5					1
5					1
7					1
11					1
13					1
16					1
17					0
1						1
1						1
1						1
1						1
1						1
2						1
2						1
2						1
2						1
2						1
5						1
5						1
8						1
11						1
13						1
17						1
17						0
17						0
2							1
4							1
9							1
13							1
15							1
16							1
16							1
17							1
17							0
17							0
17							0
17							0
17							0
17							0
17							0
17							0
17							0
1								1
1								1
1								1
2								1
8								1
17								1
17								0
17								0
17								0
17								0
1									1
1									1
1									1
2									1
2									1
2									1
2									1
2									1
2									1
2									1
3									1
5									1
8									1
8									1
15									1
17									1
17									0
17									0
17									0
17									0
1										1
1										1
1										1
2										1
2										1
2										1
2										1
2										1
2										1
2										1
3										1
3										1
3										1
3										1
3										1
3										1
1											1
1											1
1											1
1											1
1											1
1											1
2											1
2											1
2											1
2											1
3											1
3											1
3											1
4											1
11											1
14											1
17											0
17											0
2												1
4												1
8												1
9												1
9												1
13												1
14												1
14												1
17												0
17												0
17												0
17												0
17												0
17												0
17												0
1													1
1													1
1													1
1													1
1													1
2													1
2													1
2													1
3													1
3													1
3													1
3													1
4													1
6													1
7													1
9													1
12													1
17													0
17													0
17													0
1														1
2														1
2														1
2														1
2														1
2														1
3														1
4														1
5														1
5														1
6														1
9														1
13														1
14														1
16														1
17														0
17														0
17														0
17														0
17														0
2															1
4															1
7															1
7															1
9															1
11															1
11															1
12															1
13															1
14															1
14															1
14															1
15															1
15															1
16															1
16															1
17															1
1																1
1																1
1																1
1																1
2																1
2																1
2																1
2																1
2																1
2																1
2																1
2																1
3																1
3																1
8																1
17																1
17																1
17																0
1																	1
1																	1
1																	1
2																	1
2																	1
2																	1
2																	1
2																	1
11																	1
14																	1
1																		1
1																		1
1																		1
1																		1
1																		1
2																		1
2																		1
2																		1
2																		1
3																		1
3																		1
7																		1
7																		1
15																		1
17																		0
1																			1
1																			1
2																			1
3																			1
3																			1
4																			1
7																			1
8																			1
12																			1
12																			1
13																			1
13																			1
15																			1
15																			1
16																			1
16																			1
16																			1
17																			0
1																				1
1																				1
1																				1
1																				1
2																				1
2																				1
2																				1
3																				1
3																				1
3																				1
14																				1
17																				0
17																				0
17																				0
17																				0
2																					1
2																					1
10																					1
10																					1
10																					1
11																					1
13																					1
14																					1
14																					1
17																					1
17																					1
17																					1
1																						1
1																						1
1																						1
2																						1
2																						1
2																						1
2																						1
2																						1
2																						1
2																						1
2																						1
2																						1
2																						1
3																						1
3																						1
13																						1
8																							1
11																							1
13																							1
13																							1
14																							1
14																							1
14																							1
15																							1
15																							1
17																							1
17																							1
17																							1
17																							0
17																							0
17																							0
17																							0
17																							0
17																							0
17																							0
17																							0
1																								1
1																								1
1																								1
1																								1
2																								1
2																								1
2																								1
2																								1
2																								1
2																								1
6																								1
6																								1
13																								1
13																								1
13																								1
13																								1
13																								1
13																								1
13																								1
13																								1
13																								1
13																								1
16																								1
1																									1
1																									1
1																									1
2																									1
2																									1
2																									1
2																									1
2																									1
3																									1
3																									1
4																									1
4																									1
5																									1
8																									1
15																									1
15																									1
16																									1
17																									1
17																									0
17																									0
17																									0
17																									0
1																										1
1																										1
2																										1
2																										1
2																										1
3																										1
3																										1
3																										1
3																										1
3																										1
4																										1
4																										1
4																										1
10																										1
12																										1
17																										0
17																										0
17																										0
1																											1
1																											1
1																											1
1																											1
1																											1
1																											1
2																											1
2																											1
3																											1
3																											1
3																											1
3																											1
4																											1
7																											1
8																											1
17																											1
17																											1
17																											0
