# Supplementary material for: Distinct Bomanins at the Drosophila 55C locus function in resistance and resilience to infections
Source: EMBO Rep. 2026 Jan 9;27(3):629–53. doi: 10.1038/s44319-025-00559-6 (PMC12894722; doi:10.1038/s44319-025-00559-6)
Supplement: Supplementary file 4 — Source data Fig. 2 [file 44319_2025_559_MOESM4_ESM.zip › Source data/figure 2/Figure 2A/phenotype test DIM ovexpression flies IN WT background/Candida albicans/20190108 C.a all items second repeat.xlsx]

## Sheet: Sheet1
Days	W PBS	W C.a	A5001 PBS	A5001 C.a	MyD88 PBS	MyD88 C.a	TO1 PBS	TO1 C.a	TO2 PBS	TO2 C.a	TO3 PBS	TO3 C.a	TO4 PBS	TO4 C.a	TO5 PBS	TO5 C.a	TO6 PBS	TO6 C.a	TO7 PBS	TO7 C.a	TO8 PBS	TO8 C.a	TO9 PBS	TO9 C.a	TO10 PBS	TO10 C.a	TO11 PBS	TO11 C.a	TO12 PBS	TO12 C.a	TO13 PBS	TO13 C.a	TO14 PBS	TO14 C.a	TO10-CS PBS	TO10-CS C.a
10	0
10	0
10	0
10	0
10	0
10	0
10	0
10	0
10	0
10	0
10	0
10	0
10	0
10	0
10	0
10	0
10	0
10	0
10	0
10	0
10	0
10	0
2		1
2		1
2		1
2		1
3		1
3		1
4		1
6		1
7		1
9		1
10		0
10		0
10		0
10		0
10		0
10		0
10		0
10		0
10		0
10		0
10		0
10		0
10		0
10			0
10			0
10			0
10			0
10			0
10			0
10			0
10			0
10			0
10			0
10			0
10			0
10			0
10			0
10			0
10			0
10			0
1				1
1				1
2				1
2				1
2				1
2				1
2				1
7				1
7				1
7				1
7				1
7				1
8				1
10				0
10				0
10				0
10				0
10				0
10				0
3					1
10					0
10					0
10					0
10					0
10					0
10					0
10					0
10					0
10					0
10					0
10					0
10					0
10					0
10					0
10					0
10					0
1						1
1						1
1						1
1						1
1						1
1						1
1						1
1						1
1						1
1						1
1						1
1						1
1						1
1						1
1						1
2						1
2						1
2						1
2						1
2						1
2						1
2						1
2						1
1							1
10							0
10							0
10							0
10							0
10							0
10							0
10							0
10							0
10							0
10							0
10							0
10							0
10							0
10							0
10							0
10							0
10							0
10							0
10							0
10							0
1								1
1								1
1								1
2								1
2								1
2								1
3								1
10								0
10								0
10								0
10								0
10								0
10								0
10								0
10								0
10								0
10								0
10								0
10								0
10								0
10								0
1									1
1									1
1									1
2									1
10									0
10									0
10									0
10									0
10									0
10									0
10									0
10									0
10									0
10									0
10									0
10									0
10									0
10									0
10									0
2										1
2										1
8										1
10										0
10										0
10										0
10										0
10										0
10										0
10										0
10										0
10										0
10										0
10										0
10										0
10										0
10										0
2											1
2											1
2											1
10											0
10											0
10											0
10											0
10											0
10											0
10											0
10											0
10											0
10											0
10											0
10											0
10											0
10											0
10											0
10											0
10											0
2												1
2												1
2												1
3												1
3												1
4												1
8												1
8												1
10												0
1													1
10													0
10													0
10													0
10													0
10													0
10													0
10													0
10													0
10													0
10													0
10													0
10													0
10													0
10													0
10													0
10													0
10													0
10													0
1														1
1														1
1														1
1														1
2														1
2														1
2														1
2														1
2														1
3														1
3														1
3														1
3														1
5														1
8														1
10														0
10														0
10														0
10														0
10														0
10														0
10															0
10															0
10															0
10															0
10															0
10															0
10															0
10															0
10															0
10															0
10															0
10															0
10															0
10															0
10															0
10															0
10															0
1																1
1																1
3																1
3																1
3																1
6																1
7																1
10																0
10																0
10																0
10																0
10																0
10																0
10																0
10																0
10																0
10																0
10																0
10																0
10																0
1																	1
2																	1
8																	1
10																	0
10																	0
10																	0
10																	0
10																	0
10																	0
10																	0
10																	0
10																	0
10																	0
10																	0
10																	0
10																	0
10																	0
10																	0
10																	0
10																	0
1																		1
1																		1
2																		1
3																		1
8																		1
9																		1
10																		0
10																		0
10																		0
10																		0
10																		0
10																		0
10																		0
10																		0
10																		0
10																		0
10																		0
10																		0
10																		0
10																		0
1																			1
2																			1
2																			1
2																			1
7																			1
10																			0
10																			0
10																			0
10																			0
10																			0
10																			0
10																			0
10																			0
10																			0
10																			0
10																			0
10																			0
10																			0
10																			0
10																			0
10																			0
2																				1
2																				1
2																				1
2																				1
3																				1
3																				1
4																				1
5																				1
10																				0
10																				0
10																				0
10																				0
10																				0
10																				0
10																				0
10																				0
10																				0
10																				0
10																				0
10																				0
1																					1
2																					1
3																					1
3																					1
3																					1
3																					1
3																					1
3																					1
4																					1
4																					1
10																					0
10																					0
10																					0
10																					0
10																					0
10																					0
10																					0
10																					0
10																					0
10																					0
10																					0
10																					0
10																					0
10																					0
10																					0
10																					0
10																					0
1																						1
1																						1
2																						1
2																						1
2																						1
3																						1
3																						1
8																						1
8																						1
10																						0
10																						0
10																						0
10																						0
10																						0
10																						0
10																						0
10																						0
10																						0
10																						0
10																						0
1																							1
7																							1
10																							0
10																							0
10																							0
10																							0
10																							0
10																							0
10																							0
10																							0
10																							0
10																							0
10																							0
10																							0
10																							0
10																							0
10																							0
10																							0
10																							0
10																							0
10																							0
10																							0
1																								1
1																								1
1																								1
2																								1
2																								1
2																								1
2																								1
3																								1
3																								1
3																								1
3																								1
6																								1
8																								1
10																								0
10																								0
10																								0
10																								0
10																								0
8																									1
10																									0
10																									0
10																									0
10																									0
10																									0
10																									0
10																									0
10																									0
10																									0
10																									0
10																									0
10																									0
10																									0
10																									0
10																									0
10																									0
1																										1
2																										1
2																										1
2																										1
3																										1
5																										1
8																										1
10																										0
10																										0
10																										0
10																										0
10																										0
10																										0
10																										0
10																										0
10																										0
10																										0
10																											0
10																											0
10																											0
10																											0
10																											0
10																											0
10																											0
10																											0
10																											0
10																											0
10																											0
10																											0
10																											0
10																											0
10																											0
10																											0
10																											0
1																												1
2																												1
3																												1
4																												1
4																												1
4																												1
10																												0
10																												0
10																												0
10																												0
10																												0
10																												0
10																												0
10																												0
10																												0
10																												0
10																												0
10																												0
10																												0
2																													1
10																													0
10																													0
10																													0
10																													0
10																													0
10																													0
10																													0
10																													0
10																													0
10																													0
10																													0
10																													0
10																													0
10																													0
10																													0
10																													0
10																													0
10																													0
10																													0
6																														1
9																														1
10																														0
10																														0
10																														0
10																														0
10																														0
10																														0
10																														0
10																														0
10																														0
10																														0
10																														0
2																															1
10																															0
10																															0
10																															0
10																															0
10																															0
10																															0
10																															0
10																															0
10																															0
10																															0
10																															0
10																															0
1																																1
2																																1
3																																1
3																																1
7																																1
10																																0
10																																0
10																																0
10																																0
10																																0
10																																0
10																																0
10																																0
10																																0
10																																0
10																																0
10																																0
10																																0
10																																0
10																																0
10																																0
10																																0
10																																	0
10																																	0
10																																	0
10																																	0
10																																	0
10																																	0
10																																	0
10																																	0
10																																	0
10																																	0
10																																	0
10																																	0
10																																	0
10																																	0
10																																	0
10																																	0
10																																	0
2																																		1
2																																		1
2																																		1
2																																		1
2																																		1
2																																		1
2																																		1
3																																		1
6																																		1
6																																		1
10																																		0
10																																		0
10																																		0
10																																		0
10																																		0
10																																		0
10																																		0
10																																		0
10																																		0
10																																		0
10																																		0
10																																		0
10																																			0
10																																			0
10																																			0
10																																			0
10																																			0
10																																			0
10																																			0
10																																			0
10																																			0
10																																			0
10																																			0
10																																			0
10																																			0
10																																			0
10																																			0
10																																			0
10																																			0
1																																				1
1																																				1
1																																				1
1																																				1
2																																				1
2																																				1
2																																				1
2																																				1
2																																				1
2																																				1
6																																				1
10																																				0
10																																				0
10																																				0
10																																				0
10																																				0
10																																				0
10																																				0
10																																				0
10																																				0
