# Supplementary material for: Distinct Bomanins at the Drosophila 55C locus function in resistance and resilience to infections
Source: EMBO Rep. 2026 Jan 9;27(3):629–53. doi: 10.1038/s44319-025-00559-6 (PMC12894722; doi:10.1038/s44319-025-00559-6)
Supplement: Supplementary file 4 — Source data Fig. 2 [file 44319_2025_559_MOESM4_ESM.zip › Source data/figure 2/Figure 2A/phenotype test DIM ovexpression flies IN WT background/Candida albicans/C.a 20180921 29degree stock1 5 6 8 10 10-cs 11 13 14homo cross with ubi at 18.xlsx]

## Sheet: Sheet1
Days post infection	MyD88 PBS	MyD88 C.a 1	MyD88 C.a 2	A5001 PBS	A5001 C.a 1	A5001 C.a 2	T06 Homo PBS	T06 c.a1	T06 c.a 2	T06 c.a 3	T06 c.a 4	T05 PBS	T05 c.a 1	T05 c.a 2	T08 Homo PBS	T08 Homo c.a 1	T011 Homo PBS	T011 Homo c.a 1	T013 Homo PBS	T013 Homo c.a 1	T013 Homo c.a 2	T010 Homo PBS	T010 Homo c.a 1	T010 Homo c.a 2	T010 Homo c.a 3	T010-CS c.a	T014 Homo c.a
1	1
1	1
2	1
2	1
3	1
3	1
4	1
5	1
5	1
5	1
6	1
12	1
13	1
13	1
13	1
14	1
14	0
14	0
14	0
1		1
1		1
1		1
1		1
1		1
1		1
1		1
1		1
1		1
1		1
1		1
1		1
1		1
1		1
1		1
1		1
2		1
2		1
3		1
3		1
1			1
1			1
1			1
1			1
1			1
2			1
2			1
2			1
2			1
2			1
5			1
5			1
8			1
11			1
13			1
14			0
14			0
14			0
14			0
1				1
3				1
5				1
6				1
7				1
9				1
9				1
11				1
12				1
13				1
13				1
14				1
14				1
14				1
14				1
14				1
14				1
14				1
14				1
1					1
1					1
1					1
1					1
2					1
2					1
2					1
2					1
3					1
3					1
4					1
4					1
5					1
5					1
5					1
7					1
11					1
13					1
14					1
14
1						1
1						1
1						1
1						1
1						1
1						1
1						1
1						1
1						1
2						1
2						1
3						1
3						1
3						1
3						1
3						1
4						1
5						1
12						1
13						1
14						1
2							1
4							1
9							1
13							1
14							0
14							0
14							0
14							0
14							0
14							0
14							0
14							0
14							0
14							0
14							0
14							0
14							0
1								1
1								1
1								1
2								1
8								1
14								0
14								0
14								0
14								0
14								0
1									1
1									1
1									1
2									1
2									1
2									1
2									1
2									1
2									1
2									1
2									1
3									1
5									1
8									1
8									1
14									0
14									0
14									0
1										1
1										1
1										1
1										1
1										1
1										1
2										1
2										1
2										1
2										1
3										1
3										1
3										1
3										1
3										1
4										1
11										1
14										0
14										0
14											1
1											1
1											1
1											1
2											1
2											1
2											1
2											1
2											1
2											1
2											1
3											1
3											1
3											1
3											1
3											1
3											1
3											1
2												1
4												1
8												1
9												1
9												1
13												1
14												0
14												0
14												0
14												0
14												0
14												0
14												0
14												0
14												0
14												0
14												0
1													1
2													1
2													1
2													1
2													1
2													1
3													1
4													1
5													1
5													1
6													1
9													1
13													1
14													0
14													0
14													0
14													0
1														1
1														1
1														1
1														1
1														1
2														1
2														1
2														1
3														1
3														1
3														1
3														1
4														1
6														1
7														1
9														1
12														1
14														0
14														0
14														0
1															1
1															1
2															1
3															1
3															1
4															1
7															1
8															1
12															1
12															1
13															1
13															1
14															0
14															0
14															0
14															0
14															0
14															0
1
1																1
1																1
1																1
1																1
1																1
2																1
2																1
2																1
3																1
3																1
3																1
14																1
14																0
14																0
2																	1
2																	1
10																	1
10																	1
10																	1
11																	1
11																	1
11																	1
11																	1
11																	1
11																	1
11																	1
11																	1
11																	1
11																	1
11																	1
12																	1
13																	1
13																	1
14																	0
14																	0
14																	0
1																		1
1																		1
1																		1
2																		1
2																		1
2																		1
2																		1
2																		1
2																		1
2																		1
2																		1
2																		1
2																		1
2																		1
3																		1
3																		1
13																		1
8																			1
11																			1
13																			1
13																			1
14																			1
14																			1
14																			1
14																			0
14																			0
14																			0
14																			0
14																			0
14																			0
14																			0
14																			0
14																			0
14																			0
14																			0
14																			0
1																				1
1																				1
1																				1
1																				1
2																				1
2																				1
2																				1
2																				1
2																				1
2																				1
6																				1
6																				1
13																				1
14																				0
14																				0
1																					1
1																					1
1																					1
2																					1
2																					1
2																					1
2																					1
2																					1
3																					1
3																					1
4																					1
4																					1
5																					1
8																					1
14																					0
14																					0
14																					0
14																					0
14																					0
14																					0
14																					0
2																						1
4																						1
7																						1
7																						1
9																						1
11																						1
11																						1
12																						1
13																						1
14																						1
14																						1
14																						1
14																						0
14																						0
14																						0
14																						0
14																						0
1																							1
1																							1
1																							1
1																							1
2																							1
2																							1
2																							1
2																							1
2																							1
2																							1
2																							1
2																							1
2																							1
3																							1
3																							1
8																							1
14																							0
14																							0
14																							0
1																								1
1																								1
1																								1
2																								1
2																								1
2																								1
2																								1
2																								1
11																								1
13																								1
1																									1
1																									1
1																									1
1																									1
1																									1
2																									1
2																									1
2																									1
2																									1
3																									1
3																									1
7																									1
7																									1
14																									0
14																									0
1																										1
1																										1
1																										1
1																										1
1																										1
1																										1
2																										1
2																										1
3																										1
3																										1
3																										1
3																										1
4																										1
7																										1
8																										1
14																										0
14																										0
14																										0
1																											1
1																											1
2																											1
2																											1
2																											1
4																											1
4																											1
4																											1
4																											1
4																											1
5																											1
5																											1
5																											1
9																											1
11																											1
14																											0
