# Supplementary material for: Distinct Bomanins at the Drosophila 55C locus function in resistance and resilience to infections
Source: EMBO Rep. 2026 Jan 9;27(3):629–53. doi: 10.1038/s44319-025-00559-6 (PMC12894722; doi:10.1038/s44319-025-00559-6)
Supplement: Supplementary file 4 — Source data Fig. 2 [file 44319_2025_559_MOESM4_ESM.zip › Source data/figure 2/Figure 2A/phenotype test DIM ovexpression flies IN WT background/Candida albicans/C.a 20190108 2x10^8 6nl stock1-1-16.xlsx]

## Sheet: Sheet1
Days	A5001 PBST	A5001 C.a 1	MyD88 PBST	MyD88 C.a 1	TO1 PBST	TO1 C.a 1	TO1 C.a 2	TO1 C.a 3	TO2 PBST	TO2 C.a 1	TO2 C.a 2	TO2 C.a 3	TO3 PBST	TO3 C.a 1	TO3 C.a 2	TO3 C.a 3	TO4 PBST	TO4 C.a 1	TO4 C.a 2	TO5 PBST	TO5 C.a 1	TO5 C.a 2	TO5 C.a 3	TO6 PBST	TO6 C.a 1	TO6 C.a 2	TO7 PBST	TO7 C.a 1	TO7 C.a 2	TO7 C.a 3	TO8 PBST	TO8 C.a 1	TO8 C.a 2	TO8 C.a 3	TO9 PBST	TO9 C.a 1	TO9 C.a 2	TO9 C.a 3	TO10 PBST	TO10 C.a 1	TO10 C.a 2	TO10 C.a 3	TO10-CS PBST	TO10-CS C.a 1	TO10-CS C.a 2	TO11 PBST	TO11 C.a 1	TO11 C.a 2	TO11 C.a 3
8	0
8	0
8	0
8	0
8	0
8	0
8	0
8	0
8	0
8	0
8	0
8	0
8	0
8	0
8	0
8	0
8	0
8	0
8	0
8	0
8	0
8	0
8	0
8	0
8	0
2		1
2		1
2		1
2		1
2		1
2		1
2		1
2		1
2		1
2		1
3		1
3		1
4		1
7		1
7		1
8		1
8		0
8		0
8		0
8		0
8		0
8		0
8		0
8		0
8		0
2			1
2			1
2			1
2			1
2			1
2			1
8			0
8			0
8			0
8			0
8			0
8			0
8			0
8			0
8			0
8			0
8			0
8			0
8			0
8			0
1				1
1				1
2				1
2				1
2				1
2				1
2				1
2				1
2				1
2				1
2				1
2				1
2				1
2				1
2				1
2				1
2				1
2				1
3				1
4				1
8					0
8					0
8					0
8					0
8					0
8					0
8					0
8					0
8					0
8					0
8					0
8					0
8					0
8					0
8					0
8					0
8					0
8					0
8					0
8					0
8					0
8					0
8					0
8					0
8					0
1						1
1						1
1						1
1						1
1						1
1						1
1						1
2						1
2						1
2						1
2						1
2						1
2						1
2						1
2						1
2						1
2						1
2						1
2						1
2						1
2						1
2						1
3						1
8						1
2							1
2							1
2							1
2							1
2							1
2							1
2							1
2							1
2							1
2							1
2							1
2							1
2							1
2							1
2							1
2							1
2							1
2							1
2							1
2							1
2							1
3							1
8							0
8							0
8							0
1								1
1								1
2								1
2								1
2								1
2								1
2								1
2								1
2								1
2								1
2								1
2								1
2								1
2								1
2								1
2								1
2								1
2								1
2								1
2								1
2								1
2								1
2								1
4								1
8								0
8									0
8									0
8									0
8									0
8									0
8									0
8									0
8									0
8									0
8									0
8									0
8									0
8									0
8									0
8									0
8									0
8									0
8									0
8									0
8									0
8									0
8									0
8									0
8									0
1										1
2										1
2										1
2										1
2										1
2										1
2										1
2										1
2										1
2										1
2										1
2										1
2										1
2										1
2										1
2										1
2										1
2										1
2										1
2										1
2										1
4										1
8										0
3											1
3											1
3											1
3											1
3											1
3											1
3											1
3											1
3											1
4											1
4											1
4											1
4											1
4											1
4											1
4											1
4											1
8											0
8											0
8											0
8											0
8											0
8											0
8											0
8											0
1												1
1												1
1												1
2												1
2												1
2												1
2												1
2												1
2												1
2												1
2												1
2												1
2												1
2												1
2												1
2												1
2												1
2												1
2												1
2												1
2												1
3												1
8													0
8													0
8													0
8													0
8													0
8													0
8													0
8													0
8													0
8													0
8													0
8													0
8													0
8													0
8													0
8													0
8													0
8													0
8													0
8													0
8													0
8													0
8													0
8													0
8													0
1														1
1														1
1														1
1														1
1														1
1														1
1														1
1														1
2														1
2														1
2														1
2														1
2														1
2														1
2														1
2														1
2														1
2														1
2														1
2														1
2														1
2														1
2														1
2														1
4														1
1															1
2															1
2															1
2															1
2															1
2															1
2															1
2															1
2															1
2															1
2															1
2															1
2															1
2															1
2															1
2															1
4															1
4															1
4															1
8															0
8															0
8															0
8															0
8															0
1																1
1																1
1																1
1																1
1																1
1																1
2																1
2																1
2																1
2																1
2																1
2																1
2																1
2																1
2																1
2																1
2																1
2																1
2																1
2																1
2																1
2																1
2																1
8																0	0
8																	0
8																	0
8																	0
8																	0
8																	0
8																	0
8																	0
8																	0
8																	0
8																	0
8																	0
8																	0
8																	0
8																	0
8																	0
8																	0
8																	0
8																	0
8																	0
8																	0
8																	0
8																	0
8																	0
8																	0
8																	0
1																		1
1																		1
2																		1
2																		1
2																		1
2																		1
2																		1
2																		1
2																		1
2																		1
2																		1
2																		1
2																		1
2																		1
2																		1
2																		1
2																		1
2																		1
2																		1
2																		1
3																		1
3																		1
7																		1
8																		0
2																			1
2																			1
2																			1
2																			1
2																			1
2																			1
2																			1
2																			1
2																			1
2																			1
2																			1
2																			1
2																			1
3																			1
3																			1
3																			1
6																			1
8																			1
8																			1
8																			0
8																			0
8																			0
8																			0
8																				0
8																				0
8																				0
8																				0
8																				0
8																				0
8																				0
8																				0
8																				0
8																				0
8																				0
8																				0
8																				0
8																				0
8																				0
8																				0
8																				0
8																				0
8																				0
8																				0
8																				0
8																				0
8																				0
8																				0
8																				0
1																					1
1																					1
1																					1
2																					1
2																					1
2																					1
2																					1
2																					1
2																					1
2																					1
2																					1
2																					1
2																					1
2																					1
2																					1
2																					1
2																					1
2																					1
2																					1
2																					1
2																					1
3																					1
4																					1
8																					0
2																						1
2																						1
2																						1
2																						1
2																						1
2																						1
2																						1
2																						1
2																						1
2																						1
2																						1
2																						1
2																						1
2																						1
2																						1
4																						1
4																						1
8																						0
8																						0
8																						0
2																							1
2																							1
2																							1
2																							1
2																							1
2																							1
2																							1
2																							1
2																							1
2																							1
2																							1
2																							1
2																							1
2																							1
3																							1
3																							1
6																							1
7																							1
7																							1
8																							0
8																							0
8																							0
8																							0
8																							0
8																							0
8																								0
8																								0
8																								0
8																								0
8																								0
8																								0
8																								0
8																								0
8																								0
8																								0
8																								0
8																								0
8																								0
8																								0
8																								0
8																								0
8																								0
8																								0
8																								0
8																								0
8																								0
8																								0
8																								0
8																								0
8																								0
2																									1
2																									1
2																									1
2																									1
2																									1
2																									1
2																									1
2																									1
2																									1
2																									1
2																									1
2																									1
2																									1
2																									1
2																									1
2																									1
3																									1
3																									1
3																									1
4																									1
8																									0
8																									0
8																									0
1																										1
2																										1
2																										1
2																										1
2																										1
2																										1
2																										1
2																										1
2																										1
2																										1
2																										1
2																										1
2																										1
3																										1
3																										1
3																										1
8																										1
8																										1
8																										0
8																										0
8																										0
8																										0
8																										0
8																										0
8																											0
8																											0
8																											0
8																											0
8																											0
8																											0
8																											0
8																											0
8																											0
8																											0
8																											0
8																											0
8																											0
8																											0
8																											0
8																											0
8																											0
8																											0
8																											0
8																											0
8																											0
8																											0
8																											0
8																											0
8																											0
2																												1
2																												1
2																												1
2																												1
2																												1
2																												1
2																												1
2																												1
2																												1
2																												1
2																												1
2																												1
2																												1
2																												1
2																												1
2																												1
8																												0
8																												0
8																												0
1																													1
1																													1
1																													1
1																													1
1																													1
8																													0
8																													0
8																													0
8																													0
8																													0
8																													0
8																													0
2																														1
2																														1
2																														1
2																														1
2																														1
2																														1
2																														1
2																														1
3																														1
6																														1
6																														1
7																														1
8																														0
8																														0
8																														0
8																														0
8																														0
8																														0
8																														0
8																														0
8																														0
8																															0
8																															0
8																															0
8																															0
8																															0
8																															0
8																															0
8																															0
8																															0
8																															0
8																															0
8																															0
8																															0
8																															0
8																															0
8																															0
8																															0
8																															0
8																															0
8																															0
8																															0
8																															0
8																															0
8																															0
8																															0
2																																1
2																																1
2																																1
2																																1
2																																1
2																																1
2																																1
2																																1
2																																1
2																																1
2																																1
2																																1
2																																1
2																																1
2																																1
2																																1
4																																1
8																																0
8																																0
8																																0
8																																0
8																																0
1																																	1
2																																	1
2																																	1
2																																	1
2																																	1
2																																	1
2																																	1
2																																	1
2																																	1
2																																	1
2																																	1
2																																	1
2																																	1
2																																	1
2																																	1
2																																	1
4																																	1
8																																	0
8																																	0
8																																	0
8																																	0
8																																	0
8																																	0
8																																	0
8																																	0
8																																	0
8																																	0
1																																		1
1																																		1
1																																		1
1																																		1
1																																		1
2																																		1
2																																		1
2																																		1
2																																		1
2																																		1
2																																		1
2																																		1
2																																		1
2																																		1
2																																		1
2																																		1
2																																		1
2																																		1
2																																		1
3																																		1
8																																		0
8																																		0
8																																			0
8																																			0
8																																			0
8																																			0
8																																			0
8																																			0
8																																			0
8																																			0
8																																			0
8																																			0
8																																			0
8																																			0
8																																			0
8																																			0
8																																			0
8																																			0
8																																			0
8																																			0
8																																			0
8																																			0
8																																			0
8																																			0
8																																			0
8																																			0
8																																			0
1																																				1
1																																				1
1																																				1
1																																				1
1																																				1
2																																				1
2																																				1
2																																				1
2																																				1
2																																				1
2																																				1
2																																				1
2																																				1
2																																				1
2																																				1
2																																				1
2																																				1
2																																				1
2																																				1
2																																				1
2																																				1
2																																				1
2																																				1
2																																				1
2																																				1
1																																					1
2																																					1
2																																					1
2																																					1
2																																					1
2																																					1
2																																					1
2																																					1
2																																					1
2																																					1
3																																					1
3																																					1
7																																					1
8																																					0
8																																					0
8																																					0
8																																					0
8																																					0
8																																					0
8																																					0
8																																					0
8																																					0
8																																					0
8																																					0
8																																					0
1																																						1
1																																						1
1																																						1
1																																						1
1																																						1
1																																						1
2																																						1
2																																						1
2																																						1
2																																						1
2																																						1
2																																						1
2																																						1
2																																						1
2																																						1
2																																						1
2																																						1
2																																						1
2																																						1
2																																						1
2																																							1
8																																							0
8																																							0
8																																							0
8																																							0
8																																							0
8																																							0
8																																							0
8																																							0
8																																							0
8																																							0
8																																							0
8																																							0
8																																							0
8																																							0
8																																							0
8																																							0
8																																							0
8																																							0
8																																							0
8																																							0
8																																							0
8																																							0
8																																							0
8																																							0
1																																								1
2																																								1
2																																								1
2																																								1
2																																								1
2																																								1
2																																								1
2																																								1
2																																								1
2																																								1
2																																								1
2																																								1
2																																								1
2																																								1
2																																								1
2																																								1
2																																								1
2																																								1
2																																								1
2																																								1
3																																								1
3																																								1
8																																								0
8																																								0
8																																								0
2																																									1
2																																									1
2																																									1
2																																									1
2																																									1
2																																									1
2																																									1
2																																									1
2																																									1
2																																									1
3																																									1
3																																									1
3																																									1
5																																									1
8																																									0
8																																									0
8																																									0
8																																									0
8																																									0
8																																									0
8																																									0
2																																										1
2																																										1
2																																										1
2																																										1
2																																										1
2																																										1
2																																										1
2																																										1
2																																										1
2																																										1
2																																										1
2																																										1
2																																										1
2																																										1
3																																										1
3																																										1
8																																										0
8																																										0
8																																										0
8																																										0
8																																										0
2																																											1
8																																											0
8																																											0
8																																											0
8																																											0
8																																											0
8																																											0
8																																											0
8																																											0
8																																											0
8																																											0
8																																											0
8																																											0
8																																											0
8																																											0
8																																											0
8																																											0
8																																											0
8																																											0
8																																											0
8																																											0
8																																											0
8																																											0
8																																											0
8																																											0
1																																												1
2																																												1
2																																												1
2																																												1
2																																												1
2																																												1
2																																												1
2																																												1
2																																												1
2																																												1
2																																												1
2																																												1
2																																												1
2																																												1
2																																												1
2																																												1
2																																												1
2																																												1
2																																												1
2																																												1
4																																												1
6																																												1
6																																												1
8																																												1
8																																												1
8																																												0
8																																												0
8																																												0
8																																												0
8																																												0
2																																													1
2																																													1
2																																													1
2																																													1
2																																													1
2																																													1
3																																													1
3																																													1
3																																													1
4																																													1
7																																													1
8																																													0
8																																													0
8																																													0
8																																													0
8																																													0
8																																													0
8																																													0
8																																													0
8																																													0
8																																													0
8																																														0
8																																														0
8																																														0
8																																														0
8																																														0
8																																														0
8																																														0
8																																														0
8																																														0
8																																														0
8																																														0
8																																														0
8																																														0
8																																														0
8																																														0
8																																														0
8																																														0
8																																														0
8																																														0
8																																														0
8																																														0
8																																														0
8																																														0
8																																														0
8																																														0
2																																															1
2																																															1
2																																															1
2																																															1
2																																															1
2																																															1
2																																															1
2																																															1
2																																															1
2																																															1
2																																															1
2																																															1
2																																															1
3																																															1
3																																															1
3																																															1
3																																															1
3																																															1
3																																															1
3																																															1
4																																															1
4																																															1
7																																															1
8																																															0
8																																															0
8																																															0
8																																															0
8																																															0
8																																															0
8																																															0
8																																															0
8																																															0
8																																															0
1																																																1
1																																																1
2																																																1
2																																																1
2																																																1
2																																																1
2																																																1
2																																																1
2																																																1
2																																																1
2																																																1
2																																																1
2																																																1
2																																																1
2																																																1
3																																																1
7																																																1
8																																																0
8																																																0
8																																																0
8																																																0
8																																																0
1																																																	1
2																																																	1
2																																																	1
2																																																	1
2																																																	1
2																																																	1
2																																																	1
2																																																	1
2																																																	1
2																																																	1
2																																																	1
2																																																	1
2																																																	1
2																																																	1
2																																																	1
3																																																	1
3																																																	1
3																																																	1
3																																																	1
6																																																	1
8																																																	0
8																																																	0
8																																																	0
8																																																	0
8																																																	0
8
8
8
8
8
8
8
8
8
8
8
8
8
8
8
8
8
8
8
8
2
2
2
2
2
2
2
2
2
2
2
2
2
4
8
8
8
1
1
2
2
2
2
2
2
2
2
2
2
2
2
2
2
2
2
2
2
5
8
8
1
1
1
1
1
1
2
2
2
2
2
2
2
2
2
2
2
2
2
2
2
2
2
2
2
8
4
8
8
8
8
8
8
8
8
8
8
8
8
8
8
8
8
8
8
8
8
8
8
8
8
1
2
2
2
2
2
2
2
2
2
2
2
2
2
2
2
2
2
2
2
2
2
2
2
3
3
4
8
8
8
8
1
1
1
1
1
1
1
2
2
2
2
2
2
2
2
2
2
2
2
2
2
2
2
2
2
1
1
1
1
1
1
1
1
1
1
1
1
1
1
1
2
2
2
2
2
2
2
3
4
8
8
8
8
8
8
8
8
8
8
8
8
8
8
8
8
8
8
8
8
1
1
2
2
2
2
2
2
2
2
2
2
2
2
2
2
2
2
8
8
1
1
1
1
1
1
1
1
1
1
1
1
2
2
2
2
2
3
8
[truncated: 11 more columns]
