# Supplementary material for: Distinct Bomanins at the Drosophila 55C locus function in resistance and resilience to infections
Source: EMBO Rep. 2026 Jan 9;27(3):629–53. doi: 10.1038/s44319-025-00559-6 (PMC12894722; doi:10.1038/s44319-025-00559-6)
Supplement: Supplementary file 4 — Source data Fig. 2 [file 44319_2025_559_MOESM4_ESM.zip › Source data/figure 2/Figure 2A/phenotype test DIM ovexpression flies IN WT background/Candida albicans/C.a 5x10^8 4nl 20181231.xlsx]

## Sheet: Sheet1
Days post infection	A5001 PBST	A5001 C.a 1	A5001 C.a 2	A5001 C.a 3	MyD88 PBST	MyD88C.a 1	MyD88 C.a 2	TO1 PBST	TO1 C.a 1	TO1 C.a 2	TO1 C.a 3	TO2 PBST	TO2 C.a 1	TO2 C.a 2	TO2 C.a 3	TO3 PBST	TO3 C.a 1	TO3 C.a 2	TO3 C.a 3	TO4 PBST	TO4 C.a 1	TO4 C.a 2	TO4 C.a 3	TO5 PBST	TO5 C.a 1	TO5 C.a 2	TO6 PBST	TO6 C.a 1	TO6 C.a 2	TO6 C.a 3	TO7 PBST	TO7 C.a 1	TO7 C.a 2	TO7 C.a3	TO8 PBST	TO8 C.a 1	TO8 C.a 2	TO8 C.a 3	TO9 PBST	TO9 C.a 1	TO9 C.a 2	TO9 C.a3	TO10 PBST	TO10 C.a 1	TO10 C.a 2	TO10 C.a 3	TO10-CS PBST	TO10-CS C.a 1	TO10-CS C.a 2
0.8	1
3	1
4	1
8	1
8	0
8	0
8	0
8	0
8	0
8	0
8	0
8	0
8	0
8	0
8	0
8	0
8	0
8	0
8	0
8	0
8	0
0.8		1
0.8		1
1.3		1
1.3		1
1.3		1
1.3		1
1.3		1
1.3		1
1.3		1
1.3		1
1.3		1
1.3		1
1.3		1
1.3		1
1.3		1
1.3		1
1.3		1
1.3		1
1.78		1
1.78		1
3		1
8		0
0.8			1
0.8			1
0.8			1
0.8			1
0.8			1
0.8			1
0.8			1
1.3			1
1.3			1
1.3			1
1.3			1
1.3			1
1.3			1
1.3			1
1.3			1
1.78			1
2.3			1
2.3			1
2.3			1
4			1
8			0
0.8				1
0.8				1
0.8				1
0.8				1
1.3				1
1.3				1
1.3				1
1.3				1
1.3				1
1.3				1
1.3				1
1.3				1
1.3				1
1.3				1
1.78				1
1.78				1
1.78				1
1.78				1
3				1
7				1
8				0
0.8					1
0.8					1
0.8					1
1.3					1
1.3					1
3					1
4					1
8					0
8					0
8					0
8					0
8					0
8					0
8					0
8					0
8					0
8					0
0.8						1
0.8						1
0.8						1
0.8						1
0.8						1
0.8						1
0.8						1
0.8						1
0.8						1
0.8						1
0.8						1
0.8						1
0.8						1
0.8						1
0.8						1
0.8						1
0.8						1
8						0
0.8							1
0.8							1
0.8							1
0.8							1
0.8							1
0.8							1
0.8							1
0.8							1
0.8							1
0.8							1
0.8							1
0.8							1
0.8							1
0.8							1
0.8							1
0.8							1
0.8							1
0.8							1
0.8							1
3								1
8								1
8								0
8								0
8								0
8								0
8								0
8								0
8								0
8								0
8								0
8								0
8								0
8								0
8								0
8								0
8								0
8								0
8								0
8								0
8								0
8								0
8								0
0.8									1
0.8									1
0.8									1
0.8									1
0.8									1
0.8									1
0.8									1
0.8									1
0.8									1
0.8									1
0.8									1
0.8									1
1.3									1
1.3									1
1.3									1
1.3									1
1.3									1
1.3									1
1.3									1
1.3									1
1.3									1
1.3									1
1.78									1
1.78									1
0.8										1
0.8										1
0.8										1
0.8										1
0.8										1
0.8										1
0.8										1
0.8										1
0.8										1
0.8										1
1.3										1
1.3										1
1.3										1
1.3										1
1.3										1
1.3										1
1.3										1
1.3										1
1.3										1
1.3										1
1.3										1
1.3										1
1.78										1
1.78										1
0.8											1
0.8											1
1.3											1
1.3											1
1.3											1
1.3											1
1.3											1
1.3											1
1.3											1
1.3											1
1.3											1
1.3											1
1.3											1
1.3											1
1.3											1
1.3											1
1.78											1
1.78											1
1.78											1
1.78											1
1.78											1
2.3											1
3											1
8											0
3												1
8												0
8												0
8												0
8												0
8												0
8												0
8												0
8												0
8												0
8												0
8												0
8												0
8												0
8												0
8												0
8												0
8												0
8												0
8												0
0.8													1
1.3													1
1.3													1
1.3													1
1.3													1
1.3													1
1.3													1
1.3													1
1.3													1
1.78													1
8													0
1.3														1
1.3														1
1.3														1
1.3														1
1.3														1
1.3														1
1.3														1
1.3														1
1.3														1
1.3														1
1.3														1
1.3														1
1.3														1
1.3														1
1.3														1
1.3														1
1.3														1
1.3														1
1.3														1
1.3														1
1.3														1
1.78														1
8														0
0.8															1
0.8															1
0.8															1
0.8															1
0.8															1
0.8															1
0.8															1
0.8															1
0.8															1
0.8															1
1.3															1
1.3															1
1.3															1
1.3															1
1.3															1
1.3															1
1.3															1
1.3															1
1.3															1
1.3															1
1.3															1
1.3															1
1.3															1
1.3															1
1.3															1
0.8																1
2.3																1
4																1
4																1
8																0
8																0
8																0
8																0
8																0
8																0
8																0
8																0
8																0
8																0
8																0
8																0
8																0
8																0
0.8																	1
0.8																	1
0.8																	1
0.8																	1
0.8																	1
0.8																	1
1.3																	1
1.3																	1
1.3																	1
1.3																	1
1.3																	1
1.3																	1
1.3																	1
1.3																	1
1.3																	1
1.3																	1
1.3																	1
1.3																	1
1.3																	1
1.3																	1
1.3																	1
1.3																	1
1.78																	1
1.78																	1
3																	1
8																	0
0.8																		1
1.3																		1
1.3																		1
1.3																		1
1.3																		1
1.3																		1
1.3																		1
1.3																		1
1.3																		1
1.3																		1
1.3																		1
1.78																		1
1.78																		1
1.78																		1
1.78																		1
1.78																		1
2.3																		1
2.3																		1
3																		1
8																		0
8																		0
0.8																			1
0.8																			1
0.8																			1
0.8																			1
0.8																			1
0.8																			1
0.8																			1
0.8																			1
0.8																			1
0.8																			1
0.8																			1
1.3																			1
1.3																			1
1.3																			1
1.3																			1
1.3																			1
1.3																			1
1.3																			1
1.3																			1
1.3																			1
1.3																			1
1.3																			1
1.3																			1
1.78																			1
3																				1
3																				1
7																				1
8																				0
8																				0
8																				0
8																				0
8																				0
8																				0
8																				0
8																				0
8																				0
8																				0
8																				0
8																				0
8																				0
8																				0
8																				0
8																				0
8																				0
8																				0
8																				0
8																				0
0.8																					1
0.8																					1
1.3																					1
1.3																					1
1.3																					1
1.3																					1
1.3																					1
1.3																					1
1.3																					1
1.3																					1
1.3																					1
1.3																					1
1.3																					1
1.3																					1
1.3																					1
1.3																					1
1.3																					1
1.3																					1
1.3																					1
1.3																					1
1.3																					1
1.78																					1
1.78																					1
1.78																					1
1.78																					1
1.78																					1
8																					0
8																					0
8																					0
1.3																						1
1.3																						1
1.3																						1
1.3																						1
1.3																						1
1.3																						1
1.3																						1
1.3																						1
1.3																						1
1.3																						1
1.3																						1
1.3																						1
1.3																						1
1.3																						1
1.3																						1
1.3																						1
1.3																						1
1.3																						1
1.3																						1
1.3																						1
1.3																						1
1.78																						1
1.78																						1
0.8																							1
0.8																							1
0.8																							1
0.8																							1
0.8																							1
0.8																							1
0.8																							1
1.3																							1
1.3																							1
1.3																							1
1.3																							1
1.3																							1
1.3																							1
1.3																							1
1.3																							1
1.3																							1
1.3																							1
1.3																							1
1.3																							1
1.3																							1
1.3																							1
2.3																							1
1.78																								1
4																								1
8																								0
8																								0
8																								0
8																								0
8																								0
8																								0
8																								0
8																								0
8																								0
8																								0
8																								0
8																								0
8																								0
8																								0
8																								0
8																								0
8																								0
8																								0
0.8																									1
0.8																									1
0.8																									1
0.8																									1
0.8																									1
0.8																									1
1.3																									1
1.3																									1
1.3																									1
1.3																									1
1.3																									1
1.3																									1
1.3																									1
1.3																									1
1.3																									1
1.3																									1
1.3																									1
1.3																									1
1.3																									1
1.3																									1
1.3																									1
1.3																									1
1.3																									1
1.3																									1
2.3																									1
0.8																										1
0.8																										1
0.8																										1
0.8																										1
0.8																										1
0.8																										1
0.8																										1
0.8																										1
0.8																										1
0.8																										1
0.8																										1
1.3																										1
1.3																										1
1.3																										1
1.3																										1
1.3																										1
1.3																										1
1.3																										1
1.3																										1
1.3																										1
1.3																										1
1.78																										1
8																										0
2.3																											1
8																											0
8																											0
8																											0
8																											0
8																											0
8																											0
8																											0
8																											0
8																											0
8																											0
8																											0
8																											0
8																											0
8																											0
8																											0
8																											0
8																											0
8																											0
8																											0
0.8																												1
0.8																												1
1.3																												1
1.3																												1
1.3																												1
1.3																												1
1.3																												1
1.3																												1
1.3																												1
1.3																												1
1.3																												1
1.3																												1
1.3																												1
1.78																												1
1.78																												1
1.78																												1
2.3																												1
8																												0
8																												0
0.8																													1
0.8																													1
0.8																													1
0.8																													1
0.8																													1
0.8																													1
0.8																													1
0.8																													1
0.8																													1
0.8																													1
1.3																													1
1.3																													1
1.3																													1
1.3																													1
1.3																													1
1.3																													1
1.3																													1
1.3																													1
1.3																													1
1.3																													1
1.3																													1
1.3																													1
1.78																													1
1.78																													1
0.8																														1
0.8																														1
0.8																														1
0.8																														1
0.8																														1
0.8																														1
0.8																														1
1.3																														1
1.3																														1
1.3																														1
1.3																														1
1.3																														1
1.3																														1
1.3																														1
1.3																														1
1.3																														1
1.3																														1
1.3																														1
1.3																														1
1.3																														1
1.3																														1
3																														1
4																															1
8																															0
8																															0
8																															0
8																															0
8																															0
8																															0
8																															0
8																															0
8																															0
8																															0
8																															0
8																															0
8																															0
8																															0
8																															0
8																															0
8																															0
8																															0
8																															0
8																															0
8																															0
8																															0
8																															0
8																															0
0.8																																1
0.8																																1
0.8																																1
0.8																																1
1.3																																1
1.3																																1
1.3																																1
1.3																																1
1.3																																1
1.3																																1
1.3																																1
1.3																																1
1.3																																1
1.3																																1
1.3																																1
1.3																																1
1.3																																1
1.3																																1
1.78																																1
1.78																																1
1.78																																1
1.78																																1
0.8																																	1
0.8																																	1
0.8																																	1
0.8																																	1
0.8																																	1
0.8																																	1
1.3																																	1
1.3																																	1
1.3																																	1
1.3																																	1
1.3																																	1
1.3																																	1
1.3																																	1
1.3																																	1
1.3																																	1
1.3																																	1
1.3																																	1
1.3																																	1
1.3																																	1
1.78																																	1
1.78																																	1
4																																	1
8																																	0
0.8																																		1
1.3																																		1
1.3																																		1
1.3																																		1
1.3																																		1
1.3																																		1
1.3																																		1
1.3																																		1
1.3																																		1
1.3																																		1
1.3																																		1
1.3																																		1
1.3																																		1
1.3																																		1
1.78																																		1
1.78																																		1
1.78																																		1
1.78																																		1
1.78																																		1
1.78																																		1
3																																		1
8																																		0
2.3																																			1
4																																			1
8																																			0
8																																			0
8																																			0
8																																			0
8																																			0
8																																			0
8																																			0
8																																			0
8																																			0
8																																			0
8																																			0
8																																			0
8																																			0
8																																			0
8																																			0
8																																			0
8																																			0
8																																			0
8																																			0
8																																			0
8																																			0
8																																			0
8																																			0
0.8																																				1
0.8																																				1
0.8																																				1
1.3																																				1
1.3																																				1
1.3																																				1
1.3																																				1
1.3																																				1
1.3																																				1
1.78																																				1
1.78																																				1
8																																				0
0.8																																					1
0.8																																					1
0.8																																					1
0.8																																					1
0.8																																					1
0.8																																					1
0.8																																					1
1.3																																					1
1.3																																					1
1.3																																					1
1.3																																					1
1.3																																					1
1.3																																					1
1.3																																					1
1.3																																					1
1.3																																					1
1.3																																					1
1.3																																					1
1.3																																					1
1.3																																					1
1.3																																					1
1.3																																					1
1.3																																					1
1.3																																					1
1.78																																					1
8																																					0
1.3																																						1
1.3																																						1
1.3																																						1
1.3																																						1
1.3																																						1
1.3																																						1
1.3																																						1
1.3																																						1
1.78																																						1
1.78																																						1
1.78																																						1
1.78																																						1
1.78																																						1
1.78																																						1
1.78																																						1
1.78																																						1
2.3																																						1
3																																						1
3																																						1
4																																						1
8																																						0
8																																						0
3																																							1
8																																							0
8																																							0
8																																							0
8																																							0
8																																							0
8																																							0
8																																							0
8																																							0
8																																							0
8																																							0
8																																							0
8																																							0
8																																							0
8																																							0
8																																							0
8																																							0
8																																							0
8																																							0
8																																							0
8																																							0
8																																							0
8																																							0
8																																							0
8																																							0
0.8																																								1
0.8																																								1
0.8																																								1
0.8																																								1
0.8																																								1
0.8																																								1
0.8																																								1
0.8																																								1
0.8																																								1
0.8																																								1
1.3																																								1
1.3																																								1
1.3																																								1
1.3																																								1
1.3																																								1
1.3																																								1
1.3																																								1
1.78																																								1
1.78																																								1
8																																								1
0.8																																									1
0.8																																									1
0.8																																									1
0.8																																									1
1.3																																									1
1.3																																									1
1.3																																									1
1.3																																									1
1.3																																									1
1.3																																									1
1.3																																									1
1.3																																									1
1.3																																									1
1.3																																									1
1.3																																									1
1.3																																									1
1.78																																									1
1.78																																									1
1.78																																									1
1.78																																									1
1.78																																									1
2.3																																									1
2.3																																									1
1.3																																										1
1.3																																										1
1.3																																										1
1.3																																										1
1.3																																										1
1.3																																										1
1.3																																										1
1.3																																										1
1.78																																										1
1.78																																										1
1.78																																										1
1.78																																										1
1.78																																										1
1.78																																										1
1.78																																										1
1.78																																										1
1.78																																										1
1.78																																										1
2.3																																										1
2.3																																										1
2.3																																										1
2.3																																										1
2.3																																										1
8																																										0
3																																											1
8																																											0
8																																											0
8																																											0
8																																											0
8																																											0
8																																											0
8																																											0
8																																											0
8																																											0
8																																											0
8																																											0
8																																											0
8																																											0
8																																											0
8																																											0
8																																											0
8																																											0
8																																											0
8																																											0
8																																											0
8																																											0
8																																											0
8																																											0
8																																											0
0.8																																												1
0.8																																												1
0.8																																												1
0.8																																												1
0.8																																												1
0.8																																												1
1.3																																												1
1.3																																												1
1.3																																												1
1.3																																												1
1.3																																												1
0.8																																													1
0.8																																													1
0.8																																													1
0.8																																													1
0.8																																													1
0.8																																													1
0.8																																													1
0.8																																													1
0.8																																													1
0.8																																													1
0.8																																													1
0.8																																													1
0.8																																													1
0.8																																													1
0.8																																													1
0.8																																													1
1.3																																													1
1.3																																													1
1.3																																													1
1.3																																													1
1.78																																													1
1.78																																													1
2.3																																													1
8																																													1
8																																													0
8																																													0
0.8																																														1
0.8																																														1
0.8																																														1
0.8																																														1
0.8																																														1
0.8																																														1
0.8																																														1
0.8																																														1
0.8																																														1
0.8																																														1
0.8																																														1
0.8																																														1
1.3																																														1
1.3																																														1
1.3																																														1
1.3																																														1
1.3																																														1
1.3																																														1
1.3																																														1
1.3																																														1
1.3																																														1
1.78																																														1
3																																															1
8																																															0
8																																															0
8																																															0
8																																															0
8																																															0
8																																															0
8																																															0
8																																															0
8																																															0
8																																															0
8																																															0
8																																															0
8																																															0
8																																															0
8																																															0
8																																															0
8																																															0
8																																															0
8																																															0
8																																															0
8																																															0
8																																															0
8																																															0
8																																															0
0.8																									1	1	1	1	1	1	1	1	1															1
0.8																									1	1	1	1	1	1	1	1	1															1
0.8																									1	1	1	1	1	1	1	1	1															1
0.8																																																1
0.8																																																1
0.8																																																1
0.8																																																1
0.8																																																1
0.8																																																1
0.8																																																1
0.8																																																1
0.8																																																1
1.3																																																1
1.3																																																1
1.3																																																1
1.3																																																1
1.3																																																1
1.3																																																1
1.3																																																1
1.3																																																1
1.3																																																1
1.78																																																1
8																																																0
0.8																																																	1
0.8																																																	1
0.8																																																	1
0.8																																																	1
0.8																																																	1
0.8																																																	1
0.8																																																	1
0.8																																																	1
0.8																																																	1
0.8																																																	1
0.8																																																	1
0.8																																																	1
0.8																																																	1
0.8																																																	1
0.8																																																	1
0.8																																																	1
0.8																																																	1
0.8																																																	1
0.8																																																	1
1.3																																																	1
1.3																																																	1
1.3																																																	1
1.3																																																	1
8																																																	0
0.8
0.8
0.8
0.8
0.8
0.8
0.8
0.8
0.8
0.8
1.3
1.3
1.3
1.3
1.3
1.3
1.3
1.3
8
8
8
4
4
3
8
8
8
8
8
8
8
8
8
8
8
8
8
8
8
8
8
8
8
8
8
8
0.8
0.8
1.3
1.3
1.3
1.3
1.3
1.3
1.3
1.3
1.3
1.3
1.3
1.3
1.3
1.3
1.78
1.78
1.78
1.78
1.78
1.78
1.78
1.78
2.3
0.8
0.8
0.8
0.8
0.8
0.8
0.8
0.8
0.8
0.8
0.8
0.8
0.8
0.8
0.8
1.3
1.3
1.3
1.3
1.3
1.3
1.3
8
8
0.8
0.8
1.3
1.3
1.3
1.3
1.3
1.3
1.3
1.3
1.3
1.3
1.78
4
3
8
8
8
8
8
8
8
8
8
8
8
8
8
8
8
8
8
8
8
8
8
8
8
0.8
0.8
0.8
0.8
0.8
0.8
0.8
1.3
1.3
1.3
1.3
1.3
1.3
1.3
1.3
1.3
1.3
1.3
1.3
4
1.3
1.3
1.3
1.3
1.3
1.3
1.3
1.3
1.3
1.3
1.3
1.3
1.3
1.3
1.3
1.78
1.78
1.78
1.78
3
8
8
8
4
8
8
8
8
8
8
8
0.8
0.8
1.3
1.3
1.3
1.3
1.3
1.3
1.3
1.3
1.3
1.3
1.3
1.3
1.3
1.3
1.78
1.78
1.78
2.3
8
8
0.8
0.8
0.8
0.8
0.8
1.3
1.3
1.3
1.3
1.3
1.3
1.3
1.3
1.3
1.3
1.3
1.3
1.3
1.78
1.78
2.3
2.3
0.8
1.3
1.3
1.3
1.3
1.3
1.3
1.3
1.3
1.3
1.3
1.78
1.78
1.78
1.78
1.78
2.3
8
8
8
[truncated: 12 more columns]
