# Supplementary material for: Distinct Bomanins at the Drosophila 55C locus function in resistance and resilience to infections
Source: EMBO Rep. 2026 Jan 9;27(3):629–53. doi: 10.1038/s44319-025-00559-6 (PMC12894722; doi:10.1038/s44319-025-00559-6)
Supplement: Supplementary file 4 — Source data Fig. 2 [file 44319_2025_559_MOESM4_ESM.zip › Source data/figure 2/Figure 2A/phenotype test DIM ovexpression flies IN WT background/Candida albicans/CG43202 5/20180917 C.a TO5 CG43202.xlsx]

## Sheet: Sheet1
Days post injeciton	MyD88 PBS	MyD88 C.a 1	MyD88 C.a 2	MyD88 C.a 3	w PBS	w C.a 1	w C.a 2	w C.a 3	TO5 PBS	TO5 C.a 1	TO5 C.a 2	TO5 C.a 3
2	1
3	1
3	1
3	1
4	1
4	1
5	1
6	1
6	1
7	1
9	0
9	0
9	0
9	0
9	0
9	0
9	0
1		1
1		1
1		1
1		1
1		1
1		1
1		1
1		1
1		1
1		1
1		1
1		1
1		1
1		1
1		1
1		1
1		1
1		1
1		1
1		1
1			1
1			1
1			1
1			1
1			1
1			1
1			1
1			1
1			1
1			1
1			1
1			1
1			1
1			1
1			1
1			1
1			1
1			1
1			1
1			1
1				1
1				1
1				1
1				1
1				1
1				1
1				1
1				1
1				1
1				1
1				1
1				1
1				1
1				1
1				1
1				1
1				1
1				1
1				1
1				1
1					1
1					1
1					1
4					1
9					1
9					0
9					0
9					0
9					0
9					0
9					0
9					0
9					0
9					0
9					0
9					0
9					0
9					0
9					0
9					0
1						1
1						1
1						1
1						1
1						1
1						1
1						1
1						1
1						1
1						1
2						1
2						1
2						1
2						1
6						1
7						1
7						1
9						1
9						0
9						0
9						0
1							1
1							1
1							1
1							1
1							1
1							1
1							1
1							1
1							1
1							1
1							1
1							1
1							1
1							1
1							1
2							1
5							1
5							1
7							1
7							1
1								1
1								1
1								1
1								1
1								1
1								1
1								1
1								1
1								1
1								1
1								1
2								1
2								1
2								1
2								1
2								1
2								1
3								1
3								1
5								1
5									1
9									0
9									0
9									0
9									0
9									0
9									0
9									0
9									0
9									0
9									0
9									0
9									0
9									0
9									0
9									0
9									0
9									0
9									0
9									0
1										1
1										1
1										1
1										1
1										1
1										1
1										1
1										1
1										1
1										1
1										1
2										1
2										1
2										1
2										1
2										1
2										1
3										1
4										1
9										0
1											1
1											1
1											1
1											1
1											1
1											1
1											1
1											1
1											1
1											1
1											1
1											1
1											1
2											1
2											1
3											1
9											0
1												1
1												1
1												1
1												1
1												1
1												1
1												1
1												1
1												1
1												1
1												1
2												1
2												1
4												1
9												0
2+A232:B253
2
2
3
3
3
3
3
4
4
4
5
5
5
9
2
2
9
9
9
9
9
9
9
9
9
9
9
9
9
9
9
9
9
9
1
1
1
1
1
1
1
1
2
2
2
2
2
2
2
3
4
4
1
1
1
1
1
1
1
1
1
1
1
2
2
2
2
2
2
2
9
9
9
1
1
1
1
1
1
1
2
2
2
2
2
2
3
3
6
9
9
9
9
