# Supplementary material for: Distinct Bomanins at the Drosophila 55C locus function in resistance and resilience to infections
Source: EMBO Rep. 2026 Jan 9;27(3):629–53. doi: 10.1038/s44319-025-00559-6 (PMC12894722; doi:10.1038/s44319-025-00559-6)
Supplement: Supplementary file 4 — Source data Fig. 2 [file 44319_2025_559_MOESM4_ESM.zip › Source data/figure 2/Figure 2A/phenotype test DIM ovexpression flies IN WT background/Candida albicans/CG43202 5/20180917 C.a septic To5xubi.xlsx]

## Sheet: Sheet1
days post infection	To5xubi PBS	To5xubi C.a 1	To5xubi C.a 2	To5xubi C.a 3		Days post injeciton	MyD88 PBS	MyD88 C.a 1	MyD88 C.a 2	MyD88 C.a 3	wt-KI PBS	wt-KI C.a 1	wt-KI C.a 2	wt-KI C.a 3	w PBS	w C.a 1	w C.a 2	w C.a 3	9-14-8 PBS	9-14-8 C.a 1	9-14-8 C.a 2	9-14-8 C.a 3
5	1					2	1
9	0					3	1
9	0					3	1
9	0					3	1
9	0					4	1
9	0					4	1
9	0					5	1
9	0					6	1
9	0					6	1
9	0					7	1
9	0					9	0
9	0					9	0
9	0					9	0
9	0					9	0
9	0					9	0
9	0					9	0
9	0					9	0
9	0					1		1
9	0					1		1
9	0					1		1
1		1				1		1
1		1				1		1
1		1				1		1
1		1				1		1
1		1				1		1
1		1				1		1
1		1				1		1
1		1				1		1
1		1				1		1
1		1				1		1
1		1				1		1
2		1				1		1
2		1				1		1
2		1				1		1
2		1				1		1
2		1				1		1
2		1				1		1
3		1				1			1
4		1				1			1
9		0				1			1
1			1			1			1
1			1			1			1
1			1			1			1
1			1			1			1
1			1			1			1
1			1			1			1
1			1			1			1
1			1			1			1
1			1			1			1
1			1			1			1
1			1			1			1
1			1			1			1
1			1			1			1
2			1			1			1
2			1			1			1
3			1			1			1
9			0			1			1
1				1		1				1
1				1		1				1
1				1		1				1
1				1		1				1
1				1		1				1
1				1		1				1
1				1		1				1
1				1		1				1
1				1		1				1
1				1		1				1
1				1		1				1
2				1		1				1
2				1		1				1
4				1		1				1
9				0		1				1
						1				1
						1				1
						1				1
						1				1
						1				1
						4					1
						9					0
						9					0
						9					0
						9					0
						9					0
						9					0
						9					0
						9					0
						9					0
						9					0
						9					0
						9					0
						9					0
						9					0
						9					0
						9					0
						9					0
						9					0
						9					0
						1						1
						1						1
						1						1
						1						1
						1						1
						1						1
						2						1
						2						1
						2						1
						2						1
						2						1
						2						1
						2						1
						2						1
						2						1
						3						1
						5						1
						7						1
						7						1
						9						1
						9						0
						9						0
						9						0
						1							1
						1							1
						1							1
						1							1
						1							1
						2							1
						2							1
						2							1
						2							1
						2							1
						2							1
						2							1
						2							1
						2							1
						9							0
						9							0
						9							0
						9							0
						1								1
						1								1
						1								1
						2								1
						2								1
						2								1
						2								1
						2								1
						2								1
						3								1
						4								1
						5								1
						5								1
						5								1
						7								1
						9								0
						9								0
						9								0
						9								0
						9								0
						1									1
						1									1
						1									1
						4									1
						9									1
						9									0
						9									0
						9									0
						9									0
						9									0
						9									0
						9									0
						9									0
						9									0
						9									0
						9									0
						9									0
						9									0
						9									0
						9									0
						1										1
						1										1
						1										1
						1										1
						1										1
						1										1
						1										1
						1										1
						1										1
						1										1
						2										1
						2										1
						2										1
						2										1
						6										1
						7										1
						7										1
						9										1
						9										0
						9										0
						9										0
						1											1
						1											1
						1											1
						1											1
						1											1
						1											1
						1											1
						1											1
						1											1
						1											1
						1											1
						1											1
						1											1
						1											1
						1											1
						2											1
						5											1
						5											1
						7											1
						7											1
						1												1
						1												1
						1												1
						1												1
						1												1
						1												1
						1												1
						1												1
						1												1
						1												1
						1												1
						2												1
						2												1
						2												1
						2												1
						2												1
						2												1
						3												1
						3												1
						5												1
						2													1
						9													0
						9													0
						9													0
						9													0
						9													0
						9													0
						9													0
						9													0
						9													0
						9													0
						9													0
						9													0
						9													0
						9													0
						9													0
						9													0
						9													0
						9													0
						9													0
						1														1
						1														1
						1														1
						1														1
						1														1
						1														1
						1														1
						1														1
						1														1
						1														1
						1														1
						1														1
						1														1
						2														1
						2														1
						2														1
						2														1
						2														1
						9														0
						9														0
						1															1
						1															1
						1															1
						1															1
						1															1
						1															1
						1															1
						2															1
						2															1
						2															1
						2															1
						2															1
						2															1
						2															1
						6															1
						6															1
						9															0
						9															0
						9															0
						9															0
						9															0
						1																1
						1																1
						1																1
						1																1
						1																1
						1																1
						1																1
						1																1
						2																1
						2																1
						2																1
						2																1
						2																1
						2																1
						2																1
						3																1
						5																1
						5																1
						9																0
						9																0
						9																0
						9																0
