# Supplementary material for: Distinct Bomanins at the Drosophila 55C locus function in resistance and resilience to infections
Source: EMBO Rep. 2026 Jan 9;27(3):629–53. doi: 10.1038/s44319-025-00559-6 (PMC12894722; doi:10.1038/s44319-025-00559-6)
Supplement: Supplementary file 4 — Source data Fig. 2 [file 44319_2025_559_MOESM4_ESM.zip › Source data/figure 2/Figure 2A/phenotype test DIM ovexpression flies IN WT background/Candida albicans/TO10-CS TO7 Candida albicans septic injury.xlsx]

## Sheet: Sheet1
Days after infection	W PBS	W Candida albican			MyD88 PBS	MyD88 Candida albican			TO10-CS PBS	TO10-CS Candida albican			TO7 PBS	TO7 Candida albican
0	20	20	20	20	20	20	20	20	20	20	20	20	20	20
1	20	19	18	18	20	10	8	7	20	20	20	19	20	20
2	20	18	15	16	18	3	3	1	20	19	20	19	20	20
3	19	15	14	11	16	1	1	0	20	18	20	19	20	20
4	17	15	11	10	16	0	0		20	18	20	19	20	19
5	16	14	9	10	16				20	18	20	19	20	19
6	15	14	8	10	15				20	18	20	19	20	19
7	15	13	5	10	15				20	18	20	19	20	19
8	14	13	3	10	15				20	18	20	19	20	19
9	14	13	3	9	15				20	18	20	19	20	19
Days after infection	W PBS	W Candida albican			MyD88 PBS	MyD88 Candida albican			TO10-CS PBS	TO10-CS Candida albican			TO7 PBS	TO7 Candida albican
0	100	100	100	100	100	100	100	100	100	100	100	100	100	100
1	100	95	90	90	100	50	40	35	100	100	100	95	100	100
2	100	90	75	80	90	15	15	5	100	95	100	95	100	100
3	95	75	70	55	80	5	5	0	100	90	100	95	100	100
4	85	75	55	50	80	0	0		100	90	100	95	100	95
5	80	70	45	50	80				100	90	100	95	100	95
6	75	70	40	50	75				100	90	100	95	100	95
7	75	65	25	50	75				100	90	100	95	100	95
8	70	65	15	50	75				100	90	100	95	100	95
9	70	65	15	45	75				100	90	100	95	100	95
