# Supplementary material for: Distinct Bomanins at the Drosophila 55C locus function in resistance and resilience to infections
Source: EMBO Rep. 2026 Jan 9;27(3):629–53. doi: 10.1038/s44319-025-00559-6 (PMC12894722; doi:10.1038/s44319-025-00559-6)
Supplement: Supplementary file 4 — Source data Fig. 2 [file 44319_2025_559_MOESM4_ESM.zip › Source data/figure 2/Figure 2A/phenotype test DIM ovexpression flies IN WT background/Candida glabrata/20170425 C.glabrata 1 2 3 6 7 8.xlsx]

## Sheet: Sheet1
Days after infection	W PBS	W C.glabrata			MyD88 PBS	MyD88 C.glabrata			TO-CG4250 PBS	TO-CG4250 C.glabrata			TO-CG15068 PBS	TO-CG15068 C.glabrata
0	20	20	19	20	20	21	20	20	20	20	21	21	21	20	20	20
1	20	20	18	20	20	20	18	17	20	20	21	21	21	20	20	20
2	19	20	16	19	18	16	13	12	20	20	21	21	21	20	18	20
3	19	19	15	19	17	13	10	8	20	20	21	20	21	20	18	20
4	19	19	14	19	17	11	8	5	19	19	21	20	21	19	17	19
5	19	18	14	19	17	10	7	5	19	19	20	20	21	18	17	18
6	17	17	14	19	17	10	6	5	19	19	20	20	21	17	17	18
7	17	17	14	19	17	10	5	4	19	19	20	19	21	17	17	18
8	17	17	13	18	17	9	5	3	19	19	20	18	21	17	16	18
9	17	17	11	17	17	9	5	3	19	19	20	17	21	16	16	18
10	17	17	10	15	17	8	5	3	19	19	19	17	21	16	16	18
Days after infection	W PBS	W C.glabrata			MyD88 PBS	MyD88 C.glabrata			TO-CG4250 PBS	TO-CG4250 C.glabrata			TO-CG15068 PBS	TO-CG15068 C.glabrata
0	100	100	100	100	100	100	100	100	100	100		100	100	100	100	100
1	100	100	94.7368	100	100	95.2381	90	85	100	100	100	100	100	100	100	100
2	95	100	84.2105	95	90	76.1905	65	60	100	100	100	100	100	100	90	100
3	95	95	78.9474	95	85	61.9048	50	40	100	100	100	95.2381	100	100	90	100
4	95	95	73.6842	95	85	52.381	40	25	95	95	100	95.2381	100	95	85	95
5	95	90	73.6842	95	85	47.619	35	25	95	95	95.2381	95.2381	100	90	85	90
6	85	85	73.6842	95	85	47.619	30	25	95	95	95.2381	95.2381	100	85	85	90
7	85	85	73.6842	95	85	47.619	25	20	95	95	95.2381	90.4762	100	85	85	90
8	85	85	68.4211	90	85	42.8571	25	15	95	95	95.2381	85.7143	100	85	80	90
9	85	85	57.8947	85	85	42.8571	25	15	95	95	95.2381	80.9524	100	80	80	90
10	85	85	52.6316	75	85	38.0952	25	15	95	95	90.4762	80.9524	100	80	80	90
Days after infection	TO-CG18107 IM1b PBS	TO-CG18107 IM1b C.glabrata			TO-CG15065 IM1c PBS	TO-CG15065 IM1c C.glabrata			TO-CG16844 IM3 PBS	TO-CG16844 IM3 C.glabrata			TO-CG15067 PBS	TO-CG15067 C.glabrata
0	19	18	19	20	20	21	20	19	20	19	20	15	20	20	20	19
1	19	18	19	20	20	21	20	19	20	19	20	15	20	20	20	19
2	19	17	19	17	20	20	20	18	20	19	19	15	20	20	20	19
3	19	15	19	16	20	20	20	17	20	18	19	15	20	20	19	17
4	18	15	19	15	20	20	20	17	20	18	19	15	20	20	19	17
5	18	15	19	14	20	20	20	17	20	17	19	15	20	20	18	15
6	18	15	19	14	20	20	20	16	20	17	18	15	20	20	18	15
7	18	15	19	14	20	19	20	16	20	16	18	14	20	19	18	14
8	18	15	17	13	20	19	20	16	20	15	18	13	20	19	18	14
9	17	13	17	11	20	18	20	16	20	15	18	12	20	19	18	14
10	16	13	17	10	20	17	20	16	20	14	18	12	20	18	15	13
Days after infection	TO-CG18107 IM1b PBS	TO-CG18107 IM1b C.glabrata			TO-CG15065 IM1c PBS	TO-CG15065 IM1c C.glabrata			TO-CG16844 IM3 PBS	TO-CG16844 IM3 C.glabrata			TO-CG15067 PBS	TO-CG15067 C.glabrata
0	100	100	100	100	100	100	100	100	100	100	100	100	100	100	100	100
1	100	100	100	100	100	100	100	100	100	100	100	100	100	100	100	100
2	100	94.4444	100	85	100	95.2381	100	94.7368	100	100	95	100	100	100	100	100
3	100	83.3333	100	80	100	95.2381	100	89.4737	100	94.7368	95	100	100	100	95	89.4737
4	94.7368	83.3333	100	75	100	95.2381	100	89.4737	100	94.7368	95	100	100	100	95	89.4737
5	94.7368	83.3333	100	70	100	95.2381	100	89.4737	100	89.4737	95	100	100	100	90	78.9474
6	94.7368	83.3333	100	70	100	95.2381	100	84.2105	100	89.4737	90	100	100	100	90	78.9474
7	94.7368	83.3333	100	70	100	90.4762	100	84.2105	100	84.2105	90	93.3333	100	95	90	73.6842
8	94.7368	83.3333	89.4737	65	100	90.4762	100	84.2105	100	78.9474	90	86.6667	100	95	90	73.6842
9	89.4737	72.2222	89.4737	55	100	85.7143	100	84.2105	100	78.9474	90	80	100	95	90	73.6842
10	84.2105	72.2222	89.4737	50	100	80.9524	100	84.2105	100	73.6842	90	80	100	90	75	68.4211
