# Supplementary material for: Distinct Bomanins at the Drosophila 55C locus function in resistance and resilience to infections
Source: EMBO Rep. 2026 Jan 9;27(3):629–53. doi: 10.1038/s44319-025-00559-6 (PMC12894722; doi:10.1038/s44319-025-00559-6)
Supplement: Supplementary file 4 — Source data Fig. 2 [file 44319_2025_559_MOESM4_ESM.zip › Source data/figure 2/Figure 2A/phenotype test DIM ovexpression flies IN WT background/Candida glabrata/20170510 4 5 9 10 10-CS Candida glabrata.xlsx]

## Sheet: Sheet1
Days after injection	A5001 PBS	A5001 C.glabrata			MyD88 PBS	MyD88 C.glabrata			TO-CG16836 PBS	TO-CG16836 C.glabrata			TO-CG43202 PBS	TO-CG43202 C.glabrata
0	20	20	19	18	20	21	20	20	20	25	23	22	25	25	24	25
1	18	20	19	18	20	20	19	20	20	25	23	22	25	25	24	24
2	18	20	19	18	20	16	18	16	20	25	23	22	25	25	23	24
3	16	19	19	18	19	16	16	15	20	25	23	22	25	25	23	24
4	16	18	17	18	19	15	16	15	20	25	22	22	25	24	23	22
5	16	18	17	18	19	14	14	10	20	25	21	22	25	24	23	22
6	15	17	17	18	19	11	13	9	20	25	21	22	25	24	23	21
7	15	17	17	16	19	10	10	7	20	23	20	21	25	23	23	21
8	15	16	16	16	19	9	9	6	20	22	20	19	25	22	23	21
9	15	14	16	16	19	7	9	5	20	22	20	18	25	21	23	21
10	15	14	16	14	18	5	9	5	20	20	20	18	25	20	22	21
11	15	14	15	14	18	5	8	5	19	20	18	18	25	20	22	21
12	15	14	14	13	18	4	6	4	19	20	18	18	25	20	22	21
Days after injection	A5001 PBS	A5001 C.glabrata			MyD88 PBS	MyD88 C.glabrata			TO-CG16836 PBS	TO-CG16836 C.glabrata			TO-CG43202 PBS	TO-CG43202 C.glabrata
0	100	100	100	100	100	100	100	100	100	100	100	100	100	100	100	100
1	90	100	100	100	100	95.2381	95	100	100	100	100	100	100	100	100	96
2	90	100	100	100	100	76.1905	90	80	100	100	100	100	100	100	95.8333	96
3	80	95	100	100	95	76.1905	80	75	100	100	100	100	100	100	95.8333	96
4	80	90	89.4737	100	95	71.4286	80	75	100	100	95.6522	100	100	96	95.8333	88
5	80	90	89.4737	100	95	66.6667	70	50	100	100	91.3043	100	100	96	95.8333	88
6	75	85	89.4737	100	95	52.381	65	45	100	100	91.3043	100	100	96	95.8333	84
7	75	85	89.4737	88.8889	95	47.619	50	35	100	92	86.9565	95.4545	100	92	95.8333	84
8	75	80	84.2105	88.8889	95	42.8571	45	30	100	88	86.9565	86.3636	100	88	95.8333	84
9	75	70	84.2105	88.8889	95	33.3333	45	25	100	88	86.9565	81.8182	100	84	95.8333	84
10	75	70	84.2105	77.7778	90	23.8095	45	25	100	80	86.9565	81.8182	100	80	91.6667	84
11	75	70	78.9474	77.7778	90	23.8095	40	25	95	80	78.2609	81.8182	100	80	91.6667	84
12	75	70	73.6842	72.2222	90	19.0476	30	20	95	80	78.2609	81.8182	100	80	91.6667	84
Days after injection	TO-CG18106 IM2 PBS	TO-CG18106 IM2 C.glabrata			TO-CG15066 IM23 PBS	TO-CG15066 IM23 C.glabrata			TO-CG15066-CS IM23 PBS	TO-CG15066-CS IM23 C.glabrata
0	13	17	15	17	20	20	17	19	20	17	19	18
1	12	16	14	16	20	20	17	19	20	16	19	17
2	12	16	14	15	20	20	17	19	20	16	19	17
3	12	16	14	15	20	20	17	19	20	16	19	17
4	12	15	14	15	20	19	17	19	20	16	19	17
5	11	15	14	15	20	19	17	19	20	16	19	17
6	11	15	12	14	20	19	17	19	20	15	19	17
7	11	14	10	13	19	18	16	18	20	15	17	16
8	11	12	8	13	19	15	16	16	20	14	17	16
9	11	12	7	13	19	13	14	15	20	13	16	16
10	11	12	7	13	19	12	14	13	20	13	16	14
11	11	12	7	13	19	12	13	13	20	12	16	14
12	11	12	7	13	19	12	13	13	20	12	16	14
Days after injection	TO-CG18106 IM2 PBS	TO-CG18106 IM2 C.glabrata			TO-CG15066 IM23 PBS	TO-CG15066 IM23 C.glabrata			TO-CG15066-CS IM23 PBS	TO-CG15066-CS IM23 C.glabrata
0	100	100	100	100	100	100	100	100	100	100	100	100
1	92.3077	94.1176	93.3333	94.1176	100	100	100	100	100	94.1176	100	94.4444
2	92.3077	94.1176	93.3333	88.2353	100	100	100	100	100	94.1176	100	94.4444
3	92.3077	94.1176	93.3333	88.2353	100	100	100	100	100	94.1176	100	94.4444
4	92.3077	88.2353	93.3333	88.2353	100	95	100	100	100	94.1176	100	94.4444
5	84.6154	88.2353	93.3333	88.2353	100	95	100	100	100	94.1176	100	94.4444
6	84.6154	88.2353	80	82.3529	100	95	100	100	100	88.2353	100	94.4444
7	84.6154	82.3529	66.6667	76.4706	95	90	94.1176	94.7368	100	88.2353	89.4737	88.8889
8	84.6154	70.5882	53.3333	76.4706	95	75	94.1176	84.2105	100	82.3529	89.4737	88.8889
9	84.6154	70.5882	46.6667	76.4706	95	65	82.3529	78.9474	100	76.4706	84.2105	88.8889
10	84.6154	70.5882	46.6667	76.4706	95	60	82.3529	68.4211	100	76.4706	84.2105	77.7778
11	84.6154	70.5882	46.6667	76.4706	95	60	76.4706	68.4211	100	70.5882	84.2105	77.7778
12	84.6154	70.5882	46.6667	76.4706	95	60	76.4706	68.4211	100	70.5882	84.2105	77.7778
