# Supplementary material for: Distinct Bomanins at the Drosophila 55C locus function in resistance and resilience to infections
Source: EMBO Rep. 2026 Jan 9;27(3):629–53. doi: 10.1038/s44319-025-00559-6 (PMC12894722; doi:10.1038/s44319-025-00559-6)
Supplement: Supplementary file 4 — Source data Fig. 2 [file 44319_2025_559_MOESM4_ESM.zip › Source data/figure 2/Figure 2A/phenotype test DIM ovexpression flies IN WT background/Candida glabrata/20170603 C.glabrata 11 13 14 repeat second time.xlsx]

## Sheet: Sheet1
Days after injection	WT PBS	WT C.glabrata			MyD88 PBS	MyD88 C.glabrata			CG18108(IM1) PBS	CG18108(IM1) C.glabrata			Drs PBS	Drs C.glabrata			Drs(Rv) PBS	Drs(Rv) C.glabrata
0	20	18	20	19	19	20	20	20	20	20	20	20	20	20	25	25	16	20	20
1	20	18	20	19	19	19	19	20	20	20	20	20	20	20	25	25	16	20	20
2	20	18	20	19	19	19	17	19	20	20	20	20	19	20	25	25	15	20	20
3	20	18	20	19	19	16	14	18	20	20	20	20	18	20	25	25	15	20	20
4	20	18	19	18	18	15	14	18	20	20	20	20	18	20	25	25	15	20	20
5	20	18	19	17	17	14	13	15	20	20	20	20	17	20	25	25	15	20	20
6	20	18	19	17	17	13	13	14	20	20	20	20	17	20	25	24	14	20	20
7	20	17	19	17	17	11	9	13	20	20	20	20	17	20	25	23	14	20	20
8	20	16	18	17	17	8	5	11	20	20	20	20	17	20	24	22	14	20	20
9	20	15	18	16	16	6	5	6	20	19	19	20	17	20	24	22	14	20	18
10	20	14	18	15	15	6	5	6	20	19	19	20	17	20	23	22	13	20	18
11	20	14	18	15	15	4	4	3	19	18	18	20	17	20	23	22	13	20	18
12	20	13	18	14	14	3	1	2	18	18	18	20	17	20	22	22	13	20	18
13						1	1	2
14						0	1	1
15							0	0
Days after injection	WT PBS	WT C.glabrata			MyD88 PBS	MyD88 C.glabrata			CG18108(IM1) PBS	CG18108(IM1) C.glabrata			Drs PBS	Drs C.glabrata			Drs(Rv) PBS	Drs(Rv) C.glabrata
0	100	100	100	100	100	100	100	100	100	100	100	100	100	100	100	100	100	100	100
1	100	100	100	100	100	95	95	100	100	100	100	100	100	100	100	100	100	100	100
2	100	100	100	100	100	95	85	95	100	100	100	100	95	100	100	100	93.75	100	100
3	100	100	100	100	100	80	70	90	100	100	100	100	90	100	100	100	93.75	100	100
4	100	100	95	94.7368	94.7368	75	70	90	100	100	100	100	90	100	100	100	93.75	100	100
5	100	100	95	89.4737	89.4737	70	65	75	100	100	100	100	85	100	100	100	93.75	100	100
6	100	100	95	89.4737	89.4737	65	65	70	100	100	100	100	85	100	100	96	87.5	100	100
7	100	94.4444	95	89.4737	89.4737	55	45	65	100	100	100	100	85	100	100	92	87.5	100	100
8	100	88.8889	90	89.4737	89.4737	40	25	55	100	100	100	100	85	100	96	88	87.5	100	100
9	100	83.3333	90	84.2105	84.2105	30	25	30	100	95	95	100	85	100	96	88	87.5	100	90
10	100	77.7778	90	78.9474	78.9474	30	25	30	100	95	95	100	85	100	92	88	81.25	100	90
11	100	77.7778	90	78.9474	78.9474	20	20	15	95	90	90	100	85	100	92	88	81.25	100	90
12	100	72.2222	90	73.6842	73.6842	15	5	10	90	90	90	100	85	100	88	88	81.25	100	90
13						5	5	10
14						0	5	5
15							0	0
