# Supplementary material for: Distinct Bomanins at the Drosophila 55C locus function in resistance and resilience to infections
Source: EMBO Rep. 2026 Jan 9;27(3):629–53. doi: 10.1038/s44319-025-00559-6 (PMC12894722; doi:10.1038/s44319-025-00559-6)
Supplement: Supplementary file 4 — Source data Fig. 2 [file 44319_2025_559_MOESM4_ESM.zip › Source data/figure 2/Figure 2A/phenotype test DIM ovexpression flies IN WT background/Candida glabrata/C.g 05 30 TO1 TO4.xlsx]

## Sheet: Sheet1
Days	MyD88 PBS	MyD88 C.g	MyD88 C.g	TO4 PBS	TO4 C.g	TO4 C.g	TO4 C.g	A5001 PBS	A5001 C.g	A5001 C.g	A5001 C.g	TO1 PBS	TO1 C.g	TO1 C.g	TO1 C.g
1	1
1	1
5	1
5	1
5	1
5	1
5	1
5	1
9	1
9	0
9	0
9	0
9	0
9	0
9	0
9	0
9	0
9	0
9	0
9	0
1		1
1		1
1		1
2		1
2		1
2		1
2		1
2		1
2		1
2		1
2		1
2		1
2		1
2		1
2		1
2		1
2		1
2		1
2		1
3		1
2			1
2			1
2			1
2			1
2			1
2			1
2			1
2			1
2			1
2			1
2			1
2			1
2			1
2			1
2			1
2			1
2			1
2			1
2			1
4			1
1				1
1				1
5				1
8				1
9				0
9				0
9				0
9				0
9				0
9				0
9				0
9				0
9				0
9				0
9				0
9				0
9				0
9				0
9				0
2					1
4					1
4					1
8					1
9					0
9					0
9					0
9					0
9					0
9					0
9					0
9					0
9					0
9					0
9					0
9					0
3						1
4						1
4						1
8						1
8						1
8						1
9						0
9						0
9						0
9						0
9						0
9						0
9						0
9						0
9						0
9						0
9						0
9						0
3							1
9							1
9							0
9							0
9							0
9							0
9							0
9							0
9							0
9							0
9							0
9							0
9							0
9							0
9							0
9							0
9							0
2								1
2								1
4								1
9								0
9								0
9								0
9								0
9								0
9								0
9								0
9								0
9								0
9								0
9								0
9								0
9								0
9								0
9								0
2									1
3									1
3									1
5									1
5									1
5									1
5									1
9									0
9									0
9									0
9									0
9									0
9									0
9									0
9									0
9									0
2										1
2										1
3										1
5										1
5										1
5										1
5										1
6										1
7										1
9										0
9										0
9										0
9										0
9										0
2											1
3											1
3											1
3											1
4											1
4											1
4											1
4											1
5											1
5											1
7											1
8											1
9											0
9											0
9											0
9											0
9											0
9											0
9											0
9											0
2												1
3												1
9												0
9												0
9												0
9												0
9												0
9												0
9												0
9												0
9												0
9												0
9												0
9												0
9												0
9												0
9												0
9												0
2													1
8													1
9													1
9													0
9													0
9													0
9													0
9													0
9													0
9													0
9													0
9													0
9													0
9													0
9													0
9													0
9													0
9													0
9													0
2														1
2														1
4														1
5														1
6														1
7														1
9														1
9														0
9														0
9														0
9														0
9														0
9														0
9														0
9														0
9														0
9														0
9														0
9														0
9														0
2															1
3															1
3															1
5															1
6															1
9															0
9															0
9															0
9															0
9															0
9															0
9															0
9															0
9															0
9															0
9															0

## Sheet: Sheet2
	Days	MyD88 PBS	MyD88 C.g		TO4 PBS	TO4 C.g			A5001 PBS	A5001 C.g			TO1 PBS	TO1 C.g
	0	100	100	100	100	100	100	100	100	100	100	100	100	100	100	100
	1	90	85	100	89.4737	100	100	100	100	100	100	100	100	100	100	100
	2	90	5	5	89.4737	93.75	100	100	88.8889	93.75	85.7143	95	94.4444	94.7368	90	93.75
	3	90	0	5	89.4737	93.75	94.4444	94.1176	88.8889	81.25	78.5714	80	88.8889	94.7368	90	81.25
	4	90	0	0	89.4737	81.25	83.3333	94.1176	83.3333	81.25	78.5714	60	88.8889	94.7368	85	81.25
	5	60			84.2105	81.25	83.3333	94.1176	83.3333	56.25	50	50	88.8889	94.7368	80	75
	6	60			84.2105	81.25	83.3333	94.1176	83.3333	56.25	42.8571	50	88.8889	94.7368	75	68.75
	7	60			84.2105	81.25	83.3333	94.1176	83.3333	56.25	35.7143	45	88.8889	94.7368	70	68.75
	8	60			78.9474	75	66.6667	94.1176	83.3333	56.25	35.7143	40	88.8889	89.4737	70	68.75
	9	55			78.9474	75	66.6667	88.2353	83.3333	56.25	35.7143	40	88.8889	84.2105	65	68.75
	Days	MyD88 PBS			MyD88 C.g			Ubi-Ga4>A5001 PBS			Ubi-Ga4>A5001 C.g			Ubi-Ga4>UAS-CG4250 PBS			Ubi-Ga4>UAS-CG4250 C.g
	0	100			100	100		100			100	100	100	100			100	100	100
	1	90			85	100		100			100	100	100	100			100	100	100
	2	90			5	5		88.8889			93.75	85.7143	95	94.4444			94.7368	90	93.75
	3	90			0	5		88.8889			81.25	78.5714	80	88.8889			94.7368	90	81.25
	4	90			0	0		83.3333			81.25	78.5714	60	88.8889			94.7368	85	81.25
	5	60						83.3333			56.25	50	50	88.8889			94.7368	80	75
	6	60						83.3333			56.25	42.8571	50	88.8889			94.7368	75	68.75
	7	60						83.3333			56.25	35.7143	45	88.8889			94.7368	70	68.75
	8	60						83.3333			56.25	35.7143	40	88.8889			89.4737	70	68.75
	9	55						83.3333			56.25	35.7143	40	88.8889			84.2105	65	68.75
