# Supplementary material for: Distinct Bomanins at the Drosophila 55C locus function in resistance and resilience to infections
Source: EMBO Rep. 2026 Jan 9;27(3):629–53. doi: 10.1038/s44319-025-00559-6 (PMC12894722; doi:10.1038/s44319-025-00559-6)
Supplement: Supplementary file 4 — Source data Fig. 2 [file 44319_2025_559_MOESM4_ESM.zip › Source data/figure 2/Figure 2A/phenotype test DIM ovexpression flies IN WT background/Candida glabrata/stock1 Candida glabrata 20180921 septic injury all genes.xlsx]

## Sheet: Sheet1
Days post infection	TO1 PBS	TO1 C.g 1	TO1 C.g 2	TO2 PBS	TO2 C.g 1	TO2 C.g 2	TO2 C.g 3	TO3 PBS	TO3 C.g 1	TO3 C.g 2	TO3 C.g 3	TO3 C.g 3	TO4 PBS	TO4 C.g 1	TO5 PBS	TO5 C.g 1	TO5 C.g 2	TO5 C.g 3	TO6 PBS	TO6 C.g 1	TO6 C.g 2	TO6 C.g 3	TO7 PBS	TO7 C.g 1	TO7 C.g 2	TO8 PBS	TO8 C.g 1	TO8 C.g 2	TO8 C.g 3	TO9 C.g	TO10 PBS	TO10 C.g 1	TO10 C.g 2	TO10 C.g 3	TO11 PBS	TO11 C.g 1	TO11 C.g 2	TO11 C.g 3	TO12 PBS	TO12 C.g 1	TO13 PBS	TO13 C.g 1	TO13 C.g 2	TO13 C.g 3	TO13 C.g 4	TO14 PBS	TO14 C.g 1	TO14 C.g 2	TO14 C.g 3
1	1
3	1
4	1
5	1
12	1
14	0
14	0
14	0
14	0
14	0
14	0
14	0
14	0
14	0
14	0
1		1
1		1
1		1
1		1
2		1
2		1
4		1
6		1
7		1
8		1
9		1
14		0
14		0
14		0
14		0
14		0
14		0
14		0
2			1
2			1
2			1
2			1
2			1
3			1
6			1
7			1
8			1
8			1
8			1
11			1
12			1
12			1
14			1
3				1
13				1
14				0
14				0
14				0
14				0
14				0
14				0
14				0
14				0
14				0
14				0
14				0
14				0
14				0
14				0
9					1
14					1
14					1
14					0
14					0
14					0
14					0
14					0
14					0
14					0
14					0
14					0
14					0
14					0
14					0
14					0
14					0
1						1
2						1
2						1
3						1
3						1
3						1
5						1
11						1
13						1
14						1
14						1
14						0
14						0
14						0
14						0
14						0
14						0
14						0
2							1
3							1
6							1
10							1
13							1
13							1
13							1
14							0
14							0
14							0
14							0
14							0
14							0
14							0
14							0
14							0
14							0
14							0
3								1
3								1
10								1
13								1
14								0
14								0
14								0
14								0
14								0
14								0
14								0
14								0
14								0
14								0
14								0
14								0
14								0
14								0
14								0
1									1
1									1
1									1
2									1
2									1
4									1
11									1
14									1
14									0
14									0
14									0
14									0
14									0
14									0
14									0
14									0
1										1
1										1
2										1
3										1
4										1
4										1
7										1
7										1
10										1
11										1
11										1
14										0
14										0
14										0
14										0
14										0
3											1	1
5											1	1
6											1	1
6											1	1
8											1	1
9											1	1
10											1	1
10											1	1
12											1	1
13											1	1
14											0	0
14											0	0
14											0	0
14											0	0
14											0	0
14											0	0
14											0	0
14											0	0
14											0	0
13													1
14													0
14													0
14													0
14													0
14													0
1														1
8														1
9														1
11														1
13														1
14														0
14														0
14														0
14														0
14														0
14														0
14														0
14														0
14														0
14														0
14														0
14														0
14														0
2															1
7															1
7															1
7															1
8															1
10															1
12															1
12															1
12															1
13															1
14															1
14															1
14															0
14															0
14															0
14															0
14															0
1																1
2																1
3																1
5																1
7																1
10																1
10																1
11																1
14																1
14																0
14																0
14																0
14																0
14																0
1																	1
2																	1
5																	1
7																	1
9																	1
9																	1
9																	1
10																	1
11																	1
12																	1
13																	1
14																	0
14																	0
14																	0
14																	0
14																	0
14																	0
14																	0
14																	0
3																		1
4																		1
4																		1
6																		1
12																		1
12																		1
13																		1
14																		0
14																		0
14																		0
14																		0
14																		0
14																		0
14																		0
14																		0
14																		0
14																		0
1																			1
1																			1
13																			1
14																			1
14																			1
14																			0
14																			0
14																			0
14																			0
14																			0
14																			0
14																			0
14																			0
14																			0
14																			0
14																			0
14																			0
14																			0
14																			0
14																			0
5																				1
9																				1
11																				1
12																				1
14																				0
14																				0
14																				0
14																				0
14																				0
14																				0
14																				0
14																				0
14																				0
14																				0
14																				0
14																				0
14																				0
14																				0
14																				0
14																				0
1																					1
2																					1
2																					1
3																					1
3																					1
4																					1
7																					1
14																					1
14																					0
14																					0
14																					0
14																					0
14																					0
14																					0
14																					0
14																					0
14																					0
14																					0
14																					0
14																					0
1																						1
5																						1
7																						1
9																						1
9																						1
10																						1
12																						1
14																						1
14																						0
14																						0
14																						0
14																						0
14																						0
14																						0
14																						0
2																							1
6																							1
8																							1
13																							1
14																							0
14																							0
14																							0
14																							0
14																							0
14																							0
14																							0
14																							0
14																							0
14																							0
14																							0
14																							0
14																							0
14																							0
14																							0
14																							0
3																								1
7																								1
14																								1
14																								0
14																								0
14																								0
14																								0
14																								0
14																								0
14																								0
14																								0
14																								0
14																								0
14																								0
14																								0
14																								0
14																								0
14																								0
14																								0
14																								0
2																									1
3																									1
3																									1
6																									1
9																									1
10																									1
11																									1
11																									1
13																									1
14																									1
14																									1
14																									1
14																									1
14																									0
14																									0
4																										1
5																										1
10																										1
11																										1
14																										1
14																										0
14																										0
14																										0
14																										0
14																										0
14																										0
14																										0
14																										0
14																										0
14																										0
14																										0
14																										0
14																										0
14																										0
14																										0
2																											1
2																											1
4																											1
5																											1
6																											1
8																											1
8																											1
9																											1
9																											1
14																											0
14																											0
14																											0
14																											0
14																											0
14																											0
14																											0
14																											0
14																											0
14																											0
14																											0
3																												1
4																												1
8																												1
8																												1
10																												1
14																												0
14																												0
14																												0
14																												0
14																												0
14																												0
14																												0
14																												0
14																												0
14																												0
14																												0
14																												0
14																												0
14																												0
14																												0
2																													1
4																													1
4																													1
5																													1
7																													1
12																													1
13																													1
14																													1
14																													1
14																													0
14																													0
14																													0
14																													0
14																													0
14																													0
14																													0
14																													0
14																													0
14																													0
14																													0
2																														1
2																														1
3																														1
4																														1
5																														1
8																														1
13																														1
14																														0
14																														0
14																														0
14																														0
14																														0
14																														0
14																														0
1																															1
1																															1
3																															1
4																															1
8																															1
13																															1
14																															1
14																															0
14																															0
14																															0
14																															0
14																															0
14																															0
14																															0
14																															0
14																															0
14																															0
14																															0
14																															0
14																															0
1																																1
2																																1
2																																1
2																																1
3																																1
3																																1
4																																1
5																																1
5																																1
7																																1
14																																0
14																																0
14																																0
14																																0
14																																0
14																																0
14																																0
1																																	1
2																																	1
2																																	1
2																																	1
3																																	1
3																																	1
3																																	1
3																																	1
3																																	1
5																																	1
7																																	1
7																																	1
9																																	1
11																																	1
14																																	0
14																																	0
14																																	0
14																																	0
14																																	0
14																																	0
14																																	0
1																																		1
2																																		1
3																																		1
4																																		1
7																																		1
11																																		1
14																																		1
14																																		1
14																																		0
14																																		0
14																																		0
14																																		0
14																																		0
14																																		0
14																																		0
14																																		0
14																																		0
14																																			0
14																																			0
14																																			0
14																																			0
14																																			0
14																																			0
14																																			0
14																																			0
14																																			0
14																																			0
14																																			0
14																																			0
14																																			0
14																																			0
14																																			0
14																																			0
14																																			0
14																																			0
14																																			0
14																																			0
1																																				1
2																																				1
3																																				1
9																																				1
13																																				1
14																																				1
14																																				1
14																																				1
14																																				0
14																																				0
14																																				0
14																																				0
14																																				0
14																																				0
14																																				0
14																																				0
14																																				0
14																																				0
14																																				0
14																																				0
2																																					1
3																																					1
7																																					1
11																																					1
12																																					1
14																																					1
14																																					1
14																																					0
14																																					0
14																																					0
14																																					0
14																																					0
14																																					0
14																																					0
14																																					0
14																																					0
14																																					0
14																																					0
14																																					0
14																																					0
1																																						1
1																																						1
2																																						1
2																																						1
2																																						1
2																																						1
2																																						1
3																																						1
3																																						1
8																																						1
10																																						1
12																																						1
14																																						1
14																																						0
14																																						0
14																																						0
14																																						0
14																																						0
1																																							1
14																																							1
14																																							0
14																																							0
14																																							0
14																																							0
14																																							0
14																																							0
14																																							0
14																																							0
14																																							0
14																																							0
14																																							0
14																																							0
14																																							0
14																																							0
14																																							0
14																																							0
14																																							0
14																																							0
2																																								1
10																																								1
12																																								1
13																																								1
14																																								0
14																																								0
14																																								0
14																																								0
14																																								0
14																																								0
14																																								0
14																																								0
14																																								0
14																																								0
14																																								0
14																																								0
14																																								0
14																																								0
14																																								0
14																																								0
1																																									1
14																																									0
14																																									0
14																																									0
14																																									0
14																																									0
14																																									0
14																																									0
14																																									0
14																																									0
14																																									0
14																																									0
14																																									0
14																																									0
14																																									0
14																																									0
14																																									0
14																																									0
14																																									0
14																																									0
1																																										1
2																																										1
3																																										1
3																																										1
4																																										1
9																																										1
14																																										0
14																																										0
14																																										0
14																																										0
14																																										0
14																																										0
14																																										0
14																																										0
14																																										0
2																																											1
2																																											1
3																																											1
4																																											1
7																																											1
7																																											1
8																																											1
9																																											1
11																																											1
12																																											1
14																																											0
14																																											0
14																																											0
14																																											0
14																																											0
14																																											0
1																																												1
2																																												1
3																																												1
3																																												1
4																																												1
8																																												1
9																																												1
12																																												1
14																																												0
14																																												0
14																																												0
14																																												0
14																																												0
14																																												0
14																																												0
14																																												0
14																																												0
14																																												0
2																																													1
2																																													1
4																																													1
4																																													1
9																																													1
9																																													1
12																																													1
13																																													1
14																																													1
14																																													1
14																																													0
14																																													0
14																																													0
14																																													0
14																																													0
14																																													0
14																																													0
14																																													0
14																																													0
3																																														1
4																																														1
4																																														1
11																																														1
12																																														1
14																																														1
14																																														0
14																																														0
14																																														0
14																																														0
14																																														0
14																																														0
14																																														0
14																																														0
14																																														0
14																																														0
14																																														0
14																																														0
14																																														0
14																																														0
1																																															1
1																																															1
1																																															1
1																																															1
2																																															1
3																																															1
5																																															1
10																																															1
10																																															1
14																																															1
14																																															0
14																																															0
14																																															0
14																																															0
14																																															0
14																																															0
14																																															0
14																																															0
2																																																1
2																																																1
4																																																1
4																																																1
8																																																1
9																																																1
10																																																1
13																																																1
14																																																1
14																																																1
14																																																1
14																																																0
14																																																0
14																																																0
14																																																0
14																																																0
14																																																0
14																																																0
1																																																	1
1																																																	1
9																																																	1
14																																																	0
14																																																	0
14																																																	0
14																																																	0
14																																																	0
14																																																	0
14																																																	0
14																																																	0
14																																																	0
14																																																	0
14																																																	0
14																																																	0
14																																																	0
1
2
3
4
9
14
14
14
14
14
14
14
14
14
14
14
14
14
14
14
4
4
14
14
14
14
14
14
14
14
14
14
14
14
14
14
14
14
14
14
2
3
3
7
8
11
14
14
14
14
14
14
14
14
14
14
14
14
14
14
1
2
3
4
9
13
14
14
14
14
14
14
14
14
14
2
3
3
3
4
9
10
14
14
14
14
14
14
1
1
2
2
2
2
2
2
2
3
3
3
3
4
4
6
6
7
14
14
1
1
1
2
2
2
2
2
2
3
1
1
1
1
2
2
2
2
2
2
2
2
2
2
2
2
2
2
2
2
1
1
1
1
1
1
1
1
1
1
1
11
11
11
12
13
13
14
14
14
14
14
14
14
14
14
14
14
1
2
3
4
8
8
9
11
12
14
14
14
14
14
14
14
14
14
1
1
1
2
2
2
2
7
14
14
14
14
14
14
14
14
14
1
1
2
3
3
3
3
4
7
12
12
14
14
14
14
14
14
14
14
[truncated: 13 more columns]
