# Supplementary material for: Distinct Bomanins at the Drosophila 55C locus function in resistance and resilience to infections
Source: EMBO Rep. 2026 Jan 9;27(3):629–53. doi: 10.1038/s44319-025-00559-6 (PMC12894722; doi:10.1038/s44319-025-00559-6)
Supplement: Supplementary file 4 — Source data Fig. 2 [file 44319_2025_559_MOESM4_ESM.zip › Source data/figure 2/Figure 2A/phenotype test DIM ovexpression flies IN WT background/Enterococcus faecalis/20171227 E.fae all items 0.1od 29degree.xlsx]

## Sheet: Sheet1
Days	W PBS	W E.fae	MyD88 PBS	MyD88 E.fae	TO1 PBS	TO1 E.fae	TO2 PBS	TO2 E.fae	TO3 PBS	TO3 E.fae	TO4 PBS	TO4 E.fae	TO5 PBS	TO5 E.fae	TO6 PBS	TO6 E.fae	TO7 PBS	TO7 E.fae	TO8 PBS	TO8 E.fae	TO9 PBS	TO9 E.fae	TO10 PBS	TO10 E.fae	TO11 PBS	TO11 E.fae	TO12 PBS	TO12 E.fae	TO13 PBS	TO13 E.fae	TO14 PBS	TO14 E.fae	TO10-CS PBS	TO10-CS E.fae
9	0
9	0
9	0
9	0
9	0
9	0
9	0
9	0
9	0
9	0
9	0
9	0
9	0
9	0
9	0
9	0
9	0
9	0
9	0
9	0
9	0
9	0
1		1
2		1
2		1
2		1
2		1
2		1
2		1
2		1
2		1
2		1
2		1
4		1
4		1
4		1
4		1
4		1
4		1
5		1
5		1
6		1
9		0
9		0
9		0
9		0
9		0
9		0
9		0
9		0
9		0
1			1
2			1
2			1
2			1
9			0
9			0
9			0
9			0
9			0
9			0
9			0
9			0
9			0
9			0
9			0
9			0
9			0
9			0
9			0
9			0
9			0
1				1
1				1
1				1
1				1
1				1
1				1
1				1
1				1
1				1
1				1
1				1
1				1
1				1
1				1
1				1
1				1
1				1
1				1
2				1
2				1
2				1
9					0
9					0
9					0
9					0
9					0
9					0
9					0
9					0
9					0
9					0
9					0
9					0
9					0
9					0
9					0
9					0
9					0
9					0
9					0
9					0
9					0
9					0
2						1
2						1
2						1
2						1
2						1
3						1
3						1
3						1
3						1
3						1
3						1
3						1
3						1
3						1
4						1
5						1
6						1
9						0
9						0
9						0
9						0
9						0
2							1
9							0
9							0
9							0
9							0
9							0
9							0
9							0
9							0
9							0
9							0
9							0
9							0
9							0
9							0
9							0
9							0
9							0
9							0
9							0
9							0
9							0
2								1
2								1
2								1
2								1
2								1
3								1
5								1
9								0
9								0
9								0
9								0
9									0
9									0
9									0
9									0
9									0
9									0
9									0
9									0
9									0
9									0
9									0
9									0
9									0
9									0
9									0
9									0
9									0
9									0
9									0
9									0
9									0
9									0
2										1
2										1
2										1
3										1
3										1
3										1
3										1
4										1
4										1
4										1
4										1
6										1
7										1
9										0
9										0
9										0
9										0
9										0
9										0
9										0
9										0
9										0
9										0
2											1
9											0
9											0
9											0
9											0
9											0
9											0
9											0
9											0
9											0
9											0
9											0
9											0
9											0
9											0
9											0
9											0
9											0
9											0
9											0
9											0
9											0
1												1
2												1
2												1
2												1
2												1
2												1
2												1
2												1
2												1
2												1
2												1
2												1
3												1
3												1
3												1
3												1
3												1
8												1
9												0
9												0
9												0
9												0
9												0
9												0
9												0
9												0
9												0
9												0
9												0
9												0
9												0
6													1
9													0
9													0
9													0
9													0
9													0
9													0
9													0
9													0
9													0
9													0
9													0
9													0
9													0
9													0
9													0
9													0
9													0
9													0
9													0
9													0
9													0
2														1
2														1
2														1
3														1
3														1
3														1
3														1
3														1
3														1
3														1
3														1
3														1
3														1
3														1
3														1
4														1
4														1
4														1
5														1
9														0
9														0
2															1
9															0
9															0
9															0
9															0
9															0
9															0
9															0
9															0
9															0
9															0
9															0
9															0
9															0
9															0
9															0
9															0
9															0
9															0
9															0
9															0
9															0
2																1
2																1
2																1
3																1
3																1
3																1
3																1
3																1
3																1
4																1
4																1
4																1
4																1
8																1
9																0
9																0
9																0
9																0
9																0
9																0
9																0
9																0
9																0
9																0
9																0
9																0
9																0
9																	0
9																	0
9																	0
9																	0
9																	0
9																	0
9																	0
9																	0
9																	0
9																	0
9																	0
9																	0
9																	0
9																	0
9																	0
9																	0
9																	0
9																	0
9																	0
9																	0
9																	0
9																	0
2																		1
2																		1
2																		1
2																		1
2																		1
2																		1
2																		1
2																		1
2																		1
2																		1
2																		1
2																		1
3																		1
3																		1
3																		1
3																		1
3																		1
9																		0
9																		0
9																			0
9																			0
9																			0
9																			0
9																			0
9																			0
9																			0
9																			0
9																			0
9																			0
9																			0
9																			0
9																			0
9																			0
9																			0
9																			0
9																			0
9																			0
9																			0
9																			0
9																			0
9																			0
1																				1
1																				1
2																				1
2																				1
2																				1
2																				1
3																				1
3																				1
3																				1
9																				0
9																				0
9																				0
9																				0
9																				0
9																				0
9																					0
9																					0
9																					0
9																					0
9																					0
9																					0
9																					0
9																					0
9																					0
9																					0
9																					0
9																					0
9																					0
9																					0
9																					0
9																					0
9																					0
9																					0
9																					0
9																					0
9																					0
9																					0
1																						1
2																						1
2																						1
2																						1
2																						1
2																						1
2																						1
2																						1
2																						1
2																						1
2																						1
3																						1
3																						1
3																						1
3																						1
3																						1
3																						1
4																						1
9																						0
9																						0
9																						0
9																						0
9																							0
9																							0
9																							0
9																							0
9																							0
9																							0
9																							0
9																							0
9																							0
9																							0
9																							0
9																							0
9																							0
9																							0
9																							0
9																							0
9																							0
9																							0
9																							0
9																							0
9																							0
9																							0
1																								1
2																								1
2																								1
2																								1
2																								1
2																								1
2																								1
3																								1
3																								1
3																								1
3																								1
3																								1
4																								1
4																								1
5																								1
9																								0
9																								0
9																								0
9																								0
9																								0
9																									0
9																									0
9																									0
9																									0
9																									0
9																									0
9																									0
9																									0
9																									0
9																									0
9																									0
9																									0
9																									0
9																									0
9																									0
9																									0
9																									0
9																									0
9																									0
9																									0
9																									0
9																									0
2																										1
2																										1
2																										1
2																										1
3																										1
3																										1
3																										1
3																										1
5																										1
5																										1
9																										0
9																										0
9																										0
9																										0
9																										0
9																										0
9																										0
9																										0
9																										0
9																										0
3																											1
9																											0
9																											0
9																											0
9																											0
9																											0
9																											0
9																											0
9																											0
9																											0
9																											0
9																											0
9																											0
9																											0
9																											0
9																											0
9																											0
9																											0
9																											0
9																											0
9																											0
9																											0
2																												1
2																												1
2																												1
2																												1
2																												1
3																												1
3																												1
3																												1
3																												1
4																												1
9																												0
9																												0
9																												0
9																												0
9																												0
9																												0
9																												0
9																												0
9																												0
9																												0
9																												0
9																												0
9																													0
9																													0
9																													0
9																													0
9																													0
9																													0
9																													0
9																													0
9																													0
9																													0
9																													0
9																													0
9																													0
9																													0
9																													0
9																													0
9																													0
9																													0
9																													0
9																													0
9																													0
9																													0
2																														1
2																														1
3																														1
3																														1
3																														1
3																														1
3																														1
3																														1
4																														1
4																														1
5																														1
9																														0
9																														0
9																														0
9																														0
9																														0
9																														0
9																														0
9																														0
9																														0
9																															0
9																															0
9																															0
9																															0
9																															0
9																															0
9																															0
9																															0
9																															0
9																															0
9																															0
9																															0
9																															0
9																															0
9																															0
9																															0
9																															0
1																																1
2																																1
2																																1
2																																1
2																																1
2																																1
2																																1
2																																1
2																																1
2																																1
2																																1
4																																1
4																																1
4																																1
4																																1
4																																1
4																																1
4																																1
4																																1
5																																1
5																																1
6																																1
9																																0
9																																0
9																																0
9																																0
9																																0
9																																0
9																																0
9																																	0
9																																	0
9																																	0
9																																	0
9																																	0
9																																	0
9																																	0
9																																	0
9																																	0
9																																	0
9																																	0
9																																	0
9																																	0
9																																	0
9																																	0
9																																	0
9																																	0
9																																	0
9																																	0
9																																	0
9																																	0
9																																	0
2																																		1
2																																		1
2																																		1
2																																		1
2																																		1
2																																		1
2																																		1
2																																		1
2																																		1
2																																		1
2																																		1
2																																		1
2																																		1
2																																		1
4																																		1
9																																		0
9																																		0
9																																		0
9																																		0
9																																		0
9																																		0
