# Supplementary material for: Distinct Bomanins at the Drosophila 55C locus function in resistance and resilience to infections
Source: EMBO Rep. 2026 Jan 9;27(3):629–53. doi: 10.1038/s44319-025-00559-6 (PMC12894722; doi:10.1038/s44319-025-00559-6)
Supplement: Supplementary file 4 — Source data Fig. 2 [file 44319_2025_559_MOESM4_ESM.zip › Source data/figure 2/Figure 2A/phenotype test DIM ovexpression flies IN WT background/Enterococcus faecalis/E.fa 12.28 stock1 all.xlsx]

## Sheet: Sheet1
Days	A5001 PBS	A5001 E.fa	A5001 E.fa	A5001 E.fa	MyD88 PBS	MyD88 E.fa	MyD88 E.fa	MyD88 E.fa	YW4 PBS	YW4 E.fa	YW4 E.fa	YW4 E.fa	TO1 PBS	TO1 E.fa	TO2 PBS	TO2 E.fa	TO2 E.fa	TO2 E.fa	TO3 PBS	TO3 E.fa	TO3 E.fa	TO3 E.fa	TO4 PBS	TO4 E.fa	TO4 E.fa	TO4 E.fa	TO5 PBS	TO5 E.fa	TO5 E.fa	TO5 E.fa	TO6 PBS	TO6 E.fa	TO6 E.fa	TO6 E.fa	TO7 PBS	TO7 E.fa	TO7 E.fa	TO7 E.fa	TO8 PBS	TO8 E.fa	TO8 E.fa	TO8 E.fa	TO9 PBS	TO9 E.fa	TO9 E.fa	TO9 E.fa	TO10 PBS	TO10 E.fa	TO10 E.fa
3	1
9	0
9	0
9	0
9	0
9	0
9	0
9	0
9	0
9	0
9	0
9	0
9	0
9	0
9	0
9	0
0.8		1
0.8		1
0.8		1
0.8		1
0.8		1
0.8		1
0.8		1
0.8		1
0.8		1
0.8		1
0.8		1
0.8		1
0.8		1
1		1
1		1
1		1
1		1
0.8			1
0.8			1
0.8			1
0.8			1
0.8			1
0.8			1
1			1
1			1
1			1
1			1
1			1
1			1
1			1
1			1
3			1
3			1
3			1
9			0
0.8				1
0.8				1
0.8				1
0.8				1
1				1
1				1
1				1
1				1
1				1
1				1
1				1
1				1
1				1
3				1
3				1
3				1
8				1
9				0
9				0
3					1
3					1
5					1
5					1
7					1
8					1
9					1
9					1
9					0
9					0
9					0
9					0
9					0
9					0
9					0
9					0
9					0
9					0
9					0
9					0
9					0
9					0
9					0
9					0
0.6						1
0.6						1
0.6						1
0.6						1
0.6						1
0.6						1
0.6						1
0.6						1
0.8						1
0.8						1
0.8						1
0.8						1
0.8						1
0.8						1
0.8						1
0.8						1
0.8						1
0.8						1
0.8						1
0.8						1
0.8						1
0.8						1
0.8						1
0.8						1
0.8						1
0.6							1
0.6							1
0.6							1
0.6							1
0.6							1
0.6							1
0.6							1
0.6							1
0.8							1
0.8							1
0.8							1
0.8							1
0.8							1
0.8							1
0.8							1
0.8							1
0.8							1
0.8							1
0.8							1
0.8							1
0.8							1
0.8							1
0.8							1
0.8							1
9							0
0.6								1
0.6								1
0.6								1
0.8								1
0.8								1
0.8								1
0.8								1
0.8								1
0.8								1
0.8								1
0.8								1
0.8								1
0.8								1
0.8								1
0.8								1
0.8								1
0.8								1
0.8								1
0.8								1
0.8								1
0.8								1
0.8								1
1								1
1								1
1								1
1									1
1									1
1									1
1									1
1									1
3									1
3									1
3									1
3									1
3									1
4									1
4									1
8									1
9									0
9									0
9									0
9									0
9									0
9									0
9									0
9									0
9									0
9									0
0.8										1
0.8										1
0.8										1
0.8										1
0.8										1
0.8										1
0.8										1
0.8										1
0.8										1
0.8										1
0.8										1
0.8										1
0.8										1
0.8										1
0.8										1
0.8										1
0.8										1
0.8										1
0.8										1
0.8										1
0.8										1
1										1
9										0
9										0
0.8											1
0.8											1
0.8											1
0.8											1
0.8											1
0.8											1
0.8											1
0.8											1
0.8											1
0.8											1
0.8											1
0.8											1
0.8											1
0.8											1
0.8											1
0.8											1
0.8											1
0.8											1
0.8											1
0.8											1
0.8											1
0.8											1
0.8											1
0.8											1
0.8											1
0.8												1
0.8												1
0.8												1
0.8												1
0.8												1
0.8												1
0.8												1
0.8												1
0.8												1
0.8												1
0.8												1
0.8												1
0.8												1
0.8												1
0.8												1
0.8												1
0.8												1
0.8												1
0.8												1
0.8												1
0.8												1
0.8												1
0.8												1
1												1
1												1
3													1
4													1
9													0
9													0
9													0
9													0
9													0
9													0
9													0
9													0
9													0
9													0
9													0
9													0
9													0
9													0
9													0
9													0
9													0
9													0
0.8														1
0.8														1
0.8														1
0.8														1
0.8														1
0.8														1
0.8														1
0.8														1
1														1
1														1
1														1
1														1
1														1
1														1
1														1
3														1
3														1
3														1
9														0
9														0
9														0
1															1
9															0
9															0
9															0
9															0
9															0
9															0
9															0
9															0
9															0
9															0
9															0
9															0
9															0
9															0
9															0
9															0
9															0
9															0
9															0
0.8																1
0.8																1
0.8																1
1																1
1																1
3																1
3																1
3																1
3																1
3																1
3																1
3																1
9																0
9																0
9																0
9																0
9																0
9																0
0.8																	1
0.8																	1
0.8																	1
0.8																	1
1																	1
1																	1
1																	1
1																	1
1																	1
3																	1
3																	1
3																	1
3																	1
4																	1
5																	1
9																	0
9																	0
9																	0
9																	0
0.8																		1
0.8																		1
0.8																		1
0.8																		1
0.8																		1
0.8																		1
0.8																		1
1																		1
3																		1
3																		1
3																		1
3																		1
3																		1
3																		1
3																		1
9																		0
9																		0
9																		0
9																		0
9																		0
9																		0
9																		0
4																			1
5																			1
9																			0
9																			0
9																			0
9																			0
9																			0
9																			0
9																			0
9																			0
9																			0
9																			0
9																			0
9																			0
9																			0
9																			0
9																			0
9																			0
9																			0
9																			0
0.8																				1
1																				1
1																				1
1																				1
1																				1
1																				1
1																				1
3																				1
3																				1
3																				1
3																				1
4																				1
9																				0
9																				0
9																				0
9																				0
9																				0
9																				0
9																				0
9																				0
0.8																					1
1																					1
1																					1
1																					1
1																					1
1																					1
1																					1
3																					1
3																					1
3																					1
3																					1
3																					1
3																					1
3																					1
3																					1
9																					1
9																					0
9																					0
9																					0
9																					0
9																					0
0.8																						1
0.8																						1
0.8																						1
0.8																						1
0.8																						1
0.8																						1
1																						1
1																						1
1																						1
1																						1
1																						1
3																						1
3																						1
3																						1
3																						1
3																						1
5																						1
8																						1
9																						0
9																						0
9																						0
9																						0
9																						0
9																						0
3																							1
9																							0
9																							0
9																							0
9																							0
9																							0
9																							0
9																							0
9																							0
9																							0
9																							0
9																							0
9																							0
9																							0
9																							0
9																							0
9																							0
9																							0
9																							0
9																							0
0.8																								1
0.8																								1
0.8																								1
0.8																								1
0.8																								1
0.8																								1
0.8																								1
1																								1
1																								1
1																								1
3																								1
3																								1
3																								1
3																								1
3																								1
3																								1
3																								1
3																								1
3																								1
3																								1
4																								1
5																								1
9																								0
9																								0
9																								0
0.8																									1
0.8																									1
0.8																									1
0.8																									1
0.8																									1
0.8																									1
0.8																									1
1																									1
1																									1
1																									1
1																									1
1																									1
1																									1
1																									1
3																									1
3																									1
3																									1
3																									1
3																									1
3																									1
9																									0
9																									0
9																									0
9																									0
9																									0
0.8																										1
0.8																										1
0.8																										1
0.8																										1
0.8																										1
0.8																										1
0.8																										1
0.8																										1
1																										1
1																										1
1																										1
1																										1
1																										1
1																										1
3																										1
3																										1
3																										1
3																										1
3																										1
3																										1
3																										1
3																										1
6																										1
9																										0
9																											0
9																											0
9																											0
9																											0
9																											0
9																											0
9																											0
9																											0
9																											0
9																											0
9																											0
9																											0
9																											0
9																											0
9																											0
9																											0
9																											0
9																											0
9																											0
9																											0
0.8																												1
0.8																												1
0.8																												1
0.8																												1
0.8																												1
0.8																												1
1																												1
1																												1
1																												1
1																												1
3																												1
3																												1
3																												1
3																												1
3																												1
4																												1
9																												0
9																												0
9																												0
9																												0
0.8																													1
0.8																													1
0.8																													1
0.8																													1
0.8																													1
0.8																													1
0.8																													1
0.8																													1
1																													1
1																													1
1																													1
3																													1
3																													1
3																													1
3																													1
3																													1
3																													1
3																													1
4																													1
9																													0
0.8																														1
0.8																														1
0.8																														1
0.8																														1
0.8																														1
1																														1
1																														1
1																														1
1																														1
1																														1
1																														1
1																														1
1																														1
3																														1
3																														1
3																														1
3																														1
4																														1
9																														0
9																														0
9																															0
9																															0
9																															0
9																															0
9																															0
9																															0
9																															0
9																															0
9																															0
9																															0
9																															0
9																															0
9																															0
9																															0
9																															0
9																															0
9																															0
9																															0
9																															0
9																															0
9																															0
9																															0
9																															0
9																															0
9																															0
0.8																																1
0.8																																1
0.8																																1
0.8																																1
0.8																																1
0.8																																1
0.8																																1
0.8																																1
0.8																																1
1																																1
1																																1
1																																1
1																																1
1																																1
1																																1
3																																1
3																																1
3																																1
9																																0
0.8																																	1
0.8																																	1
0.8																																	1
0.8																																	1
0.8																																	1
0.8																																	1
0.8																																	1
1																																	1
1																																	1
1																																	1
1																																	1
1																																	1
1																																	1
1																																	1
1																																	1
1																																	1
1																																	1
3																																	1
3																																	1
3																																	1
3																																	1
3																																	1
5																																	1
5																																	1
9																																	0
9																																	0
9																																	0
0.8																																		1
0.8																																		1
0.8																																		1
0.8																																		1
0.8																																		1
0.8																																		1
0.8																																		1
0.8																																		1
1																																		1
1																																		1
1																																		1
1																																		1
1																																		1
1																																		1
1																																		1
1																																		1
1																																		1
1																																		1
3																																		1
3																																		1
3																																		1
4																																		1
9																																		0
9																																		0
1																																			1
9																																			0
9																																			0
9																																			0
9																																			0
9																																			0
9																																			0
9																																			0
9																																			0
9																																			0
9																																			0
9																																			0
9																																			0
9																																			0
9																																			0
9																																			0
9																																			0
9																																			0
9																																			0
9																																			0
9																																			0
9																																			0
0.8																																				1
0.8																																				1
0.8																																				1
0.8																																				1
0.8																																				1
0.8																																				1
0.8																																				1
0.8																																				1
0.8																																				1
0.8																																				1
1																																				1
1																																				1
1																																				1
1																																				1
1																																				1
3																																				1
3																																				1
4																																				1
9																																				0
9																																				0
0.8																																					1
0.8																																					1
0.8																																					1
0.8																																					1
0.8																																					1
0.8																																					1
0.8																																					1
0.8																																					1
0.8																																					1
0.8																																					1
1																																					1
1																																					1
1																																					1
1																																					1
1																																					1
1																																					1
1																																					1
3																																					1
3																																					1
3																																					1
9																																					0
0.8																																						1
0.8																																						1
0.8																																						1
0.8																																						1
0.8																																						1
0.8																																						1
0.8																																						1
1																																						1
1																																						1
1																																						1
1																																						1
1																																						1
3																																						1
3																																						1
3																																						1
3																																						1
3																																						1
3																																						1
3																																						1
9																																						0
9																																						0
9																																							0
9																																							0
9																																							0
9																																							0
9																																							0
9																																							0
9																																							0
9																																							0
9																																							0
9																																							0
9																																							0
9																																							0
9																																							0
9																																							0
9																																							0
9																																							0
9																																							0
9																																							0
9																																							0
9																																							0
0.8																																								1
0.8																																								1
0.8																																								1
0.8																																								1
0.8																																								1
0.8																																								1
0.8																																								1
0.8																																								1
0.8																																								1
1																																								1
1																																								1
1																																								1
1																																								1
1																																								1
1																																								1
1																																								1
1																																								1
1																																								1
0.8																																									1
0.8																																									1
0.8																																									1
0.8																																									1
0.8																																									1
0.8																																									1
0.8																																									1
0.8																																									1
0.8																																									1
0.8																																									1
0.8																																									1
1																																									1
1																																									1
1																																									1
1																																									1
1																																									1
1																																									1
1																																									1
9																																									0
9																																									0
0.8																																										1
0.8																																										1
0.8																																										1
0.8																																										1
0.8																																										1
0.8																																										1
0.8																																										1
0.8																																										1
0.8																																										1
1																																										1
1																																										1
1																																										1
1																																										1
1																																										1
1																																										1
1																																										1
1																																										1
1																																										1
1																																										1
3																																										1
3																																										1
3																																										1
4																																										1
9																																										0
4																																											1
9																																											0
9																																											0
9																																											0
9																																											0
9																																											0
9																																											0
9																																											0
9																																											0
9																																											0
9																																											0
9																																											0
9																																											0
9																																											0
9																																											0
9																																											0
9																																											0
9																																											0
9																																											0
9																																											0
0.8																																												1
0.8																																												1
0.8																																												1
0.8																																												1
0.8																																												1
0.8																																												1
1																																												1
1																																												1
1																																												1
1																																												1
3																																												1
3																																												1
3																																												1
9																																												0
9																																												0
0.8																																													1
0.8																																													1
0.8																																													1
0.8																																													1
0.8																																													1
0.8																																													1
0.8																																													1
0.8																																													1
0.8																																													1
0.8																																													1
0.8																																													1
0.8																																													1
1																																													1
1																																													1
1																																													1
1																																													1
1																																													1
1																																													1
1																																													1
3																																													1
0.8																																														1
0.8																																														1
0.8																																														1
0.8																																														1
0.8																																														1
0.8																																														1
0.8																																														1
0.8																																														1
1																																														1
1																																														1
1																																														1
1																																														1
3																																														1
4																																														1
5																																														1
9																																														0
9																																															0
9																																															0
9																																															0
9																																															0
9																																															0
9																																															0
9																																															0
9																																															0
9																																															0
9																																															0
9																																															0
9																																															0
9																																															0
9																																															0
9																																															0
9																																															0
9																																															0
9																																															0
9																																															0
9																																															0
0.8																																																1
0.8																																																1
0.8																																																1
0.8																																																1
0.8																																																1
0.8																																																1
0.8																																																1
0.8																																																1
0.8																																																1
0.8																																																1
0.8																																																1
0.8																																																1
0.8																																																1
0.8																																																1
0.8																																																1
1																																																1
1																																																1
1																																																1
1																																																1
1																																																1
1																																																1
3																																																1
3																																																1
9																																																0
9																																																0
0.8																																																	1
0.8																																																	1
0.8																																																	1
0.8																																																	1
0.8																																																	1
0.8																																																	1
1																																																	1
1																																																	1
1																																																	1
1																																																	1
1																																																	1
1																																																	1
1																																																	1
1																																																	1
1																																																	1
3																																																	1
3																																																	1
3																																																	1
3																																																	1
3																																																	1
3																																																	1
9																																																	0
9																																																	0
9																																																	0
9																																																	0
0.8
0.8
0.8
0.8
1
1
1
1
1
1
1
1
1
1
1
3
3
3
3
3
3
3
4
9
9
9
9
9
9
9
9
9
9
9
9
9
9
9
9
9
9
9
9
9
9
0.8
0.8
0.8
0.8
0.8
0.8
0.8
1
1
1
1
1
1
1
1
1
1
1
3
3
9
9
0.8
0.8
0.8
0.8
0.8
1
1
1
1
1
1
1
1
1
1
1
3
3
3
3
3
3
4
8
9
0.8
0.8
0.8
0.8
0.8
0.8
0.8
0.8
0.8
1
1
1
1
1
3
3
9
9
9
9
9
9
9
9
9
9
9
9
9
9
9
9
9
9
9
9
9
9
9
9
0.8
0.8
0.8
0.8
0.8
0.8
1
1
1
1
1
3
3
3
3
9
9
9
0.8
0.8
0.8
0.8
1
1
1
1
1
1
1
1
3
3
3
3
3
3
4
0.8
0.8
0.8
0.8
0.8
0.8
0.8
0.8
1
1
1
1
1
3
3
3
5
9
9
9
9
9
9
9
9
9
9
9
9
9
9
9
9
9
9
9
0.8
0.8
0.8
0.8
0.8
0.8
0.8
0.8
0.8
0.8
1
1
1
1
1
3
3
3
9
0.8
0.8
0.8
0.8
0.8
0.8
0.8
0.8
0.8
0.8
1
1
3
3
3
3
3
3
3
0.8
0.8
0.8
0.8
0.8
0.8
0.8
1
1
3
3
3
3
3
3
4
9
9
2
9
9
9
9
9
9
9
9
9
9
9
9
9
9
9
9
9
9
9
0.8
1
1
1
1
1
3
4
5
9
9
9
9
0.8
0.8
0.8
1
1
1
1
1
1
1
1
1
1
3
3
3
0.8
0.8
0.8
0.8
0.8
0.8
0.8
0.8
0.8
1
1
1
1
1
1
3
3
3
9
[truncated: 17 more columns]
