# Supplementary material for: Distinct Bomanins at the Drosophila 55C locus function in resistance and resilience to infections
Source: EMBO Rep. 2026 Jan 9;27(3):629–53. doi: 10.1038/s44319-025-00559-6 (PMC12894722; doi:10.1038/s44319-025-00559-6)
Supplement: Supplementary file 4 — Source data Fig. 2 [file 44319_2025_559_MOESM4_ESM.zip › Source data/figure 2/Figure 2A/phenotype test DIM ovexpression flies IN WT background/Enterococcus faecalis/E.fa 20170424.xlsx]

## Sheet: Sheet1
Hours after infection	MyD88 PBS		MyD88 Ecc15	MyD88 E.fa			wt PBS			wt Ecc15	wt E.fa			TO10-CS PBS	TO10-CS Ecc15	TO10-CS E.fa	TO13 PBS	TO13 Ecc15	TO13 E.fa			TO12 PBS	TO12 Ecc15	TO12 E.fa			TO9 PBS	TO9 Ecc15	TO9 E.fa			TO5 PBS	TO5 Ecc15	TO5 E.fa			TO4 PBS	TO4 Ecc15	TO4 E.fa			TO1 PBS	TO1 Ecc15	TO1 E.fa
0	20		20	20	20	20	20			20	17	19	21	20	20	20	20	20	20	20	24	20	20	20	19	20	20	21	20	19	20	20	20	21	19	19	20	20	20	19	19	20	20	20	20	20
16	20		20	20	20	20	20			20	17	19	21	20	20	20	20	20	20	20	24	20	20	20	19	20	20	21	20	19	20	20	20	21	19	19	20	20	20	19	19	20	20	20	20	20
18	19		19	5	3	5	20			20	17	18	21	20	19	20	20	20	19	20	17	20	19	20	17	20	20	21	18	19	20	20	20	21	19	19	20	18	20	19	17	20	19	19	19	19
24	19		19	0	2	0	20			20	17	14	21	20	19	16	20	19	18	19	14	20	19	20	17	20	20	21	16	18	20	20	20	20	16	18	20	18	18	18	16	20	19	16	14	16
48	16		14		1		20			18	8	11	10	20	15	6	20	15	9	8	5	20	16	7	7	12	20	17	3	5	6	20	15	11	4	8	20	15	8	8	6	20	15	6	3	6
72	14		13		0		18			17	4	6	4	20	14	5	20	12	5	3	4	20	15	4	6	9	20	16	1	3	4	20	15	5	1	4	20	15	2	4	5	20	14	3	1	3
96	14		13				18			17	3	3	4	20	14	4	20	12	4	3	4	19	15	3	6	9	20	16	1	3	4	20	15	5	0	3	20	15	2	4	5	19	14	3	1	3
120	14		13				17			17	3	2	4	20	14	3	20	11	4	3	2	19	15	3	3	8	20	16	1	3	4	20	15	3		3	20	15	1	4	5	19	14	3	1	3
144	14		12				16			17	3	1	4	20	14	3	20	10	4	2	1	18	15	1	2	8	19	16	1	3	4	20	15	3		2	20	15	1	4	5	19	14	3	1	3
168	14		12				15			17	3	0	4	19	14	3	20	10	3	2	1	18	15	1	2	6	19	16	1	3	3	20	15	3		2	20	15	1	4	5	19	14	3	1	3
Hours after infection	MyD88 PBS		MyD88 Ecc15	MyD88 E.fa			w PBS			w Ecc15	w E.fa			TO10-CS PBS	TO10-CS Ecc15	TO10-CS E.fa	TO13 PBS	TO13 Ecc15	TO13 E.fa			TO12 PBS	TO12 Ecc15	TO12 E.fa			TO9 PBS	TO9 Ecc15	TO9 E.fa			TO5 PBS	TO5 Ecc15	TO5 E.fa			TO4 PBS	TO4 Ecc15	TO4 E.fa			TO1 PBS	TO1 Ecc15	TO1 E.fa
0	100		100	100	100	100	100			100	100	100	100	100	100	100	100	100	100	100	100	100	100	100	100	100	100	100	100	100	100	100	100	100	100	100	100	100	100	100	100	100	100	100	100	100
16	100		100	100	100	100	100			100	100	100	100	100	100	100	100	100	100	100	100	100	100	100	100	100	100	100	100	100	100	100	100	100	100	100	100	100	100	100	100	100	100	100	100	100
18	95		95	25	15	25	100			100	100	94.7368	100	100	95	100	100	100	95	100	70.8333	100	95	100	89.4737	100	100	100	90	100	100	100	100	100	100	100	100	90	100	100	89.4737	100	95	95	95	95
24	95		95	0	10	0	100			100	100	73.6842	100	100	95	80	100	95	90	95	58.3333	100	95	100	89.4737	100	100	100	80	94.7368	100	100	100	95.2381	84.2105	94.7368	100	90	90	94.7368	84.2105	100	95	80	70	80
48	80		70	0	5	0	100			90	47.0588	57.8947	47.619	100	75	30	100	75	45	40	20.8333	100	80	35	36.8421	60	100	80.9524	15	26.3158	30	100	75	52.381	21.0526	42.1053	100	75	40	42.1053	31.5789	100	75	30	15	30
72	70		65	0	0	0	90			85	23.5294	31.5789	19.0476	100	70	25	100	60	25	15	16.6667	100	75	20	31.5789	45	100	76.1905	5	15.7895	20	100	75	23.8095	5.26316	21.0526	100	75	10	21.0526	26.3158	100	70	15	5	15
96	70		65	0	0	0	90			85	17.6471	15.7895	19.0476	100	70	20	100	60	20	15	16.6667	95	75	15	31.5789	45	100	76.1905	5	15.7895	20	100	75	23.8095	0	15.7895	100	75	10	21.0526	26.3158	95	70	15	5	15
120	70		65	0	0	0	85			85	17.6471	10.5263	19.0476	100	70	15	100	55	20	15	8.33333	95	75	15	15.7895	40	100	76.1905	5	15.7895	20	100	75	14.2857	0	15.7895	100	75	5	21.0526	26.3158	95	70	15	5	15
144	70		60	0	0	0	80			85	17.6471	5.26316	19.0476	100	70	15	100	50	20	10	4.16667	90	75	5	10.5263	40	95	76.1905	5	15.7895	20	100	75	14.2857	0	10.5263	100	75	5	21.0526	26.3158	95	70	15	5	15
168	70		60	0	0	0	75			85	17.6471	0	19.0476	95	70	15	100	50	15	10	4.16667	90	75	5	10.5263	30	95	76.1905	5	15.7895	15	100	75	14.2857	0	10.5263	100	75	5	21.0526	26.3158	95	70	15	5	15
