# Supplementary material for: Distinct Bomanins at the Drosophila 55C locus function in resistance and resilience to infections
Source: EMBO Rep. 2026 Jan 9;27(3):629–53. doi: 10.1038/s44319-025-00559-6 (PMC12894722; doi:10.1038/s44319-025-00559-6)
Supplement: Supplementary file 4 — Source data Fig. 2 [file 44319_2025_559_MOESM4_ESM.zip › Source data/figure 2/Figure 2A/phenotype test DIM ovexpression flies IN WT background/Enterococcus faecalis/E.fa Ecc15 3 10 10-cs repeat second.xlsx]

## Sheet: Sheet1
Days after infection	A5001 PBS	A5001 E.fae			A5001 Ecc15			MyD88 PBS	MyD88 E.fae			MyD88 Ecc15			TO-CG18107 IM1b PBS	TO-CG18107 IM1b E.fae			TO-CG18107 IM1b Ecc15
0	20	17	20		19	19		20	20	20	20	19	19	19	19	19	17	10	18	17	20
0.75	20	17	18		19	19		19	5	4	8	19	19	19	19	11	16	9	18	17	20
1	20	15	18		18	18		17	0	0	0	18	19	19	19	5	13	5	18	17	19
2	20	2	7		18	17		15				17	19	19	19	0	9	1	15	17	18
3	19	1	4		15	17		12				16	19	18	19		9	1	13	17	18
4	19	0	3		14	16		12				16	15	16	19		9	0	13	17	16
5	19		3		13	16		12				16	13	15	18		0		12	16	15
6	19		2		11	16		12				16	11	14	17				12	15	14
7	19		2		11	16		12				15	11	14	17				12	15	14
8	19		2		11	16		12				14	11	14	17				12	15	14
9	19		2		11	16		12				14	11	14	17				11	15	14
10	19		2		11	16		12				12	11	13	16				11	15	14
11	19		2		11	15		12				12	11	13	16				10	15	13
12	19		2		11	15		12				10	10	13	14				10	15	12
Days after infection	A5001 PBS	A5001 E.fae			A5001 Ecc15			MyD88 PBS	MyD88 E.fae			MyD88 Ecc15			TO-CG18107 IM1b PBS	TO-CG18107 IM1b E.fae			TO-CG18107 IM1b Ecc15
0	100	100	100		100	100		100	100	100	100	100	100	100	100	100	100	100	100	100	100
0.75	100	100	90		100	100		95	25	20	40	100	100	100	100	57.8947	94.1176	90	100	100	100
1	100	88.2353	90		94.7368	94.7368		85	0	0	0	94.7368	100	100	100	26.3158	76.4706	50	100	100	95
2	100	11.7647	35		94.7368	89.4737		75				89.4737	100	100	100	0	52.9412	10	83.3333	100	90
3	95	5.88235	20		78.9474	89.4737		60				84.2105	100	94.7368	100		52.9412	10	72.2222	100	90
4	95	0	15		73.6842	84.2105		60				84.2105	78.9474	84.2105	100		52.9412	0	72.2222	100	80
5	95		15		68.4211	84.2105		60				84.2105	68.4211	78.9474	94.7368		0		66.6667	94.1176	75
6	95		10		57.8947	84.2105		60				84.2105	57.8947	73.6842	89.4737				66.6667	88.2353	70
7	95		10		57.8947	84.2105		60				78.9474	57.8947	73.6842	89.4737				66.6667	88.2353	70
8	95		10		57.8947	84.2105		60				73.6842	57.8947	73.6842	89.4737				66.6667	88.2353	70
9	95		10		57.8947	84.2105		60				73.6842	57.8947	73.6842	89.4737				61.1111	88.2353	70
10	95		10		57.8947	84.2105		60				63.1579	57.8947	68.4211	84.2105				61.1111	88.2353	70
11	95		10		57.8947	78.9474		60				63.1579	57.8947	68.4211	84.2105				55.5556	88.2353	65
12	95		10		57.8947	78.9474		60				52.6316	52.6316	68.4211	73.6842				55.5556	88.2353	60
Days after infection	TO-CG15066 IM23 PBS	TO-CG15066 IM23 E.fae			TO-CG15066-CS IM23 PBS	TO-CG15066-CS IM23 E.fae
0	20	24	20	20	20	20	19	20
0.75	20	24	20	19	20	20	19	20
1	20	22	20	14	20	18	15	14
2	20	7	8	9	20	6	5	4
3	20	6	6	8	20	4	2	2
4	20	5	6	8	19	3	2	2
5	19	5	6	7	18	3	2	2
6	19	4	6	7	18	3	2	2
7	19	4	6	7	18	3	2	2
8	19	4	6	7	18	3	2	2
9	19	4	6	7	18	3	2	2
10	19	4	6	7	17	3	2	2
11	19	4	6	7	17	3	2	2
					16	3	2	2
Days after infection	TO-CG15066 IM23 PBS	TO-CG15066 IM23 E.fae			TO-CG15066-CS IM23 PBS	TO-CG15066-CS IM23 E.fae
0	100	100	100	100	100	100	100	100
0.75	100	100	100	95	100	100	100	100
1	100	91.6667	100	70	100	90	78.9474	70
2	100	29.1667	40	45	100	30	26.3158	20
3	100	25	30	40	100	20	10.5263	10
4	100	20.8333	30	40	95	15	10.5263	10
5	95	20.8333	30	35	90	15	10.5263	10
6	95	16.6667	30	35	90	15	10.5263	10
7	95	16.6667	30	35	90	15	10.5263	10
8	95	16.6667	30	35	90	15	10.5263	10
9	95	16.6667	30	35	90	15	10.5263	10
10	95	16.6667	30	35	85	15	10.5263	10
11	95	16.6667	30	35	85	15	10.5263	10
