# Supplementary material for: Distinct Bomanins at the Drosophila 55C locus function in resistance and resilience to infections
Source: EMBO Rep. 2026 Jan 9;27(3):629–53. doi: 10.1038/s44319-025-00559-6 (PMC12894722; doi:10.1038/s44319-025-00559-6)
Supplement: Supplementary file 4 — Source data Fig. 2 [file 44319_2025_559_MOESM4_ESM.zip › Source data/figure 2/Figure 2A/phenotype test DIM ovexpression flies IN WT background/Enterococcus faecalis/Ecc15 E.fae 20170331.xlsx]

## Sheet: Sheet1
Days after infection	W PBS	W Ecc15		W E.fae			Conton-s PBS	Conton-s Ecc15		Conton-s E.fae			MyD88 PBS	MyD88 Ecc15		MyD88 E.fae			TO2 PBS	TO2 Ecc15		TO2 E.fae			TO3 PBS	TO3 Ecc15		TO3 E.fae			TO6 PBS	TO6 Ecc15		TO6 E.fae
0	15	15	15	15	15		15	15	15	14	14	15	15	15	13	15	10	15	20	10	10	9	10	9	15	15	15	15	15	15	10	15	15	15	15	15
0.67	15	15	15	15	15		15	15	15	14	14	15	15	15	13	15	10	15	20	10	10	9	10	9	15	15	15	15	15	15	10	15	15	15	15	15
0.75	15	15	15	15	15		15	15	15	14	14	15	15	15	13	4	2	5	20	10	10	9	10	9	15	15	15	15	15	15	10	15	15	15	15	15
1	14	15	15	14	15		15	15	15	14	14	15	14	15	13	0	0	0	20	10	10	4	6	5	15	15	15	14	12	13	10	15	15	11	9	12
2	14	15	15	11	9		15	15	15	6	7	7	14	13	13				20	9	10	2	2	2	15	15	15	6	1	4	10	15	14	3	3	6
3	14	15	15	9	5		15	15	15	4	3	4	14	12	13				20	9	10	2	2	2	15	15	15	5	1	4	10	15	13	3	3	5
4	14	15	15	8	4		15	15	15	2	3	3	14	11	12				20	9	9	2	1	2	15	15	14	5	0	4	10	14	13	2	3	5
5	14	15	15	6	4		14	14	15	2	3	3	14	11	12				20	9	9	2	1	2	15	15	14	5		4	10	14	13	2	3	5
6	14	15	15	5	3		14	14	15	1	1	3	14	11	10				20	9	9	2	1	2	15	15	13	5		4	10	14	13	2	3	5
7	14	15	15	5	3		14	14	15	0	0	3	14	10	9				20	9	9	2	1	2	15	13	12	5		2	10	14	13	2	3	5
Days after infection	W PBS	W Ecc15		W E.fae			Conton-s PBS	Conton-s Ecc15		Conton-s E.fae			MyD88 PBS	MyD88 Ecc15		MyD88 E.fae			TO2 PBS	TO2 Ecc15		TO2 E.fae			TO3 PBS	TO3 Ecc15		TO3 E.fae			TO6 PBS	TO6 Ecc15		TO6 E.fae
0	100	100	100	100	100		100	100	100	100	100	100	100	100	100	100	100	100	100	100	100	100	100	100	100	100	100	100	100	100	100	100	100	100	100	100
0.67	100	100	100	100	100		100	100	100	100	100	100	100	100	100	100	100	100	100	100	100	100	100	100	100	100	100	100	100	100	100	100	100	100	100	100
0.75	100	100	100	100	100		100	100	100	100	100	100	100	100	100	26.6667	20	33.3333	100	100	100	100	100	100	100	100	100	100	100	100	100	100	100	100	100	100
1	93.3333	100	100	93.3333	100		100	100	100	100	100	100	93.3333	100	100	0	0	0	100	100	100	44.4444	60	55.5556	100	100	100	93.3333	80	86.6667	100	100	100	73.3333	60	80
2	93.3333	100	100	73.3333	60		100	100	100	42.8571	50	46.6667	93.3333	86.6667	100				100	90	100	22.2222	20	22.2222	100	100	100	40	6.66667	26.6667	100	100	93.3333	20	20	40
3	93.3333	100	100	60	33.3333		100	100	100	28.5714	21.4286	26.6667	93.3333	80	100				100	90	100	22.2222	20	22.2222	100	100	100	33.3333	6.66667	26.6667	100	100	86.6667	20	20	33.3333
4	93.3333	100	100	53.3333	26.6667		100	100	100	14.2857	21.4286	20	93.3333	73.3333	92.3077				100	90	90	22.2222	10	22.2222	100	100	93.3333	33.3333	0	26.6667	100	93.3333	86.6667	13.3333	20	33.3333
5	93.3333	100	100	40	26.6667		93.3333	93.3333	100	14.2857	21.4286	20	93.3333	73.3333	92.3077				100	90	90	22.2222	10	22.2222	100	100	93.3333	33.3333		26.6667	100	93.3333	86.6667	13.3333	20	33.3333
6	93.3333	100	100	33.3333	20		93.3333	93.3333	100	7.14286	7.14286	20	93.3333	73.3333	76.9231				100	90	90	22.2222	10	22.2222	100	100	86.6667	33.3333		26.6667	100	93.3333	86.6667	13.3333	20	33.3333
7	93.3333	100	100	33.3333	20		93.3333	93.3333	100	0	0	20	93.3333	66.6667	69.2308				100	90	90	22.2222	10	22.2222	100	86.6667	80	33.3333		13.3333	100	93.3333	86.6667	13.3333	20	33.3333
Days after infection	TO7 PBS	TO7 Ecc15		TO7 E.fae			TO8 PBS	TO8 Ecc15		TO8 E.fae			TO10 PBS	TO10 Ecc15		TO10 E.fae			TO10-CS PBS	TO10-CS Ecc15		TO10-CS E.fae			TO15 PBS	TO15 Ecc15		TO15 E.fae
0	10	10	10	10	10		15	8	15	15	15		10	10	10	14	10		20	20	20	19	20	20	15	10	10	15	14
0.67	10	10	10	10	10		15	8	15	15	15		10	10	10	14	10		20	20	20	19	20	20	15	10	10	15	14
0.75	10	10	10	10	10		15	8	15	15	15		10	10	10	14	10		20	20	20	19	20	20	15	10	10	15	14
1	10	10	10	10	10		15	8	15	15	15		10	10	10	11	10		20	20	20	15	14	17	15	10	10	14	14
2	10	8	9	4	8		15	8	15	11	9		10	10	10	7	5		20	20	20	4	7	9	15	10	8	11	10
3	10	8	9	3	7		15	7	14	10	9		9	10	10	7	4		20	20	20	4	6	9	15	10	8	10	6
4	9	8	9	2	7		15	7	14	10	9		9	10	10	7	4		20	20	20	4	6	9	15	10	8	10	6
5	9	8	9	2	7		15	7	14	9	9		9	10	10	7	4		20	20	20	4	6	9	15	10	7	10	6
6	9	8	9	2	7		15	7	14	9	9		9	10	10	7	4		20	20	19	4	6	9	15	10	7	10	6
7	9	8	9	2	7		15	7	14	9	9		9	10	10	7	2		20	20	19	4	4	9	15	10	7	10	5
Days after infection	TO7 PBS	TO7 Ecc15		TO7 E.fae			TO8 PBS	TO8 Ecc15		TO8 E.fae			TO10 PBS	TO10 Ecc15		TO10 E.fae			TO10-CS PBS	TO10-CS Ecc15		TO10-CS E.fae			TO15 PBS	TO15 Ecc15		TO15 E.fae
0	100	100	100	100	100		100	100	100	100	100		100	100	100	100	100		100	100	100	100	100	100	100	100	100	100	100
0.67	100	100	100	100	100		100	100	100	100	100		100	100	100	100	100		100	100	100	100	100	100	100	100	100	100	100
0.75	100	100	100	100	100		100	100	100	100	100		100	100	100	100	100		100	100	100	100	100	100	100	100	100	100	100
1	100	100	100	100	100		100	100	100	100	100		100	100	100	78.5714	100		100	100	100	78.9474	70	85	100	100	100	93.3333	100
2	100	80	90	40	80		100	100	100	73.3333	60		100	100	100	50	50		100	100	100	21.0526	35	45	100	100	80	73.3333	71.4286
3	100	80	90	30	70		100	87.5	93.3333	66.6667	60		90	100	100	50	40		100	100	100	21.0526	30	45	100	100	80	66.6667	42.8571
4	90	80	90	20	70		100	87.5	93.3333	66.6667	60		90	100	100	50	40		100	100	100	21.0526	30	45	100	100	80	66.6667	42.8571
5	90	80	90	20	70		100	87.5	93.3333	60	60		90	100	100	50	40		100	100	100	21.0526	30	45	100	100	70	66.6667	42.8571
6	90	80	90	20	70		100	87.5	93.3333	60	60		90	100	100	50	40		100	100	95	21.0526	30	45	100	100	70	66.6667	42.8571
7	90	80	90	20	70		100	87.5	93.3333	60	60		90	100	100	50	20		100	100	95	21.0526	20	45	100	100	70	66.6667	35.7143
