# Supplementary material for: Distinct Bomanins at the Drosophila 55C locus function in resistance and resilience to infections
Source: EMBO Rep. 2026 Jan 9;27(3):629–53. doi: 10.1038/s44319-025-00559-6 (PMC12894722; doi:10.1038/s44319-025-00559-6)
Supplement: Supplementary file 4 — Source data Fig. 2 [file 44319_2025_559_MOESM4_ESM.zip › Source data/figure 2/Figure 2A/phenotype test DIM ovexpression flies IN WT background/Enterococcus faecalis/Ecc15 key E.fae 20170528 11 13 14.xlsx]

## Sheet: Sheet1
Days after infection	Key PBS	Key Ecc15			MyD88 PBS	MyD88 E.fae			WT PBS	WT Ecc15	WT E.fae			TO-CG18108 IM1 PBS	TO-CG18108 IM1 Ecc15	TO-CG18108 IM1 E.fae			TO-Drs PBS	TO-Drs Ecc15	TO-Drs E.fae			TO-Drs(Rv) PBS	TO-Drs(Rv) Ecc15	TO-Drs(Rv) E.fae
0	9	18	18	18	18	20	20	20	20	20	21	20	19	20	20	20	19	19	20	20	19	20	20	20	20	13	20	20
0.5	9	18	18	18	18	20	20	20	20	20	21	20	19	20	20	20	19	19	20	20	19	20	20	20	20	12	20	20
0.67	9	18	18	18	18	9	8	8	20	20	21	20	19	20	20	19	19	19	20	20	19	20	20	20	20	12	20	20
0.75	9	17	18	18	18	2	0	0	20	20	21	20	19	20	20	19	18	19	20	20	19	20	20	20	20	12	20	20
1	9	12	14	11	18	0			20	20	21	19	18	20	20	16	17	16	20	20	19	18	20	20	20	12	19	19
2	9	2	2	3	18				20	17	14	13	12	20	20	5	6	1	20	19	7	5	12	20	17	9	8	9
3	9	1	0	1	18				19	17	4	7	7	20	20	1	2	1	20	19	3	2	6	20	17	5	5	5
4	8	0		1	18				19	17	4	5	4	20	20	1	2	1	20	19	3	2	5	20	17	3	4	4
5	7			0	18				19	17	4	5	4	20	20	1	2	1	20	19	3	1	4	20	17	3	3	2
6	7				18				19	17	4	4	4	20	20	1	2	1	20	19	3	1	4	20	17	3	3	2
7	7				18				19	17	3	4	4	20	20	1	2	0	20	19	3	1	4	20	16	3	3	2
8	7				18				19	17	2	4	4	20	19	1	2		20	19	2	1	3	20	16	3	2	2
9	5				18				19	17	2	4	4	20	18	1	1		20	19	2	1	3	20	16	3	2	1
10	2				18				19	17	2	3	2	20	18	1	1		20	19	2	1	3	20	16	3	2	1
11	0				18				19	17	1	3	2	20	17	1	1		20	19	2	1	3	20	16	3	2	1
Days after infection	Key PBS	Key Ecc15			MyD88 PBS	MyD88 E.fae			WT PBS	WT Ecc15	WT E.fae			TO-CG18108 IM1 PBS	TO-CG18108 IM1 Ecc15	TO-CG18108 IM1 E.fae			TO-Drs PBS	TO-Drs Ecc15	TO-Drs E.fae			TO-Drs(Rv) PBS	TO-Drs(Rv) Ecc15	TO-Drs(Rv) E.fae
0	100	100	100	100	100	100	100	100	100	100	100	100	100	100	100	100	100	100	100	100	100	100	100	100	100	100	100	100
0.5	100	100	100	100	100	100	100	100	100	100	100	100	100	100	100	100	100	100	100	100	100	100	100	100	100	92.3077	100	100
0.67	100	100	100	100	100	45	40	40	100	100	100	100	100	100	100	95	100	100	100	100	100	100	100	100	100	92.3077	100	100
0.75	100	94.4444	100	100	100	10	0	0	100	100	100	100	100	100	100	95	94.7368	100	100	100	100	100	100	100	100	92.3077	100	100
1	100	66.6667	77.7778	61.1111	100	0	0	0	100	100	100	95	94.7368	100	100	80	89.4737	84.2105	100	100	100	90	100	100	100	92.3077	95	95
2	100	11.1111	11.1111	16.6667	100	0	0	0	100	85	66.6667	65	63.1579	100	100	25	31.5789	5.26316	100	95	36.8421	25	60	100	85	69.2308	40	45
3	100	5.55556	0	5.55556	100	0	0	0	95	85	19.0476	35	36.8421	100	100	5	10.5263	5.26316	100	95	15.7895	10	30	100	85	38.4615	25	25
4	88.8889	0	0	5.55556	100	0	0	0	95	85	19.0476	25	21.0526	100	100	5	10.5263	5.26316	100	95	15.7895	10	25	100	85	23.0769	20	20
5	77.7778	0	0	0	100	0	0	0	95	85	19.0476	25	21.0526	100	100	5	10.5263	5.26316	100	95	15.7895	5	20	100	85	23.0769	15	10
6	77.7778	0	0	0	100	0	0	0	95	85	19.0476	20	21.0526	100	100	5	10.5263	5.26316	100	95	15.7895	5	20	100	85	23.0769	15	10
7	77.7778	0	0	0	100	0	0	0	95	85	14.2857	20	21.0526	100	100	5	10.5263	0	100	95	15.7895	5	20	100	80	23.0769	15	10
8	77.7778	0	0	0	100	0	0	0	95	85	9.52381	20	21.0526	100	95	5	10.5263	0	100	95	10.5263	5	15	100	80	23.0769	10	10
9	55.5556	0	0	0	100	0	0	0	95	85	9.52381	20	21.0526	100	90	5	5.26316	0	100	95	10.5263	5	15	100	80	23.0769	10	5
10	22.2222	0	0	0	100	0	0	0	95	85	9.52381	15	10.5263	100	90	5	5.26316	0	100	95	10.5263	5	15	100	80	23.0769	10	5
11	0	0	0	0	100	0	0	0	95	85	4.7619	15	10.5263	100	85	5	5.26316	0	100	95	10.5263	5	15	100	80	23.0769	10	5
