# Supplementary material for: Distinct Bomanins at the Drosophila 55C locus function in resistance and resilience to infections
Source: EMBO Rep. 2026 Jan 9;27(3):629–53. doi: 10.1038/s44319-025-00559-6 (PMC12894722; doi:10.1038/s44319-025-00559-6)
Supplement: Supplementary file 4 — Source data Fig. 2 [file 44319_2025_559_MOESM4_ESM.zip › Source data/figure 2/Figure 2A/phenotype test DIM ovexpression flies IN WT background/Metarhizium anisopliae/05 29 ma 10^7 TO1 TO4.xlsx]

## Sheet: Sheet1
Days	TO1 PBST	TO1 M.a	TO1 M.a	TO1 M.a	A5001 PBST	A5001 M.a	A5001 M.a	A5001 M.a	TO4 PBST	TO4 M.a	TO4 M.a	TO4 M.a	MyD88 PBST	MyD88 M.a	MyD88 M.a	MyD88 M.a
4	1
5	1
5	1
10	0
10	0
10	0
10	0
10	0
10	0
10	0
10	0
10	0
10	0
10	0
10	0
10	0
10	0
10	0
10	0
2		1
2		1
2		1
3		1
3		1
3		1
3		1
3		1
3		1
3		1
3		1
3		1
3		1
3		1
3		1
3		1
3		1
3		1
4		1
10		0
1			1
3			1
3			1
3			1
3			1
3			1
3			1
3			1
3			1
3			1
3			1
3			1
3			1
3			1
4			1
4			1
4			1
4			1
10			0
10			0
1				1
3				1
3				1
3				1
3				1
3				1
3				1
3				1
3				1
3				1
3				1
3				1
4				1
4				1
4				1
4				1
10				0
10				0
10				0
10				0
1					1
3					1
10					0
10					0
10					0
10					0
10					0
10					0
10					0
10					0
10					0
10					0
10					0
10					0
10					0
10					0
10					0
10					0
10					0
1						1
3						1
3						1
3						1
3						1
3						1
3						1
3						1
3						1
3						1
3						1
3						1
3						1
4						1
4						1
4						1
4						1
5						1
10						0
1							1
3							1
3							1
3							1
3							1
3							1
3							1
4							1
4							1
4							1
4							1
4							1
4							1
4							1
4							1
4							1
4							1
4							1
4							1
10							0
2								1
3								1
3								1
3								1
3								1
3								1
3								1
4								1
4								1
4								1
4								1
4								1
4								1
4								1
5								1
10								0
10								0
10								0
10								0
1									1
4									1
10	10	10	10	10	10	10	10		0
10									0
10									0
10									0
10									0
10									0
10									0
10									0
10									0
10									0
10									0
10									0
10									0
10									0
10									0
10									0
10									0
10									0
2										1
3										1
3										1
3										1
3										1
3										1
3										1
3										1
3										1
3										1
3										1
3										1
3										1
3										1
3										1
5										1
6										1
10										0
10										0
10										0
3											1
3											1
3											1
3											1
3											1
3											1
3											1
3											1
3											1
3											1
4											1
4											1
4											1
4											1
4											1
4											1
10											0
10											0
2												1
3												1
3												1
3												1
4												1
4												1
4												1
4												1
4												1
4												1
5												1
5												1
10												0
10												0
10												0
10												0
10												0
10												0
10												0
10												0
10												0
10												0
1													1
2													1
2													1
2													1
2													1
2													1
3													1
4													1
4													1
4													1
5													1
7													1
10													0
10													0
10													0
10													0
10													0
10													0
10													0
10													0
1														1
1														1
1														1
2														1
2														1
2														1
2														1
3														1
3														1
3														1
3														1
3														1
3														1
3														1
3														1
3														1
3														1
4														1
10														0
1															1
1															1
2															1
2															1
2															1
2															1
2															1
2															1
2															1
2															1
2															1
2															1
3															1
3															1
3															1
3															1
3															1
3															1
4															1
10															0
1																1
1																1
1																1
2																1
2																1
2																1
2																1
2																1
2																1
2																1
2																1
2																1
2																1
2																1
2																1
3																1
3																1
3																1
3																1
3																1

## Sheet: Sheet2
	Days	TO1 PBST	TO1 M.a			A5001 PBST	A5001 M.a			TO4 PBST	TO4 M.a			MyD88 PBST	MyD88 M.a
	0	100	100	100	100	100	100	100	100	100	100	100	100	100	100	100	100
	1	100	100	95	95	94.7368	94.7368	95	100	95	100	100	100	95	84.2105	90	85
	2	100	85	95	95	94.7368	94.7368	95	94.7368	95	95	100	95.4545	70	63.1579	40	25
	3	100	10	30	40	89.4737	31.5789	65	63.1579	95	25	44.4444	81.8182	65	10.5263	10	0
	4	94.7368	5	10	20	89.4737	10.5263	5	26.3158	90	25	11.1111	54.5455	50	5.26316	5
	5	84.2105	5	10	20	89.4737	5.26316	5	21.0526	90	20	11.1111	45.4545	45	5.26316	5
	6	84.2105	5	10	20	89.4737	5.26316	5	21.0526	90	15	11.1111	45.4545	45	5.26316	5
	7	84.2105	5	10	20	89.4737	5.26316	5	21.0526	90	15	11.1111	45.4545	40	5.26316	5
	10	84.2105	5	10	20	89.4737	5.26316	5	21.0526	90	15	11.1111	45.4545	40	5.26316	5
