# Supplementary material for: Distinct Bomanins at the Drosophila 55C locus function in resistance and resilience to infections
Source: EMBO Rep. 2026 Jan 9;27(3):629–53. doi: 10.1038/s44319-025-00559-6 (PMC12894722; doi:10.1038/s44319-025-00559-6)
Supplement: Supplementary file 4 — Source data Fig. 2 [file 44319_2025_559_MOESM4_ESM.zip › Source data/figure 2/Figure 2A/phenotype test DIM ovexpression flies IN WT background/Metarhizium anisopliae/20171228 second repeat.xlsx]

## Sheet: Sheet1
Days	W PBS	W M.a	MyD88 PBS	MyD88 M.a	TO1 PBS	TO1 M.a	TO2 PBS	TO2 M.a	TO3 PBS	TO3 M.a	TO4 PBS	TO4 M.a	TO5 PBS	TO5 M.a	TO6 PBS	TO6 M.a	TO7 PBS	TO7 M.a	TO8 PBS	TO8 M.a	TO9 PBS	TO9 M.a	TO10 PBS	TO10 M.a	TO11 PBS	TO11 M.a	TO12 PBS	TO12 M.a	TO13 PBS	TO13 M.a	TO14 PBS	TO14 M.a	TO10-CS PBS	TO10-CS M.a
3	1
8	0
8	0
8	0
8	0
8	0
8	0
8	0
8	0
8	0
8	0
8	0
8	0
8	0
8	0
8	0
8	0
3		1
3		1
3		1
3		1
3		1
3		1
3		1
4		1
4		1
4		1
4		1
4		1
4		1
5		1
6		1
8		0
8		0
1			1
2			1
3			1
8			0
8			0
8			0
8			0
8			0
8			0
8			0
8			0
8			0
8			0
8			0
8			0
8			0
8			0
8			0
8			0
8			0
8			0
8			0
1				1
2				1
2				1
2				1
2				1
2				1
2				1
2				1
2				1
2				1
2				1
2				1
2				1
3				1
3				1
3				1
4				1
8					0
8					0
8					0
8					0
8					0
8					0
8					0
8					0
8					0
8					0
8					0
8					0
8					0
8					0
8					0
8					0
8					0
3						1
3						1
3						1
3						1
3						1
3						1
3						1
3						1
3						1
3						1
3						1
4						1
4						1
4						1
5						1
5						1
5						1
5						1
6						1
6						1
7						1
8						0
6							1
7							1
8							0
8							0
8							0
8							0
8							0
8							0
8							0
8							0
8							0
8							0
8							0
8							0
8							0
8							0
8							0
8							0
8							0
8							0
3								1
3								1
3								1
3								1
3								1
3								1
3								1
3								1
3								1
3								1
3								1
3								1
4								1
4								1
4								1
5								1
5								1
6								1
8									0
8									0
8									0
8									0
8									0
8									0
8									0
8									0
8									0
8									0
8									0
8									0
8									0
8									0
8									0
8									0
8									0
2										1
3										1
3										1
3										1
3										1
3										1
3										1
3										1
3										1
3										1
3										1
3										1
3										1
3										1
3										1
3										1
3										1
4										1
4										1
5										1
8										0
1											1
8											0
8											0
8											0
8											0
8											0
8											0
8											0
8											0
8											0
8											0
8											0
8											0
8											0
8											0
8											0
8											0
8											0
8											0
8											0
8											0
8											0
3												1
3												1
3												1
3												1
3												1
3												1
3												1
3												1
3												1
3												1
3												1
3												1
3												1
4												1
4												1
4												1
4												1
5												1
5												1
8												0
8													0
8													0
8													0
8													0
8													0
8													0
8													0
8													0
8													0
8													0
8													0
8													0
8													0
8													0
8													0
8													0
8													0
1														1
3														1
3														1
3														1
3														1
3														1
3														1
3														1
3														1
3														1
3														1
3														1
3														1
3														1
3														1
3														1
3														1
3														1
4														1
4														1
4														1
4														1
3															1
3															1
7															0
8															0
8															0
8															0
8															0
8															0
8															0
8															0
8															0
8															0
8															0
8															0
8															0
8															0
8															0
8															0
8															0
2																1
3																1
3																1
3																1
3																1
3																1
3																1
3																1
3																1
3																1
3																1
3																1
3																1
4																1
4																1
4																1
4																1
5																1
5																1
8																0
8																	0
8																	0
8																	0
8																	0
8																	0
8																	0
8																	0
8																	0
8																	0
8																	0
8																	0
8																	0
8																	0
8																	0
8																	0
8																	0
8																	0
3																		1
3																		1
3																		1
3																		1
3																		1
3																		1
3																		1
3																		1
4																		1
4																		1
4																		1
4																		1
4																		1
5																		1
5																		1
8																			0
8																			0
8																			0
8																			0
8																			0
8																			0
8																			0
8																			0
8																			0
8																			0
8																			0
8																			0
8																			0
8																			0
8																			0
8																			0
8																			0
8																			0
8																			0
8																			0
8																			0
8																			0
3																				1
3																				1
3																				1
3																				1
3																				1
3																				1
3																				1
3																				1
3																				1
3																				1
3																				1
3																				1
3																				1
3																				1
3																				1
3																				1
3																				1
4																				1
4																				1
6																				1
8																					0
8																					0
8																					0
8																					0
8																					0
8																					0
8																					0
8																					0
8																					0
8																					0
8																					0
8																					0
8																					0
8																					0
8																					0
8																					0
8																					0
1																						1
3																						1
3																						1
3																						1
3																						1
3																						1
3																						1
3																						1
3																						1
3																						1
3																						1
3																						1
3																						1
3																						1
3																						1
4																						1
8																						0
3																							1
8																							0
8																							0
8																							0
8																							0
8																							0
8																							0
8																							0
8																							0
8																							0
8																							0
8																							0
8																							0
8																							0
8																							0
8																							0
8																							0
8																							0
8																							0
8																							0
2																								1
3																								1
3																								1
3																								1
3																								1
3																								1
3																								1
3																								1
3																								1
4																								1
4																								1
4																								1
4																								1
4																								1
4																								1
4																								1
4																								1
4																								1
4																								1
4																								1
4																								1
7																								1
8																									0
8																									0
8																									0
8																									0
8																									0
8																									0
8																									0
8																									0
8																									0
8																									0
8																									0
8																									0
8																									0
8																									0
8																									0
8																									0
8																									0
1																										1
1																										1
2																										1
3																										1
3																										1
3																										1
3																										1
3																										1
3																										1
3																										1
3																										1
3																										1
3																										1
3																										1
3																										1
4																										1
4																										1
4																										1
8																										0
8																										0
1																											1
8																											0
8																											0
8																											0
8																											0
8																											0
8																											0
8																											0
8																											0
8																											0
8																											0
8																											0
8																											0
8																											0
8																											0
8																											0
8																											0
8																											0
8																											0
8																											0
8																											0
3																												1
3																												1
3																												1
3																												1
3																												1
3																												1
3																												1
3																												1
3																												1
3																												1
3																												1
3																												1
3																												1
3																												1
3																												1
4																												1
4																												1
8																												0
2																													1
8																													0
8																													0
8																													0
8																													0
8																													0
8																													0
8																													0
8																													0
8																													0
8																													0
8																													0
8																													0
8																													0
8																													0
8																													0
8																													0
8																													0
8																													0
8																													0
8																													0
8																													0
1																														1
1																														1
3																														1
3																														1
3																														1
3																														1
3																														1
3																														1
3																														1
3																														1
3																														1
3																														1
3																														1
3																														1
4																														1
4																														1
4																														1
4																														1
5																														1
5																														1
5																														1
8																														0
1																															1
3																															1
6																															1
8																															0
8																															0
8																															0
8																															0
8																															0
8																															0
8																															0
8																															0
8																															0
8																															0
8																															0
8																															0
8																															0
8																															0
8																															0
8																															0
8																															0
8																															0
8																															0
3																																1
3																																1
3																																1
3																																1
3																																1
3																																1
3																																1
3																																1
3																																1
3																																1
3																																1
3																																1
4																																1
4																																1
4																																1
4																																1
4																																1
4																																1
5																																1
5																																1
8																																0
1																																	1
3																																	1
5																																	1
7																																	1
8																																	0
8																																	0
8																																	0
8																																	0
8																																	0
8																																	0
8																																	0
8																																	0
8																																	0
8																																	0
8																																	0
8																																	0
8																																	0
8																																	0
8																																	0
8																																	0
3																																		1
3																																		1
3																																		1
3																																		1
3																																		1
3																																		1
3																																		1
3																																		1
3																																		1
3																																		1
3																																		1
3																																		1
3																																		1
3																																		1
3																																		1
5																																		1
5																																		1
5																																		1
7																																		1
