# Supplementary material for: Distinct Bomanins at the Drosophila 55C locus function in resistance and resilience to infections
Source: EMBO Rep. 2026 Jan 9;27(3):629–53. doi: 10.1038/s44319-025-00559-6 (PMC12894722; doi:10.1038/s44319-025-00559-6)
Supplement: Supplementary file 4 — Source data Fig. 2 [file 44319_2025_559_MOESM4_ESM.zip › Source data/figure 2/Figure 2A/phenotype test DIM ovexpression flies IN WT background/Metarhizium anisopliae/2018929 M.a nature 29degree stock1 T01 2 3 4 5 6 7 8 9 10 10-CS 11 12 13 14 16xubi 缺对照.xlsx]

## Sheet: Sheet1
day post infection	T01 Homo PBS	T01 Homo M.a	T02 PBS	T02 M.a 1	T02 M.a 2	T02 M.a 3	T02 M.a 4	T03 PBS	T03 M.a 1	T03 M.a 2	T03 M.a 3	T04 PBS	T04 M.a 1	T04 M.a 2	T05 PBS	T05 M.a 1	T05 M.a 2	T06 PBS	T06 M.a 1	T06 M.a 2	T06 M.a 3	T06 M.a 4	T07 PBS	T07 M.a	T08 PBS	T08 M.a 1	T08 M.a 2	T08 M.a 3	T08 M.a 4	T09 PBS	T09 M.a 1	T09 M.a 2	T09 M.a 3	T09 M.a 4	T010 PBS	T010 M.a 1	T010 M.a 2	T010 M.a 3	T010 M.a 4	T010 M.a 5	T011 PBS	T011 M.a 1	T011 M.a 2	T011 M.a 3	T011 M.a 4	T011 M.a 5	T011 M.a 6	T012 PBS	T012 M.a 1
1	1
1	1
1	1
1	1
7	1
7	1
8	1
10	1
10	1
10	0
10	0
10	0
10	0
4		1
4		1
4		1
4		1
4		1
5		1
5		1
5		1
7		1
7		1
8		1
8		1
8		1
9		1
6			1
9			1
10			0
10			0
10			0
10			0
10			0
10			0
10			0
10			0
10			0
10			0
10			0
10			0
10			0
10			0
10			0
3				1
4				1
5				1
5				1
5				1
5				1
5				1
5				1
5				1
5				1
8				1
8				1
8				1
9				1
10				1
10				1
10				1
10				1
10				1
10				1
10				1
10				1
4					1
4					1
4					1
4					1
5					1
6					1
7					1
8					1
8					1
8					1
9					1
9					1
9					1
10					0
10					0
10					0
10					0
10					0
10					0
10					0
10					0
1						1
1						1
3						1
4						1
4						1
4						1
5						1
5						1
5						1
5						1
5						1
6						1
6						1
6						1
6						1
6						1
6						1
8						1
8						1
9						1
10						1
4							1
4							1
5							1
5							1
6							1
6							1
6							1
6							1
7							1
8							1
8							1
8							1
8							1
9							1
9							1
10							1
10							1
10							1
10							0
10							0
1								1
2								1
10								0
10								0
10								0
10								0
10								0
10								0
10								0
10								0
10								0
1									1
4									1
4									1
4									1
5									1
5									1
6									1
6									1
6									1
7									1
8									1
8									1
8									1
8									1
8									1
9									1
1										1
4										1
4										1
4										1
5										1
5										1
6										1
7										1
9										1
9										1
9										1
1											1
5											1
5											1
6											1
6											1
6											1
8											1
9											1
9											1
9											1
10											0
10											0
7												1
8												1
8												1
10												0
10												0
10												0
10												0
10												0
10												0
10												0
10												0
10												0
4													1
4													1
4													1
5													1
6													1
6													1
6													1
7													1
7													1
8													1
8													1
8													1
9													1
9													1
10													1
10													1
10													1
10													1
10													0
10													0
4														1
4														1
4														1
5														1
5														1
5														1
5														1
6														1
6														1
8														1
8														1
9														1
9														1
9														1
9														1
9														1
5															1
7															1
10															0
10															0
10															0
10															0
10															0
10															0
10															0
10															0
10															0
10															0
10															0
10															0
10															0
10															0
10															0
10															0
5																1
5																1
6																1
6																1
7																1
8																1
10																1
10																0
10																0
10																0
10																0
10																0
10																0
10																0
10																0
10																0
10																0
4																	1
4																	1
4																	1
4																	1
5																	1
5																	1
6																	1
6																	1
7																	1
8																	1
8																	1
8																	1
8																	1
8																	1
9																	1
9																	1
9																	1
9																	1
9																	1
9																	1
10																		1
10																		0
10																		0
10																		0
10																		0
10																		0
10																		0
10																		0
10																		0
10																		0
10																		0
10																		0
10																		0
10																		0
10																		0
10																		0
10																		0
10																		0
10																		0
4																			1
4																			1
4																			1
5																			1
5																			1
6																			1
6																			1
7																			1
8																			1
8																			1
10																			1
10																			1
10																			0
10																			0
10																			0
3																				1
3																				1
4																				1
4																				1
4																				1
5																				1
5																				1
5																				1
5																				1
5																				1
5																				1
5																				1
5																				1
5																				1
5																				1
5																				1
5																				1
6																				1
6																				1
6																				1
7																				1
8																				1
4																					1
4																					1
4																					1
5																					1
5																					1
5																					1
5																					1
6																					1
7																					1
7																					1
8																					1
8																					1
8																					1
8																					1
4																						1
4																						1
4																						1
4																						1
5																						1
5																						1
5																						1
6																						1
6																						1
7																						1
7																						1
7																						1
8																						1
8																						1
9																						1
9																						1
9																						1
9																						1
9																						1
10																						1
1																							1
1																							1
10																							0
10																							0
10																							0
10																							0
10																							0
10																							0
10																							0
10																							0
10																							0
10																							0
10																							0
4																								1
4																								1
4																								1
5																								1
6																								1
6																								1
6																								1
7																								1
7																								1
7																								1
9																								1
10																								1
10																								1
7																									1
8																									1
8																									1
8																									1
10																									1
10																									0
10																									0
10																									0
10																									0
10																									0
10																									0
10																									0
10																									0
10																									0
10																									0
10																									0
4																										1
4																										1
5																										1
5																										1
5																										1
6																										1
7																										1
9																										1
9																										1
9																										1
10																										1
10																										1
10																										1
4																											1
4																											1
5																											1
5																											1
5																											1
7																											1
9																											1
9																											1
10																											1
10																											1
10																											1
10																											1
10																											1
4																												1
5																												1
5																												1
5																												1
6																												1
6																												1
6																												1
6																												1
9																												1
10																												1
10																												1
10																												0
10																												0
4																													1
4																													1
4																													1
4																													1
5																													1
6																													1
6																													1
6																													1
6																													1
7																													1
1																														1
1																														1
1																														1
5																														1
6																														1
8																														1
10																														0
10																														0
10																														0
10																														0
10																														0
10																														0
10																														0
10																														0
1																															1
4																															1
4																															1
5																															1
5																															1
5																															1
6																															1
7																															1
1																																1
1																																1
4																																1
4																																1
6																																1
6																																1
6																																1
10																																0
10																																0
10																																0
10																																0
10																																0
10																																0
5																																	1
5																																	1
5																																	1
5																																	1
6																																	1
6																																	1
6																																	1
9																																	1
10																																	1
10																																	1
10																																	0
10																																	0
10																																	0
10																																	0
10																																	0
3																																		1
4																																		1
4																																		1
5																																		1
5																																		1
5																																		1
7																																		1
10																																		1
10																																		0
10																																		0
10																																		0
10																																		0
10																																		0
1																																			1
10																																			0
10																																			0
10																																			0
10																																			0
10																																			0
10																																			0
10																																			0
10																																			0
10																																			0
10																																			0
10																																			0
10																																			0
5																																				1
5																																				1
5																																				1
6																																				1
6																																				1
6																																				1
7																																				1
7																																				1
8																																				1
8																																				1
8																																				1
9																																				1
10																																				1
10																																				0
10																																				0
10																																				0
10																																				0
10																																				0
10																																				0
10																																				0
4																																					1
4																																					1
4																																					1
4																																					1
4																																					1
5																																					1
6																																					1
6																																					1
6																																					1
6																																					1
6																																					1
7																																					1
8																																					1
8																																					1
4																																						1
5																																						1
5																																						1
5																																						1
5																																						1
5																																						1
7																																						1
7																																						1
7																																						1
7																																						1
7																																						1
9																																						1
9																																						1
10																																						1
10																																						0
10																																						0
10																																						0
10																																						0
1																																							1
1																																							1
2																																							1
5																																							1
6																																							1
6																																							1
6																																							1
6																																							1
7																																							1
7																																							1
10																																							1
10																																							1
10																																							1
10																																							0
10																																							0
10																																							0
10																																							0
10																																							0
1																																								1
1																																								1
1																																								1
1																																								1
1																																								1
1																																								1
1																																								1
1																																								1
1																																								1
3																																								1
3																																								1
3																																								1
4																																								1
4																																								1
5																																								1
5																																								1
6																																								1
10																																								0
10																																									1
10																																									0
10																																									0
10																																									0
10																																									0
10																																									0
10																																									0
10																																									0
10																																									0
10																																									0
10																																									0
10																																									0
10																																									0
10																																									0
10																																									0
4																																										1
4																																										1
4																																										1
5																																										1
5																																										1
5																																										1
5																																										1
5																																										1
5																																										1
7																																										1
8																																										1
8																																										1
8																																										1
9																																										1
10																																										1
10																																										1
10																																										1
10																																										1
10																																										1
5																																											1
5																																											1
5																																											1
5																																											1
5																																											1
5																																											1
6																																											1
6																																											1
6																																											1
6																																											1
8																																											1
9																																											1
9																																											1
10																																											1
10																																											1
10																																											1
10																																											1
10																																											0
10																																											0
10																																											0
1																																												1
5																																												1
5																																												1
5																																												1
6																																												1
6																																												1
6																																												1
6																																												1
8																																												1
8																																												1
8																																												1
8																																												1
8																																												1
10																																												1
10																																												1
10																																												1
10																																												1
10																																												1
10																																												0
4																																													1
4																																													1
4																																													1
4																																													1
6																																													1
6																																													1
7																																													1
7																																													1
9																																													1
9																																													1
9																																													1
9																																													1
9																																													1
10																																													1
10																																													1
10																																													1
4																																														1
5																																														1
5																																														1
5																																														1
6																																														1
6																																														1
6																																														1
6																																														1
7																																														1
8																																														1
9																																														1
9																																														1
9																																														1
10																																														1
10																																														1
10																																														1
4																																															1
4																																															1
4																																															1
5																																															1
5																																															1
6																																															1
6																																															1
7																																															1
8																																															1
9																																															1
9																																															1
9																																															1
9																																															1
9																																															1
10																																															1
10																																															1
7																																																1
8																																																1
10																																																0
10																																																0
10																																																0
10																																																0
10																																																0
10																																																0
10																																																0
10																																																0
10																																																0
10																																																0
1																																																	1
1																																																	1
1																																																	1
1																																																	1
4																																																	1
5																																																	1
5																																																	1
6																																																	1
6																																																	1
7																																																	1
10																																																	0
10																																																	0
10																																																	0
10																																																	0
4
4
5
5
5
5
5
5
5
6
7
8
8
8
9
10
10
10
10
10
3
4
5
5
5
5
6
6
6
7
9
9
9
9
10
10
1
1
8
10
10
10
10
10
10
10
10
10
10
10
10
10
1
1
1
4
4
5
5
5
5
6
6
8
8
8
9
9
9
10
10
10
4
5
5
5
5
5
6
6
6
7
8
9
9
10
10
10
10
10
10
10
4
5
5
5
5
5
6
6
6
7
7
8
8
9
9
10
10
10
10
10
1
5
8
10
10
10
10
10
10
10
10
10
10
10
10
10
10
10
10
10
4
4
5
5
5
5
5
5
5
5
5
6
7
7
9
10
10
10
1
1
6
6
6
6
6
6
7
7
7
7
7
7
7
8
9
9
10
10
5
5
5
5
5
5
6
6
6
6
7
7
7
7
10
10
10
10
10
10
10
7
8
9
9
9
10
10
10
10
10
10
10
10
10
10
1
1
4
5
5
5
5
6
6
8
9
9
9
10
10
10
10
10
10
10
1
1
1
1
5
7
10
10
10
10
10
10
10
10
10
10
10
10
4
5
5
5
6
6
6
7
7
9
10
10
10
10
10
10
1
4
5
5
5
5
5
6
6
9
9
10
10
10
10
10
1
2
5
5
6
6
6
6
7
9
9
9
10
10
10
10
4
4
5
5
6
7
10
10
10
10
10
[truncated: 17 more columns]
