# Supplementary material for: Distinct Bomanins at the Drosophila 55C locus function in resistance and resilience to infections
Source: EMBO Rep. 2026 Jan 9;27(3):629–53. doi: 10.1038/s44319-025-00559-6 (PMC12894722; doi:10.1038/s44319-025-00559-6)
Supplement: Supplementary file 4 — Source data Fig. 2 [file 44319_2025_559_MOESM4_ESM.zip › Source data/figure 2/Figure 2A/phenotype test DIM ovexpression flies IN WT background/Metarhizium anisopliae/CG43202 5/20180914 M.a 10^7 4.6nl TO5.xlsx]

## Sheet: Sheet1
Days post injeciton	MyD88 PBS	MyD88 M.a 10^7 1	MyD88 M.a 10^7 2	MyD88 M.a 10^7 3	w PBS	w M.a 10^7 1	w M.a 10^7 2	w M.a 10^7 3	TO5 PBS	TO5 M.a 10^7 1	TO5 M.a 10^7 2	TO5 M.a 10^7 3
1	1
2	1
2	1
2	1
6	1
6	1
7	1
8	1
8	1
9	1
9	1
9	1
11	0
11	0
11	0
11	0
11	0
11	0
11	0
11	0
1		1
1		1
1		1
2		1
2		1
2		1
2		1
2		1
2		1
2		1
2		1
2		1
2		1
2		1
2		1
2		1
2		1
2		1
2		1
2		1
1			1
1			1
1			1
2			1
2			1
2			1
2			1
2			1
2			1
2			1
2			1
2			1
2			1
2			1
2			1
2			1
2			1
3			1
6			1
11			0
1				1
1				1
2				1
2				1
2				1
2				1
2				1
2				1
2				1
2				1
2				1
2				1
2				1
2				1
2				1
2				1
2				1
6				1
7					1
11					0
11					0
11					0
11					0
11					0
11					0
11					0
11					0
11					0
11					0
11					0
11					0
11					0
11					0
11					0
11					0
11					0
11					0
11					0
1						1
1						1
2						1
2						1
2						1
2						1
2						1
2						1
2						1
2						1
2						1
3						1
3						1
3						1
4						1
2							1
4							1
4							1
4							1
4							1
4							1
6							1
7							1
11							0
11							0
11							0
11							0
11							0
11							0
11							0
11							0
11							0
2								1
2								1
2								1
2								1
2								1
2								1
2								1
2								1
2								1
2								1
3								1
3								1
3								1
3								1
3								1
3								1
3								1
3								1
4								1
10									1
11									0
11									0
11									0
11									0
11									0
11									0
11									0
11									0
11									0
11									0
11									0
11									0
11									0
11									0
11									0
11									0
11									0
11									0
11									0
2										1
2										1
2										1
2										1
2										1
2										1
2										1
3										1
3										1
3										1
3										1
3										1
3										1
4										1
4										1
4										1
4										1
2											1
3											1
3											1
3											1
3											1
3											1
3											1
6											1
11											0
11											0
11											0
11											0
11											0
2												1
2												1
2												1
3												1
3												1
3												1
3												1
3												1
4												1
5												1
6												1
11												0
11												0
