# Supplementary material for: Distinct Bomanins at the Drosophila 55C locus function in resistance and resilience to infections
Source: EMBO Rep. 2026 Jan 9;27(3):629–53. doi: 10.1038/s44319-025-00559-6 (PMC12894722; doi:10.1038/s44319-025-00559-6)
Supplement: Supplementary file 4 — Source data Fig. 2 [file 44319_2025_559_MOESM4_ESM.zip › Source data/figure 2/Figure 2A/phenotype test DIM ovexpression flies IN WT background/Metarhizium anisopliae/M.a 20170420 injection.xlsx]

## Sheet: Sheet1
Days after infection	MyD88 PBS	MyD88 10^6	MyD88 10^7	MyD88 10^8	MyD88 6.5 x 10^8	A5001 PBS	A5001 10^6	A5001 10^7	A5001 10^8	A5001 6.5 x 10^8	W PBS	W 10^6	W 10^7	W 10^8	W 6.5 x 10^8	Canton-S PBS	Canton-S 10^6	Canton-S 10^7	Canton-S 10^8	Canton-S 6.5 x 10^8	TO1 PBS	TO1 10^6	TO1 10^7	TO1 10^8	TO1 6.5 x 10^8
0	20	19	20	20	20	19	20	19	20	20	20	19	18	20	19	19	20	19	20	20	20	20	20	20	20
1	20	18	19	16	0	19	19	19	19	20	20	19	18	20	14	19	20	19	19	17	20	20	20	20	14
2	16	15	1	0		19	18	19	12	0	20	19	16	0	0	18	20	19	10	0	20	20	19	7	0
3	14	2	0			19	13	11	0		20	16	11			18	19	17	0		20	12	4	1
4	13	2				18	9	4			18	13	3			16	17	10			20	5	0	0
5	12	2				17	6	3			18	10	2			16	16	8			20	3
6	12	2				17	5	3			16	9	1			16	16	6			20	1
7	12	2				16	2	2			15	9	1			16	15	4			20	0
8	12	2				16	1	1			15	9	1			15	14	2			20
9	12	2				15	1	0			15	8	1			15	14	2			20
10	12	2				15	1				15	7	1			15	13	2			19
Days after infection	MyD88 PBS	MyD88 10^6	MyD88 10^7	MyD88 10^8	MyD88 6.5 x 10^8	W PBS	W 10^6	W 10^7	W 10^8	W 6.5 x 10^8	A5001 PBS	A5001 10^6	A5001 10^7	A5001 10^8	A5001 6.5 x 10^8	Canton-S PBS	Canton-S 10^6	Canton-S 10^7	Canton-S 10^8	Canton-S 6.5 x 10^8	TO1 PBS	TO1 10^6	TO1 10^7	TO1 10^8	TO1 6.5 x 10^8
0	100	100	100	100	100	100	100	100	100	100	100	100	100	100	100	100	100	100	100	100	100	100	100	100	100
1	100	94.7368	95	80	0	100	100	100	100	73.6842	100	95	100	95	100	100	100	100	95	85	100	100	100	100	70
2	80	78.9474	5	0	0	100	100	88.8889	0	0	100	90	100	60	0	94.7368	100	100	50	0	100	100	95	35	0
3	70	10.5263	0	0	0	100	84.2105	61.1111	0	0	100	65	57.8947	0	0	94.7368	95	89.4737	0	0	100	60	20	5	0
4	65	10.5263	0	0	0	90	68.4211	16.6667		0	94.7368	45	21.0526	0	0	84.2105	85	52.6316	0	0	100	25	0	0	0
5	60	10.5263	0	0	0	90	52.6316	11.1111		0	89.4737	30	15.7895	0	0	84.2105	80	42.1053	0	0	100	15	0	0	0
6	60	10.5263	0	0	0	80	47.3684	5.55556		0	89.4737	25	15.7895	0	0	84.2105	80	31.5789	0	0	100	5	0	0	0
7	60	10.5263	0	0	0	75	47.3684	5.55556		0	84.2105	10	10.5263	0	0	84.2105	75	21.0526	0	0	100	0	0	0	0
8	60	10.5263	0	0	0	75	47.3684	5.55556		0	84.2105	5	5.26316	0	0	78.9474	70	10.5263	0	0	100	0	0	0	0
9	60	10.5263	0	0	0	75	42.1053	5.55556		0	78.9474	5	0	0	0	78.9474	70	10.5263	0	0	100	0	0	0	0
10	60	10.5263	0	0	0	75	36.8421	5.55556		0	78.9474	5	0	0	0	78.9474	65	10.5263	0	0	95	0	0	0	0
Days after infection	TO2 PBS	TO2 10^6	TO2 10^7	TO2 10^8	TO2 6.5 x 10^8	TO3 PBS	TO3 10^6	TO3 10^7	TO3 10^8	TO3 6.5 x 10^8	TO4 PBS	TO4 10^6	TO4 10^7	TO4 10^8	TO4 6.5 x 10^8	TO5 PBS	TO5 10^6	TO5 10^7	TO5 10^8	TO5 6.5 x 10^8	TO6 PBS	TO6 10^6	TO6 10^7	TO6 10^8	TO6 6.5 x 10^8	TO7 PBS	TO7 10^6	TO7 10^7	TO7 10^8	TO7 6.5 x 10^8
0	20	20	20	20	17	20	20	20	19	20	20	20	20	20	20	20	19	17	20	15	20	21	20	20	20	20	20	19	20	20
1	20	20	19	20	14	20	20	20	19	19	20	19	20	20	19	20	19	17	20	11	20	20	19	19	17	20	20	19	18	20
2	20	20	19	12	0	20	20	19	14	0	19	19	19	20	0	20	17	17	4	0	20	19	19	18	0	20	19	19	17	0
3	19	17	9	2		19	17	12	4		19	16	16	3		19	16	14	0		20	17	17	0		20	17	17	3
4	19	14	2	1		18	12	9	0		19	10	10	0		19	12	8			19	14	17			20	15	15	0
5	19	10	1	0		18	11	7			19	9	4			19	11	7			19	13	15			20	13	14
6	19	10	1			18	11	3			19	9	4			19	6	4			19	11	14			20	11	8
7	19	9	0			18	10	3			19	9	4			19	5	3			19	10	11			20	11	7
8	19	9				18	10	3			19	9	4			19	5	3			19	10	10			20	10	7
9	19	9				18	10	3			19	9	4			19	5	3			19	9	9			20	8	6
10	19	9				18	10	3			19	9	4			19	5	3			18	9	8			20	8	5
Days after infection	TO2 PBS	TO2 10^6	TO2 10^7	TO2 10^8	TO2 6.5 x 10^8	TO3 PBS	TO3 10^6	TO3 10^7	TO3 10^8	TO3 6.5 x 10^8	TO4 PBS	TO4 10^6	TO4 10^7	TO4 10^8	TO4 6.5 x 10^8	TO5 PBS	TO5 10^6	TO5 10^7	TO5 10^8	TO5 6.5 x 10^8	TO6 PBS	TO6 10^6	TO6 10^7	TO6 10^8	TO6 6.5 x 10^8	TO7 PBS	TO7 10^6	TO7 10^7	TO7 10^8	TO7 6.5 x 10^8
0	100	100	100	100	100	100	100	100	100	100	100	100	100	100	100	100	100	100	100	100	100	100	100	100	100	100	100	100	100	100
1	100	100	95	100	82.3529	100	100	100	100	95	100	95	100	100	95	100	100	100	100	73.3333	100	95.2381	95	95	85	100	100	100	90	100
2	100	100	95	60	0	100	100	95	73.6842	0	95	95	95	100	0	100	89.4737	100	20	0	100	90.4762	95	90	0	100	95	100	85	0
3	95	85	45	10		95	85	60	21.0526	0	95	80	80	15	0	95	84.2105	82.3529	0	0	100	80.9524	85	0	0	100	85	89.4737	15	0
4	95	70	10	5		90	60	45	0	0	95	50	50	0	0	95	63.1579	47.0588	0		95	66.6667	85	0	0	100	75	78.9474	0	0
5	95	50	5	0		90	55	35	0	0	95	45	20	0	0	95	57.8947	41.1765			95	61.9048	75	0	0	100	65	73.6842	0	0
6	95	50	5	0		90	55	15	0	0	95	45	20	0	0	95	31.5789	23.5294			95	52.381	70	0	0	100	55	42.1053	0	0
7	95	45	0	0		90	50	15	0	0	95	45	20	0	0	95	26.3158	17.6471			95	47.619	55	0	0	100	55	36.8421	0	0
8	95	45	0	0		90	50	15	0	0	95	45	20	0	0	95	26.3158	17.6471			95	47.619	50	0	0	100	50	36.8421	0	0
9	95	45	0	0		90	50	15	0	0	95	45	20	0	0	95	26.3158	17.6471			95	42.8571	45	0	0	100	40	31.5789	0	0
10	95	45	0	0		90	50	15	0	0	95	45	20	0	0	95	26.3158	17.6471			90	42.8571	40	0	0	100	40	26.3158	0	0
Days after infection	TO8 PBS	TO8 10^7	TO8 10^6	TO8 10^8	TO8 6.5 x 10^8	TO9 PBS	TO9 10^6	TO9 10^7	TO9 10^8	TO9 6.5 x 10^8	TO10 PBS	TO10 10^6	TO10 10^7	TO10 10^8	TO10 6.5 x 10^8	TO10-CS PBS	TO10-CS 10^6	TO10-CS 10^7	TO10-CS 10^8	TO10-CS 6.5 x 10^8	TO12 PBS	TO12 10^6	TO12 10^7	TO12 10^8	TO12 6.5 x 10^8	TO13 PBS	TO13 10^6	TO13 10^7	TO13 10^8	TO13 6.5 x 10^8	TO14 PBS	TO14 10^6	TO14 10^7	TO14 10^8	TO14 6.5 x 10^8
0	20	19	20	20	20	20	20	19	20	20	20	20	19	20	20	20	20	19	20	20	20	20	20	20	20	20	20	19	20	10	20	20	20	20	20
1	19	19	19	20	18	20	19	19	20	19	20	20	19	20	20	19	19	18	18	20	19	20	19	20	20	20	20	17	20	7	20	20	20	20	0
2	18	19	19	19	0	20	19	19	20	0	20	20	19	20	0	19	19	17	14	0	19	20	19	20	0	19	20	17	20	0	20	20	20	20
3	18	18	17	1		19	19	18	5		20	19	16	8		18	18	10	0		18	20	17	5		19	20	14	5		19	19	19	0
4	18	13	13	0		19	19	15	0		20	17	14	0		18	17	4			18	20	9	1		19	20	10	0		19	16	10
5	18	11	10			18	17	15			19	17	12			18	15	1			18	20	8	0		19	19	10			19	16	8
6	17	11	7			18	16	13			19	16	10			17	15	0			18	18	7			19	18	6			19	15	5
7	16	11	7			18	15	13			19	16	10			17	14				18	18	7			19	18	4			19	15	5
8	16	11	5			18	15	12			19	16	9			17	14				17	18	7			19	17	4			19	15	4
9	16	11	5			17	15	12			19	16	8			17	14				17	18	7			19	17	3			19	15	4
10	16	11	5			17	15	12			18	16	8			17	14				17	18	7			19	16	3			19	15	4
Days after infection	TO8 PBS	TO8 10^7	TO8 10^6	TO8 10^8	TO8 6.5 x 10^8	TO9 PBS	TO9 10^6	TO9 10^7	TO9 10^8	TO9 6.5 x 10^8	TO10 PBS	TO10 10^6	TO10 10^7	TO10 10^8	TO10 6.5 x 10^8	TO10-CS PBS	TO10-CS 10^6	TO10-CS 10^7	TO10-CS 10^8	TO10-CS 6.5 x 10^8	TO12 PBS	TO12 10^6	TO12 10^7	TO12 10^8	TO12 6.5 x 10^8	TO13 PBS	TO13 10^6	TO13 10^7	TO13 10^8	TO13 6.5 x 10^8	TO14 PBS	TO14 10^6	TO14 10^7	TO14 10^8	TO14 6.5 x 10^8
0	100	100	100	100	100	100	100	100	100	100	100	100	100	100	100	100	100	100	100	100	100	100	100	100	100	100	100	100	100	100	100	100	100	100	100
1	95	100	95	100	90	100	95	100	100	95	100	100	100	100	100	95	95	94.7368	90	100	95	100	95	100	100	100	100	89.4737	100	70	100	100	100	100	0
2	90	100	95	95	0	100	95	100	100	0	100	100	100	100	0	95	95	89.4737	70	0	95	100	95	100	0	95	100	89.4737	100	0	100	100	100	100	0
3	90	94.7368	85	5	0	95	95	94.7368	25	0	100	95	84.2105	40	0	90	90	52.6316	0	0	90	100	85	25	0	95	100	73.6842	25	0	95	95	95	0	0
4	90	68.4211	65	0	0	95	95	78.9474	0	0	100	85	73.6842	0	0	90	85	21.0526	0	0	90	100	45	5	0	95	100	52.6316	0	0	95	80	50	0	0
5	90	57.8947	50			90	85	78.9474	0	0	95	85	63.1579	0	0	90	75	5.26316	0	0	90	100	40	0	0	95	95	52.6316	0	0	95	80	40	0	0
6	85	57.8947	35			90	80	68.4211	0	0	95	80	52.6316	0	0	85	75	0	0	0	90	90	35	0	0	95	90	31.5789	0	0	95	75	25	0	0
7	80	57.8947	35			90	75	68.4211	0	0	95	80	52.6316	0	0	85	70	0	0	0	90	90	35	0	0	95	90	21.0526	0	0	95	75	25	0	0
8	80	57.8947	25			90	75	63.1579	0	0	95	80	47.3684	0	0	85	70	0	0	0	85	90	35	0	0	95	85	21.0526	0	0	95	75	20	0	0
9	80	57.8947	25			85	75	63.1579	0	0	95	80	42.1053	0	0	85	70	0	0	0	85	90	35	0	0	95	85	15.7895	0	0	95	75	20	0	0
10	80	57.8947	25			85	75	63.1579	0	0	90	80	42.1053	0	0	85	70	0	0	0	85	90	35	0	0	95	80	15.7895	0	0	95	75	20	0	0
