# Supplementary material for: Distinct Bomanins at the Drosophila 55C locus function in resistance and resilience to infections
Source: EMBO Rep. 2026 Jan 9;27(3):629–53. doi: 10.1038/s44319-025-00559-6 (PMC12894722; doi:10.1038/s44319-025-00559-6)
Supplement: Supplementary file 4 — Source data Fig. 2 [file 44319_2025_559_MOESM4_ESM.zip › Source data/figure 2/Figure 2A/phenotype test DIM ovexpression flies IN WT background/Metarhizium anisopliae/M.a 20170529 11 CG18108 IM1.xlsx]

## Sheet: Sheet1
Days after infection	WT PBS	WT M.a 10^7		WT M.a 5 x 10^7	MyD88 PBS	MyD88 M.a 10^7		MyD88 M.a 5 x 10^7	TO-CG18108 IM1 PBS	TO-CG18108 IM1 M.a 10^7		TO-CG18108 IM1 M.a 5 x 10^7
0	20	20	19	20	20	20	20	19	20	20	19	20
0.2	20	20	19	20	20	20	20	19	19	20	18	20
1	20	20	19	20	20	17	19	17	19	20	18	20
2	20	18	19	15	17	11	16	9	19	20	16	20
3	20	4	15	0	17	0	10	0	18	20	13	2
4	20	1	7		17		10		18	18	10	0
5	19	1	3		17		10		18	17	8
6	19	0	2		17		10		18	15	7
7	19		1		17		10		18	14	7
8	19		1		17		10		18	14	7
9	19		1		17		10		18	13	7
10	19		1		17		10		18	13	6
Days after infection	WT PBS	WT M.a 10^7		WT M.a 5 x 10^7	MyD88 PBS	MyD88 M.a 10^7		MyD88 M.a 5 x 10^7	TO-CG18108 IM1 PBS	TO-CG18108 IM1 M.a 10^7		TO-CG18108 IM1 M.a 5 x 10^7
0	100	100	100	100	100	100	100	100	100	100	100	100
0.2	100	100	100	100	100	100	100	100	95	100	94.7368	100
1	100	100	100	100	100	85	95	89.4737	95	100	94.7368	100
2	100	90	100	75	85	55	80	47.3684	95	100	84.2105	100
3	100	20	78.9474	0	85	0	50	0	90	100	68.4211	10
4	100	5	36.8421		85		50		90	90	52.6316	0
5	95	5	15.7895		85		50		90	85	42.1053
6	95	0	10.5263		85		50		90	75	36.8421
7	95		5.26316		85		50		90	70	36.8421
8	95		5.26316		85		50		90	70	36.8421
9	95		5.26316		85		50		90	65	36.8421
10	95		5.26316		85		50		90	65	31.5789
