# Supplementary material for: Distinct Bomanins at the Drosophila 55C locus function in resistance and resilience to infections
Source: EMBO Rep. 2026 Jan 9;27(3):629–53. doi: 10.1038/s44319-025-00559-6 (PMC12894722; doi:10.1038/s44319-025-00559-6)
Supplement: Supplementary file 4 — Source data Fig. 2 [file 44319_2025_559_MOESM4_ESM.zip › Source data/figure 2/Figure 2A/phenotype test DIM ovexpression flies IN WT background/Metarhizium anisopliae/M.a 3 10 10-cs repeat second.xlsx]

## Sheet: Sheet1
Days after injection	A5001 PBS	A5001 M.a			MyD88 PBS	MyD88 M.a			TO-CG18107 IM1b PBS	TO-CG18107 IM1b M.a			TO-CG15066 IM23 PBS	TO-CG15066 IM23 M.a			TO-CG15066-CS IM23 PBS	TO-CG15066-CS IM23 M.a
0	20	19	20	19	20	20	18	19	19	17	17	17	20	20	20	20	20	22	20	20
0.75	20	18	18	19	18	19	18	18	18	17	17	17	20	20	20	20	20	22	20	20
1	20	18	18	19	18	19	18	17	18	16	17	17	20	20	20	20	20	22	20	19
2	20	18	18	18	14	5	5	2	18	16	17	17	20	20	20	19	20	22	20	19
3	19	5	7	3	14	1	0	0	18	11	16	15	20	11	17	14	20	14	11	16
4	19	4	1	1	14	1			16	4	11	9	20	4	10	3	20	7	5	4
5	19	3	1	0	14	1			16	1	11	8	20	2	7	2	20	5	4	1
6	19	1	1		14	1			13	1	5	8	20	0	6	2	20	5	3	0
7	19	1	1		14	1			11	0	5	8	20		6	1	20	5	3
8	19	1	1		14	1			9		3	6	20		6	1	20	4	3
9	19	0	1		14	1			9		3	3	20		6	1	20	4	3
10	19		1		14	1			7		2	2	20		6	1	20	3	3
11	19		0		14	1			5		1	1	20		6	1	20	2	3
Days after injection	A5001 PBS	A5001 M.a			MyD88 PBS	MyD88 M.a			TO-CG18107 IM1b PBS	TO-CG18107 IM1b M.a			TO-CG15066 IM23 PBS	TO-CG15066 IM23 M.a			TO-CG15066-CS IM23 PBS	TO-CG15066-CS IM23 M.a
0	100	100	100	100	100	100	100	100	100	100	100	100	100	100	100	100	100	100	100	100
0.75	100	94.7368	90	100	90	95	100	94.7368	94.7368	100	100	100	100	100	100	100	100	100	100	100
1	100	94.7368	90	100	90	95	100	89.4737	94.7368	94.1176	100	100	100	100	100	100	100	100	100	95
2	100	94.7368	90	94.7368	70	25	27.7778	10.5263	94.7368	94.1176	100	100	100	100	100	95	100	100	100	95
3	95	26.3158	35	15.7895	70	5	0	0	94.7368	64.7059	94.1176	88.2353	100	55	85	70	100	63.6364	55	80
4	95	21.0526	5	5.26316	70	5			84.2105	23.5294	64.7059	52.9412	100	20	50	15	100	31.8182	25	20
5	95	15.7895	5	0	70	5			84.2105	5.88235	64.7059	47.0588	100	10	35	10	100	22.7273	20	5
6	95	5.26316	5		70	5			68.4211	5.88235	29.4118	47.0588	100	0	30	10	100	22.7273	15	0
7	95	5.26316	5		70	5			57.8947	0	29.4118	47.0588	100	0	30	5	100	22.7273	15	0
8	95	5.26316	5		70	5			47.3684		17.6471	35.2941	100	0	30	5	100	18.1818	15	0
9	95	0	5		70	5			47.3684		17.6471	17.6471	100	0	30	5	100	18.1818	15	0
10	95		5		70	5			36.8421		11.7647	11.7647	100	0	30	5	100	13.6364	15	0
11	95		0		70	5			26.3158		5.88235	5.88235	100	0	30	5	100	9.09091	15	0
