# Supplementary material for: Distinct Bomanins at the Drosophila 55C locus function in resistance and resilience to infections
Source: EMBO Rep. 2026 Jan 9;27(3):629–53. doi: 10.1038/s44319-025-00559-6 (PMC12894722; doi:10.1038/s44319-025-00559-6)
Supplement: Supplementary file 4 — Source data Fig. 2 [file 44319_2025_559_MOESM4_ESM.zip › Source data/figure 2/Figure 2A/phenotype test DIM ovexpression flies IN WT background/Metarhizium anisopliae/M.a nat-inf 5x10^4 20190110 stock4-8 11 stock1-1 2 3 5 7 8 9 10-cs 14.xlsx]

## Sheet: Sheet1
Days	A5001 PBST	A5001 M.a 1	A5001 M.a 2	A5001 M.a 3	yw PBST	yw M.a 1	yw M.a 2	yw M.a 3	MyD88 PBST	MyD88 M.a 1	TO8-MyD88 PBST	TO8-MyD88 M.a 1	TO11-MyD88 PBST	TO11-MyD88 M.a 1	TO1 PBST	TO1 M.a 1	TO1 M.a 2	TO2 M.a 1	TO3 PBST	TO3 M.a 1	TO3 M.a 2	TO5 PBST	TO5 M.a 1	TO5 M.a 2	TO7 PBST	TO7 M.a 1	TO7 M.a 2	TO7 M.a 3	TO8 PBST	TO8 M.a 1	TO9 PBST	TO9 M.a 1	TO9 M.a 2	TO10-CS PBST	TO10-CS M.a 1	TO10-CS M.a 2	TO14 PBST	TO14 M.a 1
2	1
2	1
4	1
5	1
6	1
6	1
6	1
7	1
7	1
9	1
9	1
10	1
10	1
10	1
10	1
11	1
11	1
12	0
12	0
12	0
12	0
4		1
4		1
4		1
4		1
4		1
5		1
5		1
5		1
5		1
6		1
7		1
7		1
7		1
7		1
7		1
8		1
8		1
8		1
8		1
8		1
8		1
8		1
8		1
4			1
4			1
4			1
4			1
4			1
4			1
4			1
5			1
5			1
5			1
5			1
5			1
5			1
6			1
6			1
6			1
7			1
8			1
8			1
8			1
9			1
4				1
4				1
4				1
4				1
4				1
4				1
5				1
5				1
5				1
5				1
6				1
6				1
6				1
7				1
7				1
7				1
7				1
2					1
2					1
12					0
12					0
12					0
12					0
12					0
12					0
12					0
12					0
12					0
12					0
12					0
12					0
12					0
12					0
12					0
12					0
12					0
12					0
1						1
1						1
4						1
5						1
5						1
5						1
6						1
6						1
6						1
6						1
6						1
7						1
7						1
7						1
8						1
8						1
8						1
8						1
8						1
4							1
5							1
5							1
5							1
5							1
5							1
5							1
6							1
6							1
6							1
6							1
7							1
7							1
7							1
8							1
8							1
9							1
9							1
9							1
9							1
9							1
10							1
10							1
4								1
5								1
5								1
5								1
7								1
7								1
7								1
8								1
8								1
8								1
8								1
8								1
9								1
9								1
9								1
9								1
9								1
10								1
11								1
5									1
5									1
8									1
12									0
12									0
12									0
12									0
12									0
12									0
12									0
12									0
12									0
12									0
12									0
12									0
12									0
12									0
12									0
12									0
12									0
12									0
4										1
4										1
4										1
4										1
4										1
5										1
5										1
5										1
5										1
5										1
5										1
5										1
5										1
5										1
5										1
6										1
6										1
7										1
7										1
8										1
12											0
12											0
12											0
12											0
12											0
12											0
12											0
12											0
12											0
12											0
12											0
12											0
12											0
12											0
12											0
12											0
12											0
12											0
12											0
12											0
1												1
4												1
4												1
4												1
5												1
5												1
5												1
5												1
6												1
6												1
8												1
9												1
9												1
9												1
10												1
10												1
10												1
10												1
11												1
12													0
12													0
12													0
12													0
12													0
12													0
12													0
12													0
12													0
12													0
12													0
12													0
12													0
12													0
12													0
12													0
12													0
12													0
12													0
12													0
4														1
4														1
4														1
6														1
6														1
6														1
9														1
9														1
9														1
10														1
10														1
10														1
11														1
11														1
12														1
12														0
12														0
12														0
12														0
1															1
12															0
12															0
12															0
12															0
12															0
12															0
12															0
12															0
12															0
12															0
12															0
12															0
12															0
12															0
12															0
12															0
12															0
12															0
12															0
5																1
5																1
5																1
10																1
12																1
12																0
12																0
12																0
12																0
12																0
12																0
12																0
12																0
12																0
12																0
12																0
12																0
12																0
12																0
12																0
4																	1
6																	1
6																	1
7																	1
7																	1
8																	1
10																	1
10																	1
10																	1
11																	1
11																	1
11																	1
11																	1
11																	1
12																	1
12																	1
12																	1
12																	0
12																	0
12																	0
5																		1
5																		1
5																		1
5																		1
5																		1
6																		1
6																		1
7																		1
8																		1
8																		1
9																		1
9																		1
9																		1
10																		1
10																		1
10																		1
12																		0
12																		0
12																		0
12																		0
12																		0
11																			1
12																			0
12																			0
12																			0
12																			0
12																			0
12																			0
12																			0
12																			0
12																			0
12																			0
12																			0
12																			0
12																			0
12																			0
12																			0
12																			0
12																			0
12																			0
12																			0
12																			0
12																			0
12																			0
12																			0
12																			0
1																				1
2																				1
2																				1
5																				1
5																				1
5																				1
6																				1
6																				1
6																				1
7																				1
9																				1
10																				1
10																				1
11																				1
11																				1
11																				1
11																				1
11																				1
11																				1
11																				1
12																				0
12																				0
12																				0
4																					1
5																					1
5																					1
5																					1
6																					1
6																					1
7																					1
9																					1
9																					1
10																					1
10																					1
10																					1
10																					1
11																					1
11																					1
11																					1
11																					1
11																					1
12																					1
12																					1
12																					0
12																					0
12																					0
12																					0
12																					0
6																						1
12																						0
12																						0
12																						0
12																						0
12																						0
12																						0
12																						0
12																						0
12																						0
12																						0
12																						0
12																						0
12																						0
12																						0
12																						0
12																						0
12																						0
12																						0
12																						0
12																						0
12																						0
12																						0
12																						0
12																						0
5																							1
5																							1
5																							1
5																							1
6																							1
6																							1
7																							1
8																							1
9																							1
9																							1
9																							1
9																							1
9																							1
9																							1
9																							1
9																							1
10																							1
10																							1
11																							1
11																							1
11																							1
12																							1
5																								1
5																								1
5																								1
6																								1
6																								1
6																								1
8																								1
9																								1
10																								1
10																								1
10																								1
11																								1
11																								1
11																								1
11																								1
12																								1
12																								1
12																								1
12																								1
12																								0
2																									1
12																									0
12																									0
12																									0
12																									0
12																									0
12																									0
12																									0
12																									0
12																									0
12																									0
12																									0
12																									0
12																									0
12																									0
12																									0
12																									0
12																									0
12																									0
12																									0
12																									0
5																										1
5																										1
5																										1
5																										1
6																										1
6																										1
6																										1
7																										1
7																										1
7																										1
8																										1
9																										1
9																										1
9																										1
10																										1
11																										1
11																										1
12																										0
5																											1
6																											1
6																											1
6																											1
7																											1
8																											1
8																											1
9																											1
10																											1
10																											1
10																											1
11																											1
11																											1
11																											1
11																											1
11																											1
11																											1
11																											1
12																											1
12																											0
12																											0
12																											0
12																											0
5																												1
5																												1
6																												1
6																												1
6																												1
6																												1
7																												1
7																												1
7																												1
8																												1
8																												1
8																												1
9																												1
9																												1
12																												1
12																												1
12																												1
12																												0
12																												0
9																													1
10																													1
11																													1
12																													0
12																													0
12																													0
12																													0
12																													0
12																													0
12																													0
12																													0
12																													0
12																													0
12																													0
12																													0
12																													0
12																													0
12																													0
12																													0
12																													0
12																													0
12																													0
12																													0
12																													0
12																													0
12																													0
6																														1
6																														1
7																														1
7																														1
7																														1
8																														1
9																														1
10																														1
10																														1
10																														1
11																														1
11																														1
11																														1
11																														1
12																														0
12																														0
12																														0
12																														0
12																														0												TO9 PBST and stock4;TO11 PBST vials wuran le
12																														0
12																														0
12																															0
12																															0
12																															0
12																															0
12																															0
12																															0
12																															0
12																															0
12																															0
12																															0
12																															0
12																															0
12																															0
12																															0
12																															0
12																															0
12																															0
12																															0
12																															0
12																															0
1																																1
2																																1
4																																1
5																																1
5																																1
5																																1
5																																1
6																																1
6																																1
6																																1
7																																1
8																																1
8																																1
9																																1
9																																1
10																																1
12																																0
12																																0
12																																0
12																																0
5																																	1
5																																	1
5																																	1
5																																	1
5																																	1
6																																	1
6																																	1
6																																	1
6																																	1
6																																	1
6																																	1
7																																	1
8																																	1
9																																	1
9																																	1
10																																	1
10																																	1
10																																	1
10																																	1
10																																	1
11																																	1
12																																		0
12																																		0
12																																		0
12																																		0
12																																		0
12																																		0
12																																		0
12																																		0
12																																		0
12																																		0
12																																		0
12																																		0
12																																		0
12																																		0
12																																		0
12																																		0
12																																		0
12																																		0
12																																		0
12																																		0
2																																			1
2																																			1
3																																			1
5																																			1
5																																			1
5																																			1
5																																			1
6																																			1
6																																			1
6																																			1
8																																			1
9																																			1
9																																			1
9																																			1
10																																			1
10																																			1
10																																			1
11																																			1
11																																			1
12																																			0
12																																			0
5																																				1
6																																				1
6																																				1
6																																				1
6																																				1
6																																				1
6																																				1
7																																				1
8																																				1
9																																				1
9																																				1
9																																				1
9																																				1
9																																				1
9																																				1
9																																				1
10																																				1
10																																				1
11																																				1
11																																				1
12																																				1
3																																					1
12																																					0
12																																					0
12																																					0
12																																					0
12																																					0
12																																					0
12																																					0
12																																					0
12																																					0
12																																					0
12																																					0
12																																					0
12																																					0
12																																					0
12																																					0
12																																					0
12																																					0
12																																					0
12																																					0
12																																					0
12																																					0
12																																					0
12																																					0
12																																					0
4																																						1
4																																						1
5																																						1
5																																						1
5																																						1
5																																						1
6																																						1
6																																						1
6																																						1
7																																						1
8																																						1
8																																						1
9																																						1
9																																						1
9																																						1
10																																						1
10																																						1
10																																						1
10																																						1
10																																						1
10																																						1
10																																						1
10																																						1
11																																						1
11																																						1
