# Supplementary material for: Distinct Bomanins at the Drosophila 55C locus function in resistance and resilience to infections
Source: EMBO Rep. 2026 Jan 9;27(3):629–53. doi: 10.1038/s44319-025-00559-6 (PMC12894722; doi:10.1038/s44319-025-00559-6)
Supplement: Supplementary file 4 — Source data Fig. 2 [file 44319_2025_559_MOESM4_ESM.zip › Source data/figure 2/Figure 2A/phenotype test DIM ovexpression flies IN WT background/Metarhizium anisopliae/TO1 TO4 20190605 M.a inj 10^7 4.6nl.xlsx]

## Sheet: Sheet1
Notes	Days	A5001>Ubi-Gal4 PBST	A5001>Ubi-Gal4 M.a	A5001>Ubi-Gal4 M.a	A5001>Ubi-Gal4 M.a	UAS-CG4250>Ubi-Gal4 PBST	UAS-CG4250>Ubi-Gal4 M.a	UAS-CG4250>Ubi-Gal4 M.a	UAS-CG4250>Ubi-Gal4 M.a	UAS-IM28>Ubi-Gal4 PBST	UAS-IM28>Ubi-Gal4 M.a	UAS-IM28>Ubi-Gal4 M.a	UAS-IM28>Ubi-Gal4 M.a	MyD88 PBST	MyD88 M.a
M.a 10^7 4.6nl 29degree	1	0
	2	0
	3	0
	4	0
	5	0
	6	0
	7	0
	8	1
	12	0
	12	0
	12	0
	12	0
	12	0
	12	0
	12	0
	12	0
	12	0
	12	0
	12	0
	12	0
	12	0
	12	0
	12	0
	12	0
	12	0
	12	0
	12	0
	1		0
	2		0
	3		0
	4		1
	4		1
	4		1
	5		1
	5		1
	5		1
	5		1
	5		1
	6		1
	12		0
	12		0
	12		0
	12		0
	12		0
	12		0
	12		0
	12		0
	1			0
	2			1
	3			1
	3			1
	4			1
	4			1
	4			1
	5			1
	6			1
	6			1
	6			1
	6			1
	7			1
	8			1
	8			1
	8			1
	10			1
	12			0
	12			0
	12			0
	12			0
	12			0
	12			0
	12			0
	1				0
	2				0
	3				1
	4				1
	7				1
	7				1
	7				1
	8				1
	10				1
	12				0
	12				0
	12				0
	12				0
	12				0
	12				0
	12				0
	12				0
	12				0
	12				0
	12				0
	10					1
	12					0
	12					0
	12					0
	12					0
	12					0
	12					0
	12					0
	12					0
	12					0
	12					0
	12					0
	12					0
	12					0
	12					0
	12					0
	12					0
	12					0
	12					0
	12					0
	1						1
	2						1
	2						1
	3						1
	3						1
	4						1
	4						1
	4						1
	4						1
	4						1
	4						1
	12						0
	12						0
	12						0
	12						0
	1							0
	2							0
	3							1
	4							1
	5							1
	5							1
	7							1
	12							0
	12							0
	12							0
	12							0
	12							0
	12							0
	12							0
	12							0
	12							0
	12							0
	12							0
	12							0
	1								0
	2								0
	3								1
	4								1
	4								1
	4								1
	4								1
	4								1
	4								1
	4								1
	4								1
	4								1
	4								1
	4								1
	5								1
	6								1
	6								1
	12								0
	12								0
	12								0
	12								0
	12								0
	7									1
	12									0
	12									0
	12									0
	12									0
	12									0
	12									0
	12									0
	12									0
	12									0
	12									0
	12									0
	12									0
	12									0
	12									0
	12									0
	12									0
	12									0
	12									0
	12									0
	1										0
	2										0
	3										1
	3										1
	4										1
	4										1
	4										1
	4										1
	4										1
	4										1
	4										1
	5										1
	5										1
	6										1
	12										0
	12										0
	12										0
	12										0
	12										0
	12										0
	12										0
	1											0
	2											0
	3											0
	4											1
	4											1
	4											1
	4											1
	4											1
	4											1
	4											1
	4											1
	4											1
	5											1
	5											1
	7											1
	12											0
	12											0
	12											0
	12											0
	12											0
	12											0
	12											0
	7												1
	12												0
	12												0
	12												0
	12												0
	12												0
	12												0
	12												0
	12												0
	12												0
	12												0
	12												0
	12												0
	12												0
	12												0
	12												0
	12												0
	12												0
	12												0
	12												0
	1													1
	1													1
	1													1
	1													1
	1													1
	1													1
	2													1
	2													1
	11													1
	12													0
	12													0
	12													0
	12													0
	12													0
	12													0
	12													0
	1														1
	1														1
	1														1
	2														1
	2														1
	2														1
	2														1
	2														1
	3														1
	3														1
	3														1
	3														1
	3														1
	3														1
	4														1
	12														0
	12														0
	12														0
