# Supplementary material for: Distinct Bomanins at the Drosophila 55C locus function in resistance and resilience to infections
Source: EMBO Rep. 2026 Jan 9;27(3):629–53. doi: 10.1038/s44319-025-00559-6 (PMC12894722; doi:10.1038/s44319-025-00559-6)
Supplement: Supplementary file 4 — Source data Fig. 2 [file 44319_2025_559_MOESM4_ESM.zip › Source data/figure 2/Figure 2A/phenotype test of DIM TO flies in 55C background/55C_10 C.a_10-CS_M.r_2021-01-12.xlsx]

## Sheet: Sheet1
A. f inj
CEA17 5x10^7 4.6nl		0	1	2	3	4	5
	MyD88 Prick	20	18	17	17	16
	MyD88 C.a	20	1	0
	A5001 Prick	20	20	17	17	17
	A5001 C.a	20	16	9	6	5
	55C4_Ctrl C.a	20	0
	55C4_10(IM23) Prick	12	12	12	12	12
	55C4_10(IM23) C.a	19	8	1	0
	MyD88 pbst	20	19	16	14	14
	MyD88 M.r	20	20	5	0
	A5001 pbst	20	18	17	17	17
	A5001 M.r	20	20	20	13	1
	55C4_Ctrl M.r	20	19	2	0
	55C4_10-CS(IM23) M.r	20	17	0
	55C4_10-CS(IM23) M.r	14	13	0
	55C4_10-CS(IM23) pbst
	3-55C4 PBST
	3-55C4 A. f

## Sheet: Sheet2
	Days	MyD88 Prick	MyD88 C.a	A5001 Prick	A5001 C.a	55C4_Ctrl C.a	55C4_10(IM23) Prick	55C4_10(IM23) C.a
	5	0
	5	0
	5	0
	5	0
	5	0
	5	0
	5	0
	5	0
	5	0
	5	0
	5	0
	5	0
	5	0
	5	0
	5	0
	5	0
	4	1
	2	1
	1	1
	1	1
	2		1
	1		1
	1		1
	1		1
	1		1
	1		1
	1		1
	1		1
	1		1
	1		1
	1		1
	1		1
	1		1
	1		1
	1		1
	1		1
	1		1
	1		1
	1		1
	1		1
	5			0
	5			0
	5			0
	5			0
	5			0
	5			0
	5			0
	5			0
	5			0
	5			0
	5			0
	5			0
	5			0
	5			0
	5			0
	5			0
	5			0
	2			1
	2			1
	2			1
	5				0
	5				0
	5				0
	5				0
	5				0
	4				1
	3				1
	3				1
	3				1
	2				1
	2				1
	2				1
	2				1
	2				1
	2				1
	2				1
	1				1
	1				1
	1				1
	1				1
	1					1
	1					1
	1					1
	1					1
	1					1
	1					1
	1					1
	1					1
	1					1
	1					1
	1					1
	1					1
	1					1
	1					1
	1					1
	1					1
	1					1
	1					1
	1					1
	1					1
	5						0
	5						0
	5						0
	5						0
	5						0
	5						0
	5						0
	5						0
	5						0
	5						0
	5						0
	5						0
	3							1
	2							1
	2							1
	2							1
	2							1
	2							1
	2							1
	2							1
	1							1
	1							1
	1							1
	1							1
	1							1
	1							1
	1							1
	1							1
	1							1
	1							1
	1							1

## Sheet: Sheet3
Days	MyD88 pbst	MyD88 M.r	A5001 pbst	A5001 M.r	55C4_Ctrl M.r	55C4_10-CS(IM23) M.r	55C4_10-CS(IM23) M.r
5	0
5	0
5	0
5	0
5	0
5	0
5	0
5	0
5	0
5	0
5	0
5	0
5	0
5	0
3	1
3	1
2	1
2	1
2	1
1	1
3		1
3		1
3		1
3		1
3		1
2		1
2		1
2		1
2		1
2		1
2		1
2		1
2		1
2		1
2		1
2		1
2		1
2		1
2		1
2		1
5			0
5			0
5			0
5			0
5			0
5			0
5			0
5			0
5			0
5			0
5			0
5			0
5			0
5			0
5			0
5			0
5			0
2			1
1			1
1			1
5				0
4				1
4				1
4				1
4				1
4				1
4				1
4				1
4				1
4				1
4				1
4				1
4				1
3				1
3				1
3				1
3				1
3				1
3				1
3				1
3					1
3					1
2					1
2					1
2					1
2					1
2					1
2					1
2					1
2					1
2					1
2					1
2					1
2					1
2					1
2					1
2					1
2					1
2					1
1					1
2						1
2						1
2						1
2						1
2						1
2						1
2						1
2						1
2						1
2						1
2						1
2						1
2						1
2						1
2						1
2						1
2						1
1						1
1						1
1						1
2							1
2							1
2							1
2							1
2							1
2							1
2							1
2							1
2							1
2							1
2							1
2							1
2							1
1							1
