# Supplementary material for: Distinct Bomanins at the Drosophila 55C locus function in resistance and resilience to infections
Source: EMBO Rep. 2026 Jan 9;27(3):629–53. doi: 10.1038/s44319-025-00559-6 (PMC12894722; doi:10.1038/s44319-025-00559-6)
Supplement: Supplementary file 4 — Source data Fig. 2 [file 44319_2025_559_MOESM4_ESM.zip › Source data/figure 2/Figure 2A/phenotype test of DIM TO flies in 55C background/A.f/20200622 A.f 14 4 7 9 11 5 13 10-cs.xlsx]

## Sheet: Sheet1
20200622
A.fumigatus			0	1	2	3	4	5
4.6nl 5x10^7	MyD88	PBS	17	14	14	14	14	12
discard data		C.g	20	18	3	0
	Ctrl-55C4	PBS	19	18	18	18	15	15
		C.g	19	19	2	0
	BomT2-55C4	PBS	15	14	14	14	11	10
		C.g	20	20		2	0
	BomS3-55C4	PBS	20	20	20	20	18	18
		C.g	15	14			1	0
			18	17			2	0
	BomS2-55C4	PBS	15	11	11	11	11	11
		C.g	19	19			6	1
			19	19			4	0
	BomS1-55C4	PBS	11	9			8	7
		C.g	15	14			0
	BomT1-55C4	PBS	25	25			23	23
		C.g	17	17			5	4
			18	18			6	4
	Drs-55C4	PBS
		C.g	14	12			0
	BomBc1-CS-55C4	PBS
		C.g	19	18			0
