# Supplementary material for: Distinct Bomanins at the Drosophila 55C locus function in resistance and resilience to infections
Source: EMBO Rep. 2026 Jan 9;27(3):629–53. doi: 10.1038/s44319-025-00559-6 (PMC12894722; doi:10.1038/s44319-025-00559-6)
Supplement: Supplementary file 4 — Source data Fig. 2 [file 44319_2025_559_MOESM4_ESM.zip › Source data/figure 2/Figure 2A/phenotype test of DIM TO flies in 55C background/A.f/20200731 A. f partial.xlsx]

## Sheet: Sheet1
A1160		0	1	2	3	4	5
5x10^7, 4.6nl	MyD88 PBST	20	20	19	19	19	16
hyphea?	MyD88 A. f	19	19	3	0
		19	19	7	0
	A5001 PBST	17	17	17	17	15	15
	A5001 A. f	19	19	16	16	16	16
		19	19	19	19	19	19
a little bit in the wounding site	Ctrl-55C4 PBST	19	17	16	14	14	13
8	Ctrl-55C4 A. f	19	19	18	5	1	1
		19	18	14	2	0
		18	17	17	5	0
5//20	5--4 PBST	15	12	12	12	12	11
	5--4 A. f	20	14	4	0
11/79	9--4 PBST	17	17	17	17	16	13
	9--4 A. f	20	17	1	0
		19	19	3	0
		20	19	3	1	0
1	yw-4 PBST	21	17	17	17	15	14
	yw-4 A. f	20	19	1	0
26/58	5-55C4 PBST	18	16	14	14	9	1
	5-55C4 A. f	16	16	12	2	2	0
		20	20	17	9	1	0
		22	20	16	5	0
13/50	4-55C4 PBST	20	19	16	16	16	15
	4-55C4 A. f	16	16	12	7	3	3
		14	14	12	7	3	1
		20	20	18	10	5	1
7--2 14/58	7-55C4 PBST	17	17	17	17	17	16
	7-55C4 A. f	17	17	15	5	1	0
	7-55C4 A. f	21	21	20	10	1	0
	7-55C4 A. f	20	20	18	5	0
21/62		20	20	17	17	17	16
		23	23	20	10	2	0
		20	19	19	7	1	0
		19	18	17	9	1	0
8--2	9-55C4 PBST
7//14	9-55C4 A. f	14	14	10	4	0
	8-55C4 PBST
3//4	8-55C4 A. f	4	3	2	0
	11-55C4 PBST
5//16	11-55C4 A. f	16	15	11	7	1	0
	3-55C4 PBST
	3-55C4 A. f

## Sheet: Sheet3
										Days	BomS3 A. f	BomS3 A. f	BomS3 A. f
	7-55C4 A. f	17	17	15	5	1	0			5	1
										4	1
	7-55C4 A. f	21	21	20	10	1	0			4	1
										4	1
										4	1
	7-55C4 A. f	20	20	18	5	0				3	1
										3	1
										3	1
										3	1
										3	1
										3	1
										3	1
										3	1
										3	1
										3	1
										2	1
										2	1
										0	1
										0	1
										0	1
										5		1
										4		1
										4		1
										4		1
										4		1
										4		1
										4		1
										4		1
										4		1
										4		1
										3		1
										3		1
										3		1
										3		1
										3		1
										3		1
										3		1
										3		1
										3		1
										3		1
										4			1
										4			1
										4			1
										4			1
										4			1
										3			1
										3			1
										3			1
										3			1
										3			1
										3			1
										3			1
										3			1
										3			1
										3			1
										3			1
										3			1
										3			1
										2			1
										2			1
