# Supplementary material for: Distinct Bomanins at the Drosophila 55C locus function in resistance and resilience to infections
Source: EMBO Rep. 2026 Jan 9;27(3):629–53. doi: 10.1038/s44319-025-00559-6 (PMC12894722; doi:10.1038/s44319-025-00559-6)
Supplement: Supplementary file 4 — Source data Fig. 2 [file 44319_2025_559_MOESM4_ESM.zip › Source data/figure 2/Figure 2A/phenotype test of DIM TO flies in 55C background/C.a/2020-07-08 C.a 9 11 prick.xlsx]

## Sheet: Sheet1
stock4-55C4
20200708		0	12H	24h	48
PRICK	MyD88 PBS	18	18	18	18
	MyD88 C.a	19	7	1	0
	A5001 PBS	19	19	19	19
	A5001C.a	19	17	12	8
	IM1 PBS	19	15	15	11
	IM1 C.a	14	4	0
	IM2 PBS	18	18	18	18
	IM2 C.a	21	8	3	2
		19	9	6	1
		19	13	8	1
		MyD88 PBS
							MyD88 PBS	MyD88 C.a	A5001 PBS	A5001C.a	IM1 PBS	IM1 C.a	IM2 PBS
		MyD88 C.a
		A5001 PBS
		A5001C.a
		IM1 PBS
		IM1 C.a
		IM2 PBS

## Sheet: Sheet2
	Days	MyD88 PBS	MyD88 C.a	A5001 PBS	A5001C.a	55C, Ubi-Gal4,Gal80; UAS-BomS1 PBS	55C, Ubi-Gal4,Gal80; UAS-BomS1 C.a	55C, Ubi-Gal4,Gal80; UAS-BomS2 PBS	55C, Ubi-Gal4,Gal80; UAS-BomS2 C.a
	4	0
	4	0
	4	0
	4	0
	4	0
	4	0
	4	0
	4	0
	4	0
	4	0
	4	0
	4	0
	4	0
	4	0
	4	0
	4	0
	4	0
	4	0
	1		1
	1		1
	1		1
	1		1
	1		1
	1		1
	1		1
	1		1
	1		1
	1		1
	1		1
	1		1
	2		1
	2		1
	2		1
	2		1
	2		1
	2		1
	3		1
	4			0
	4			0
	4			0
	4			0
	4			0
	4			0
	4			0
	4			0
	4			0
	4			0
	4			0
	4			0
	4			0
	4			0
	4			0
	4			0
	4			0
	4			0
	4			0
	4			0
	4				0
	4				0
	4				0
	4				0
	4				0
	4				0
	4				0
	4				0
	3				1
	3				1
	3				1
	3				1
	2				1
	2				1
	2				1
	2				1
	2				1
	1				1
	1				1
	4					0
	4					0
	4					0
	4					0
	4					0
	4					0
	4					0
	4					0
	4					0
	4					0
	4					0
	3					1
	3					1
	3					1
	3					1
	1					1
	1					1
	1					1
	1					1
	2						1
	2						1
	2						1
	2						1
	1						1
	1						1
	1						1
	1						1
	1						1
	1						1
	1						1
	1						1
	1						1
	1						1
	4							0
	4							0
	4							0
	4							0
	4							0
	4							0
	4							0
	4							0
	4							0
	4							0
	4							0
	4							0
	4							0
	4							0
	4							0
	4							0
	4							0
	4							0
	4								0
	4								0
	4								0
	4								0
	3								1
	3								1
	3								1
	3								1
	3								1
	3								1
	3								1
	3								1
	3								1
	3								1
	3								1
	3								1
	3								1
	2								1
	2								1
	2								1
	2								1
	2								1
	2								1
	2								1
	2								1
	2								1
	2								1
	2								1
	2								1
	2								1
	1								1
	1								1
	1								1
	1								1
	1								1
	1								1
	1								1
	1								1
	1								1
	1								1
	1								1
	1								1
	1								1
	1								1
	1								1
	1								1
	1								1
	1								1
	1								1
	1								1
	1								1
	1								1
	1								1
	1								1
	1								1
	1								1
	1								1
	1								1
	1								1
