# Supplementary material for: Distinct Bomanins at the Drosophila 55C locus function in resistance and resilience to infections
Source: EMBO Rep. 2026 Jan 9;27(3):629–53. doi: 10.1038/s44319-025-00559-6 (PMC12894722; doi:10.1038/s44319-025-00559-6)
Supplement: Supplementary file 4 — Source data Fig. 2 [file 44319_2025_559_MOESM4_ESM.zip › Source data/figure 2/Figure 2A/phenotype test of DIM TO flies in 55C background/C.a/C.a 20200816 55C4_stock4.xlsx]

## Sheet: Sheet1
C. a prick
20200810		0	17h	24h	48h	72
	MyD88 PBST	12	12	12	12	12
	MyD88 C. a	19	2	1	1	1
		18	3	2	0
		19	4	0
	A5001 PBST	20	20	20	20	20
	A5001 C. a	22	18	14	11	9
		20	18	16	11	9
	5--4--2 PBST	8	7	7	7	7
	5--4--2 C. a	13	5	0
	yw-4 PBST	18	18	17	17	17
	yw-4 C. a	19	3	1	0
		18	3	1	0
	5-55C4 PBST	17	15	15	15	15
	5-55C4 C. a	15	4	3	1	1
		13	6	4	1	0
	Ctrl-55C4 PBST	18	17	17	16	16
	Ctrl-55C4 C. a	20	4	4	2	2
		13	5	3	0
		18	12	10	2	2
	9-55C4 PBST	19	19	19	19	19
	9-55C4 C. a	19	9	7	0
		19	10	4	1	1
		21	7	3	1	1
	3-55C4 PBST
	3-55C4 A. f
