# Supplementary material for: Distinct Bomanins at the Drosophila 55C locus function in resistance and resilience to infections
Source: EMBO Rep. 2026 Jan 9;27(3):629–53. doi: 10.1038/s44319-025-00559-6 (PMC12894722; doi:10.1038/s44319-025-00559-6)
Supplement: Supplementary file 4 — Source data Fig. 2 [file 44319_2025_559_MOESM4_ESM.zip › Source data/figure 2/Figure 2A/phenotype test of DIM TO flies in 55C background/C.g/20190804 13 10 2 3 4 6-1 9 10-cs 11 14 1 8 7 5.xlsx]

## Sheet: Sheet1
Notes	Days	yw PBS	yw C.g	yw C.g	yw C.g	A5001 PBS	A5001 C.g	A5001 C.g	A5001 C.g	55C full deficiency PBS	55C full deficiency C.g	55C full deficiency C.g	55C full deficiency C.g	MyD88 PBS	MyD88 C.g	MyD88 C.g	MyD88 C.g	55C, Ubi; UAS-Drs PBS	55C, Ubi; UAS-Drs C.g	55C, Ubi; UAS-Drs C.g	55C, Ubi; UAS-Drs C.g	55C, Ubi; UAS-IM23 PBS	55C, Ubi; UAS-IM23 C.g	55C, Ubi; UAS-IM23 C.g	55C, Ubi; UAS-IM23 C.g	55C, Ubi; UAS-15068 PBS	55C, Ubi; UAS-15068 C.g	55C, Ubi; UAS-15068 C.g	55C, Ubi; UAS-15068 C.g	55C, Ubi; UAS-18107 PBS	55C, Ubi; UAS-18107 C.g	55C, Ubi; UAS-18107 C.g	55C, Ubi; UAS-18107 C.g	55C, Ubi; UAS-IM28 PBS	55C, Ubi; UAS-IM28 C.g	55C, Ubi; UAS-IM28 C.g	55C, Ubi; UAS-IM28 C.g	55C, Ubi; UAS-15065 PBS	55C, Ubi; UAS-15065 C.g	55C, Ubi; UAS-15065 C.g	55C, Ubi; UAS-15065 C.g	55C, Ubi; UAS-IM2 PBS	55C, Ubi; UAS-IM2 C.g	55C, Ubi; UAS-IM2 C.g	55C, Ubi; UAS-IM23-CS PBS	55C, Ubi; UAS-IM23-CS C.g	55C, Ubi; UAS-IM23-CS C.g	55C, Ubi; UAS-IM23-CS C.g	55C, Ubi; UAS-IM1 PBS
20190804 C.g prick	1	1
PBS stick on the food	1	1
	2	1
	9	0
	9	0
	9	0
	9	0
	9	0
	9	0
	9	0
	9	0
	9	0
	9	0
	9	0
	9	0
	9	0
	9	0
	9	0
	9	0
	9	0
	1		0
	2		1
	9		1
	9		1
	9		0
	9		0
	9		0
	9		0
	9		0
	9		0
	9		0
	9		0
	9		0
	9		0
	9		0
	9		0
	9		0
	9		0
	9		0
	9		0
	9		0
	1			1
	2			1
	2			1
	2			1
	4			1
	4			1
	5			1
	6			1
	9			0
	9			0
	9			0
	9			0
	9			0
	9			0
	9			0
	9			0
	9			0
	9			0
	9			0
	1				0
	2				1
	2				1
	2				1
	2				1
	2				1
	2				1
	3				1
	4				1
	7				1
	8				1
	9				1
	9				0
	9				0
	9				0
	9				0
	9				0
	9				0
	9				0
	9				0
	7					1
	9					0
	9					0
	9					0
	9					0
	9					0
	9					0
	9					0
	9					0
	9					0
	9					0
	9					0
	9					0
	9					0
	9					0
	9					0
	9					0
	9					0
	9					0
	9					0
	9					0
	9						1
	9						0
	9						0
	9						0
	9						0
	9						0
	9						0
	9						0
	9						0
	9						0
	9						0
	9						0
	9						0
	9						0
	9						0
	9						0
	9						0
	9						0
	9						0
	9						0
	9						0
	1							0
	2							1
	3							1
	3							1
	5							1
	5							1
	5							1
	6							1
	8							1
	9							1
	9							0
	9							0
	9							0
	9							0
	9							0
	9							0
	9							0
	9							0
	9							0
	9							0
	4								1
	5								1
	9								0
	9								0
	9								0
	9								0
	9								0
	9								0
	9								0
	9								0
	9								0
	9								0
	9								0
	9								0
	9								0
	9								0
	9								0
	9								0
	9								0
	9								0
	1									1
	7									1
	9									0
	9									0
	9									0
	9									0
	9									0
	9									0
	9									0
	9									0
	9									0
	9									0
	9									0
	9									0
	9									0
	9									0
	9									0
	9									0
	9									0
	9									0
	1										1
	1										1
	1										1
	1										1
	1										1
	1										1
	1										1
	1										1
	1										1
	1										1
	1										1
	1										1
	1										1
	1										1
	2										1
	2										1
	2										1
	2										1
	2										1
	2										1
	1											1
	1											1
	1											1
	1											1
	1											1
	1											1
	1											1
	1											1
	1											1
	1											1
	2											1
	2											1
	2											1
	2											1
	2											1
	2											1
	2											1
	2											1
	2											1
	3											1
	3											1
	1												1
	1												1
	1												1
	1												1
	1												1
	1												1
	1												1
	1												1
	1												1
	1												1
	1												1
	2												1
	2												1
	2												1
	2												1
	2												1
	2												1
	2												1
	2												1
	2												1
	3												1
	9												1
	1													1
	2													1
	2													1
	5													1
	9													0
	9													0
	9													0
	9													0
	9													0
	9													0
	9													0
	9													0
	9													0
	9													0
	9													0
	9													0
	9													0
	9													0
	9													0
	9													0
	1														1
	1														1
	1														1
	1														1
	1														1
	1														1
	1														1
	1														1
	1														1
	1														1
	1														1
	1														1
	2														1
	2														1
	2														1
	2														1
	2														1
	2														1
	1															1
	1															1
	1															1
	1															1
	1															1
	1															1
	1															1
	1															1
	1															1
	1															1
	1															1
	2															1
	2															1
	2															1
	2															1
	2															1
	2															1
	2															1
	2															1
	3															1
	3															1
	9															1
	1																1
	1																1
	1																1
	1																1
	1																1
	1																1
	1																1
	1																1
	1																1
	2																1
	2																1
	2																1
	2																1
	2																1
	2																1
	2																1
	3																1
	6																1
	6																1
	6																1
	3																	1
	4																	1
	9																	0
	9																	0
	9																	0
	9																	0
	9																	0
	9																	0
	9																	0
	9																	0
	9																	0
	9																	0
	9																	0
	9																	0
	9																	0
	9																	0
	9																	0
	9																	0
	9																	0
	9																	0
	1																		1
	1																		1
	1																		1
	1																		1
	1																		1
	1																		1
	2																		1
	2																		1
	2																		1
	2																		1
	2																		1
	2																		1
	2																		1
	2																		1
	2																		1
	2																		1
	2																		1
	2																		1
	2																		1
	2																		1
	3																		1
	3																		1
	3																		1
	1																			1
	1																			1
	2																			1
	2																			1
	2																			1
	2																			1
	3																			1
	3																			1
	3																			1
	3																			1
	3																			1
	3																			1
	3																			1
	3																			1
	3																			1
	4																			1
	4																			1
	4																			1
	4																			1
	4																			1
	4																			1
	4																			1
	7																			1
	9																			0
	1																				1
	2																				1
	2																				1
	2																				1
	2																				1
	2																				1
	2																				1
	2																				1
	2																				1
	2																				1
	2																				1
	2																				1
	2																				1
	2																				1
	3																				1
	3																				1
	3																				1
	3																				1
	4																					1
	4																					1
	9																					1
	9																					1
	9																					1
	9																					1
	9																					0
	9																					0
	9																					0
	9																					0
	9																					0
	9																					0
	9																					0
	9																					0
	9																					0
	9																					0
	9																					0
	9																					0
	9																					0
	9																					0
	9																					0
	9																					0
	1																						1
	1																						1
	1																						1
	1																						1
	1																						1
	1																						1
	1																						1
	1																						1
	2																						1
	2																						1
	2																						1
	2																						1
	2																						1
	2																						1
	2																						1
	2																						1
	2																						1
	2																						1
	6																						1
	6																						1
	9																						0
	1																							1
	1																							1
	1																							1
	1																							1
	1																							1
	1																							1
	2																							1
	2																							1
	2																							1
	2																							1
	2																							1
	2																							1
	2																							1
	2																							1
	2																							1
	2																							1
	2																							1
	2																							1
	2																							1
	3																							1
	4																							1
	5																							1
	6																							1
	7																							1
	1																								1
	1																								1
	2																								1
	2																								1
	2																								1
	2																								1
	2																								1
	2																								1
	2																								1
	2																								1
	2																								1
	2																								1
	2																								1
	2																								1
	2																								1
	3																								1
	3																								1
	3																								1
	3																								1
	3																								1
	4																								1
	4																								1
	3																									1
	4																									1
	4																									1
	4																									1
	5																									1
	6																									1
	6																									1
	8																									1
	8																									1
	9																									1
	9																									0
	9																									0
	9																									0
	9																									0
	9																									0
	9																									0
	9																									0
	9																									0
	9																									0
	9																									0
	1																										1
	1																										1
	1																										1
	1																										1
	1																										1
	1																										1
	2																										1
	2																										1
	2																										1
	2																										1
	2																										1
	2																										1
	2																										1
	2																										1
	2																										1
	2																										1
	2																										1
	2																										1
	2																										1
	1																											1
	1																											1
	1																											1
	1																											1
	1																											1
	2																											1
	2																											1
	2																											1
	2																											1
	2																											1
	2																											1
	2																											1
	2																											1
	3																											1
	3																											1
	3																											1
	3																											1
	3																											1
	4																											1
	1																												1
	1																												1
	1																												1
	1																												1
	2																												1
	2																												1
	2																												1
	2																												1
	2																												1
	2																												1
	2																												1
	2																												1
	2																												1
	2																												1
	2																												1
	2																												1
	2																												1
	3																												1
	3																												1
	3																												1
	4																													1
	5																													1
	6																													1
	7																													1
	8																													1
	9																													1
	9																													0
	9																													0
	9																													0
	9																													0
	9																													0
	9																													0
	9																													0
	9																													0
	9																													0
	9																													0
	9																													0
	9																													0
	9																													0
	9																													0
	1																														1
	1																														1
	1																														1
	1																														1
	1																														1
	1																														1
	1																														1
	1																														1
	2																														1
	2																														1
	2																														1
	2																														1
	2																														1
	2																														1
	3																														1
	3																														1
	3																														1
	4																														1
	9																														0
	1																															1
	1																															1
	1																															1
	1																															1
	2																															1
	2																															1
	2																															1
	2																															1
	2																															1
	2																															1
	2																															1
	2																															1
	2																															1
	3																															1
	3																															1
	3																															1
	4																															1
	4																															1
	5																															1
	7																															1
	9																															0
	1																																1
	1																																1
	1																																1
	2																																1
	2																																1
	2																																1
	2																																1
	2																																1
	2																																1
	2																																1
	2																																1
	2																																1
	2																																1
	2																																1
	2																																1
	2																																1
	3																																1
	3																																1
	3																																1
	8																																1
	9																																	0
	9																																	0
	9																																	0
	9																																	0
	9																																	0
	9																																	0
	9																																	0
	9																																	0
	9																																	0
	9																																	0
	9																																	0
	9																																	0
	9																																	0
	9																																	0
	9																																	0
	9																																	0
	9																																	0
	9																																	0
	9																																	0
	9																																	0
	1																																		1
	1																																		1
	1																																		1
	2																																		1
	2																																		1
	2																																		1
	2																																		1
	2																																		1
	2																																		1
	2																																		1
	2																																		1
	2																																		1
	3																																		1
	3																																		1
	3																																		1
	3																																		1
	6																																		1
	9																																		0
	9																																		0
	9																																		0
	9																																		0
	1																																			1
	1																																			1
	2																																			1
	2																																			1
	2																																			1
	2																																			1
	2																																			1
	2																																			1
	3																																			1
	3																																			1
	3																																			1
	4																																			1
	4																																			1
	1																																				1
	1																																				1
	1																																				1
	1																																				1
	2																																				1
	2																																				1
	2																																				1
	2																																				1
	2																																				1
	2																																				1
	2																																				1
	2																																				1
	3																																				1
	3																																				1
	3																																				1
	4																																				1
	9																																				0
	1																																					1
	2																																					1
	3																																					1
	4																																					1
	4																																					1
	8																																					1
	9																																					0
	9																																					0
	9																																					0
	9																																					0
	9																																					0
	9																																					0
	9																																					0
	9																																					0
	9																																					0
	9																																					0
	9																																					0
	9																																					0
	9																																					0
	1																																						1
	1																																						1
	1																																						1
	1																																						1
	1																																						1
	1																																						1
	1																																						1
	1																																						1
	1																																						1
	1																																						1
	1																																						1
	1																																						1
	2																																						1
	2																																						1
	2																																						1
	2																																						1
	2																																						1
	2																																						1
	2																																						1
	3																																						1
	4																																						1
	1																																							1
	1																																							1
	1																																							1
	1																																							1
	1																																							1
	2																																							1
	2																																							1
	2																																							1
	2																																							1
	2																																							1
	2																																							1
	3																																							1
	3																																							1
	3																																							1
	3																																							1
	3																																							1
	4																																							1
	4																																							1
	4																																							1
	4																																							1
	9																																							0
	1																																								1
	1																																								1
	1																																								1
	1																																								1
	1																																								1
	2																																								1
	2																																								1
	2																																								1
	2																																								1
	2																																								1
	2																																								1
	2																																								1
	2																																								1
	2																																								1
	2																																								1
	2																																								1
	2																																								1
	3																																								1
	8																																								1
	9																																								1
	9																																									0
	9																																									0
	9																																									0
	9																																									0
	9																																									0
	9																																									0
	9																																									0
	9																																									0
	9																																									0
	9																																									0
	9																																									0
	9																																									0
	9																																									0
	9																																									0
	9																																									0
	9																																									0
	9																																									0
	9																																									0
	9																																									0
	9																																									0
	1																																										1
	1																																										1
	1																																										1
	1																																										1
	1																																										1
	1																																										1
	1																																										1
	2																																										1
	2																																										1
	2																																										1
	2																																										1
	2																																										1
	2																																										1
	2																																										1
	2																																										1
	2																																										1
	2																																										1
	2																																										1
	2																																										1
	2																																										1
	2																																										1
	2																																										1
	2																																										1
	2																																										1
	3																																										1
	3																																										1
	4																																										1
	4																																										1
	5																																										1
	9																																										0
	1																																											1
	1																																											1
	2																																											1
	2																																											1
	2																																											1
	2																																											1
	2																																											1
	2																																											1
	2																																											1
	2																																											1
	2																																											1
	2																																											1
	2																																											1
	2																																											1
	2																																											1
	3																																											1
	3																																											1
	3																																											1
	4																																											1
	4																																											1
	4																																											1
	5																																											1
	2																																												1
	3																																												1
	4																																												1
	6																																												1
	9																																												0
	9																																												0
	9																																												0
	9																																												0
	9																																												0
	9																																												0
	9																																												0
	9																																												0
	9																																												0
	9																																												0
	9																																												0
	9																																												0
	9																																												0
	9																																												0
	9																																												0
	9																																												0
	1																																													1
	1																																													1
	1																																													1
	1																																													1
	1																																													1
	1																																													1
	1																																													1
	2																																													1
	2																																													1
	2																																													1
	2																																													1
	2																																													1
	2																																													1
	2																																													1
	2																																													1
	2																																													1
	3																																													1
	4																																													1
	1																																														1
	1																																														1
	1																																														1
	1																																														1
	1																																														1
	2																																														1
	2																																														1
	2																																														1
	2																																														1
	2																																														1
	2																																														1
	2																																														1
	2																																														1
	2																																														1
	2																																														1
	3																																														1
	3																																														1
	3																																														1
	3																																														1
	1																																															1
	1																																															1
	1																																															1
	1																																															1
	2																																															1
	2																																															1
	2																																															1
	2																																															1
	2																																															1
	2																																															1
	2																																															1
	2																																															1
	2																																															1
	2																																															1
	2																																															1
	3																																															1
	3																																															1
	4																																																1
	7																																																1
	7																																																1
PBS stick on the food	8																																																1
	8																																																1
	8																																																1
	8																																																1
	8																																																1
	8																																																1
	8																																																1
	8																																																1
	8																																																1
	8																																																1
	9																																																1
	9																																																1
	9																																																0
	9																																																0
	9																																																0
	9																																																0
	9																																																0
	9																																																0
	9																																																0
	1
	1
	1
	1
	1
	2
	2
	2
	2
	2
	2
	2
	3
	3
	8
	9
	1
	1
	1
	2
	2
	2
	2
	2
	2
	2
	2
	2
	2
	3
	3
	1
	1
	1
	1
	1
	1
	2
	2
	2
	2
	2
	2
	2
	2
	2
	2
	2
	1
	3
	3
	5
	7
	9
	9
	9
	9
	9
	9
	9
	9
	9
	9
	9
	9
	9
	9
	9
	1
	2
	2
	2
	2
	3
	3
	3
	3
	3
	3
	9
	9
	9
	9
	9
	9
	9
	1
	1
	1
	1
	2
	2
	2
	2
	3
	3
	4
	5
	5
	9
	9
	9
	9
	3
	4
	7
	9
	9
	9
	9
	9
	9
	9
	9
	9
	9
	9
	9
	9
	9
	9
	9
	9
	1
	1
	1
	1
	1
	1
	1
	1
	1
	1
	1
	1
	1
	1
	1
	2
	2
	2
	3
	1
	1
	1
	1
	2
	2
	2
	2
	2
	3
	3
	3
	3
	3
	6
	1
	1
	1
	1
	1
	1
	1
	2
	2
	2
	2
	2
	2
	2
	2
	2
	2
	2
	2
	6
	6
	9
	9
	9
	9
	9
	9
	9
	9
	9
	9
	9
	9
	9
	9
	9
	9
	9
	1
	1
	2
	2
	2
	2
	2
	2
	3
	3
	9
	9
	9
	9
	9
	9
	9
	9
	9
	9
	9
	9
	9
	9
	9
	9
	9
	9
	9
	9
	9
	9
	9
	9
	9
	9
	9
	9
	1
	1
	2
	2
	2
	2
	2
	3
	3
	9
	9
	9
	9
	9
	9
	1
	1
	2
	2
	3
	4
	6
	7
	9
	9
	9
	9
	9
	9
	9
	9
	9
	9
	9
	1
	3
	4
	5
	5
	5
	6
	6
	6
	6
	6
	7
	7
	8
	8
	9
	9
	1
	1
	2
	2
	2
	2
	2
	2
	3
	3
	4
	4
	4
	4
	6
	6
	7
	8
	9
[truncated: 17 more columns]

## Sheet: Sheet2
	Days	A5001 PBS	A5001 C.g			55C full deficiency PBS	55C full deficiency C.g			ywPBS	ywC.g			MyD88 PBS	MyD88 C.g			55C, Ubi; UAS-IM28 PBS	55C, Ubi; UAS-IM28 C.g			55C, Ubi; UAS-43202 PBS	55C, Ubi; UAS-43202 C.g
	0	100	100	100	100	100	100	100	100	100	100	100	100	100	100	100	100	100	100	100	100	100	100
	1	100	100	100	100	95	30	52.381	50	90	100	94.7368	100	95	33.3333	50	55	100	85.7143	84.6154	76.4706	94.1176	89.4737
	2	100	100	94.7368	100	95	0	9.52381	9.09091	85	95	78.9474	68.4211	85	0	13.6364	20	100	42.8571	38.4615	29.4118	94.1176	57.8947
	3	100	100	84.2105	100	95		0	4.54545	85	95	78.9474	63.1579	85		4.54545	15	100	23.8095	15.3846	11.7647	88.2353	47.3684
	4	100	100	84.2105	95	95			4.54545	85	95	68.4211	57.8947	85		4.54545	15	100	23.8095	0	5.88235	82.3529	26.3158
	5	100	100	68.4211	90	95			4.54545	85	95	63.1579	57.8947	80		4.54545	15	100	23.8095		5.88235	64.7059	26.3158
	6	100	100	63.1579	90	95			4.54545	85	95	57.8947	57.8947	80		4.54545	0	100	19.0476		5.88235	35.2941	15.7895
	7	95.2381	100	63.1579	90	90			4.54545	85	95	57.8947	52.6316	80		4.54545	0	100	19.0476		5.88235	23.5294	10.5263
	8	95.2381	100	57.8947	90	90			4.54545	85	95	57.8947	47.3684	80		4.54545	0	100	19.0476		5.88235	11.7647	5.26316
	9	95.2381	95.2381	52.6316	90	90			0	85	85	57.8947	42.1053	80		0	0	100	19.0476		5.88235	0	5.26316
	Days	A5001 PBS	A5001 C.g	A5001 C.g	A5001 C.g	55C full deficiency PBS	55C full deficiency C.g	55C full deficiency C.g	55C full deficiency C.g	ywPBS	ywC.g	ywC.g	yw C.g	MyD88 PBS	MyD88 C.g	MyD88 C.g	MyD88 C.g	55C, Ubi; UAS-IM23 PBS	55C, Ubi; UAS-IM23 C.g			55C, Ubi; UAS-IM23-CS PBS	55C, Ubi; UAS-IM23-CS C.g			55C, Ubi; UAS-15067 PBS	55C, Ubi; UAS-15067 C.g
	0	100	100	100	100	100	100	100	100	100	100	100	100	100	100	100	100	100	100	100	100	100	100	100	100	100	100
	1	100	100	100	100	95	30	52.381	50	90	100	94.7368	100	95	33.3333	50	55	100	61.9048	75	90.9091	100	61.1111	73.6842	76.4706	100	88.8889
	2	100	100	94.7368	100	95	0	9.52381	9.09091	85	95	78.9474	68.4211	85	0	13.6364	20	100	14.2857	20.8333	31.8182	95	11.1111	21.0526	11.7647	95	55.5556
	3	100	100	84.2105	100	95	0	0	4.54545	85	95	78.9474	63.1579	85	0	4.54545	15	100	14.2857	16.6667	9.09091	90	5.55556	0	0	95	44.4444
	4	100	100	84.2105	95	95	0	0	4.54545	85	95	68.4211	57.8947	85	0	4.54545	15	90.9091	14.2857	12.5	0	85	0			95	44.4444
	5	100	100	68.4211	90	95	0	0	4.54545	85	95	63.1579	57.8947	80	0	4.54545	15	90.9091	14.2857	8.33333	0	85				95	44.4444
	6	100	100	63.1579	90	95	0	0	4.54545	85	95	57.8947	57.8947	80	0	4.54545	0	90.9091	4.7619	4.16667		80				85	44.4444
	7	95.2381	100	63.1579	90	90	0	0	4.54545	85	95	57.8947	52.6316	80	0	4.54545	0	90.9091	4.7619	0		80				85	44.4444
	8	95.2381	100	57.8947	90	90	0	0	4.54545	85	95	57.8947	47.3684	80	0	4.54545	0	90.9091	4.7619			80				85	44.4444
	9	95.2381	95.2381	52.6316	90	90	0	0	0	85	85	57.8947	42.1053	80	0	0	0	72.7273	4.7619			80				85	44.4444
	55C, Ubi; UAS-IM2 PBS	55C, Ubi; UAS-IM2 C.g		55C, Ubi; UAS-IM1 PBS	55C, Ubi; UAS-IM1 C.g			55C, Ubi; UAS-IM3 PBS	55C, Ubi; UAS-IM3 C.g
	100	100	100	100	100	100	100	100	100	100
	100	76.6667	90.9091	100	68.75	80	64.7059	100	86.6667	89.4737
	100	20	31.8182	100	25	13.3333	0	100	53.3333	78.9474
	100	13.3333	18.1818	100	12.5	0	0	100	40	73.6842
	100	6.66667	4.54545	95.4545	12.5	0	0	100	40	68.4211
	100	3.33333	0	95.4545	12.5	0	0	100	40	68.4211
	100	3.33333	0	95.4545	12.5	0	0	100	40	63.1579
	100	3.33333	0	86.3636	12.5	0	0	100	40	57.8947
	100	3.33333	0	40.9091	6.25	0	0	100	40	57.8947
	100	3.33333	0	31.8182	6.25	0	0	100	40	57.8947
	Days	55C, Ubi; UAS-15068 PBS	55C, Ubi; UAS-15068 C.g			55C, Ubi; UAS-18107 PBS	55C, Ubi; UAS-18107 C.g			55C, Ubi; UAS-15065 PBS	55C, Ubi; UAS-15065 C.g
	0	100	100	100	100	100	100	100	100	100	100	100	100
	1	100	68.4211	73.6842	80	100	57.8947	80.9524	85	94.7368	42.8571	76.1905	75
	2	100	0	31.5789	15	100	26.3158	38.0952	20	89.4737	9.52381	47.619	15
	3	95		5.26316	0	100	10.5263	23.8095	5	84.2105	4.7619	23.8095	10
	4	80		0		95	5.26316	14.2857	5	73.6842	0	4.7619	10
	5	75				90	5.26316	9.52381	5	73.6842	0	4.7619	10
	6	65				85	5.26316	9.52381	5	73.6842	0	4.7619	10
	7	65				80	5.26316	4.7619	5	73.6842	0	4.7619	10
	8	55				75	5.26316	4.7619	0	68.4211	0	4.7619	5
	9	50				70	5.26316	4.7619	0	68.4211	0	4.7619	0
	Days	55C, Ubi; UAS-Drs PBS	55C, Ubi; UAS-Drs C.g			55C, Ubi; UAS-Drs(3xHA) PBS	55C, Ubi; UAS-Drs(3xHA) C.g
	0	100	100	100	100	100	100	100
	1	100	73.913	91.6667	94.4444	95	94.4444	76.4706
	2	100	13.0435	75	22.2222	95	72.2222	52.9412
	3	95	0	37.5	0	85	38.8889	41.1765
	4	90		8.33333		85	38.8889	35.2941
	5	90		8.33333		80	38.8889	23.5294
	6	90		8.33333		80	38.8889	23.5294
	7	90		4.16667		75	38.8889	23.5294
	8	90		4.16667		75	38.8889	23.5294
	9	90		4.16667		75	38.8889	23.5294
	55C, Ubi; UAS-4250 PBS	55C, Ubi; UAS-4250 C.g
	100	100	100	100
	100	21.0526	73.3333	61.1111
	100	5.26316	40	0
	95	0	6.66667
	90		6.66667
	90		6.66667
	90		0
	85
	85
	85
	85
