# Supplementary material for: Distinct Bomanins at the Drosophila 55C locus function in resistance and resilience to infections
Source: EMBO Rep. 2026 Jan 9;27(3):629–53. doi: 10.1038/s44319-025-00559-6 (PMC12894722; doi:10.1038/s44319-025-00559-6)
Supplement: Supplementary file 4 — Source data Fig. 2 [file 44319_2025_559_MOESM4_ESM.zip › Source data/figure 2/Figure 2A/phenotype test of DIM TO flies in 55C background/C.g/20200622 C.g 2 4 6 3 9 8 5.xlsx]

## Sheet: Sheet1
20200622
C.glabrata			0	1	2	3	4	5	6
	A5001	PBS	20	20	19	19	19	19	19
		C.g	19	19	19	17	17	17	17
	MyD88	PBS	20	20	19	17	17	17	16
		C.g	20	15	6	1	0
	Ctrl-55C4	PBS	17	16	16	16	16	16	16
		C.g	19	18	12	0
	BomS6-55C4	PBS	16	14	14	14	14	10	10
	BomS6-55C4	C.g	18	18	8	1	0
			15	14	9	2	0
			18	15	6	1	0
	BomS5-55C4	PBS	19	19	18	18	18	18	17
		C.g	20	17	13	4	4	4	0
			17	14	8	3	3	3	0
			18	17	4	1	1	1	0
	BomT2-55C4	PBS	12	12	11	11	11	11	8
		C.g	19	16	3	1	1	1	1
			16	15	5	1	1	1	1
			19	19	7	2	2	2	0
	BomS2-55C4	PBS	18	18	18	18	18	18	18
		C.g	19	16	7	3	3	3	0
			17	16	3	2	2	2	0
			11	10	5	2	2	2	0
	BomS4-55C4	PBS
		C.g	14	14	10	8	8	8	1
	BomBc2-55C4	PBS	12	12	12	12	12	12	12
		C.g	18	17	6	3	3	3	0
	BomT1-55C4	PBS	19	19	18	18	18	18	4
		C.g
			16	15	11	8	8	8	0
			20	20	15	13	13	13	7

## Sheet: Sheet2
	Days	BomS6-55C4	BomS5-55C4	BomT2-55C4	BomS2-55C4	BomS4-55C4	BomBc2-55C4				Days	BomT1-55C4
	4	1									7	1
	4	1									7	1
	4	1									7	1
	4	1									7	1
	3	1									7	1
	3	1									7	1
	3	1									7	1
	3	1									6	1
	3	1									6	1
	3	1									6	1
	3	1									6	1
	3	1									6	1
	3	1									6	1
	3	1									6	1
	3	1									6	1
	3	1									6	1
	3	1									6	1
	3	1									6	1
	3	1									6	1
	3	1									6	1
	3	1									6	1
	3	1									3	1
	3	1									3	1
	2	1									3	1
	2	1									3	1
	2	1									3	1
	2	1									2	1
	2	1									2	1
	2	1									2	1
	2	1									2	1
	2	1									2	1
	2	1									2	1
	2	1									2	1
	2	1									2	1
	2	1									2	1
	2	1									1	1
	2	1
	2	1
	2	1
	2	1
	1	1
	1	1
	1	1
	1	1
	6		1
	6		1
	6		1
	6		1
	6		1
	6		1
	6		1
	6		1
	3		1
	3		1
	3		1
	3		1
	3		1
	3		1
	3		1
	3		1
	3		1
	3		1
	3		1
	3		1
	3		1
	3		1
	3		1
	3		1
	3		1
	2		1
	2		1
	2		1
	2		1
	2		1
	2		1
	2		1
	2		1
	2		1
	2		1
	2		1
	2		1
	2		1
	2		1
	2		1
	2		1
	2		1
	2		1
	2		1
	2		1
	2		1
	2		1
	2		1
	1		1
	1		1
	1		1
	1		1
	1		1
	1		1
	1		1
	0		1
	0		1
	0		1
	0		1
	0		1
	7			1
	7			1
	6			1
	6			1
	3			1
	3			1
	3			1
	3			1
	3			1
	3			1
	3			1
	3			1
	3			1
	3			1
	3			1
	2			1
	2			1
	2			1
	2			1
	2			1
	2			1
	2			1
	2			1
	2			1
	2			1
	2			1
	2			1
	2			1
	2			1
	2			1
	2			1
	2			1
	2			1
	2			1
	2			1
	2			1
	2			1
	2			1
	2			1
	2			1
	2			1
	2			1
	2			1
	2			1
	2			1
	2			1
	2			1
	2			1
	2			1
	2			1
	1			1
	1			1
	1			1
	1			1
	0			1
	0			1
	0			1
	0			1
	0			1
	0			1
	6				1
	6				1
	6				1
	6				1
	6				1
	6				1
	6				1
	3				1
	3				1
	3				1
	3				1
	3				1
	3				1
	3				1
	3				1
	2				1
	2				1
	2				1
	2				1
	2				1
	2				1
	2				1
	2				1
	2				1
	2				1
	2				1
	2				1
	2				1
	2				1
	2				1
	2				1
	2				1
	2				1
	2				1
	2				1
	2				1
	2				1
	2				1
	2				1
	2				1
	7					1
	6					1
	6					1
	6					1
	6					1
	6					1
	6					1
	6					1
	3					1
	3					1
	2					1
	2					1
	2					1
	2					1
	0					1
	0					1
	0					1
	0					1
	0					1
	0					1
	0					1
	0					1
	0					1
	0					1
	0					1
	0					1
	0					1
	0					1
	0					1
	0					1
	0					1
	0					1
	0					1
	0					1
	0					1
	0					1
	0					1
	0					1
	0					1
	0					1
	0					1
	0					1
	0					1
	0					1
	0					1
	0					1
	0					1
	0					1
	0					1
	0					1
	0					1
	0					1
	0					1
	0					1
	0					1
	0					1
	0					1
	0					1
	0					1
	0					1
	7						1
	7						1
	7						1
	7						1
	7						1
	7						1
	7						1
	6						1
	6						1
	6						1
	6						1
	6						1
	6						1
	6						1
	6						1
	6						1
	6						1
	6						1
	6						1
	6						1
	6						1
	3						1
	3						1
	3						1
	3						1
	3						1
	2						1
	2						1
	2						1
	2						1
	2						1
	2						1
	2						1
	2						1
	2						1
	1						1
	0						1
	0						1
	0						1
	0						1
	0						1
	0						1
	0						1
	0						1
	0						1
	0						1
	0						1
	0						1
	0						1
	0						1
	0						1
	0						1
	0						1
	0						1
	0						1
	0						1
	0						1
	0						1
	0						1
	0						1
	0
	0
	0
	0
	0
	0
	0
	0
	0
	0
	0
	0
	0
	0
	0
	0
	0
	0
	0
	0
	0
	0
	0
	0
	0
	0
	0
	0
	0
	0
	0
	0
	0
	0
	0
	0
	0
	0
	0
	0
	0
	0
	0
	0
	0
	0
	0
	0
	0
	0
	0
	0
	0
	0
	0
	0
	0
	0
	0
	0
	0
	0
	0
	0
	0
	0
	0
	0
	0
	0
	0
	0
	0
	0
	0
	0
	0
	0
	0
	0
	0
	0
	0
	0
	0
	0
	0
	0
	0
	0
	0
	0
	0
	0
	0
	0
	0
	0
	0
	0
	0
	0
	0
	0
	0
	0
	0
	0
	0
	0
	0
	0
	0
	0
	0
	0
	0
	0
	0
	0
	0
	0
	0
	0
	0
	0
	0
	0
	0
	0
	0
	0
	0
	0
	0
	0
	0
	0
	0
	0
	#REF!
	#REF!
	#REF!
	#REF!
	#REF!
	#REF!
	#REF!
	#REF!
	#REF!
	#REF!
	#REF!
	#REF!
	#REF!
	#REF!
	#REF!
	#REF!
	#REF!
	#REF!
	#REF!
	#REF!
	#REF!
	#REF!
	#REF!
	#REF!
	#REF!
	#REF!
	#REF!
	#REF!
	#REF!
	#REF!
	#REF!
	#REF!
	#REF!
	#REF!
	#REF!
	#REF!
	#REF!
	#REF!
	#REF!
	#REF!
	#REF!
	#REF!
	#REF!
	#REF!
	#REF!
	#REF!
	#REF!
	#REF!
	#REF!
	#REF!
	#REF!
	#REF!
	#REF!
	#REF!
	#REF!
	#REF!
	#REF!
	#REF!
	#REF!
	#REF!
	#REF!
	#REF!
	#REF!
	#REF!
	#REF!
	#REF!
	#REF!
	#REF!
	#REF!
	#REF!
	#REF!
	#REF!
	#REF!
	#REF!
	#REF!
	#REF!
	#REF!
	#REF!
	#REF!
	#REF!
	#REF!
	#REF!
	#REF!
	#REF!
	#REF!
	#REF!
	#REF!
	#REF!
	#REF!
	#REF!
	#REF!
	#REF!
	#REF!
	#REF!
	#REF!
	#REF!
	#REF!
	#REF!
	#REF!
	#REF!
	#REF!
	#REF!
	#REF!
	#REF!
	#REF!
	#REF!
	#REF!
	#REF!
	#REF!
	#REF!
	#REF!
	#REF!
	#REF!
	#REF!
	#REF!
	#REF!
	#REF!
	#REF!
	#REF!
	#REF!
	#REF!
	#REF!
	#REF!
	#REF!
	#REF!
	#REF!
	#REF!
	#REF!
	#REF!
	#REF!
	#REF!
	#REF!
	#REF!
	#REF!
	#REF!
	#REF!
	#REF!
	#REF!
	#REF!
	#REF!
	#REF!
	#REF!
	#REF!
	#REF!
	#REF!
	#REF!
	#REF!
	#REF!
	#REF!
	#REF!
	#REF!
	#REF!
	#REF!
	#REF!
	#REF!
	#REF!
	#REF!
	#REF!
	#REF!
	#REF!
	#REF!
	#REF!
	#REF!
	#REF!
	#REF!
