# Supplementary material for: Distinct Bomanins at the Drosophila 55C locus function in resistance and resilience to infections
Source: EMBO Rep. 2026 Jan 9;27(3):629–53. doi: 10.1038/s44319-025-00559-6 (PMC12894722; doi:10.1038/s44319-025-00559-6)
Supplement: Supplementary file 4 — Source data Fig. 2 [file 44319_2025_559_MOESM4_ESM.zip › Source data/figure 2/Figure 2A/phenotype test of DIM TO flies in 55C background/C.g/20200730 C. g partial gene.xlsx]

## Sheet: Sheet1
prick		0	1	2	3	4	5
	MyD88 PBST	20	20	17	16	16	16
	MyD88 C. g	18	18	4	0
	yw4 Af	20	19	2	0
	yw4 Af	17	16	1	0
	A5001 PBST	19	18	17	16	16	16
	A5001 C. g	20	19	17	17	16	14
		20	20	17	15	15	13
	Ctrl-55C4 PBST	17	16	16	16	16	16
	Ctrl-55C4 C. g	18	17	5	3	1	0
		19	18	5	0
	6-55C4 PBST	20	20	18	18	18	18
	6-55C4 C. g	17	17	7	1	0
		17	16	8	3	1	0
		18	17	2	0
	2-55C4 PBST	15	15	14	9	8	8
	2-55C4 C. g	17	16	8	1	0
		17	16	4	1	0
		18	18	5	2	0
	5-55C4 PBST	20	20	19	19	15	9
	5-55C4 C. g	18	17	9	3	3	0
		16	16	11	6	1	0
		15	15	8	4	3	0
	9-55C4 PBST	19	19	19	19	19	19
	9-55C4 C. g	19	17	4	1	0
		20	19	6	1	0
		16	14	6	1	0
7--2	7-55C4 PBST	18	18	17	17	17	17
	7-55C4 C. g	19	18	9	0
		19	19	11	2	1	0
		25	24	7	0
	4-55C4 PBST	16	15	15	15	15	15
	4-55C4 C. g	19	19	4	1	0
		19	19	10	2	0
		18	18	6	4	3	3
	Ctrl-55C4 PBST
	3-55C4 C. g	17	14	6	3	3	2
	Ctrl-55C4 PBST
8--2	8-55C4 C. g	1	14	3	1	0
	Ctrl-55C4 PBST
	11-55C4 C. g	7	7	0

## Sheet: Sheet2
		0	1	2	3	4	5
	MyD88 PBST	20	20	17	16	16	16
	MyD88 A. f	18	18	4	0
	yw4 Af	20	19	2	0
		17	16	1	0
	A5001 PBST	19	18	17	16	16	16
	A5001 A. f	20	19	17	17	16	14
		20	20	17	15	15	13
