# Supplementary material for: Distinct Bomanins at the Drosophila 55C locus function in resistance and resilience to infections
Source: EMBO Rep. 2026 Jan 9;27(3):629–53. doi: 10.1038/s44319-025-00559-6 (PMC12894722; doi:10.1038/s44319-025-00559-6)
Supplement: Supplementary file 4 — Source data Fig. 2 [file 44319_2025_559_MOESM4_ESM.zip › Source data/figure 2/Figure 2A/phenotype test of DIM TO flies in 55C background/C.g/55C4_C.glabrata_20201204.xlsx]

## Sheet: Sheet1
C.g prick
		0		2	3	4
	A5001 PBS	20	20	20	20	20
	A5001 C.g	19	19	17	16	14
	MyD88 PBS	20	20	18	18	18
	MyD89 C.g	19	19	1	0
	55CΔfull PBS	20	20	20	20	19
	55CΔfull C.g	19	19	6	4	0
	55CΔfull; BomS2 PBS	11	11	9	9	9
	55CΔfull; BomS2 C.g	14	14	4	2	1
	55CΔfull; BomT1 PBS	7	7	5	4	1
	55CΔfull; BomT1 C.g	9	9	1	0
	55CΔfull; BomS3 PBS	17	17	16	16	12
	55CΔfull; BomS3 C.g	18	18	10	1	0
	55CΔfull; BomS3 C.g	17	17	6	1	0
	55CΔfull; BomS1 C.g	6	6	0
	55CΔfull; BomBc1 C.g	8	8	4	0
	55CΔfull; BomS4 C.g	18	18	9	0
	55CΔfull; BomS6 PBS	12	12	9	9	9
	55CΔfull; BomS6 C.g	19	19	2	1	0

## Sheet: Sheet2
Days	55CΔfull; BomS2 PBS	55CΔfull; BomS2 C.g	55CΔfull; BomT1 PBS	55CΔfull; BomT1 C.g	55CΔfull; BomS3 PBS	55CΔfull; BomS3 C.g	55CΔfull; BomS1 C.g	55CΔfull; BomBc1 C.g	55CΔfull; BomS4 C.g	55CΔfull; BomS6 PBS	55CΔfull; BomS6 C.g
5	0
5	0
5	0
5	0
5	0
5	0
5	0
5	0
5	0
2	1
2	1
5		0
4		1
3		1
3		1
2		1
2		1
2		1
2		1
2		1
2		1
2		1
2		1
2		1
2		1
5			0
4			1
4			1
4			1
3			1
2			1
2			1
3				1
2				1
2				1
2				1
2				1
2				1
2				1
2				1
2				1
5					0
5					0
5					0
5					0
5					0
5					0
5					0
5					0
5					0
5					0
5					0
5					0
4					1
4					1
4					1
4					1
2					1
4						1
4						1
3						1
3						1
3						1
3						1
3						1
3						1
3						1
3						1
3						1
3						1
3						1
3						1
3						1
3						1
2						1
2						1
2						1
2						1
2						1
2						1
2						1
2						1
2						1
2						1
2						1
2						1
2						1
2						1
2						1
2						1
2						1
2						1
2						1
2							1
2							1
2							1
2							1
2							1
2							1
3								1
3								1
3								1
3								1
2								1
2								1
2								1
2								1
3									1
3									1
3									1
3									1
3									1
3									1
3									1
3									1
3									1
2									1
2									1
2									1
2									1
2									1
2									1
2									1
2									1
2									1
5										0
5										0
5										0
5										0
5										0
5										0
5										0
5										0
5										0
2										1
2										1
2										1
4											1
3											1
2											1
2											1
2											1
2											1
2											1
2											1
2											1
2											1
2											1
2											1
2											1
2											1
2											1
2											1
2											1
2											1
2											1
