# Supplementary material for: Distinct Bomanins at the Drosophila 55C locus function in resistance and resilience to infections
Source: EMBO Rep. 2026 Jan 9;27(3):629–53. doi: 10.1038/s44319-025-00559-6 (PMC12894722; doi:10.1038/s44319-025-00559-6)
Supplement: Supplementary file 4 — Source data Fig. 2 [file 44319_2025_559_MOESM4_ESM.zip › Source data/figure 2/Figure 2A/phenotype test of DIM TO flies in 55C background/E.fae/2 3 4 9 10 11 13 E.fae 20190830 0.1OD.xlsx]

## Sheet: Sheet1
Notes	Days	yw PBS	yw E.fae	yw E.fae	yw E.fae	MyD88 PBS	MyD88 E.fae	MyD88 E.fae	MyD88 E.fae	55C full deficiency PBS	55C full deficiency E.fae	55C full deficiency E.fae	55C full deficiency E.fae	55C, Ubi-Gal4; UAS-Drs PBS	55C, Ubi-Gal4; UAS-Drs E.fae	55C, Ubi-Gal4; UAS-Drs E.fae	55C, Ubi-Gal4; UAS-Drs E.fae	55C, Ubi-Gal4; UAS-IM1 PBS	55C, Ubi-Gal4; UAS-IM1 E.fae	55C, Ubi-Gal4; UAS-IM1 E.fae	55C, Ubi-Gal4; UAS-IM1 E.fae	55C, Ubi-Gal4; UAS-15068 PBS	55C, Ubi-Gal4; UAS-15068 E.fae	55C, Ubi-Gal4; UAS-15068 E.fae	55C, Ubi-Gal4; UAS-15068 E.fae	55C, Ubi-Gal4; UAS-18107 PBS	55C, Ubi-Gal4; UAS-18107 E.fae	55C, Ubi-Gal4; UAS-18107 E.fae	55C, Ubi-Gal4; UAS-18107 E.fae	55C, Ubi-Gal4; UAS-16836 PBS	55C, Ubi-Gal4; UAS-16836 E.fae	55C, Ubi-Gal4; UAS-16836 E.fae	55C, Ubi-Gal4; UAS-16836 E.fae	55C, Ubi-Gal4; UAS-IM2 PBS	55C, Ubi-Gal4; UAS-IM2 E.fae	55C, Ubi-Gal4; UAS-IM2 E.fae	55C, Ubi-Gal4; UAS-IM2 E.fae	55C, Ubi-Gal4; UAS-IM23 PBS	55C, Ubi-Gal4; UAS-IM23 E.fae	55C, Ubi-Gal4; UAS-IM23 E.fae	55C, Ubi-Gal4; UAS-IM23 E.fae
	8	0
	8	0
	8	0
	8	0
	8	0
	8	0
	8	0
	8	0
	8	0
	8	0
	8	0
	8	0
	8	0
	8	0
	8	0
	8	0
	8	0
	8	0
	8	0
	8	0
	2		1
	2		1
	7		1
	8		1
	8		0
	8		0
	8		0
	8		0
	8		0
	8		0
	8		0
	8		0
	8		0
	8		0
	8		0
	8		0
	8		0
	8		0
	8		0
	8		0
	2			1
	2			1
	2			1
	3			1
	3			1
	3			1
	3			1
	5			1
	6			1
	8			0
	8			0
	8			0
	8			0
	8			0
	8			0
	8			0
	8			0
	8			0
	8			0
	3				1
	3				1
	3				1
	4				1
	6				1
	7				1
	8				1
	8				0
	8				0
	8				0
	8				0
	8				0
	8				0
	8				0
	8				0
	8				0
	8				0
	8				0
	8				0
	8				0
	3					1
	4					1
	8					0
	8					0
	8					0
	8					0
	8					0
	8					0
	8					0
	8					0
	8					0
	8					0
	8					0
	8					0
	8					0
	8					0
	8					0
	8					0
	8					0
	8					0
	1						1
	2						1
	2						1
	2						1
	2						1
	2						1
	2						1
	2						1
	2						1
	4						1
	8						0
	8						0
	8						0
	8						0
	8						0
	8						0
	8						0
	8						0
	8						0
	8						0
	8						0
	8						0
	8						0
	8						0
	2							1
	2							1
	2							1
	2							1
	2							1
	2							1
	2							1
	2							1
	2							1
	2							1
	2							1
	2							1
	2							1
	2							1
	2							1
	2							1
	2							1
	2							1
	2							1
	2							1
	8							1
	8							1
	8							0
	1								1
	1								1
	2								1
	2								1
	2								1
	2								1
	2								1
	2								1
	2								1
	2								1
	2								1
	2								1
	2								1
	2								1
	2								1
	2								1
	2								1
	8								0
	8								0
	8								0
	4									1
	4									1
	8									0
	8									0
	8									0
	8									0
	8									0
	8									0
	8									0
	8									0
	8									0
	8									0
	8									0
	8									0
	8									0
	8									0
	8									0
	8									0
	8									0
	8									0
	1										1
	2										1
	2										1
	2										1
	2										1
	2										1
	2										1
	2										1
	2										1
	2										1
	2										1
	2										1
	2										1
	2										1
	2										1
	2										1
	2										1
	2										1
	8										0
	8										0
	8										0
	8										0
	1											1
	1											1
	1											1
	2											1
	2											1
	2											1
	2											1
	2											1
	2											1
	2											1
	2											1
	2											1
	2											1
	2											1
	2											1
	2											1
	2											1
	2											1
	2											1
	2												1
	2												1
	2												1
	2												1
	2												1
	2												1
	2												1
	2												1
	2												1
	2												1
	2												1
	2												1
	2												1
	2												1
	2												1
	2												1
	2												1
	2												1
	2												1
	8												0
	8												0
	8												0
	1													1
	5													1
	8													0
	8													0
	8													0
	8													0
	8													0
	8													0
	8													0
	8													0
	8													0
	8													0
	8													0
	8													0
	8													0
	8													0
	8													0
	8													0
	8													0
	8													0
	1														1
	2														1
	2														1
	2														1
	2														1
	2														1
	3														1
	3														1
	3														1
	3														1
	3														1
	3														1
	3														1
	3														1
	3														1
	3														1
	8														0
	8														0
	8														0
	8														0
	8														0
	8														0
	8														0
	1															1
	2															1
	2															1
	2															1
	2															1
	2															1
	2															1
	2															1
	2															1
	2															1
	2															1
	2															1
	2															1
	2															1
	2															1
	2															1
	2															1
	2															1
	2															1
	2															1
	8															0
	8															0
	2																1
	2																1
	2																1
	2																1
	2																1
	2																1
	2																1
	2																1
	2																1
	2																1
	2																1
	2																1
	2																1
	2																1
	2																1
	2																1
	2																1
	2																1
	2																1
	8																0
	8																0
	8																0
	8																0
	1																	1
	5																	1
	6																	1
	8																	0
	8																	0
	8																	0
	8																	0
	8																	0
	8																	0
	8																	0
	8																	0
	8																	0
	8																	0
	8																	0
	8																	0
	8																	0
	8																	0
	8																	0
	8																	0
	8																	0
	1																		1
	1																		1
	1																		1
	1																		1
	1																		1
	2																		1
	2																		1
	2																		1
	2																		1
	2																		1
	7																		1
	8																		0
	8																		0
	8																		0
	8																		0
	8																		0
	8																		0
	8																		0
	8																		0
	8																		0
	8																		0
	1																			1
	1																			1
	1																			1
	1																			1
	1																			1
	1																			1
	1																			1
	1																			1
	1																			1
	1																			1
	2																			1
	2																			1
	2																			1
	2																			1
	2																			1
	2																			1
	2																			1
	8																			0
	8																			0
	8																			0
	1																				1
	1																				1
	2																				1
	2																				1
	2																				1
	2																				1
	2																				1
	2																				1
	2																				1
	2																				1
	2																				1
	3																				1
	5																				1
	8																				0
	8																				0
	8																				0
	8																				0
	8																				0
	8																				0
	8																					1
	8																					0
	8																					0
	8																					0
	8																					0
	8																					0
	8																					0
	8																					0
	8																					0
	8																					0
	8																					0
	8																					0
	8																					0
	8																					0
	8																					0
	8																					0
	8																					0
	8																					0
	8																					0
	8																					0
	1																						1
	1																						1
	1																						1
	2																						1
	2																						1
	2																						1
	2																						1
	2																						1
	2																						1
	2																						1
	2																						1
	8																						0
	8																						0
	8																						0
	8																						0
	8																						0
	8																						0
	8																						0
	8																						0
	8																						0
	8																						0
	8																						0
	8																						0
	8																						0
	1																							1
	1																							1
	1																							1
	1																							1
	2																							1
	2																							1
	2																							1
	2																							1
	2																							1
	2																							1
	2																							1
	2																							1
	2																							1
	2																							1
	2																							1
	2																							1
	8																							0
	8																							0
	8																							0
	8																							0
	1																								1
	1																								1
	1																								1
	1																								1
	1																								1
	1																								1
	1																								1
	1																								1
	1																								1
	1																								1
	1																								1
	1																								1
	1																								1
	1																								1
	1																								1
	2																								1
	2																								1
	2																								1
	2																								1
	8																								0
	8																								0
	8																								0
	8																								0
	8																								0
	4																									1
	4																									1
	5																									1
	8																									0
	8																									0
	8																									0
	8																									0
	8																									0
	8																									0
	8																									0
	8																									0
	8																									0
	8																									0
	8																									0
	8																									0
	8																									0
	8																									0
	8																									0
	8																									0
	8																									0
	1																										1
	1																										1
	1																										1
	1																										1
	2																										1
	2																										1
	2																										1
	2																										1
	2																										1
	2																										1
	2																										1
	2																										1
	2																										1
	2																										1
	2																										1
	4																										1
	7																										1
	8																										0
	8																										0
	8																										0
	8																										0
	8																										0
	8																										0
	8																										0
	1																											1
	1																											1
	1																											1
	1																											1
	2																											1
	2																											1
	2																											1
	2																											1
	2																											1
	2																											1
	2																											1
	2																											1
	2																											1
	2																											1
	2																											1
	2																											1
	2																											1
	2																											1
	2																											1
	2																											1
	4																											1
	8																											0
	8																											0
	1																												1
	2																												1
	2																												1
	2																												1
	2																												1
	2																												1
	2																												1
	2																												1
	2																												1
	2																												1
	2																												1
	2																												1
	4																												1
	7																												1
	7																												1
	8																												0
	8																												0
	8																												0
	8																												0
	2																													1
	3																													1
	8																													0
	8																													0
	8																													0
	8																													0
	8																													0
	8																													0
	8																													0
	8																													0
	8																													0
	8																													0
	8																													0
	8																													0
	8																													0
	8																													0
	8																													0
	8																													0
	8																													0
	8																													0
	1																														1
	1																														1
	1																														1
	2																														1
	2																														1
	2																														1
	2																														1
	2																														1
	3																														1
	3																														1
	3																														1
	4																														1
	5																														1
	6																														1
	8																														0
	8																														0
	8																														0
	8																														0
	8																														0
	8																														0
	8																														0
	1																															1
	2																															1
	2																															1
	2																															1
	2																															1
	2																															1
	2																															1
	2																															1
	2																															1
	2																															1
	2																															1
	2																															1
	3																															1
	3																															1
	3																															1
	5																															1
	6																															1
	8																															0
	8																															0
	8																															0
	1																																1
	1																																1
	2																																1
	2																																1
	2																																1
	2																																1
	2																																1
	2																																1
	2																																1
	2																																1
	3																																1
	3																																1
	3																																1
	7																																1
	7																																1
	8																																1
	8																																0
	8																																0
	8																																0
	8																																0
	4																																	1
	8																																	0
	8																																	0
	8																																	0
	8																																	0
	8																																	0
	8																																	0
	8																																	0
	8																																	0
	8																																	0
	8																																	0
	8																																	0
	8																																	0
	8																																	0
	8																																	0
	8																																	0
	8																																	0
	8																																	0
	8																																	0
	8																																	0
	1																																		1
	1																																		1
	1																																		1
	1																																		1
	1																																		1
	1																																		1
	1																																		1
	1																																		1
	1																																		1
	1																																		1
	1																																		1
	2																																		1
	2																																		1
	2																																		1
	2																																		1
	2																																		1
	2																																		1
	2																																		1
	2																																		1
	2																																		1
	8																																		1
	1																																			1
	1																																			1
	1																																			1
	1																																			1
	2																																			1
	2																																			1
	2																																			1
	2																																			1
	2																																			1
	2																																			1
	2																																			1
	2																																			1
	2																																			1
	2																																			1
	2																																			1
	2																																			1
	2																																			1
	2																																			1
	2																																			1
	2																																			1
	2																																			1
	2																																			1
	8																																			0
	8																																			0
	1																																				1
	1																																				1
	1																																				1
	1																																				1
	1																																				1
	1																																				1
	1																																				1
	1																																				1
	2																																				1
	2																																				1
	2																																				1
	2																																				1
	2																																				1
	2																																				1
	2																																				1
	2																																				1
	2																																				1
	2																																				1
	2																																				1
	2																																				1
	2																																				1
	8																																				0
	8																																				0
	8																																				0
	8																																				0
	1																																					1
	4																																					1
	6																																					1
	8																																					0
	8																																					0
	8																																					0
	8																																					0
	8																																					0
	8																																					0
	8																																					0
	8																																					0
	8																																					0
	8																																					0
	8																																					0
	8																																					0
	8																																					0
	8																																					0
	8																																					0
	8																																					0
	8																																					0
	1																																						1
	1																																						1
	1																																						1
	1																																						1
	1																																						1
	1																																						1
	1																																						1
	1																																						1
	1																																						1
	2																																						1
	2																																						1
	2																																						1
	2																																						1
	2																																						1
	2																																						1
	2																																						1
	2																																						1
	2																																						1
	2																																						1
	2																																						1
	2																																						1
	4																																						1
	6																																						1
	6																																						1
	8																																						0
	1																																							1
	1																																							1
	1																																							1
	1																																							1
	2																																							1
	2																																							1
	2																																							1
	2																																							1
	2																																							1
	2																																							1
	2																																							1
	2																																							1
	2																																							1
	2																																							1
	2																																							1
	2																																							1
	2																																							1
	2																																							1
	4																																							1
	6																																							1
	6																																							1
	1																																								1
	2																																								1
	2																																								1
	2																																								1
	2																																								1
	2																																								1
	2																																								1
	2																																								1
	2																																								1
	2																																								1
	2																																								1
	2																																								1
	2																																								1
	2																																								1
	4																																								1
	5																																								1
	8																																								0
	8																																								0
	8																																								0
	8																																								0

## Sheet: Sheet2
	Days	yw PBS	yw E.fae			MyD88 PBS	MyD88 E.fae			55C full deficiency PBS	55C full deficiency E.fae			55C, Ubi-Gal4; UAS-IM1 PBS	55C, Ubi-Gal4; UAS-IM1 E.fae			55C, Ubi-Gal4; UAS-15068 PBS	55C, Ubi-Gal4; UAS-15068 E.fae			55C, Ubi-Gal4; UAS-18107 PBS	55C, Ubi-Gal4; UAS-18107 E.fae			55C, Ubi-Gal4; UAS-IM2 PBS	55C, Ubi-Gal4; UAS-IM2 E.fae
	0	100	100	100	100	100	100	100	100	100	100	100	100	100	100	100	100	100	100	100	100	100	100	100	100	100	100	100	100
	1	100	100	100	100	100	95.8333	100	90	100	95.4545	84.2105	100	95	76.1905	50	89.4737	100	87.5	80	37.5	100	83.3333	82.6087	94.7368	100	47.619	83.3333	68
	2	100	90	84.2105	100	100	62.5	13.0435	15	100	18.1818	0	13.6364	95	52.381	15	42.1053	100	54.1667	20	20.8333	100	37.5	13.0435	36.8421	100	4.7619	8.33333	16
	3	100	90	63.1579	85	95	62.5	13.0435	15	100	18.1818	0	13.6364	95	52.381	15	36.8421	100	54.1667	20	20.8333	100	37.5	13.0435	36.8421	100	4.7619	8.33333	16
	4	100	90	63.1579	80	90	58.3333	13.0435	15	90	18.1818	0	13.6364	95	52.381	15	36.8421	100	54.1667	20	20.8333	90	33.3333	8.69565	31.5789	95	4.7619	8.33333	16
	5	100	90	57.8947	80	90	58.3333	13.0435	15	90	18.1818	0	13.6364	90	52.381	15	31.5789	100	54.1667	20	20.8333	85	33.3333	8.69565	31.5789	95	4.7619	8.33333	16
	6	100	90	52.6316	75	90	58.3333	13.0435	15	90	18.1818	0	13.6364	85	52.381	15	31.5789	100	54.1667	20	20.8333	85	33.3333	8.69565	31.5789	95	4.7619	8.33333	16
	7	100	85	52.6316	70	90	58.3333	13.0435	15	90	18.1818	0	13.6364	85	47.619	15	31.5789	100	54.1667	20	20.8333	85	29.1667	8.69565	21.0526	95	4.7619	8.33333	16
	8	100	80	52.6316	65	90	58.3333	4.34783	15	90	18.1818	0	13.6364	85	47.619	15	31.5789	95	54.1667	20	20.8333	85	29.1667	8.69565	21.0526	95	0	8.33333	16
	Days	yw PBS	yw E.fae	yw E.fae	yw E.fae	MyD88 PBS	MyD88 E.fae	MyD88 E.fae	MyD88 E.fae	55C full deficiency PBS	55C full deficiency E.fae	55C full deficiency E.fae	55C full deficiency E.fae	55C, Ubi-Gal4; UAS-16836 PBS	55C, Ubi-Gal4; UAS-16836 E.fae			55C, Ubi-Gal4; UAS-IM23 PBS	55C, Ubi-Gal4; UAS-IM23 E.fae			55C, Ubi-Gal4; UAS-IM23 E.fae	55C, Ubi-Gal4; UAS-Drs PBS	55C, Ubi-Gal4; UAS-Drs E.fae
	0	100	100	100	100	100	100	100	100	100	100	100	100	100	100	100	100	100	100	100	100	100	100	100	100	100
	1	100	100	100	100	100	95.8333	100	90	100	95.4545	84.2105	100	100	85.7143	95	90	95	64	80.9524	95	100	95	95.6522	95.4545	100
	2	100	90	84.2105	100	100	62.5	13.0435	15	100	18.1818	0	13.6364	95	61.9048	40	50	95	16	14.2857	30	100	95	73.913	9.09091	17.3913
	3	100	90	63.1579	85	95	62.5	13.0435	15	100	18.1818		13.6364	90	47.619	25	35	95	16	14.2857	30	100	95	30.4348	9.09091	17.3913
	4	100	90	63.1579	80	90	58.3333	13.0435	15	90	18.1818		13.6364	90	42.8571	25	35	90	12	9.52381	25	100	95	30.4348	9.09091	17.3913
	5	100	90	57.8947	80	90	58.3333	13.0435	15	90	18.1818		13.6364	90	38.0952	20	35	90	12	9.52381	20	100	90	30.4348	9.09091	17.3913
	6	100	90	52.6316	75	90	58.3333	13.0435	15	90	18.1818		13.6364	90	33.3333	15	35	85	4	0	20	100	90	30.4348	9.09091	17.3913
	7	100	85	52.6316	70	90	58.3333	13.0435	15	90	18.1818		13.6364	90	33.3333	15	25	85	4	0	20	100	90	30.4348	9.09091	17.3913
	8	100	80	52.6316	65	90	58.3333	4.34783	15	90	18.1818		13.6364	90	33.3333	15	20	85	4	0	20	100	90	30.4348	9.09091	17.3913
