# Supplementary material for: Distinct Bomanins at the Drosophila 55C locus function in resistance and resilience to infections
Source: EMBO Rep. 2026 Jan 9;27(3):629–53. doi: 10.1038/s44319-025-00559-6 (PMC12894722; doi:10.1038/s44319-025-00559-6)
Supplement: Supplementary file 4 — Source data Fig. 2 [file 44319_2025_559_MOESM4_ESM.zip › Source data/figure 2/Figure 2A/phenotype test of DIM TO flies in 55C background/E.fae/E.fae 0.1OD 55C4 and stock4-5(T2) 20200817.xlsx]

## Sheet: Sheet1
E.fae 0.11OD 4.6nl
20200810		0	12h	24h	48h	60h
	MyD88 PBST	17	12	12	12	12
	MyD88 E. fae	20	16	0
		17	15	0
	A5001 PBST	19	18	18	18	18
	A5001 E. fae	13	11	6	2	1
		20	18	12	5	4
	5--4--2 PBST	14	4	3	3	3
	5--4--2 E. fae	15	3	0
	yw-4 PBST	20	20	20	20	20
	yw-4 E. fae	19	19	0
		17	15	1	1	1
	5-55C4 PBST
	5-55C4 E. fae	15	6	0
	6-55C4 PBST	20	14	14	14	14
	6-55C4 E. fae	17	14	2	1	1
		18	14	0
		19	16	0
	Ctrl-55C4 PBST	18	16	16	16	16
	Ctrl-55C4 E. fae	20	19	0
		23	21	0
7--2	7-55C4 PBST	15	14	13	13	13
	7-55C4 E. fae	20	19	1	1	1
		18	16	0
		20	15	0
8--2	8-55C4 PBST	15	11	11	11	11
	8-55C4 E. fae	19	17	0
	9-55C4 PBST	13	8	8	8	8
	9-55C4 E. fae	12	10	0
		17	14	0
	10-55C4 PBST
	10-55C4 E. fae	17	14	0
	10-CS-55C4 PBST	12	10	10	10	10
	10-CS-55C4 E. fae	20	12	0
	2-55C4 PBST	17	11	11	11	11
	2-55C4 E .fae	20	16	0
		15	12	0
		15	10	0
	3-55C4 PBST	6	6	6	6	6
	3-55C4 E. fae	17	15	0
	4-55C4 PBST	15	9	9	9	9
	4-55C4 E. fae	18	16	0
		16	10	0
	13-55C4 PBST	20	19	19	19	19
	13-55C4 E. fae	20	18	0
		20	11	1	1	1
		17	14	0
	14-55C4 PBST	20	15	15	15	15
	14-55C4 E. fae	20	17	0
		19	17	0
		21	20	0
	55C left-iso-2	23	22	0
		25	25	0

## Sheet: Sheet2
Days	Ctrl-55C4 PBST	Ctrl-55C4 E. fae	A5001 PBST	A5001 E. fae	5-55C4 E. fae	10-CS-55C4 PBST	10-CS-55C4 E. fae
5	0
5	0
5	0
5	0
5	0
5	0
5	0
5	0
5	0
5	0
5	0
5	0
5	0
5	0
5	0
5	0
1	1
1	1
2		1
2		1
2		1
2		1
2		1
2		1
2		1
2		1
2		1
2		1
2		1
2		1
2		1
2		1
2		1
2		1
2		1
2		1
2		1
2		1
2		1
2		1
2		1
2		1
2		1
2		1
2		1
2		1
2		1
2		1
2		1
2		1
2		1
2		1
2		1
2		1
2		1
2		1
2		1
2		1
1		1
1		1
1		1
5			0
5			0
5			0
5			0
5			0
5			0
5			0
5			0
5			0
5			0
5			0
5			0
5			0
5			0
5			0
5			0
5			0
5			0
1			1
0			1
5				0
5				0
5				0
5				0
5				0
4				1
4				1
3				1
3				1
3				1
3				1
3				1
3				1
3				1
3				1
3				1
3				1
3				1
2				1
2				1
2				1
2				1
2				1
2				1
2				1
2				1
2				1
2				1
2				1
1				1
1				1
1				1
1				1
2					1
2					1
2					1
2					1
2					1
2					1
1					1
1					1
1					1
1					1
1					1
1					1
1					1
1					1
1					1
5						0
5						0
5						0
5						0
5						0
5						0
5						0
5						0
5						0
5						0
1						1
1						1
2							1
2							1
2							1
2							1
2							1
2							1
2							1
2							1
2							1
2							1
2							1
2							1
1							1
1							1
1							1
1							1
1							1
1							1
1							1
1							1
