# Supplementary material for: Distinct Bomanins at the Drosophila 55C locus function in resistance and resilience to infections
Source: EMBO Rep. 2026 Jan 9;27(3):629–53. doi: 10.1038/s44319-025-00559-6 (PMC12894722; doi:10.1038/s44319-025-00559-6)
Supplement: Supplementary file 4 — Source data Fig. 2 [file 44319_2025_559_MOESM4_ESM.zip › Source data/figure 2/Figure 2A/phenotype test of DIM TO flies in 55C background/E.fae/all_20200706_0.2OD_4.6nl.xlsx]

## Sheet: Sheet1
				dead fly changed to black
20200706		0	14h	24h	36h	48h
	Ctrl	18	18	17	16	16
	Ctrl	18	1	1	1	1
		16	1	1	1	1
		19	0	0	0
	CG15068	20	0
		20	0							0	1	2	3	4	5
		20	0							0	14	24	36	48	60
	CG15068	18	18	15	13	13
	IM1	15	13	12	12	12
		17	0
		18	2	1	0
	A5001	20	18	8	6	6
		20	20	8	6	6
		19	18	11	10	10
	A5001	13	13	13	13	13
	CG18107	12	10	10	10	10
	CG18107	17	0
	MyD88	18	18	18	14	14
	MyD88	20	0
		19	0
		19	1	0
	CG15067	18	0
	CG15067	20	20	20	19	19
	IM23	13	0
	IM23	20	20	20	19	19
	IM23	19	1	0
	IM2	20	20	20	20	20
	IM2	18	0
		19	0
		19	0
	IM3	18	14	14	14	14
	IM3	20	0
		18	0
		20	0
	CG15065	20	0
		21	1	0
		19	2	0
	CG15065	20	20	20	18	18
	T1	16	5	1	0
		18	9	0
		18	6	2	0
	T1	16	14	14	13	13
	T2	18	17	16	16	16
	T2	18	1	0
		19	3	0
		20	2	0
	Drs（3XHA）	20	1	1	0	0
		19	0
		19	0
	Drs（3XHA）	18	18	18	16	16
	Drs	17	0
		19	0
	Drs	22	22	22	19	19
	CG4250	20	20	20	19	19
	CG4250	20	0

## Sheet: Sheet2
Hours	Ctrl	Ctrl	CG15068	CG15068	IM1	A5001	A5001	CG18107	CG18107	MyD88	MyD88	CG15067	CG15067	IM23	IM23	IM23	IM2	IM2	IM3	IM3	CG15065	CG15065	T1	T1	T2	T2	Drs（3XHA）	Drs（3XHA）	Drs	Drs	CG4250	CG4250
60	0
60	0
60	0
60	0
60	0
60	0
60	0
60	0
60	0
60	0
60	0
60	0
60	0
60	0
60	0
60	0
36	1
24	1
14	0
60		0
60		0
14		1
14		1
14		1
14		1
14		1
14		1
14		1
14		1
14		1
14		1
14		1
14		1
14		1
14		1
14		1
14		1
14		1
14		1
14		1
14		1
14		1
14		1
14		1
14		1
14		1
14		1
14		1
14		1
14		1
14		1
14		1
14		1
14		1
14		1
14		1
14		1
14		1
14		1
14		1
14		1
14		1
14		1
14		1
14		1
14		1
14		1
14		1
14		1
14		1
14		1
14		1
14			1
14			1
14			1
14			1
14			1
14			1
14			1
14			1
14			1
14			1
14			1
14			1
14			1
14			1
14			1
14			1
14			1
14			1
14			1
14			1
14			1
14			1
14			1
14			1
14			1
14			1
14			1
14			1
14			1
14			1
14			1
14			1
14			1
14			1
14			1
14			1
14			1
14			1
14			1
14			1
14			1
14			1
14			1
14			1
14			1
14			1
14			1
14			1
14			1
14			1
14			1
14			1
14			1
14			1
14			1
14			1
14			1
14			1
14			1
14			1
60				0
60				0
60				0
60				0
60				0
60				0
60				0
60				0
60				0
60				0
60				0
60				0
60				0
36				1
36				1
24				1
24				1
24				1
14				0
60					0
60					0
60					0
60					0
60					0
60					0
60					0
60					0
60					0
60					0
60					0
60					0
36					1
24					1
24					1
14					1
14					1
14					1
14					1
14					1
14					1
14					1
14					1
14					1
14					1
14					1
14					1
14					1
14					1
14					1
14					1
14					1
14					1
14					1
14					1
14					1
14					1
14					1
14					1
14					1
14					1
14					1
14					1
14					1
14					1
14					1
14					1
14					1
14					1
14					1
60						0
60						0
60						0
60						0
60						0
60						0
60						0
60						0
60						0
60						0
60						0
60						0
60						0
60						0
60						0
60						0
60						0
60						0
60						0
60						0
60						0
60						0
36						1
36						1
36						1
36						1
36						1
24						1
24						1
24						1
24						1
24						1
24						1
24						1
24						1
24						1
24						1
24						1
24						1
24						1
24						1
24						1
24						1
24						1
24						1
24						1
24						1
24						1
24						1
24						1
24						1
24						1
24						1
24						1
24						1
24						1
14						1
14						1
14						1
60							0
60							0
60							0
60							0
60							0
60							0
60							0
60							0
60							0
60							0
60							0
60							0
60							0
60								0
60								0
60								0
60								0
60								0
60								0
60								0
60								0
60								0
60								0
14								1
14								1
14									1
14									1
14									1
14									1
14									1
14									1
14									1
14									1
14									1
14									1
14									1
14									1
14									1
14									1
14									1
14									1
14									1
60										0
60										0
60										0
60										0
60										0
60										0
60										0
60										0
60										0
60										0
60										0
60										0
60										0
60										0
36										1
36										1
36										1
36										1
24										0
14										0
24											1
14											1
14											1
14											1
14											1
14											1
14											1
14											1
14											1
14											1
14											1
14											1
14											1
14											1
14											1
14											1
14											1
14											1
14											1
14											1
14											1
14											1
14											1
14											1
14											1
14											1
14											1
14											1
14											1
14											1
14											1
14											1
14											1
14											1
14											1
14											1
14											1
14											1
14											1
14											1
14											1
14											1
14											1
14											1
14											1
14											1
14											1
14											1
14											1
14											1
14												1
14												1
14												1
14												1
14												1
14												1
14												1
14												1
14												1
14												1
14												1
14												1
14												1
14												1
14												1
14												1
14												1
14												1
60													0
60													0
60													0
60													0
60													0
60													0
60													0
60													0
60													0
60													0
60													0
60													0
60													0
60													0
60													0
60													0
60													0
60													0
60													0
36													1
14														1
14														1
14														1
14														1
14														1
14														1
14														1
14														1
14														1
14														1
14														1
14														1
14														1
60															0
60															0
60															0
60															0
60															0
60															0
60															0
60															0
60															0
60															0
60															0
60															0
60															0
60															0
60															0
60															0
60															0
60															0
60															0
36															1
24															0
14															0
24																1
14																1
14																1
14																1
14																1
14																1
14																1
14																1
14																1
14																1
14																1
14																1
14																1
14																1
14																1
14																1
14																1
14																1
14																1
60																	0
60																	0
60																	0
60																	0
60																	0
60																	0
60																	0
60																	0
60																	0
60																	0
60																	0
60																	0
60																	0
60																	0
60																	0
60																	0
60																	0
60																	0
60																	0
60																	0
14																		1
14																		1
14																		1
14																		1
14																		1
14																		1
14																		1
14																		1
14																		1
14																		1
14																		1
14																		1
14																		1
14																		1
14																		1
14																		1
14																		1
14																		1
14																		1
14																		1
14																		1
14																		1
14																		1
14																		1
14																		1
14																		1
14																		1
14																		1
14																		1
14																		1
14																		1
14																		1
14																		1
14																		1
14																		1
14																		1
14																		1
14																		1
14																		1
14																		1
14																		1
14																		1
14																		1
14																		1
14																		1
14																		1
14																		1
14																		1
14																		1
14																		1
14																		1
14																		1
14																		1
14																		1
14																		1
14																		1
60																			0
60																			0
60																			0
60																			0
60																			0
60																			0
60																			0
60																			0
60																			0
60																			0
60																			0
60																			0
60																			0
60																			0
14																			1
14																			1
14																			1
14																			1
14																				1
14																				1
14																				1
14																				1
14																				1
14																				1
14																				1
14																				1
14																				1
14																				1
14																				1
14																				1
14																				1
14																				1
14																				1
14																				1
14																				1
14																				1
14																				1
14																				1
14																				1
14																				1
14																				1
14																				1
14																				1
14																				1
14																				1
14																				1
14																				1
14																				1
14																				1
14																				1
14																				1
14																				1
14																				1
14																				1
14																				1
14																				1
14																				1
14																				1
14																				1
14																				1
14																				1
14																				1
14																				1
14																				1
14																				1
14																				1
14																				1
14																				1
14																				1
14																				1
14																				1
14																				1
14																				1
14																				1
14																				1
14																				1
24																					1
24																					1
24																					1
14																					1
14																					1
14																					1
14																					1
14																					1
14																					1
14																					1
14																					1
14																					1
14																					1
14																					1
14																					1
14																					1
14																					1
14																					1
14																					1
14																					1
14																					1
14																					1
14																					1
14																					1
14																					1
14																					1
14																					1
14																					1
14																					1
14																					1
14																					1
14																					1
14																					1
14																					1
14																					1
14																					1
14																					1
14																					1
14																					1
14																					1
14																					1
14																					1
14																					1
14																					1
14																					1
14																					1
14																					1
14																					1
14																					1
14																					1
14																					1
14																					1
14																					1
14																					1
14																					1
14																					1
14																					1
14																					1
14																					1
14																					1
60																						0
60																						0
60																						0
60																						0
60																						0
60																						0
60																						0
60																						0
60																						0
60																						0
60																						0
60																						0
60																						0
60																						0
60																						0
60																						0
60																						0
60																						0
36																						1
36																						1
36																							1
36																							1
36																							1
24																							1
24																							1
24																							1
24																							1
24																							1
24																							1
24																							1
24																							1
24																							1
24																							1
24																							1
24																							1
24																							1
24																							1
24																							1
24																							1
24																							1
14																							1
14																							1
14																							1
14																							1
14																							1
14																							1
14																							1
14																							1
14																							1
14																							1
14																							1
14																							1
14																							1
14																							1
14																							1
14																							1
14																							1
14																							1
14																							1
14																							1
14																							1
14																							1
14																							1
14																							1
14																							1
14																							1
14																							1
14																							1
14																							1
14																							1
14																							1
14																							1
0																							1
60																								0
60																								0
60																								0
60																								0
60																								0
60																								0
60																								0
60																								0
60																								0
60																								0
60																								0
60																								0
60																								0
36																								1
14																								1
14																								1
60																									0
60																									0
60																									0
60																									0
60																									0
60																									0
60																									0
60																									0
60																									0
60																									0
60																									0
60																									0
60																									0
60																									0
60																									0
60																									0
24																									1
14																									1
24																										1
24																										1
24																										1
24																										1
24																										1
24																										1
14																										1
14																										1
14																										1
14																										1
14																										1
14																										1
14																										1
14																										1
14																										1
14																										1
14																										1
14																										1
14																										1
14																										1
14																										1
14																										1
14																										1
14																										1
14																										1
14																										1
14																										1
14																										1
14																										1
14																										1
14																										1
14																										1
14																										1
14																										1
14																										1
14																										1
14																										1
14																										1
14																										1
14																										1
14																										1
14																										1
14																										1
14																										1
14																										1
14																										1
14																										1
14																										1
14																										1
14																										1
14																										1
14																										1
14																										1
14																										1
14																										1
14																										1
14																										1
36																											1
14																											1
14																											1
14																											1
14																											1
14																											1
14																											1
14																											1
14																											1
14																											1
14																											1
14																											1
14																											1
14																											1
14																											1
14																											1
14																											1
14																											1
14																											1
14																											1
14																											1
14																											1
14																											1
14																											1
14																											1
14																											1
14																											1
14																											1
14																											1
14																											1
14																											1
14																											1
14																											1
14																											1
14																											1
14																											1
14																											1
14																											1
14																											1
14																											1
14																											1
14																											1
14																											1
14																											1
14																											1
14																											1
14																											1
14																											1
14																											1
14																											1
14																											1
14																											1
14																											1
14																											1
14																											1
14																											1
14																											1
14																											1
60																												0
60																												0
60																												0
60																												0
60																												0
60																												0
60																												0
60																												0
60																												0
60																												0
60																												0
60																												0
60																												0
60																												0
60																												0
60																												0
36																												1
36																												1
24																												0
14																												0
14																													1
14																													1
14																													1
14																													1
14																													1
14																													1
14																													1
14																													1
14																													1
14																													1
14																													1
14																													1
14																													1
14																													1
14																													1
14																													1
14																													1
14																													1
14																													1
14																													1
14																													1
14																													1
14																													1
14																													1
14																													1
14																													1
14																													1
14																													1
14																													1
14																													1
14																													1
14																													1
14																													1
14																													1
14																													1
14																													1
60																														0
60																														0
60																														0
60																														0
60																														0
60																														0
60																														0
60																														0
60																														0
60																														0
60																														0
60																														0
60																														0
60																														0
60																														0
60																														0
60																														0
60																														0
60																														0
36																														1
36																														1
36																														1
60																															0
60																															0
60																															0
60																															0
60																															0
60																															0
60																															0
60																															0
60																															0
60																															0
60																															0
60																															0
60																															0
60																															0
60																															0
60																															0
60																															0
60																															0
60																															0
36																															1
14																																1
14																																1
14																																1
14																																1
14																																1
14																																1
14																																1
14																																1
14																																1
14																																1
14																																1
14																																1
14																																1
14																																1
14																																1
14																																1
14																																1
14																																1
14																																1
14																																1
