# Supplementary material for: Distinct Bomanins at the Drosophila 55C locus function in resistance and resilience to infections
Source: EMBO Rep. 2026 Jan 9;27(3):629–53. doi: 10.1038/s44319-025-00559-6 (PMC12894722; doi:10.1038/s44319-025-00559-6)
Supplement: Supplementary file 4 — Source data Fig. 2 [file 44319_2025_559_MOESM4_ESM.zip › Source data/figure 2/Figure 2A/phenotype test of DIM TO flies in 55C background/M.a inj/20200114 M.r inj.xlsx]

## Sheet: Sheet1
M. r 55C4 inj 10^7 4.6nl		0	1	2	3	4	5
	55C full pbst	20	20	18	17	15	14
	55C full pbst	20	19	0
		20	20	2	0
		20	19	0
	55C left	18	18	3	1	1	0
		20	20	12	0
		20	20	3	1	0
	55C left	20	20	18	18	14	10
	A5001	20	18	17	0
		20	19	19	3	1	1
		20	20	16	2	0
	A5001	20	19	19	19	19	19
	MyD88	16	16	12	10	6	3
	MyD88	20	20	0
		19	17	0
		16	16	0
	CG4250	18	17	16	15	13	10
1	CG4250	12	9	0
2-CG15068	S6 PBST	17	15	13	8	6	4
	S6	17	15	7	0
3-CG18107	S4 M.r	20	16	1	0
4-CG16836	T2 PBST	19	18	16	15	13	10
	T2	20	20	5	1	0
		20	19	1	0
5-CG43202	T1 PBST	20	18	17	17	9	0
	T1	17	14	1	1	0
		17	16	0
6-CG15065	S5 M. r	5	1	0
	S3 PBST	17	15	13	12	8	8
	S3	8	7	0
	Bc2 PBST	20	18	16	16	14	11
	Bc2	20	20	0
	S2 PBST	18	16	16	17	15	13
	S2	20	19	0
	Bc1-W PBST	18	14	14	14	9	4
	Bc1-W	18	18	2	0
	S1 M. r	13	11	0
	Drs	20	18	16	16	15	15
	Drs	9	9	0
	Drs (3xHA)	20	20	18	18	15	15
	Drs (3xHA)	20	20	0

## Sheet: Sheet2
Days	55C full pbst	55C full pbst	55C left	55C left	A5001	A5001	MyD88	MyD88	CG4250	CG4250	S6 PBST	S6	S4 M.r	T2 PBST	T2	T1 PBST	T1	S5 M. r	S3 PBST	S3	Bc2 PBST	Bc2	S2 PBST	S2	Bc1-W PBST	Bc1-W	S1 M. r	Drs	Drs	Drs (3xHA)	Drs (3xHA)
6	0
6	0
6	0
6	0
6	0
6	0
6	0
6	0
6	0
6	0
6	0
6	0
6	0
6	0
5	1
4	1
4	1
3	1
2	1
2	1
1	0
3		1
3		1
2		1
2		1
2		1
2		1
2		1
2		1
2		1
2		1
2		1
2		1
2		1
2		1
2		1
2		1
2		1
2		1
2		1
2		1
2		1
2		1
2		1
2		1
2		1
2		1
2		1
2		1
2		1
2		1
2		1
2		1
2		1
2		1
2		1
2		1
2		1
2		1
2		1
2		1
2		1
2		1
2		1
2		1
2		1
2		1
2		1
2		1
2		1
2		1
2		1
2		1
2		1
2		1
2		1
2		1
2		1
2		1
1		1
1		1
5			1
4			1
3			1
3			1
3			1
3			1
3			1
3			1
3			1
3			1
3			1
3			1
3			1
3			1
3			1
3			1
3			1
3			1
2			1
2			1
2			1
2			1
2			1
2			1
2			1
2			1
2			1
2			1
2			1
2			1
2			1
2			1
2			1
2			1
2			1
2			1
2			1
2			1
2			1
2			1
2			1
2			1
2			1
2			1
2			1
2			1
2			1
2			1
2			1
2			1
2			1
2			1
2			1
2			1
2			1
2			1
2			1
2			1
1			0
6				0
6				0
6				0
6				0
6				0
6				0
6				0
6				0
6				0
6				0
5				1
5				1
5				1
5				1
4				1
4				1
4				1
4				1
2				1
2				1
6					0
4					1
4					1
4					1
4					1
3					1
3					1
3					1
3					1
3					1
3					1
3					1
3					1
3					1
3					1
3					1
3					1
3					1
3					1
3					1
3					1
3					1
3					1
3					1
3					1
3					1
3					1
3					1
3					1
3					1
3					1
3					1
3					1
3					1
3					1
3					1
3					1
3					1
3					1
3					1
3					1
3					1
3					1
3					1
3					1
3					1
3					1
3					1
3					1
3					1
3					1
3					1
2					1
2					1
2					1
2					1
2					1
1					1
1					1
1					1
6						0
6						0
6						0
6						0
6						0
6						0
6						0
6						0
6						0
6						0
6						0
6						0
6						0
6						0
6						0
6						0
6						0
6						0
6						0
6							0
6							0
6							0
5							1
5							1
5							1
4							1
4							1
4							1
4							1
3							1
3							1
2							1
2							1
2							1
2							1
1							0
2								1
2								1
2								1
2								1
2								1
2								1
2								1
2								1
2								1
2								1
2								1
2								1
2								1
2								1
2								1
2								1
2								1
2								1
2								1
2								1
2								1
2								1
2								1
2								1
2								1
2								1
2								1
2								1
2								1
2								1
2								1
2								1
2								1
2								1
2								1
2								1
2								1
2								1
2								1
2								1
2								1
2								1
2								1
2								1
2								1
2								1
2								1
2								1
2								1
2								1
2								1
2								1
2								1
1								1
1								1
6									0
6									0
6									0
6									0
6									0
6									0
6									0
6									0
6									0
6									0
5									1
5									1
5									1
4									1
4									1
3									1
2									1
1									1
2										1
2										1
2										1
2										1
2										1
2										1
2										1
2										1
2										1
1										1
1										1
1										1
6											0
6											0
6											0
6											0
5											1
5											1
4											1
4											1
3											1
3											1
3											1
3											1
3											1
2											1
2											1
1											1
1											1
3												1
3												1
3												1
3												1
3												1
3												1
3												1
2												1
2												1
2												1
2												1
2												1
2												1
2												1
2												1
1												1
1												1
3													1
2													1
2													1
2													1
2													1
2													1
2													1
2													1
2													1
2													1
2													1
2													1
2													1
2													1
2													1
2													1
1													1
1													1
1													1
1													1
6														0
6														0
6														0
6														0
6														0
6														0
6														0
6														0
6														0
6														0
5														1
5														1
5														1
4														1
4														1
3														1
2														1
2														1
1														1
4															1
3															1
3															1
3															1
3															1
3															1
2															1
2															1
2															1
2															1
2															1
2															1
2															1
2															1
2															1
2															1
2															1
2															1
2															1
2															1
2															1
2															1
2															1
2															1
2															1
2															1
2															1
2															1
2															1
2															1
2															1
2															1
2															1
2															1
2															1
2															1
2															1
2															1
2															1
1															1
5																1
5																1
5																1
5																1
5																1
5																1
5																1
5																1
5																1
4																1
4																1
4																1
4																1
4																1
4																1
4																1
4																1
2																1
1																1
1																1
4																	1
2																	1
2																	1
2																	1
2																	1
2																	1
2																	1
2																	1
2																	1
2																	1
2																	1
2																	1
2																	1
2																	1
2																	1
2																	1
2																	1
2																	1
2																	1
2																	1
2																	1
2																	1
2																	1
2																	1
2																	1
2																	1
2																	1
2																	1
2																	1
2																	1
1																	1
1																	1
1																	1
1																	1
2																		1
1																		1
1																		1
1																		1
1																		1
6																			0
6																			0
6																			0
6																			0
6																			0
6																			0
6																			0
6																			0
4																			1
4																			1
4																			1
4																			1
3																			1
2																			1
2																			1
1																			1
1																			1
2																				1
2																				1
2																				1
2																				1
2																				1
2																				1
2																				1
1																				1
6																					0
6																					0
6																					0
6																					0
6																					0
6																					0
6																					0
6																					0
6																					0
6																					0
6																					0
5																					1
5																					1
5																					1
4																					1
4																					1
2																					1
2																					1
1																					1
1																					1
2																						1
2																						1
2																						1
2																						1
2																						1
2																						1
2																						1
2																						1
2																						1
2																						1
2																						1
2																						1
2																						1
2																						1
2																						1
2																						1
2																						1
2																						1
2																						1
2																						1
6																							0
6																							0
6																							0
6																							0
6																							0
6																							0
6																							0
6																							0
6																							0
6																							0
6																							0
6																							0
6																							0
5																							1
5																							1
4																							1
2																							1
1																							1
2																								1
2																								1
2																								1
2																								1
2																								1
2																								1
2																								1
2																								1
2																								1
2																								1
2																								1
2																								1
2																								1
2																								1
2																								1
2																								1
2																								1
2																								1
2																								1
1																								1
6																									0
6																									0
6																									0
6																									0
5																									1
5																									1
5																									1
5																									1
5																									1
4																									1
4																									1
4																									1
4																									1
4																									1
1																									1
1																									1
1																									1
1																									1
3																										1
3																										1
2																										1
2																										1
2																										1
2																										1
2																										1
2																										1
2																										1
2																										1
2																										1
2																										1
2																										1
2																										1
2																										1
2																										1
2																										1
2																										1
1																										0
2																											1
2																											1
2																											1
2																											1
2																											1
2																											1
2																											1
2																											1
2																											1
2																											1
2																											1
1																											1
1																											1
6																												0
6																												0
6																												0
6																												0
6																												0
6																												0
6																												0
6																												0
6																												0
6																												0
6																												0
6																												0
6																												0
6																												0
6																												0
4																												1
2																												1
2																												1
1																												1
1																												1
2																													1
2																													1
2																													1
2																													1
2																													1
2																													1
2																													1
2																													1
2																													1
1																													0
6																														0
6																														0
6																														0
6																														0
6																														0
6																														0
6																														0
6																														0
6																														0
6																														0
6																														0
6																														0
6																														0
6																														0
6																														0
4																														1
4																														1
4																														1
2																														1
2																														1
2																															1
2																															1
2																															1
2																															1
2																															1
2																															1
2																															1
2																															1
2																															1
2																															1
2																															1
2																															1
2																															1
2																															1
2																															1
2																															1
2																															1
2																															1
2																															1
2																															1
