# Supplementary material for: Distinct Bomanins at the Drosophila 55C locus function in resistance and resilience to infections
Source: EMBO Rep. 2026 Jan 9;27(3):629–53. doi: 10.1038/s44319-025-00559-6 (PMC12894722; doi:10.1038/s44319-025-00559-6)
Supplement: Supplementary file 4 — Source data Fig. 2 [file 44319_2025_559_MOESM4_ESM.zip › Source data/figure 2/Figure 2A/phenotype test of DIM TO flies in 55C background/M.a nat-inf/55C4_M.r nat-inf_2021-0112.xlsx]

## Sheet: Sheet1
M.r nat-inf
10^5 30sec		0	1	2	3	4	5	6	7
	A5001 water+tween(0.01)	20	20	20	20	20	20	20	20
	A5001 M.r 2575	20	19	19	19	13	5	4	3
	MyD88 water+tween(0.01)	19	19	19	19	19	19	19	19
	MyD88 M.r 2575	20	20	20	8	1	1	1	1
	55C4_Ctrl water+tween(0.01)	20	20	20	19	18	17	17	17
	55C4_Ctrl M.r 2575	20	19	18	13	4	4	4	4
	55C4_2 water+tween(0.01)	8	7	7	7	7	7	7	7
	55C4_2 M.r 2575	16	16	14	0
	55C4_6 water+tween(0.01)	9	9	9	9	9	9	9	9
	55C4_6 M.r 2575	20	20	17	5	0
	55C4_14 water+tween(0.01)	9	9	9	9	9	9	9	9
	55C4_14 M.r 2575	20	20	16	1	0
	55C4_9 water+tween(0.01)	10	10	10	10	9	9	9	9
	55C4_9 M.r 2575 1	20	20	20	13	0
		20	20	19	3	0
	55C4_3 M.r 2575	20	20	20	5	0
		20	20	19	8	0
		20	20	18	15	3	1	1	1
	55C4_3 water+tween(0.01)	20	20	20	20	20	20	20	20
	55C4_7-2 water+tween(0.01)	16	16	16	16	16	16	16	16
	55C4_7-2 M.r 2575	20	20	20	10	0
		20	20	19	3	0
		20	19	18	8	0
	55C4_4 water+tween(0.01)	20	20	20	20	20	20	20	20
	55C4_4 M.r 2575	20	20	20	16	3	2	2	2
		20	20	19	19	10	10	10	10
		20	19	19	15	6	6	6	6
	55C4_11 water+tween(0.01)	13	7	7	5	2	1	1	1
	55C4_11 M.r 2575	17	15	13	1	0
		10	9	8	2	0

## Sheet: Sheet2
Days	A5001 water+tween(0.01)	A5001 M.r 2575	MyD88 water+tween(0.01)	MyD88 M.r 2575	55C4_Ctrl water+tween(0.01)	55C4_Ctrl M.r 2575	55C4_9 water+tween(0.01)	55C4_9 M.r 2575 1	55C4_3 M.r 2575	55C4_3 water+tween(0.01)	55C4_7-2 water+tween(0.01)	55C4_7-2 M.r 2575	55C4_4 water+tween(0.01)	55C4_4 M.r 2575	55C4_11 water+tween(0.01)
8	0
8	0
8	0
8	0
8	0
8	0
8	0
8	0
8	0
8	0
8	0
8	0
8	0
8	0
8	0
8	0
8	0
8	0
8	0
8	0
8		0
8		0
8		0
7		1
6		1
5		1
5		1
5		1
5		1
5		1
5		1
5		1
5		1
4		1
4		1
4		1
4		1
4		1
4		1
1		1
8			0
8			0
8			0
8			0
8			0
8			0
8			0
8			0
8			0
8			0
8			0
8			0
8			0
8			0
8			0
8			0
8			0
8			0
8			0
0			1
8				0
4				1
4				1
4				1
4				1
4				1
4				1
4				1
3				1
3				1
3				1
3				1
3				1
3				1
3				1
3				1
3				1
3				1
3				1
3				1
8					0
8					0
8					0
8					0
8					0
8					0
8					0
8					0
8					0
8					0
8					0
8					0
8					0
8					0
8					0
8					0
8					0
5					1
4					1
3					1
8						0
8						0
8						0
8						0
4						1
4						1
4						1
4						1
4						1
4						1
4						1
4						1
4						1
3						1
3						1
3						1
3						1
3						1
2						1
1						1
8							0
8							0
8							0
8							0
8							0
8							0
8							0
8							0
8							0
4							1
0							1
0							1
0							1
0							1
0							1
0							1
0							1
0							1
0							1
0							1
4								1
4								1
4								1
4								1
4								1
4								1
4								1
4								1
4								1
4								1
4								1
4								1
4								1
4								1
4								1
4								1
3								1
3								1
3								1
3								1
3								1
3								1
3								1
3								1
3								1
3								1
3								1
3								1
3								1
3								1
3								1
3								1
3								1
3								1
3								1
3								1
3								1
3								1
3								1
2								1
8									0
5									1
5									1
4									1
4									1
4									1
4									1
4									1
4									1
4									1
4									1
4									1
4									1
4									1
4									1
4									1
4									1
4									1
4									1
4									1
4									1
4									1
4									1
4									1
4									1
4									1
4									1
4									1
3									1
3									1
3									1
3									1
3									1
3									1
3									1
3									1
3									1
3									1
3									1
3									1
3									1
3									1
3									1
3									1
3									1
3									1
3									1
3									1
3									1
3									1
3									1
3									1
3									1
3									1
3									1
3									1
3									1
2									1
2									1
2									1
8										0
8										0
8										0
8										0
8										0
8										0
8										0
8										0
8										0
8										0
8										0
8										0
8										0
8										0
8										0
8										0
8										0
8										0
8										0
8										0
8											0
8											0
8											0
8											0
8											0
8											0
8											0
8											0
8											0
8											0
8											0
8											0
8											0
8											0
8											0
8											0
0											1
0											1
0											1
0											1
4												1
4												1
4												1
4												1
4												1
4												1
4												1
4												1
4												1
4												1
4												1
4												1
4												1
4												1
4												1
4												1
4												1
4												1
4												1
4												1
4												1
3												1
3												1
3												1
3												1
3												1
3												1
3												1
3												1
3												1
3												1
3												1
3												1
3												1
3												1
3												1
3												1
3												1
3												1
3												1
3												1
3												1
3												1
3												1
3												1
3												1
3												1
3												1
3												1
3												1
3												1
3												1
3												1
3												1
3												1
3												1
3												1
2												1
2												1
1												1
8													0
8													0
8													0
8													0
8													0
8													0
8													0
8													0
8													0
8													0
8													0
8													0
8													0
8													0
8													0
8													0
8													0
8													0
8													0
8													0
8														0
8														0
8														0
8														0
8														0
8														0
8														0
8														0
8														0
8														0
8														0
8														0
8														0
8														0
8														0
8														0
8														0
8														0
5														1
4														1
4														1
4														1
4														1
4														1
4														1
4														1
4														1
4														1
4														1
4														1
4														1
4														1
4														1
4														1
4														1
4														1
4														1
4														1
4														1
4														1
4														1
4														1
4														1
4														1
4														1
4														1
4														1
4														1
4														1
4														1
3														1
3														1
3														1
3														1
3														1
3														1
3														1
3														1
2														1
1														1
8															0
5															1
4															1
4															1
4															1
3															1
3															1
1															1
1															1
1															1
1															1
1															1
1															1
