# Supplementary material for: Distinct Bomanins at the Drosophila 55C locus function in resistance and resilience to infections
Source: EMBO Rep. 2026 Jan 9;27(3):629–53. doi: 10.1038/s44319-025-00559-6 (PMC12894722; doi:10.1038/s44319-025-00559-6)
Supplement: Supplementary file 4 — Source data Fig. 2 [file 44319_2025_559_MOESM4_ESM.zip › Source data/figure 2/Figure 2A/phenotype test of DIM TO flies in MyD88 background/20171004 C.g 1 10.xlsx]

## Sheet: Sheet1
Days	A5001 PBS	A5001 C.glabrata	MyD88 PBS	MyD88 C.glabrata	TO1-deltaMyD88 PBS	TO1-deltaMyD88 C.glabrata		TO10-deltaMyD88 PBS	TO10-deltaMyD88 C.glabrata
0	20	20	20	21	20	17	20	20	16
1	19	20	20	21	20	16	18	20	16
2	19	20	19	20	20	15	14	20	11
3	18	19	17	19	20	15	13	20	10
4	17	19	17	16	20	13	10	20	7
5	17	19	17	15	20	8	9	20	6
6	17	18	17	13	20	8	9	20	6
7	17	18	15	11	20	8	9	20	5
8	16	18	15	9	20	7	8	20	4
9	16	18	15	8	20	6	6	20	3
10	16	18	14	7	20	5	5	20	2
11	16	17	13	6	20	4	3	20	2
12	16	17	12	5	20	4	3	20	2
Days	A5001 PBS	A5001 C.glabrata	MyD88 PBS	MyD88 C.glabrata	TO1-deltaMyD88 PBS	TO1-deltaMyD88 C.glabrata		TO10-deltaMyD88 PBS	TO10-deltaMyD88 C.glabrata
0	100	100	100	100	100	100	100	100	100
1	95	100	100	100	100	94.1176	90	100	100
2	95	100	95	95.2381	100	88.2353	70	100	68.75
3	90	95	85	90.4762	100	88.2353	65	100	62.5
4	85	95	85	76.1905	100	76.4706	50	100	43.75
5	85	95	85	71.4286	100	47.0588	45	100	37.5
6	85	90	85	61.9048	100	47.0588	45	100	37.5
7	85	90	75	52.381	100	47.0588	45	100	31.25
8	80	90	75	42.8571	100	41.1765	40	100	25
9	80	90	75	38.0952	100	35.2941	30	100	18.75
10	80	90	70	33.3333	100	29.4118	25	100	12.5
11	80	85	65	28.5714	100	23.5294	15	100	12.5
12	80	85	60	23.8095	100	23.5294	15	100	12.5
