# Supplementary material for: Distinct Bomanins at the Drosophila 55C locus function in resistance and resilience to infections
Source: EMBO Rep. 2026 Jan 9;27(3):629–53. doi: 10.1038/s44319-025-00559-6 (PMC12894722; doi:10.1038/s44319-025-00559-6)
Supplement: Supplementary file 4 — Source data Fig. 2 [file 44319_2025_559_MOESM4_ESM.zip › Source data/figure 2/Figure 2A/phenotype test of DIM TO flies in MyD88 background/20171005 A.f 1 7 10.xlsx]

## Sheet: Sheet1
Days	W PBS	W A.f	MyD88 PBS	MyD88 A.f	TO1-deltaMyD88 PBS	TO1-deltaMyD88 A.f	TO7-deltaMyD88 PBS	TO7-deltaMyD88 A.f	TO10-deltaMyD88 PBS	TO10-deltaMyD88 A.f
0	20	20	20	19	20	20	12	17	13	21
1	20	19	20	19	20	20	12	14	10	21
2	20	18	19	16	20	16	10	10	8	18
3	20	18	19	8	19	7	10	6	7	8
4	20	17	19	6	19	7	10	1	4	7
5	20	17	19	6	18	6	10	1	4	3
6	19	17	19	2	17	5	9	0	4	2
7	19	17	19	2	17	5	8		4	2
8	19	17	19	2	16	4	8		4	1
9	19	17	19	2	16	2	7		4	1
10	18	15	19	1	16	2	7		4	0
11	18	15	19	1	16	1	6		4
Days	W PBS	W A.f	MyD88 PBS	MyD88 A.f	TO1-deltaMyD88 PBS	TO1-deltaMyD88 A.f	TO7-deltaMyD88 PBS	TO7-deltaMyD88 A.f	TO10-deltaMyD88 PBS	TO10-deltaMyD88 A.f
0	100	100	100	100	100	100	100	100	100	100
1	100	95	100	100	100	100	100	82.3529	76.9231	100
2	100	90	95	84.2105	100	80	83.3333	58.8235	61.5385	85.7143
3	100	90	95	42.1053	95	35	83.3333	35.2941	53.8462	38.0952
4	100	85	95	31.5789	95	35	83.3333	5.88235	30.7692	33.3333
5	100	85	95	31.5789	90	30	83.3333	5.88235	30.7692	14.2857
6	95	85	95	10.5263	85	25	75	0	30.7692	9.52381
7	95	85	95	10.5263	85	25	66.6667	0	30.7692	9.52381
8	95	85	95	10.5263	80	20	66.6667	0	30.7692	4.7619
9	95	85	95	10.5263	80	10	58.3333	0	30.7692	4.7619
10	90	75	95	5.26316	80	10	58.3333	0	30.7692	0
11	90	75	95	5.26316	80	5	50	0	30.7692	0
