# Supplementary material for: Distinct Bomanins at the Drosophila 55C locus function in resistance and resilience to infections
Source: EMBO Rep. 2026 Jan 9;27(3):629–53. doi: 10.1038/s44319-025-00559-6 (PMC12894722; doi:10.1038/s44319-025-00559-6)
Supplement: Supplementary file 4 — Source data Fig. 2 [file 44319_2025_559_MOESM4_ESM.zip › Source data/figure 2/Figure 2A/phenotype test of DIM TO flies in MyD88 background/20171006 0.4 OD 1 3 13.xlsx]

## Sheet: Sheet1
Days	W PBS	W E.fae	MyD88 PBS	MyD88 E.fae	TO1-delta MyD88 PBS	TO1-delta MyD88 E.fae	TO3-delta MyD88 PBS	TO3-delta MyD88 E.fae	TO13-delta MyD88 PBS	TO13-delta MyD88 E.fae
0	20	20	20	20	20	19	20	20	20	20
0.7	20	20	20	0	19	1	20	1	20	2
1	20	20	17		19	0	20	0	20	1
2	20	19	16		19		20		19	1
3	20	11	15		18		19		19	1
4	20	10	15		18		19		19	1
5	20	4	15		17		19		19	1
6	20	4	15		17		19		19	1
7	19	3	15		17		19		18	1
8	19	3	15		17		19		18	1
9	19	3	14		17		18		18	1
10	19	2	14		17		18		18	1
Days	W PBS	W E.fae	MyD88 PBS	MyD88 E.fae	TO1-delta MyD88 PBS	TO1-delta MyD88 E.fae	TO3-delta MyD88 PBS	TO3-delta MyD88 E.fae	TO13-delta MyD88 PBS	TO13-delta MyD88 E.fae
0	100	100	100	100	100	100	100	100	100	100
0.7	100	100	100	0	95	5.26316	100	5	100	10
1	100	100	85	0	95	0	100	0	100	5
2	100	95	80	0	95	0	100	0	95	5
3	100	55	75	0	90	0	95	0	95	5
4	100	50	75	0	90	0	95	0	95	5
5	100	20	75	0	85	0	95	0	95	5
6	100	20	75	0	85	0	95	0	95	5
7	95	15	75	0	85	0	95	0	90	5
8	95	15	75	0	85	0	95	0	90	5
9	95	15	70	0	85	0	90	0	90	5
10	95	10	70	0	85	0	90	0	90	5
