# Supplementary material for: Distinct Bomanins at the Drosophila 55C locus function in resistance and resilience to infections
Source: EMBO Rep. 2026 Jan 9;27(3):629–53. doi: 10.1038/s44319-025-00559-6 (PMC12894722; doi:10.1038/s44319-025-00559-6)
Supplement: Supplementary file 4 — Source data Fig. 2 [file 44319_2025_559_MOESM4_ESM.zip › Source data/figure 2/Figure 2A/phenotype test of DIM TO flies in MyD88 background/20171006 C.a 1 13.xlsx]

## Sheet: Sheet1
Days	A5001 PBS	A5001 C.albicans	MyD88 PBS	MyD88 C.albicans	TO1-deltaMyD88 PBS	TO1-deltaMyD88 C.albicans	TO13-deltaMyD88 PBS	TO13-deltaMyD88 C.albicans
0	20	18	20	18	20	22	20	11
1	18	17	20	6	20	4	20	4
2	17	14	19	2	20	1	20	1
3	17	14	19	1	20	0	20	1
4	17	13	18	1	20		20	1
5	17	13	18	1	20		20	1
6	16	13	17	0	20		20	1
7	16	13	17		20		20	1
8	16	13	17		20		20	1
9	15	13	17		20		20	1
10	15	12	17		20		20	1
11	15	12	17		20		20	1
Days	A5001 PBS	A5001 C.albicans	MyD88 PBS	MyD88 C.albicans	TO1-deltaMyD88 PBS	TO1-deltaMyD88 C.albicans	TO13-deltaMyD88 PBS	TO13-deltaMyD88 C.albicans
0	100	100	100	100	100	100	100	100
1	90	94.4444	100	33.3333	100	18.1818	100	36.3636
2	85	77.7778	95	11.1111	100	4.54545	100	9.09091
3	85	77.7778	95	5.55556	100	0	100	9.09091
4	85	72.2222	90	5.55556	100	0	100	9.09091
5	85	72.2222	90	5.55556	100	0	100	9.09091
6	80	72.2222	85	0	100	0	100	9.09091
7	80	72.2222	85	0	100	0	100	9.09091
8	80	72.2222	85	0	100	0	100	9.09091
9	75	72.2222	85	0	100	0	100	9.09091
10	75	66.6667	85	0	100	0	100	9.09091
11	75	66.6667	85	0	100	0	100	9.09091
