# Supplementary material for: Distinct Bomanins at the Drosophila 55C locus function in resistance and resilience to infections
Source: EMBO Rep. 2026 Jan 9;27(3):629–53. doi: 10.1038/s44319-025-00559-6 (PMC12894722; doi:10.1038/s44319-025-00559-6)
Supplement: Supplementary file 4 — Source data Fig. 2 [file 44319_2025_559_MOESM4_ESM.zip › Source data/figure 2/Figure 2A/phenotype test of DIM TO flies in MyD88 background/20171006 C.a 8.xlsx]

## Sheet: Sheet1
Days	A5001 PBS	A5001 C.albicans	MyD88 PBS	MyD88 C.albicans	TO8-deltaMyD88 PBS	TO8-deltaMyD88 C.albicans
0	20	20	20	18	20	20
1	19	20	20	10	20	8
2	17	19	19	5	20	2
3	16	19	18	3	20	1
4	15	19	18	2	20	1
5	15	19	18	2	20	0
6	15	19	18	2	20
7	15	19	18	2	20
8	15	19	18	2	20
9	15	19	18	2	20
Days	A5001 PBS	A5001 C.albicans	MyD88 PBS	MyD88 C.albicans	TO8-deltaMyD88 PBS	TO8-deltaMyD88 C.albicans
0	100	100	100	100	100	100
1	95	100	100	55.5556	100	40
2	85	95	95	27.7778	100	10
3	80	95	90	16.6667	100	5
4	75	95	90	11.1111	100	5
5	75	95	90	11.1111	100	0
6	75	95	90	11.1111	100	0
7	75	95	90	11.1111	100	0
8	75	95	90	11.1111	100	0
9	75	95	90	11.1111	100	0
