# Supplementary material for: Distinct Bomanins at the Drosophila 55C locus function in resistance and resilience to infections
Source: EMBO Rep. 2026 Jan 9;27(3):629–53. doi: 10.1038/s44319-025-00559-6 (PMC12894722; doi:10.1038/s44319-025-00559-6)
Supplement: Supplementary file 4 — Source data Fig. 2 [file 44319_2025_559_MOESM4_ESM.zip › Source data/figure 2/Figure 2A/phenotype test of DIM TO flies in MyD88 background/20171006 C.g 1 10 11.xlsx]

## Sheet: Sheet1
Days	W PBS	W C.glabrata	MyD88 PBS	MyD88 C.glabrata			CG4250-delta MyD88 PBS	CG4250-delta MyD88 C.glabrata			CG15066(IM23)-delta MyD88 PBS	CG15066(IM23)-delta MyD88 C.glabrata	CG18108(IM1)-delta MyD88 PBS	CG18108(IM1)-delta MyD88 C.glabrata
0	20	20	20	18	20	20	20	18	18	18	18	19	19	21
1	20	20	20	18	20	20	20	18	17	18	18	19	19	21
2	20	20	18	17	17	19	20	16	15	14	18	17	19	20
3	20	20	18	13	17	18	20	14	11	9	18	15	19	17
4	20	20	18	12	17	18	20	12	11	7	18	12	19	15
5	20	20	18	12	17	16	20	11	11	5	18	10	19	14
6	20	20	18	11	15	15	20	11	10	5	18	9	19	10
7	20	20	18	9	14	14	20	10	10	3	18	8	19	9
8	20	20	18	9	14	13	20	9	9	2	18	8	19	7
9	20	20	18	9	12	11	20	8	8	1	18	6	19	3
10	20	19	18	9	12	11	20	8	8	1	18	6	19	1
11	20	19	18	9	12	8	20	5	7	1	18	5	19	1
12	20	19	17	8	11	7	19	2	6	1	18	4	19	1
13	20	19	17	5	11	5	19	2	5	1	18	4	19	1
14	20	19	11	2	9	2	19	2	2	1	18	4	19	1
15	20	19	11	1	7	1	18	0	2	1	18	3	19	1
16	20	19	11	1	5	1	18		1	1	18	1	19	1
17	20	19	11	1	3	1	18		1	1	18	1	19	1
Days	W PBS	W C.glabrata	MyD88 PBS	MyD88 C.glabrata			CG4250-delta MyD88 PBS	CG4250-delta MyD88 C.glabrata			CG15066(IM23)-delta MyD88 PBS	CG15066(IM23)-delta MyD88 C.glabrata	CG18108(IM1)-delta MyD88 PBS	CG18108(IM1)-delta MyD88 C.glabrata
0	100	100	100	100	100	100	100	100	100	100	100	100	100	100
1	100	100	100	100	100	100	100	100	94.4444	100	100	100	100	100
2	100	100	90	94.4444	85	95	100	88.8889	83.3333	77.7778	100	89.4737	100	95.2381
3	100	100	90	72.2222	85	90	100	77.7778	61.1111	50	100	78.9474	100	80.9524
4	100	100	90	66.6667	85	90	100	66.6667	61.1111	38.8889	100	63.1579	100	71.4286
5	100	100	90	66.6667	85	80	100	61.1111	61.1111	27.7778	100	52.6316	100	66.6667
6	100	100	90	61.1111	75	75	100	61.1111	55.5556	27.7778	100	47.3684	100	47.619
7	100	100	90	50	70	70	100	55.5556	55.5556	16.6667	100	42.1053	100	42.8571
8	100	100	90	50	70	65	100	50	50	11.1111	100	42.1053	100	33.3333
9	100	100	90	50	60	55	100	44.4444	44.4444	5.55556	100	31.5789	100	14.2857
10	100	95	90	50	60	55	100	44.4444	44.4444	5.55556	100	31.5789	100	4.7619
11	100	95	90	50	60	40	100	27.7778	38.8889	5.55556	100	26.3158	100	4.7619
12	100	95	85	44.4444	55	35	95	11.1111	33.3333	5.55556	100	21.0526	100	4.7619
13	100	95	85	27.7778	55	25	95	11.1111	27.7778	5.55556	100	21.0526	100	4.7619
14	100	95	55	11.1111	45	10	95	11.1111	11.1111	5.55556	100	21.0526	100	4.7619
15	100	95	55	5.55556	35	5	90	0	11.1111	5.55556	100	15.7895	100	4.7619
16	100	95	55	5.55556	25	5	90	0	5.55556	5.55556	100	5.26316	100	4.7619
17	100	95	55	5.55556	15	5	90	0	5.55556	5.55556	100	5.26316	100	4.7619
