# Supplementary material for: Distinct Bomanins at the Drosophila 55C locus function in resistance and resilience to infections
Source: EMBO Rep. 2026 Jan 9;27(3):629–53. doi: 10.1038/s44319-025-00559-6 (PMC12894722; doi:10.1038/s44319-025-00559-6)
Supplement: Supplementary file 4 — Source data Fig. 2 [file 44319_2025_559_MOESM4_ESM.zip › Source data/figure 2/Figure 2A/phenotype test of DIM TO flies in MyD88 background/20171006 C.g 7 8.xlsx]

## Sheet: Sheet1
Days	A5001 PBS	A5001 C.glabrata	MyD88 PBS	MyD88 C.glabrata	TO7-deltaMyD88 PBS	TO7-deltaMyD88 C.glabrata	TO8-deltaMyD88 PBS	TO8-deltaMyD88 C.glabrata
0	20	20	16	19	20	12	20	19
1	19	20	15	16	20	12	20	18
2	19	18	14	13	20	12	18	15
3	19	17	14	12	20	10	18	11
4	18	17	14	10	20	8	18	7
5	18	17	14	10	20	6	18	5
6	18	17	14	8	20	6	18	5
7	18	17	13	7	20	6	18	3
8	18	17	12	7	20	5	18	3
9	18	17	12	6	20	4	18	2
10	18	17	12	6	20	4	18	2
11	18	16	12	6	20	4	18	2
12	18	15	7	5	20	4	18	2
13	18	15	7	3	20	4	18	0
14	18	15	7	3	20	4	18
15	18	15	7	3	20	4	18
Days	A5001 PBS	A5001 C.glabrata	MyD88 PBS	MyD88 C.glabrata	TO7-deltaMyD88 PBS	TO7-deltaMyD88 C.glabrata	TO8-deltaMyD88 PBS	TO8-deltaMyD88 C.glabrata
0	100	100	100	100	100	100	100	100
1	95	100	93.75	84.2105	100	100	100	94.7368
2	95	90	87.5	68.4211	100	100	90	78.9474
3	95	85	87.5	63.1579	100	83.3333	90	57.8947
4	90	85	87.5	52.6316	100	66.6667	90	36.8421
5	90	85	87.5	52.6316	100	50	90	26.3158
6	90	85	87.5	42.1053	100	50	90	26.3158
7	90	85	81.25	36.8421	100	50	90	15.7895
8	90	85	75	36.8421	100	41.6667	90	15.7895
9	90	85	75	31.5789	100	33.3333	90	10.5263
10	90	85	75	31.5789	100	33.3333	90	10.5263
11	90	80	75	31.5789	100	33.3333	90	10.5263
12	90	75	43.75	26.3158	100	33.3333	90	10.5263
13	90	75	43.75	15.7895	100	33.3333	90	0
14	90	75	43.75	15.7895	100	33.3333	90	0
15	90	75	43.75	15.7895	100	33.3333	90	0
