# Supplementary material for: Distinct Bomanins at the Drosophila 55C locus function in resistance and resilience to infections
Source: EMBO Rep. 2026 Jan 9;27(3):629–53. doi: 10.1038/s44319-025-00559-6 (PMC12894722; doi:10.1038/s44319-025-00559-6)
Supplement: Supplementary file 4 — Source data Fig. 2 [file 44319_2025_559_MOESM4_ESM.zip › Source data/figure 2/Figure 2A/phenotype test of DIM TO flies in MyD88 background/20171008 A.f 1.xlsx]

## Sheet: Sheet1
Days	A5001 PBS	A5001 A.f			MyD88 PBS	MyD88 A.f			TO1-deltaMyD88 PBS	TO1-deltaMyD88 A.f
0	20	20	20	20	20	20	19	20	20	19	19	20
1	20	20	20	20	19	20	19	20	20	19	19	20
2	19	19	20	20	19	20	17	20	20	19	12	11
3	19	19	20	20	17	16	10	16	19	14	8	5
4	19	19	20	19	17	9	3	10	16	12	6	4
5	19	19	20	18	16	8	3	3	15	10	5	3
6	19	19	20	18	16	3	3	3	15	7	3	1
7	19	19	20	18	16	3	1	2	15	5	2	1
8	19	19	20	18	16	2	1	1	15	4	2	1
9	19	19	20	18	16	0	1	0	15	2	1	0
10	19	19	20	16	16		1		14	2	0
Days	A5001 PBS	A5001 A.f			MyD88 PBS	MyD88 A.f			TO1-deltaMyD88 PBS	TO1-deltaMyD88 A.f
0	100	100	100	100	100	100	100	100	100	100	100	100
1	100	100	100	100	95	100	100	100	100	100	100	100
2	95	95	100	100	95	100	89.4737	100	100	100	63.1579	55
3	95	95	100	100	85	80	52.6316	80	95	73.6842	42.1053	25
4	95	95	100	95	85	45	15.7895	50	80	63.1579	31.5789	20
5	95	95	100	90	80	40	15.7895	15	75	52.6316	26.3158	15
6	95	95	100	90	80	15	15.7895	15	75	36.8421	15.7895	5
7	95	95	100	90	80	15	5.26316	10	75	26.3158	10.5263	5
8	95	95	100	90	80	10	5.26316	5	75	21.0526	10.5263	5
9	95	95	100	90	80	0	5.26316	0	75	10.5263	5.26316	0
10	95	95	100	80	80	0	5.26316	0	70	10.5263	0	0
