# Supplementary material for: Distinct Bomanins at the Drosophila 55C locus function in resistance and resilience to infections
Source: EMBO Rep. 2026 Jan 9;27(3):629–53. doi: 10.1038/s44319-025-00559-6 (PMC12894722; doi:10.1038/s44319-025-00559-6)
Supplement: Supplementary file 4 — Source data Fig. 2 [file 44319_2025_559_MOESM4_ESM.zip › Source data/figure 2/Figure 2A/phenotype test of DIM TO flies in MyD88 background/20171014 M.a 1 3 4 7 8 11 12 13.xlsx]

## Sheet: Sheet1
Days	A5001 PBS	A5001 M.a			MyD88 PBS	MyD88 M.a			CG4250-delta MyD88 PBS	CG4250-delta MyD88 M.a			CG18107-delta MyD88 PBS	CG18107-delta MyD88 M.a			CG16836(IM28)-delta MyD88 PBS	CG16836(IM28)-delta MyD88 M.a			CG16844(IM3)-delta MyD88 PBS	CG16844(IM3)-delta MyD88 M.a			CG15067-delta MyD88 PBS	CG15067-delta MyD88 M.a			CG18108(IM1)-delta MyD88 PBS	CG18108(IM1)-delta MyD88 M.a			Def-delta MyD88 PBS	Def-delta MyD88 M.a			Drs-delta MyD88 PBS	Drs-delta MyD88 M.a
0	20	20	19	20	20	20	20	20	20	18	21	19	20	20	20	20	20	25			20	25			20	25	25		16	20	18	20	20	20	19	20	20	18	21	19
1	20	19	19	20	20	19	20	20	20	18	19	18	20	20	20	20	20	24			20	24			20	24	25		15	19	18	20	19	20	18	20	20	18	19	18
2	20	19	18	20	20	17	10	19	18	16	13	17	20	20	20	17	20	9			20	12			20	22	19		12	17	16	15	19	17	5	19	19	16	13	17
3	19	19	2	20	20	17	0	10	17	15	2	8	19	11	8	2	20	0			20	0			19	12	13		10	7	5	2	19	2	0	15	18	15	2	8
4	17	19	0	18	19	17		8	17	13	2	6	19	10	5	0	20				20				17	10	11		10	6	4	0	19	0		14	18	13	2	6
5	17	18		14	19	17		8	17	13	2	6	19	9	5		20				20				17	9	11		9	5	3		18			14	18	13	2	6
6	15	18		14	19	17		8	17	13	2	4	17	8	5		20				20				17	9	11		9	5	3		18			14	18	13	2	4
7	14	18		13	18	17		8	17	11	2	3	16	8	5		20				20				17	9	11		9	5	3		18			14	18	11	2	3
8	14	18		13	18	17		8	16	11	2	3	16	7	5		20				20				17	9	11		9	5	3		18			14	18	11	2	3
9	14	18		13	17	17		8	15	11	2	3	16	6	5		20				20				16	9	11		8	5	3		18			13	18	11	2	3
10	14	18		13	17	16		8	15	11	2	3	15	6	5		20				20				16	9	11		8	5	3		18			13	18	11	2	3
Days	A5001 PBS	A5001 M.a			MyD88 PBS	MyD88 M.a			CG4250-delta MyD88 PBS	CG4250-delta MyD88 M.a			CG18107-delta MyD88 PBS	CG18107-delta MyD88 M.a			CG16836(IM28)-delta MyD88 PBS	CG16836(IM28)-delta MyD88 M.a			CG16844(IM3)-delta MyD88 PBS	CG16844(IM3)-delta MyD88 M.a			CG15067-delta MyD88 PBS	CG15067-delta MyD88 M.a			CG18108(IM1)-delta MyD88 PBS	CG18108(IM1)-delta MyD88 M.a			Def-delta MyD88 PBS	Def-delta MyD88 M.a			Drs-delta MyD88 PBS	Drs-delta MyD88 M.a
0	100	100	100	100	100	100	100	100	100	100	100	100	100	100	100	100	100	100			100	100			100	100	100		100	100	100	100	100	100	100	100	100	100	100	100
1	100	95	100	100	100	95	100	100	100	100	90.4762	94.7368	100	100	100	100	100	96			100	96			100	96	100		93.75	95	100	100	95	100	94.7368	100	100	100	90.4762	94.7368
2	100	95	94.7368	100	100	85	50	95	90	88.8889	61.9048	89.4737	100	100	100	85	100	36			100	48			100	88	76		75	85	88.8889	75	95	85	26.3158	95	95	88.8889	61.9048	89.4737
3	95	95	10.5263	100	100	85	0	50	85	83.3333	9.52381	42.1053	95	55	40	10	100	0			100	0			95	48	52		62.5	35	27.7778	10	95	10	0	75	90	83.3333	9.52381	42.1053
4	85	95	0	90	95	85		40	85	72.2222	9.52381	31.5789	95	50	25	0	100				100	0			85	40	44		62.5	30	22.2222	0	95	0	0	70	90	72.2222	9.52381	31.5789
5	85	90		70	95	85		40	85	72.2222	9.52381	31.5789	95	45	25	0	100				100	0			85	36	44		56.25	25	16.6667	0	90	0	0	70	90	72.2222	9.52381	31.5789
6	75	90		70	95	85		40	85	72.2222	9.52381	21.0526	85	40	25	0	100				100	0			85	36	44		56.25	25	16.6667	0	90	0	0	70	90	72.2222	9.52381	21.0526
7	70	90		65	90	85		40	85	61.1111	9.52381	15.7895	80	40	25	0	100				100	0			85	36	44		56.25	25	16.6667	0	90	0	0	70	90	61.1111	9.52381	15.7895
8	70	90		65	90	85		40	80	61.1111	9.52381	15.7895	80	35	25	0	100				100	0			85	36	44		56.25	25	16.6667	0	90	0	0	70	90	61.1111	9.52381	15.7895
9	70	90		65	85	85		40	75	61.1111	9.52381	15.7895	80	30	25	0	100				100	0			80	36	44		50	25	16.6667	0	90	0	0	65	90	61.1111	9.52381	15.7895
10	70	90		65	85	80		40	75	61.1111	9.52381	15.7895	75	30	25	0	100				100	0			80	36	44		50	25	16.6667	0	90	0	0	65	90	61.1111	9.52381	15.7895
