# Supplementary material for: Distinct Bomanins at the Drosophila 55C locus function in resistance and resilience to infections
Source: EMBO Rep. 2026 Jan 9;27(3):629–53. doi: 10.1038/s44319-025-00559-6 (PMC12894722; doi:10.1038/s44319-025-00559-6)
Supplement: Supplementary file 4 — Source data Fig. 2 [file 44319_2025_559_MOESM4_ESM.zip › Source data/figure 2/Figure 2A/phenotype test of DIM TO flies in MyD88 background/20171019 E.fae 3 5 8 11 12 13.xlsx]

## Sheet: Sheet1
Hours	A5001 PBS	A5001 M.a	MyD88 PBS	MyD88 M.a	CG18107-delta MyD88 PBS	CG18107-delta MyD88 M.a	CG43202(IM28)-delta MyD88 PBS	CG43202(IM28)-delta MyD88 M.a	CG15067-delta MyD88 PBS	CG15067-delta MyD88 M.a	CG18108(IM1)-delta MyD88 PBS	CG18108(IM1)-delta MyD88 M.a	Def-delta MyD88 PBS	Def-delta MyD88 M.a	Drs-delta MyD88 PBS	Drs-delta MyD88 M.a
0	20	20	20	20	20	20	20	20	20	20	20	20	20	20	20	20
16	20	20	20	20	20	20	20	19	20	19	20	20	20	20	20	20
18	20	20	20	16	20	3	20	16	20	8	20	15	20	13	20	9
21	20	20	20	2	20	0	20	15	20	1	20	0	20	0	20	0
24	20	18	20	2	20		20	9	20	1	20		20		20
72	20	6	15	0	19		20	3	19	0	17		19		20
96	20	6	15		19		20	1	19		17		19		20
Hours	A5001 PBS	A5001 M.a	MyD88 PBS	MyD88 M.a	CG18107-delta MyD88 PBS	CG18107-delta MyD88 M.a	CG43202(IM28)-delta MyD88 PBS	CG43202(IM28)-delta MyD88 M.a	CG15067-delta MyD88 PBS	CG15067-delta MyD88 M.a	CG18108(IM1)-delta MyD88 PBS	CG18108(IM1)-delta MyD88 M.a	Def-delta MyD88 PBS	Def-delta MyD88 M.a	Drs-delta MyD88 PBS	Drs-delta MyD88 M.a
0	100	100	100	100	100	100	100	100	100	100	100	100	100	100	100	100
16	100	100	100	100	100	100	100	95	100	95	100	100	100	100	100	100
18	100	100	100	80	100	15	100	80	100	40	100	75	100	65	100	45
21	100	100	100	10	100	0	100	75	100	5	100	0	100	0	100	0
24	100	90	100	10	100	0	100	45	100	5	100	0	100	0	100	0
72	100	30	75	0	95	0	100	15	95	0	85	0	95	0	100	0
96	100	30	75	0	95	0	100	5	95	0	85	0	95	0	100	0
