# Supplementary material for: Distinct Bomanins at the Drosophila 55C locus function in resistance and resilience to infections
Source: EMBO Rep. 2026 Jan 9;27(3):629–53. doi: 10.1038/s44319-025-00559-6 (PMC12894722; doi:10.1038/s44319-025-00559-6)
Supplement: Supplementary file 4 — Source data Fig. 2 [file 44319_2025_559_MOESM4_ESM.zip › Source data/figure 2/Figure 2A/phenotype test of DIM TO flies in MyD88 background/20190422 Ecc15 2OD stock4-to1.xlsx]

## Sheet: Sheet1
Days	A5001 PBS	A5001 Ecc15	Key PBS	Key Ecc15	stock4-to1 PBS	stock4-to1 Ecc15
1	1
3	1
3	1
4	1
4	1
4	1
5	1
5	1
5	1
5	1
5	1
6	0
6	0
6	0
6	0
6	0
6	0
6	0
1		1
1		1
1		1
1		1
1		1
1		1
1		1
1		1
1		1
2		1
2		1
4		1
4		1
5		1
5		1
6		0
6		0
6		0
6		0
6		0
6		0
6		0
6		0
6		0
1			1
1			1
1			1
1			1
1			1
2			1
4			1
4			1
4			1
5			1
5			1
5			1
6			1
6			0
6			0
6			0
6			0
6			0
6			0
6			0
6			0
6			0
6			0
6			0
6			0
1				1
1				1
1				1
1				1
1				1
1				1
1				1
1				1
1				1
1				1
1				1
1				1
1				1
1				1
1				1
1				1
1				1
1				1
6				0
1					1
4					1
5					1
5					1
6					0
6					0
6					0
6					0
6					0
6					0
6					0
6					0
6					0
6					0
6					0
6					0
6					0
6					0
6					0
6					0
1						1
1						1
1						1
1						1
2						1
3						1
4						1
4						1
5						1
5						1
6						1
6						1
6						0
6						0
6						0
6						0
6						0
6						0
6						0
