# Supplementary material for: Distinct Bomanins at the Drosophila 55C locus function in resistance and resilience to infections
Source: EMBO Rep. 2026 Jan 9;27(3):629–53. doi: 10.1038/s44319-025-00559-6 (PMC12894722; doi:10.1038/s44319-025-00559-6)
Supplement: Supplementary file 4 — Source data Fig. 2 [file 44319_2025_559_MOESM4_ESM.zip › Source data/figure 2/Figure 2A/phenotype test of DIM TO flies in MyD88 background/A.f/20170918 A.f 5x10^7 1 4 7 12.xlsx]

## Sheet: Sheet1
	Note: volumn is different
Days	W PBS	W A.f	MyD88 PBS	MyD88 A.f	CG4250-deltaMyD88 PBS	CG4250-deltaMyD88 A.f	CG16836 IM28-deltaMyD88 PBS	CG16836 IM28-deltaMyD88 A.f	CG16844 IM3-deltaMyD88 PBS	CG16844 IM3-deltaMyD88 A.f	CG1385 Def-deltaMyD88 PBS	CG1385 Def-deltaMyD88 A.f
0	20	18	19	19	16	18	15	19	13	25	11	15
1	20	18	19	19	15	18	14	19	13	25	11	15
2	19	18	19	19	15	15	11	18	8	23	8	15
3	19	18	16	17	11	13	11	17	8	17	5	8
4	18	18	16	13	11	9	11	14	7	8	4	4
5	18	18	16	10	10	7	9	9	7	7	0	4
6	18	16	16	5	9	5	9	7	6	7		1
7	18	15	16	5	6	4	9	3	6	5		1
8	18	15	16	5	6	3	9	3	6	3		0
9	18	14	16	5	5	3	6	3	6	3
10	18	14	14	3	4	2	6	3	5	3
11	18	14	14	2	3	2	5	3	5	3
12	18	13	13	2	3	2	5	2	5	3
Days	W PBS	W A.f	MyD88 PBS	MyD88 A.f	CG4250-deltaMyD88 PBS	CG4250-deltaMyD88 A.f	CG16836 IM28-deltaMyD88 PBS	CG16836 IM28-deltaMyD88 A.f	CG16844 IM3-deltaMyD88 PBS	CG16844 IM3-deltaMyD88 A.f	CG1385 Def-deltaMyD88 PBS	CG1385 Def-deltaMyD88 A.f
0	100	100	100	100	100	100	100	100	100	100	100	100
1	100	100	100	100	93.75	100	93.3333	100	100	100	100	100
2	95	100	100	100	93.75	83.3333	73.3333	94.7368	61.5385	92	72.7273	100
3	95	100	84.2105	89.4737	68.75	72.2222	73.3333	89.4737	61.5385	68	45.4545	53.3333
4	90	100	84.2105	68.4211	68.75	50	73.3333	73.6842	53.8462	32	36.3636	26.6667
5	90	100	84.2105	52.6316	62.5	38.8889	60	47.3684	53.8462	28	0	26.6667
6	90	88.8889	84.2105	26.3158	56.25	27.7778	60	36.8421	46.1538	28		6.66667
7	90	83.3333	84.2105	26.3158	37.5	22.2222	60	15.7895	46.1538	20		6.66667
8	90	83.3333	84.2105	26.3158	37.5	16.6667	60	15.7895	46.1538	12		0
9	90	77.7778	84.2105	26.3158	31.25	16.6667	40	15.7895	46.1538	12
10	90	77.7778	73.6842	15.7895	25	11.1111	40	15.7895	38.4615	12
11	90	77.7778	73.6842	10.5263	18.75	11.1111	33.3333	15.7895	38.4615	12
12	90	72.2222	68.4211	10.5263	18.75	11.1111	33.3333	10.5263	38.4615	12
