# Supplementary material for: Distinct Bomanins at the Drosophila 55C locus function in resistance and resilience to infections
Source: EMBO Rep. 2026 Jan 9;27(3):629–53. doi: 10.1038/s44319-025-00559-6 (PMC12894722; doi:10.1038/s44319-025-00559-6)
Supplement: Supplementary file 4 — Source data Fig. 2 [file 44319_2025_559_MOESM4_ESM.zip › Source data/figure 2/Figure 2A/phenotype test of DIM TO flies in MyD88 background/A.f/20170927 A.f 1 10.xlsx]

## Sheet: Sheet1
Days	W PBS	W A.f	MyD88 PBS	MyD88 A.f	CG4250-deltaMyD88 PBS	CG4250-deltaMyD88 A.f	CG15066 IM23 PBS	CG15066 IM23 A.f
0	20	20	20	20	14	13	12	16
1	20	20	20	20	14	13	11	14
2	20	20	20	18	14	12	10	13
3	20	20	4	3	10	4	7	4
4	20	20	4	1	7	1	6	3
5	20	20	2	0	5	1	5	1
6	20	20	1		4	1	2	1
Days	W PBS	W A.f	MyD88 PBS	MyD88 A.f	CG4250-deltaMyD88 PBS	CG4250-deltaMyD88 A.f	CG15066 IM23 PBS	CG15066 IM23 A.f
0	100	100	100	100	100	100	100	100
1	100	100	100	100	100	100	91.6667	87.5
2	100	100	100	90	100	92.3077	83.3333	81.25
3	100	100	20	15	71.4286	30.7692	58.3333	25
4	100	100	20	5	50	7.69231	50	18.75
5	100	100	10	0	35.7143	7.69231	41.6667	6.25
6	100	100	5	0	28.5714	7.69231	16.6667	6.25
