# Supplementary material for: Distinct Bomanins at the Drosophila 55C locus function in resistance and resilience to infections
Source: EMBO Rep. 2026 Jan 9;27(3):629–53. doi: 10.1038/s44319-025-00559-6 (PMC12894722; doi:10.1038/s44319-025-00559-6)
Supplement: Supplementary file 4 — Source data Fig. 2 [file 44319_2025_559_MOESM4_ESM.zip › Source data/figure 2/Figure 2A/phenotype test of DIM TO flies in MyD88 background/A.f/20171201 cross3 5x10^7.xlsx]

## Sheet: Sheet1
Days	A5001 PBS	A5001 A.f	W PBS	W A.f	MyD88 PBS	MyD88 A.f	cross3 PBS	cross3 A.f
14	0
14	0
14	0											3 全部是cross3
14	0
14	0
14	0
14	0
14	0
14	0
14	0
14	0
14	0
14	0
14	0
14	0
14		0
14		0
14		0
14		0
14		0
14		0
14		0
14		0
14		0
14		0
14		0
14		0
14		0
14		0
14		0
14			0
14			0
14			0
14			0
14			0
14			0
14			0
14			0
14			0
14			0
14			0
14			0
14			0
14			0
14			0
2				1
3				1
4				1
4				1
5				1
5				1
9				1
14				1
14				1
14				0
14				0
4					1
9					1
14					1
14					1
14					0
14					0
14					0
14					0
14					0
14					0
14					0
14					0
14					0
14					0
14					0
2						1
3						1
3						1
4						1
4						1
4						1
4						1
4						1
4						1
5						1
5						1
5						1
5						1
5						1
5						1
5						1
6						1
6						1
9						1
9						1
11						1
4							1
12							1
14							0
14							0
14							0
14							0
14							0
14							0
14							0
14							0
14							0
14							0
14							0
14							0
14							0
2								1
3								1
3								1
4								1
5								1
6								1
7								1
7								1
7								1
8								1
8								1
12								1
13								1
