# Supplementary material for: Distinct Bomanins at the Drosophila 55C locus function in resistance and resilience to infections
Source: EMBO Rep. 2026 Jan 9;27(3):629–53. doi: 10.1038/s44319-025-00559-6 (PMC12894722; doi:10.1038/s44319-025-00559-6)
Supplement: Supplementary file 4 — Source data Fig. 2 [file 44319_2025_559_MOESM4_ESM.zip › Source data/figure 2/Figure 2A/phenotype test of DIM TO flies in MyD88 background/A.f/20171205 A.f 3x10^7 4 12.xlsx]

## Sheet: Sheet1
Days	W PBS	W A.f	A5001 PBS	A5001 A.f	MyD88 PBS	MyD88 A.f	4-deltaMyD88 PBS	4-deltaMyD88 A.f	12-deltaMyD88 PBS	12-deltaMyD88 A.f
7	0
7	0
7	0
7	0
7	0
7	0
7	0
7	0
7	0
7	0
7	0
7	0
7	0
7	0
7	0
1		1
7		1
7		0
7		0
7		0
7		0
7		0
7		0
7		0
7		0
7		0
7		0
7		0
7		0
7		0
7			0
7			0
7			0
7			0
7			0
7			0
7			0
7			0
7			0
7			0
7			0
7			0
7			0
7			0
7			0
1				1
3				1
3				1
7				1
7				0
7				0
7				0
7				0
7				0
7				0
7				0
7				0
7				0
7				0
7				0
1					1
1					1
7					0
7					0
7					0
7					0
7					0
7					0
7					0
7					0
7					0
7					0
7					0
7					0
7					0
2						1
2						1
2						1
3						1
4						1
4						1
4						1
4						1
4						1
4						1
5						1
5						1
5						1
1							1
3							1
4							1
4							1
7							0
7							0
7							0
7							0
7							0
7							0
7							0
7							0
7							0
7							0
7							0
4								1
6								1
6								1
6								1
6								1
6								1
6								1
1									1
3									1
4									1
4									1
6									1
6									1
7									0
7									0
7									0
7									0
7									0
7									0
7									0
7									0
7									0
2										1
2										1
3										1
3										1
3										1
4										1
4										1
4										1
4										1
4										1
4										1
4										1
4										1
4										1
4										1
7										1
7										1
7										1
