# Supplementary material for: Distinct Bomanins at the Drosophila 55C locus function in resistance and resilience to infections
Source: EMBO Rep. 2026 Jan 9;27(3):629–53. doi: 10.1038/s44319-025-00559-6 (PMC12894722; doi:10.1038/s44319-025-00559-6)
Supplement: Supplementary file 4 — Source data Fig. 2 [file 44319_2025_559_MOESM4_ESM.zip › Source data/figure 2/Figure 2A/phenotype test of DIM TO flies in MyD88 background/A.f/20171212 A.f 3X10^7 4.6nl cross2 cross3 cross6 cros13.xlsx]

## Sheet: Sheet1
Days	A5001 PBS	A5001 A.f	MyD88 PBS	MyD88 A.f	cross2 PBS	cross2 A.f	cross3 PBS	cross3 A.f	cross6 PBS	cross6 A.f	cross13 PBS	cross13 A.f
1	1
1	1
5	1
5	1
6	1
7	1
8	1
11	0
11	0
11	0
11	0
11	0
11	0
11	0
11	0
11	0
11	0
11	0
11	0
11	0
11	0
1		1
9		1
11		1
11		0
11		0
11		0
11		0
11		0
11		0
11		0
11		0
11		0
11		0
11		0
11		0
11		0
11		0
2			1
3			1
5			1
11			1
11			0
11			0
11			0
11			0
11			0
11			0
11			0
11			0
11			0
11			0
11			0
11			0
11			0
3				1
4				1
4				1
4				1
6				1
7				1
7				1
7				1
8				1
11				1
1					1
2					1
4					1
4					1
4					1
4					1
11					0
11					0
11					0
11					0
11					0
11					0
11					0
11					0
2						1
3						1
3						1
3						1
3						1
3						1
3						1
3						1
3						1
3						1
3						1
3						1
3						1
3						1
3						1
3						1
3						1
3						1
4						1
5						1
2							1
2							1
2							1
2							1
3							1
3							1
3							1
11							1
11							1
11							1
11							0
11							0
11							0
11							0
11							0
11							0
11							0
2								1
3								1
3								1
3								1
3								1
3								1
4								1
5								1
6								1
6								1
6								1
8								1
9								1
2									1
2									1
2									1
3									1
3									1
6									1
6									1
11									0
11									0
11									0
11									0
11									0
11									0
11									0
11									0
3										1
3										1
3										1
3										1
4										1
4										1
4										1
4										1
6										1
6										1
6										1
7										1
7										1
11										0
11											0
11											0
11											0
11											0
11											0
11											0
11											0
11											0
11											0
11											0
11											0
11											0
11											0
11											0
11											0
3												1
3												1
3												1
3												1
3												1
3												1
4												1
4												1
4												1
4												1
4												1
5												1
6												1
6												1
6												1
8												1
10												1
