# Supplementary material for: Distinct Bomanins at the Drosophila 55C locus function in resistance and resilience to infections
Source: EMBO Rep. 2026 Jan 9;27(3):629–53. doi: 10.1038/s44319-025-00559-6 (PMC12894722; doi:10.1038/s44319-025-00559-6)
Supplement: Supplementary file 4 — Source data Fig. 2 [file 44319_2025_559_MOESM4_ESM.zip › Source data/figure 2/Figure 2A/phenotype test of DIM TO flies in MyD88 background/A.f/20171212 A.f 3X10^7 4.6nl cross2 cross3 cross6.xlsx]

## Sheet: Sheet1
Days	A5001 PBS	A5001 A.f	MyD88 PBS	MyD88 A.f	cross2 PBS	cross2 A.f	cross3 PBS	cross3 A.f	cross6 PBS	cross6 A.f
