# Supplementary material for: Distinct Bomanins at the Drosophila 55C locus function in resistance and resilience to infections
Source: EMBO Rep. 2026 Jan 9;27(3):629–53. doi: 10.1038/s44319-025-00559-6 (PMC12894722; doi:10.1038/s44319-025-00559-6)
Supplement: Supplementary file 4 — Source data Fig. 2 [file 44319_2025_559_MOESM4_ESM.zip › Source data/figure 2/Figure 2A/phenotype test of DIM TO flies in MyD88 background/A.f/A.f 20180412 3x10^7 4.6nl stock4-2 8 10-cs 11.xlsx]

## Sheet: Sheet1
Days post infection	W PBS	W A.f 1	W A.f 2	W A.f 3	MyD88 PBS	MyD88 A.f 1	MyD88 A.f 2	MyD88 A.f 3	TO2-MyD88 PBS	TO2-MyD88 A.f 1	TO2-MyD88 A.f 2	TO2-MyD88 A.f 3	TO8-MyD88 PBS	TO8-MyD88 A.f 1	TO8-MyD88 A.f 2	TO8-MyD88 A.f 3	TO10-CS-MyD88 PBS	TO10-CS-MyD88 A.f 1	TO10-CS-MyD88 A.f 2	TO10-CS-MyD88 A.f 3	TO11-MyD88 PBS	TO11-MyD88 A.f 1	TO11-MyD88 A.f 2	TO11-MyD88 A.f 3
11	0
11	0
11	0
11	0
11	0
11	0
11	0
11	0
11	0
11	0
11	0
11	0
11	0
11	0
11	0
11	0
11	0
11	0
11	0
11	0
1		1
2		1
9		1
11		1
11		0
11		0
11		0
11		0
11		0
11		0
11		0
11		0
11		0
11		0
11		0
11		0
11		0
11		0
11		0
11		0
2			1
4			1
7			1
9			1
11			0
11			0
11			0
11			0
11			0
11			0
11			0
11			0
11			0
11			0
11			0
11			0
11			0
11			0
11			0
11			0
11			0
9				1
11				1
11				0
11				0
11				0
11				0
11				0
11				0
11				0
11				0
11				0
11				0
11				0
11				0
11				0
11				0
11				0
11				0
11				0
3					1
4					1
5					1
6					1
8					1
11					1
11					1
11					0
11					0
11					0
11					0
11					0
11					0
11					0
11					0
11					0
11					0
11					0
11					0
11					0
2						1
2						1
2						1
2						1
2						1
2						1
2						1
2						1
2						1
2						1
2						1
2						1
2						1
2						1
2						1
2						1
3						1
2							1
2							1
2							1
2							1
2							1
2							1
2							1
2							1
2							1
2							1
3							1
3							1
3							1
3							1
3							1
3							1
4							1
4							1
11							0
11							0
1								1
2								1
2								1
2								1
2								1
2								1
2								1
2								1
2								1
2								1
2								1
2								1
2								1
2								1
2								1
2								1
2								1
2								1
2								1
3								1
1									1
1									1
2									1
2									1
2									1
4									1
5									1
8									1
11									1
11									1
11									0
11									0
11									0
11									0
11									0
11									0
1										1
1										1
1										1
1										1
2										1
2										1
2										1
2										1
2										1
2										1
2										1
2										1
2										1
2										1
2										1
2										1
2										1
2										1
2										1
2										1
3										1
2											1
2											1
2											1
2											1
2											1
2											1
2											1
2											1
2											1
2											1
2											1
2											1
2											1
2											1
3											1
4											1
4											1
4											1
4											1
11											0
1												1
1												1
2												1
2												1
2												1
2												1
2												1
2												1
2												1
2												1
2												1
2												1
2												1
3												1
3												1
1													1
1													1
2													1
3													1
3													1
8													1
11													0
11													0
11													0
11													0
11													0
11													0
11													0
11													0
11													0
11													0
11													0
2														1
2														1
2														1
2														1
2														1
2														1
2														1
2														1
2														1
2														1
2														1
2														1
2														1
2														1
2														1
2														1
2														1
2														1
2														1
3														1
2															1
2															1
2															1
2															1
2															1
2															1
2															1
2															1
2															1
2															1
2															1
2															1
2															1
2															1
3															1
3															1
3															1
2																1
2																1
2																1
2																1
2																1
2																1
2																1
2																1
2																1
2																1
2																1
2																1
2																1
2																1
2																1
2																1
2																1
7																1
2																	1
2																	1
2																	1
3																	1
3																	1
4																	1
4																	1
4																	1
4																	1
4																	1
4																	1
5																	1
6																	1
6																	1
6																	1
7																	1
7																	1
8																	1
8																	1
1																		1
1																		1
1																		1
1																		1
2																		1
2																		1
2																		1
2																		1
2																		1
2																		1
2																		1
2																		1
2																		1
2																		1
3																		1
3																		1
5																		1
6																		1
6																		1
6																		1
2																			1
2																			1
2																			1
2																			1
2																			1
2																			1
3																			1
3																			1
3																			1
4																			1
4																			1
4																			1
4																			1
5																			1
5																			1
5																			1
6																			1
7																			1
7																			1
1																				1
1																				1
2																				1
2																				1
2																				1
2																				1
2																				1
2																				1
2																				1
2																				1
2																				1
2																				1
2																				1
2																				1
2																				1
2																				1
3																				1
1																					1
2																					1
2																					1
2																					1
2																					1
2																					1
4																					1
4																					1
4																					1
5																					1
11																					0
11																					0
11																					0
11																					0
11																					0
11																					0
11																					0
11																					0
11																					0
11																					0
11																					0
2																						1
2																						1
2																						1
2																						1
2																						1
2																						1
2																						1
2																						1
2																						1
2																						1
2																						1
3																						1
3																						1
3																						1
3																						1
3																						1
3																						1
11																						0
11																						0
2																							1
2																							1
2																							1
2																							1
2																							1
2																							1
2																							1
2																							1
2																							1
2																							1
2																							1
2																							1
2																							1
2																							1
2																							1
2																							1
2																							1
2																							1
3																							1
3																							1
2																								1
2																								1
2																								1
2																								1
2																								1
2																								1
2																								1
2																								1
2																								1
2																								1
2																								1
2																								1
2																								1
2																								1
2																								1
2																								1
2																								1
3																								1
