# Supplementary material for: Distinct Bomanins at the Drosophila 55C locus function in resistance and resilience to infections
Source: EMBO Rep. 2026 Jan 9;27(3):629–53. doi: 10.1038/s44319-025-00559-6 (PMC12894722; doi:10.1038/s44319-025-00559-6)
Supplement: Supplementary file 4 — Source data Fig. 2 [file 44319_2025_559_MOESM4_ESM.zip › Source data/figure 2/Figure 2A/phenotype test of DIM TO flies in MyD88 background/A.f/CG18106 IM2 9/20171117 CG18106.xlsx]

## Sheet: Sheet1
Days	A5001 PBS	A5001 A.f	MyD88 PBS	MyD88 A.f	CG18106-deltaMyD88 PBS	CG18106-deltaMyD88 A.f
0	0
1	1
2	0
3	0
4	0
5	0
6	0
7	0
8	0
9	0
9	0
9	0
9	0
9	0
9	0
9	0
9	0
9	0
9	0
9	0
9	0
9	0
9	0
9	0
0		0
1		0
2		0
3		0
4		0
5		0
6		0
7		1
8		0
9		0
9		0
9		0
9		0
9		0
9		0
9		0
9		0
9		0
9		0
9		0
9		0
9		0
9		0
9		0
0			0
1			0
2			0
3			0
4			0
5			1
5			1
5			1
6			1
7			0
8			0
9			0
9			0
9			0
9			0
9			0
9			0
9			0
9			0
9			0
9			0
9			0
9			0
0				0
1				1
1				1
2				1
2				1
2				1
2				1
3				1
3				1
3				1
3				1
4				1
4				1
4				1
4				1
4				1
0					0
1					1
2					1
2					1
3					0
4					0
5					0
6					0
7					1
8					0
9					1
9					0
9					0
9					0
9					0
0						0
1						0
2						1
2						1
2						1
2						1
2						1
3						1
3						1
3						1
3						1
4						0
5						1
5						1
5						1
6						0
7						1
