# Supplementary material for: Distinct Bomanins at the Drosophila 55C locus function in resistance and resilience to infections
Source: EMBO Rep. 2026 Jan 9;27(3):629–53. doi: 10.1038/s44319-025-00559-6 (PMC12894722; doi:10.1038/s44319-025-00559-6)
Supplement: Supplementary file 4 — Source data Fig. 2 [file 44319_2025_559_MOESM4_ESM.zip › Source data/figure 2/Figure 2A/phenotype test of DIM TO flies in MyD88 background/A.f/CG43202 5/20180914 A.f 5x10^7 4.6nl To5^4-1.xlsx]

## Sheet: Sheet1
days post infection	Myd88 PBS	MyD88 A.f 1	MyD88 A.f 2	yw^4 PBS	yw^4 A.f 1	yw^4 A.f 2	yw^4 A.f 3	W PBS	W A.f 1	W A.f 2	To5^4-1 PBS	To5^4-1 A.f 1	To5^4-1 A.f 2	To5^4-1 A.f 3
1	1
1	1
1	1
1	1
1	1
1	1
1	1
1	1
1	1
2	1
2	1
2	1
2	1
2	1
3	1
3	1
3	1
3	1
4	1
4	1
1		1
1		1
1		1
1		1
1		1
1		1
1		1
2		1
2		1
2		1
2		1
2		1
2		1
2		1
2		1
2		1
2		1
2		1
2		1
1			1
1			1
1			1
1			1
1			1
2			1
2			1
2			1
2			1
2			1
2			1
2			1
2			1
2			1
2			1
2			1
2			1
2			1
2			1
2			1
1				1
1				1
1				1
1				1
1				1
1				1
1				1
1				1
2				1
2				1
2				1
2				1
2				1
2				1
3				1
3				1
5				1
7				0
7				0
7				0
1					1
1					1
1					1
1					1
1					1
2					1
2					1
2					1
2					1
2					1
2					1
2					1
2					1
2					1
2					1
2					1
2					1
2					1
2					1
3					1
1						1
2						1
2						1
2						1
2						1
2						1
2						1
2						1
2						1
2						1
2						1
2						1
2						1
2						1
2						1
2						1
2						1
2						1
2						1
2						1
2							1
2							1
2							1
2							1
2							1
2							1
2							1
2							1
2							1
2							1
2							1
2							1
2							1
1								1
1								1
2								1
2								1
2								1
3								1
3								1
3								1
4								1
4								1
4								1
7								1
7								1
7								0
7								0
7								0
7								0
7								0
7								0
1									1
1									1
2									1
3									1
3									1
4									1
4									1
4									1
6									1
6									1
7									1
7									0
7									0
7									0
7									0
7									0
7									0
7									0
2										1
3										1
4										1
4										1
6										1
6										1
6										1
6										1
7										1
7										0
7										0
7										0
7										0
7										0
7										0
7										0
7										0
7										0
1											1
1											1
1											1
2											1
2											1
2											1
2											1
2											1
2											1
2											1
2											1
2											1
2											1
2											1
3											1
4											1
5											1
7											1
7											0
2												1
2												1
2												1
2												1
2												1
2												1
2												1
2												1
2												1
2												1
2												1
2												1
2												1
3												1
1													1
1													1
1													1
1													1
1													1
1													1
2													1
2													1
2													1
2													1
2													1
2													1
2													1
2													1
2													1
2													1
2													1
2													1
2													1
2													1
1														1
1														1
1														1
1														1
1														1
2														1
2														1
2														1
2														1
2														1
2														1
2														1
2														1
2														1
2														1
2														1
2														1
3														1
3														1
3														1
