# Supplementary material for: Distinct Bomanins at the Drosophila 55C locus function in resistance and resilience to infections
Source: EMBO Rep. 2026 Jan 9;27(3):629–53. doi: 10.1038/s44319-025-00559-6 (PMC12894722; doi:10.1038/s44319-025-00559-6)
Supplement: Supplementary file 4 — Source data Fig. 2 [file 44319_2025_559_MOESM4_ESM.zip › Source data/figure 2/Figure 2A/phenotype test of DIM TO flies in MyD88 background/C.albicans/20170712 C.a cross2 3 cross6 13.xlsx]

## Sheet: Sheet1
Days	A5001 PBS	A5001 C.a	W PBS	W C.a	MyD88 PBS	MyD88 C.a	cross2 CG15068 PBS	cross2 CG15068 C.a	cross3 CG18107 PBS	cross3 CG18107 C.a	cross6 CG15065 PBS	cross6 CG15065 C.a	cross13 Drs PBS	cross13 Drs C.a
1	1
2	1
5	0
5	0
5	0
5	0
5	0
5	0
5	0
5	0
5	0
5	0
5	0
5	0
5	0
5		0
5		0
5		0
5		0
5		0
5		0
5		0
5		0
5		0
5		0
5		0
5		0
5		0
5		0
5		0
5			0
5			0
5			0
5			0
5			0
5			0
5			0
5			0
5			0
5			0
5			0
5			0
5			0
5			0
5			0
2				1
2				1
3				1
3				1
4				1
5				0
5				0
5				0
5				0
5				0
5				0
5				0
5				0
5				0
5				0
4					1
5					0
5					0
5					0
5					0
5					0
5					0
5					0
5					0
5					0
5					0
5					0
5					0
5					0
5					0
1						1
1						1
1						1
1						1
2						1
2						1
2						1
2						1
2						1
2						1
2						1
2						1
2						1
2						1
3						1
3						1
3						1
4						1
5							0
5							0
5							0
5							0
5							0
5							0
5							0
5							0
5							0
5							0
5							0
5							0
5							0
5							0
5							0
1								1
1								1
1								1
1								1
1								1
1								1
1								1
1								1
2								1
2								1
2								1
2								1
2								1
2								1
2								1
5									0
5									0
5									0
5									0
5									0
5									0
5									0
5									0
5									0
5									0
5									0
5									0
5									0
5									0
5									0
1										1
1										1
1										1
1										1
1										1
1										1
2										1
2										1
2										1
2										1
2										1
2										1
2										1
2										1
3										1
5											0
5											0
5											0
5											0
5											0
5											0
5											0
5											0
5											0
5											0
5											0
5											0
5											0
5											0
5											0
1												1
1												1
1												1
2												1
2												1
2												1
2												1
2												1
2												1
3												1
5												0
5													0
5													0
5													0
5													0
5													0
5													0
5													0
5													0
5													0
5													0
5													0
5													0
5													0
5													0
5													0
1														1
1														1
1														1
1														1
1														1
1														1
1														1
1														1
2														1
2														1
2														1
2														1
2														1
2														1
