# Supplementary material for: Distinct Bomanins at the Drosophila 55C locus function in resistance and resilience to infections
Source: EMBO Rep. 2026 Jan 9;27(3):629–53. doi: 10.1038/s44319-025-00559-6 (PMC12894722; doi:10.1038/s44319-025-00559-6)
Supplement: Supplementary file 4 — Source data Fig. 2 [file 44319_2025_559_MOESM4_ESM.zip › Source data/figure 2/Figure 2A/phenotype test of DIM TO flies in MyD88 background/C.albicans/20170923 1 4 8 10 12.xlsx]

## Sheet: Sheet1
Days after infection	A5001 PBS	A5001 C.albicans	W PBS	W C.albicans	MyD88 PBS	MyD88 C.albicans	CG4250-deltaMyD88 PBS	CG4250-deltaMyD88 C.albicans	CG16836 IM28-deltaMyD88 PBS	CG16836 IM28-deltaMyD88 C.albicans	CG15067-deltaMyD88 PBS	CG15067-deltaMyD88 C.albicans	CG15066-deltaMyD88 PBS	CG15066-deltaMyD88 C.albicans	CG1385 Def-deltaMyD88 PBS	CG1385 Def-deltaMyD88 C.albicans
0	20	19	20	20	21	20	19	17	14	12	11	20	20	18	17	20
0.5	20	19	20	19	21	16	19	10	14	12	10	13	19	9	16	13
1	20	19	20	19	21	10	19	7	14	7	10	9	19	6	14	6
1.25	20	19	20	19	21	8	19	5	13	7	10	5	19	5	14	4
2	20	17	20	17	18	4	18	2	13	3	10	3	15	1	11	2
3	20	16	18	17	18	3	16	2	13	3	10	2	14	0	9	2
4	20	15	18	15	16	2	16	0	11	3	10	2	12		8	2
5	20	13	18	15	12	1	11		10	2	6	0	11		7	0
6	20	13	18	15	12	1	11		10	2	6		11		7
7	20	13	18	15	12	1	9		10	2	5		11		7
8	20	13	18	14	11	1	9		9	0	5		10		7
9	20	13	18	14	11	1	7		8		4		10		6
10	20	13	18	13	11	1	6		7		4		10		3
Days after infection	A5001 PBS	A5001 C.albicans	W PBS	W C.albicans	MyD88 PBS	MyD88 C.albicans	CG4250-deltaMyD88 PBS	CG4250-deltaMyD88 C.albicans	CG16836 IM28-deltaMyD88 PBS	CG16836 IM28-deltaMyD88 C.albicans	CG15067-deltaMyD88 PBS	CG15067-deltaMyD88 C.albicans	CG15066-deltaMyD88 PBS	CG15066-deltaMyD88 C.albicans	CG1385 Def-deltaMyD88 PBS	CG1385 Def-deltaMyD88 C.albicans
0	100	100	100	100	100	100	100	100	100	100	100	100	100	100	100	100
0.5	100	100	100	95	100	80	100	58.8235	100	100	90.9091	65	95	50	94.1176	65
1	100	100	100	95	100	50	100	41.1765	100	58.3333	90.9091	45	95	33.3333	82.3529	30
1.25	100	100	100	95	100	40	100	29.4118	92.8571	58.3333	90.9091	25	95	27.7778	82.3529	20
2	100	89.4737	100	85	85.7143	20	94.7368	11.7647	92.8571	25	90.9091	15	75	5.55556	64.7059	10
3	100	84.2105	90	85	85.7143	15	84.2105	11.7647	92.8571	25	90.9091	10	70	0	52.9412	10
4	100	78.9474	90	75	76.1905	10	84.2105	0	78.5714	25	90.9091	10	60	0	47.0588	10
5	100	68.4211	90	75	57.1429	5	57.8947	0	71.4286	16.6667	54.5455	0	55	0	41.1765	0
6	100	68.4211	90	75	57.1429	5	57.8947		71.4286	16.6667	54.5455		55	0	41.1765
7	100	68.4211	90	75	57.1429	5	47.3684		71.4286	16.6667	45.4545		55	0	41.1765
8	100	68.4211	90	70	52.381	5	47.3684		64.2857	0	45.4545		50	0	41.1765
9	100	68.4211	90	70	52.381	5	36.8421		57.1429	0	36.3636		50	0	35.2941
10	100	68.4211	90	65	52.381	5	31.5789		50	0	36.3636		50	0	17.6471
