# Supplementary material for: Distinct Bomanins at the Drosophila 55C locus function in resistance and resilience to infections
Source: EMBO Rep. 2026 Jan 9;27(3):629–53. doi: 10.1038/s44319-025-00559-6 (PMC12894722; doi:10.1038/s44319-025-00559-6)
Supplement: Supplementary file 4 — Source data Fig. 2 [file 44319_2025_559_MOESM4_ESM.zip › Source data/figure 2/Figure 2A/phenotype test of DIM TO flies in MyD88 background/C.albicans/20171208 C.a cross2 cross6.xlsx]

## Sheet: Sheet1
Days	A5001 PBS	A5001 C.a	MyD88 PBS	MyD88 C.a	cross2 PBS	cross2 C.a	cross6 PBS	cross6 C.a
7	1
8	0
8	0
8	0
8	0
8	0
8	0
8	0
8	0
8	0
8	0
8	0
8	0
8	0
8	0
8	0
8	0
8	0
8	0
8	0
				A5001 almost die out can not be recorded
