# Supplementary material for: Distinct Bomanins at the Drosophila 55C locus function in resistance and resilience to infections
Source: EMBO Rep. 2026 Jan 9;27(3):629–53. doi: 10.1038/s44319-025-00559-6 (PMC12894722; doi:10.1038/s44319-025-00559-6)
Supplement: Supplementary file 4 — Source data Fig. 2 [file 44319_2025_559_MOESM4_ESM.zip › Source data/figure 2/Figure 2A/phenotype test of DIM TO flies in MyD88 background/C.albicans/20171212 C.a 9 10-CS.xlsx]

## Sheet: Sheet1
Days	A5001 PBS	A5001 C.a	MyD88 PBS	MyD88 C.a	9-deltaMyD88 PBS	9-deltaMyD88 C.a	10-CS-deltaMyD88 PBS	10-CS-deltaMyD88 C.a
1	1
3	0
3	0
3	0
3	0
3	0
3	0
3	0
3	0
3	0
3	0
3	0
3	0
3	0
3	0
1		1
2		1
2		1
2		1
3		1
3		0
3		0
3		0
3		0
3		0
3		0
3		0
3		0
3		0
3		0
3		0
3			0
3			0
3			0
3			0
3			0
3			0
3			0
3			0
3			0
3			0
3			0
3			0
3			0
3			0
3			0
1				1
1				1
1				1
1				1
1				1
1				1
1				1
1				1
1				1
1				1
1				1
2				1
2				1
2				1
2				1
2				1
2				1
1					1
1					1
2					1
2					1
3					0
3					0
3					0
3					0
3					0
3					0
3					0
3					0
1						1
1						1
1						1
1						1
1						1
1						1
1						1
1						1
1						1
2						1
2						1
2						1
2							1
3							0
3							0
3							0
3							0
3							0
3							0
3							0
3							0
3							0
3							0
1								1
1								1
1								1
1								1
1								1
1								1
1								1
2								1
2								1
2								1
2								1
2								1
2								1
2								1
2								1
