# Supplementary material for: Distinct Bomanins at the Drosophila 55C locus function in resistance and resilience to infections
Source: EMBO Rep. 2026 Jan 9;27(3):629–53. doi: 10.1038/s44319-025-00559-6 (PMC12894722; doi:10.1038/s44319-025-00559-6)
Supplement: Supplementary file 4 — Source data Fig. 2 [file 44319_2025_559_MOESM4_ESM.zip › Source data/figure 2/Figure 2A/phenotype test of DIM TO flies in MyD88 background/C.albicans/20171218 C.a 2 5 9 10 10-CS.xlsx]

## Sheet: Sheet1
Days	W PBS	W C.a	A5001 PBS	A5001 C.a	MyD88 PBS	MyD88 C.a	2^4 CG15068-deltaMyD88 PBS	2^4 CG15068-deltaMyD88 C.a	5-deltaMyD88 PBS	5-deltaMyD88 C.a	9-deltaMyD88 PBS	9-deltaMyD88 C.a	10-deltaMyD88 PBS	10-deltaMyD88 C.a	10-CS-deltaMyD88 PBS	10-CS-deltaMyD88 C.a
1	0
2	0
3	0
4	0
5	0
6	0
7	0
8	0
9	0
10	0
11	0
11	0
11	0
11	0
11	0
1		1
2		1
2		1
2		1
2		1
2		1
2		1
2		1
4		1
5		1
6		1
7		1
11		1
11		0
11		0
11		0
11		0
11		0
11		0
1			0
2			0
3			0
4			1
5			0
6			0
7			0
8			0
9			0
10			0
11			0
11			0
11			0
11			0
1				1
2				1
2				1
2				1
2				1
3				1
4				1
7				1
7				1
8				1
10				1
11				0
11				0
11				0
11				0
11				0
1					0
2					0
3					0
4					0
5					0
6					0
7					0
8					0
9					0
10					0
11					0
11					0
11					0
11					0
11					0
1						1
1						1
1						1
1						1
1						1
1						1
1						1
1						1
1						1
1						1
1						1
1						1
2						1
2						1
2						1
2						1
2						1
2						1
2						1
5						1
3							1
4							1
5							1
7							1
11							0
11							0
11							0
11							0
11							0
11							0
11							0
11							0
11							0
11							0
11							0
1								1
1								1
1								1
1								1
1								1
1								1
1								1
1								1
1								1
2								1
2								1
2								1
2								1
6									1
10									1
11									0
11									0
11									0
11									0
11									0
11									0
11									0
11									0
11									0
11									0
11									0
11									0
11									0
1										1
1										1
1										1
1										1
1										1
1										1
1										1
1										1
1										1
2										1
2										1
3										1
4										1
9										1
11										1
1											1
4											1
5											1
5											1
5											1
11											0
11											0
11											0
11											0
11											0
11											0
11											0
11											0
11											0
11											0
1												1
1												1
1												1
1												1
1												1
1												1
1												1
1												1
1												1
1												1
1												1
2												1
2												1
2												1
3												1
2													1
3													1
6													1
11													0
11													0
11													0
11													0
11													0
11													0
11													0
11													0
11													0
11													0
11													0
11													0
1														1
1														1
1														1
1														1
1														1
1														1
1														1
1														1
1														1
1														1
2														1
2														1
2														1
2														1
2														1
2														1
4															1
5															1
5															1
6															1
6															1
11															0
11															0
11															0
11															0
11															0
11															0
11															0
11															0
11															0
11															0
1																1
1																1
2																1
2																1
2																1
2																1
2																1
3																1
4																1
4																1
5																1
7																1
