# Supplementary material for: Distinct Bomanins at the Drosophila 55C locus function in resistance and resilience to infections
Source: EMBO Rep. 2026 Jan 9;27(3):629–53. doi: 10.1038/s44319-025-00559-6 (PMC12894722; doi:10.1038/s44319-025-00559-6)
Supplement: Supplementary file 4 — Source data Fig. 2 [file 44319_2025_559_MOESM4_ESM.zip › Source data/figure 2/Figure 2A/phenotype test of DIM TO flies in MyD88 background/C.albicans/20171219 C.a cross2 cross6 5 9 10-cs.xlsx]

## Sheet: Sheet1
Days	W PBS	W C.a	A5001 PBS	A5001 C.a	MyD88 PBS	MyD88 C.a	cross2 CG15068-deltaMyD88 PBS	cross2 CG15068-deltaMyD88 C.a	5-deltaMyD88 PBS	5-deltaMyD88 C.a	cross6-deltaMyD88 PBS	cross6-deltaMyD88 C.a	9-deltaMyD88 PBS	9-deltaMyD88 C.a	10-CS-deltaMyD88 PBS	10-CS-deltaMyD88 C.a
9	1
10	0
10	0
10	0
10	0
10	0
10	0
10	0
10	0
10	0
10	0
10	0
10	0
10	0
10	0
1		1
1		1
1		1
1		1
9		1
9		1
10		0
10		0
10		0
10		0
10		0
10		0
10		0
10		0
10		0
2			1
10			0
10			0
10			0
10			0
10			0
10			0
10			0
10			0
10			0
10			0
10			0
10			0
10			0
10			0
1				1
1				1
1				1
2				1
2				1
5				1
5				1
6				1
10				0
10				0
10				0
10				0
10				0
10				0
10				0
10				0
10				0
10				0
10				0
10				0
10				0
10				0
2					1
9					1
10					0
10					0
10					0
10					0
10					0
10					0
10					0
10					0
10					0
10					0
10					0
10					0
10					0
1						1
1						1
1						1
1						1
1						1
1						1
1						1
1						1
1						1
1						1
1						1
1						1
1						1
1						1
2						1
2						1
2						1
2						1
3						1
10						0
7							1
10							1
10							0
10							0
10							0
10							0
10							0
10							0
10							0
10							0
10							0
10							0
10							0
10							0
10							0
1								1
1								1
1								1
1								1
1								1
1								1
1								1
1								1
2								1
2								1
2								1
2								1
2								1
9								1
5									1
6									1
7									1
8									1
9									1
10									1
10									0
10									0
10									0
10									0
10									0
10									0
10									0
10									0
10									0
1										1
1										1
1										1
2										1
2										1
2										1
10										0
10										0
10										0
9											1
9											1
10											0
10											0
10											0
10											0
10											0
10											0
10											0
10											0
10											0
10											0
10											0
10											0
10											0
1												1
1												1
1												1
1												1
2												1
2												1
2												1
2												1
2												1
2												1
2												1
2												1
3												1
3												1
4												1
1													1
2													1
3													1
10													0
10													0
10													0
10													0
10													0
10													0
10													0
10													0
10													0
10													0
10													0
10													0
1														1
1														1
1														1
1														1
1														1
1														1
1														1
1														1
1														1
2														1
2														1
2														1
2														1
5														1
1															1
3															1
5															1
7															1
10															0
10															0
10															0
10															0
10															0
10															0
10															0
10															0
1																1
1																1
1																1
1																1
1																1
2																1
2																1
2																1
2																1
2																1
2																1
4																1
5																1
9																1
