# Supplementary material for: Distinct Bomanins at the Drosophila 55C locus function in resistance and resilience to infections
Source: EMBO Rep. 2026 Jan 9;27(3):629–53. doi: 10.1038/s44319-025-00559-6 (PMC12894722; doi:10.1038/s44319-025-00559-6)
Supplement: Supplementary file 4 — Source data Fig. 2 [file 44319_2025_559_MOESM4_ESM.zip › Source data/figure 2/Figure 2A/phenotype test of DIM TO flies in MyD88 background/C.albicans/20180413 C.a 29degree stock4-to14.xlsx]

## Sheet: Sheet1
Days post infeciton	W PBS	W C.a 1	W C.a 2	W C.a 3	MyD88 PBS	MyD88 C.a	TO14-deltaMyD88 PBS	TO14-deltaMyD88 C.a 1	TO14-deltaMyD88 C.a 2	TO14-deltaMyD88 C.a 3
10	1
10	1
11	1
15	1
15	1
16	1
17	1
17	1
17	1
18	1
18	1
19	1
19	1
19	0
1		1
1		1
1		1
1		1
1		1
1		1
1		1
1		1
2		1
2		1
2		1
2		1
3		1
4		1
7		1
9		1
12		1
17		1
1			1
1			1
1			1
1			1
1			1
1			1
1			1
1			1
2			1
3			1
3			1
3			1
4			1
17			1
18			1
18			1
19			1
19			1
19			1
1				1
1				1
1				1
1				1
1				1
1				1
1				1
2				1
2				1
3				1
11				1
15				1
15				1
16				1
16				1
16				1
17				1
17				1
18				1
19				0
1					1
2					1
2					1
2					1
3					1
3					1
5					1
7					1
8					1
8					1
8					1
14					1
15					1
17					1
18					1
19					0
19					0
19					0
19					0
19					0
1						1
1						1
1						1
1						1
1						1
1						1
1						1
1						1
1						1
2						1
2						1
2						1
3						1
3						1
3						1
18						1
19						1
19						0
19						0
19						0
7							1
15							1
17							1
17							1
17							1
17							1
17							1
17							1
17							1
17							1
17							1
17							1
19							0
19							0
19							0
19							0
19							0
19							0
1								1
1								1
1								1
1								1
1								1
1								1
1								1
1								1
1								1
1								1
1								1
1								1
1								1
1								1
1								1
1								1
1								1
1								1
1								1
1								1
1									1
1									1
1									1
1									1
1									1
1									1
1									1
1									1
1									1
1									1
1									1
1									1
1									1
1									1
1									1
1									1
1									1
1									1
1									1
1									1
1										1
1										1
1										1
1										1
1										1
1										1
1										1
1										1
1										1
1										1
1										1
1										1
1										1
1										1
1										1
1										1
1										1
1										1
1										1
