# Supplementary material for: Distinct Bomanins at the Drosophila 55C locus function in resistance and resilience to infections
Source: EMBO Rep. 2026 Jan 9;27(3):629–53. doi: 10.1038/s44319-025-00559-6 (PMC12894722; doi:10.1038/s44319-025-00559-6)
Supplement: Supplementary file 4 — Source data Fig. 2 [file 44319_2025_559_MOESM4_ESM.zip › Source data/figure 2/Figure 2A/phenotype test of DIM TO flies in MyD88 background/C.albicans/CG18108 IM1 11/20180421 C.a 29degree stock4-to11.xlsx]

## Sheet: Sheet1
Days post infection	W PBS	W C.a 1	W C.a 2	W C.a 3	MyD88 PBS	MyD88 C.a 1	MyD88 C.a 2	TO11-deltaMyD88 PBS	TO11-deltaMyD88 C.a 1	TO11-deltaMyD88 C.a 2	TO11-deltaMyD88 C.a 3
1	1
2	1
4	1
10	1
11	0
11	0
11	0
11	0
11	0
11	0
11	0
11	0
11	0
11	0
11	0
11	0
11	0
11	0
11	0
11	0
1		1
1		1
1		1
1		1
1		1
1		1
1		1
2		1
2		1
2		1
2		1
2		1
3		1
5		1
6		1
11		0
11		0
11		0
11		0
11		0
1			1
1			1
1			1
1			1
1			1
1			1
1			1
2			1
2			1
2			1
3			1
3			1
4			1
11			0
11			0
11			0
11			0
1				1
1				1
1				1
1				1
1				1
1				1
1				1
1				1
1				1
1				1
2				1
2				1
2				1
2				1
3				1
4				1
11				0
11				0
11				0
1					1
1					1
1					1
1					1
3					1
3					1
7					1
11					0
11					0
11					0
11					0
11					0
11					0
1						1
1						1
1						1
1						1
1						1
1						1
1						1
1						1
1						1
1						1
1						1
1						1
1						1
1						1
1						1
1						1
8						1
1							1
1							1
1							1
1							1
1							1
1							1
1							1
1							1
1							1
1							1
1							1
1							1
1							1
1							1
1							1
11								0
11								0
11								0
11								0
11								0
11								0
11								0
11								0
11								0
11								0
11								0
1									1
1									1
1									1
1									1
1									1
1									1
1									1
1									1
1									1
1									1
1									1
1									1
1									1
1									1
1									1
1									1
1										1
1										1
1										1
1										1
1										1
1										1
1										1
1										1
1										1
1										1
1										1
1										1
1										1
1											1
1											1
1											1
1											1
1											1
1											1
1											1
1											1
1											1
1											1
1											1
1											1
1											1
1											1
1											1
1											1
1											1
1											1
1											1
