# Supplementary material for: Distinct Bomanins at the Drosophila 55C locus function in resistance and resilience to infections
Source: EMBO Rep. 2026 Jan 9;27(3):629–53. doi: 10.1038/s44319-025-00559-6 (PMC12894722; doi:10.1038/s44319-025-00559-6)
Supplement: Supplementary file 4 — Source data Fig. 2 [file 44319_2025_559_MOESM4_ESM.zip › Source data/figure 2/Figure 2A/phenotype test of DIM TO flies in MyD88 background/C.albicans/CG43202 5/20180828 C.a 4^4 yw^4 To5^4-1.xlsx]

## Sheet: Sheet1
days post infection	4^4 PBS	4^4 C.a 1	4^4 C.a 2	MyD88 PBS	MyD88 C.a	yw^4 C.a	A5001 PBS	A5001 C.a	To5^4-1 PBS	To5^4-1 C.a 1	To5^4-1 C.a 2	To5^4-1 C.a 3
1	1
2	1
8	0
8	0
8	0
8	0
8	0
8	0
8	0
8	0
8	0
8	0
8	0
8	0
8	0
8	0
8	0
8	0
8	0
8	0
1		1
1		1
1		1
1		1
1		1
1		1
1		1
1		1
1		1
1		1
1		1
1		1
1		1
1		1
1		1
1		1
1		1
1		1
1		1
1		1
1			1
1			1
1			1
1			1
1			1
1			1
1			1
1			1
1			1
1			1
1			1
1			1
1			1
1			1
1			1
1			1
1			1
1			1
1			1
2			1
1				1
1				1
1				1
1				1
1				1
1				1
1				1
1				1
1				1
1				1
1				1
1				1
1				1
1				1
1				1
1				1
1				1
1				1
1				1
8				1
1					1
1					1
1					1
2					1
7					1
8					0
8					0
8					0
8					0
8					0
8					0
8					0
8					0
8					0
8					0
8					0
8					0
8					0
8					0
8					0
1						1
1						1
1						1
1						1
1						1
1						1
1						1
1						1
1						1
1						1
1						1
1						1
1						1
1						1
1						1
1						1
1						1
1						1
1						1
1						1
1							1
1							1
2							1
2							1
4							1
5							1
7							1
8							1
8							0
8							0
8							0
8							0
8							0
8							0
8							0
8							0
8							0
8							0
8							0
8							0
8							0
1								1
1								1
1								1
1								1
1								1
1								1
1								1
1								1
1								1
1								1
3								1
3									1
3									1
3									1
3									1
3									1
3									1
4									1
4									1
5									1
5									1
6									1
6									1
6									1
7									1
7									1
7									1
8									0
8									0
8									0
8									0
1										1
1										1
1										1
1										1
1										1
1										1
1										1
1										1
1										1
1										1
1										1
1										1
1										1
1										1
1										1
1										1
1										1
1										1
1										1
1										1
1											1
1											1
1											1
1											1
1											1
1											1
1											1
1											1
1											1
1											1
1											1
1											1
1											1
1											1
1											1
1											1
1											1
1											1
1											1
1											1
1												1
1												1
1												1
1												1
1												1
1												1
1												1
1												1
1												1
1												1
1												1
1												1
1												1
1												1
1												1
1												1
1												1
1												1
1												1
1												1
