# Supplementary material for: Distinct Bomanins at the Drosophila 55C locus function in resistance and resilience to infections
Source: EMBO Rep. 2026 Jan 9;27(3):629–53. doi: 10.1038/s44319-025-00559-6 (PMC12894722; doi:10.1038/s44319-025-00559-6)
Supplement: Supplementary file 4 — Source data Fig. 2 [file 44319_2025_559_MOESM4_ESM.zip › Source data/figure 2/Figure 2A/phenotype test of DIM TO flies in MyD88 background/C.glabrata/20170825 TO1 TO2.xlsx]

## Sheet: Sheet1
Day	W PBS	W C.glabrata	MyD88 PBS	MyD88 C.glabrata	CG4250-DeltaMyD88 PBS	CG4250-DeltaMyD88 C.glabrata	CG15068-DeltaMyD88 PBS	CG15068-DeltaMyD88 C.glabrata
0	20	20	20	20	20	20	20	20
1	20	20	20	20	20	20	20	20
2	20	20	19	17	19	20	20	19
3	20	19	19	14	19	19	19	18
4	20	18	19	12	19	18	19	18
5	20	18	19	11	19	17	19	17
6	20	18	19	11	19	17	19	15
7	20	18	19	11	19	17	19	14
8	20	18	19	10	19	17	19	13
9	20	18	19	8	19	17	19	12
10	20	18	19	5	19	17	19	12
Day	W PBS	W C.glabrata	MyD88 PBS	MyD88 C.glabrata	CG4250-DeltaMyD88 PBS	CG4250-DeltaMyD88 C.glabrata	CG15068-DeltaMyD88 PBS	CG15068-DeltaMyD88 C.glabrata
0	100	100	100	100	100	100	100	100
1	100	100	100	100	100	100	100	100
2	100	100	95	85	95	100	100	95
3	100	95	95	70	95	95	95	90
4	100	90	95	60	95	90	95	90
5	100	90	95	55	95	85	95	85
6	100	90	95	55	95	85	95	75
7	100	90	95	55	95	85	95	70
8	100	90	95	50	95	85	95	65
9	100	90	95	40	95	85	95	60
10	100	90	95	25	95	85	95	60
