# Supplementary material for: Distinct Bomanins at the Drosophila 55C locus function in resistance and resilience to infections
Source: EMBO Rep. 2026 Jan 9;27(3):629–53. doi: 10.1038/s44319-025-00559-6 (PMC12894722; doi:10.1038/s44319-025-00559-6)
Supplement: Supplementary file 4 — Source data Fig. 2 [file 44319_2025_559_MOESM4_ESM.zip › Source data/figure 2/Figure 2A/phenotype test of DIM TO flies in MyD88 background/C.glabrata/20170923 1 10.xlsx]

## Sheet: Sheet1
Days after infection	A5001 PBS	A5001 C.glabrata	W PBS	W C.glabrata	MyD88 PBS	MyD88 C.glabrata	CG4250-deltaMyD88 PBS	CG4250-deltaMyD88 C.glabrata	CG15066-deltaMyD88 PBS	CG15066-deltaMyD88 C.glabrata
0	20	20	20	19	20	20	20	20	17	19
1	20	20	20	19	20	16	20	20	17	19
2	19	20	20	19	18	9	20	20	16	14
3	19	20	20	16	18	4	20	20	16	11
4	19	20	20	16	18	3	20	20	15	7
5	19	20	20	16	18	2	20	20	15	4
6	19	20	20	16	17	1	20	19	15	4
7	19	19	19	15	17	1	20	16	15	3
8	19	19	19	15	17	1	20	16	12	3
9	19	19	19	13	17	0	20	16	12	3
10	19	19	19	12	17		20	16	11	3
Days after infection	A5001 PBS	A5001 C.glabrata	W PBS	W C.glabrata	MyD88 PBS	MyD88 C.glabrata	CG4250-deltaMyD88 PBS	CG4250-deltaMyD88 C.glabrata	CG15066-deltaMyD88 PBS	CG15066-deltaMyD88 C.glabrata
0	100	100	100	100	100	100	100	100	100	100
1	100	100	100	100	100	80	100	100	100	100
2	95	100	100	100	90	45	100	100	94.1176	73.6842
3	95	100	100	84.2105	90	20	100	100	94.1176	57.8947
4	95	100	100	84.2105	90	15	100	100	88.2353	36.8421
5	95	100	100	84.2105	90	10	100	100	88.2353	21.0526
6	95	100	100	84.2105	85	5	100	95	88.2353	21.0526
7	95	95	95	78.9474	85	5	100	80	88.2353	15.7895
8	95	95	95	78.9474	85	5	100	80	70.5882	15.7895
9	95	95	95	68.4211	85	0	100	80	70.5882	15.7895
10	95	95	95	63.1579	85	0	100	80	64.7059	15.7895
