# Supplementary material for: Distinct Bomanins at the Drosophila 55C locus function in resistance and resilience to infections
Source: EMBO Rep. 2026 Jan 9;27(3):629–53. doi: 10.1038/s44319-025-00559-6 (PMC12894722; doi:10.1038/s44319-025-00559-6)
Supplement: Supplementary file 5 — Source data Fig. 3 [file 44319_2025_559_MOESM5_ESM.zip]

Archive with 8 entries (8 files):
- Figure 3/3A.xlsx
- Figure 3/3B.xlsx
- Figure 3/3C.xlsx
- Figure 3/3D.xlsx
- Figure 3/3E.xlsx
- Figure 3/3F.xlsx
- Figure 3/3G.xlsx
- Figure 3/3H.xlsx
