# Supplementary material for: Distinct Bomanins at the Drosophila 55C locus function in resistance and resilience to infections
Source: EMBO Rep. 2026 Jan 9;27(3):629–53. doi: 10.1038/s44319-025-00559-6 (PMC12894722; doi:10.1038/s44319-025-00559-6)
Supplement: Supplementary file 5 — Source data Fig. 3 [file 44319_2025_559_MOESM5_ESM.zip › Figure 3/3A.xlsx]

## Sheet: Sheet1
Hours	wA5001	MyD88	BomT1KI
24	1
24	1
24	1
24	1
24	1
24	1
24	1
24	1
24	1
24	1
24	1
24	1
24	1
24	1
24	1
24	1
24	1
24	1
24	1
24	1
24	1
24	1
24	1
24	1
24	1
24	1
24	1
48	1
48	1
48	1
48	1
48	1
48	1
48	1
48	1
48	1
48	1
48	1
48	1
48	1
48	1
48	1
48	1
48	1
48	1
48	1
48	1
48	1
48	1
48	1
48	1
48	1
48	1
48	1
48	1
48	1
48	1
48	1
48	1
48	1
48	1
48	1
48	1
48	1
48	1
48	1
72	1
72	1
72	1
72	1
72	1
72	1
96	1
96	1
96	1
108	1
108	1
108	1
132	1
132	1
132	1
156	1
156	1
156	1
156	0
156	0
156	0
156	0
156	0
156	0
156	0
156	0
156	0
156	0
156	0
156	0
156	0
156	0
156	0
156	0
156	0
156	0
156	0
156	0
156	0
156	0
156	0
156	0
156	0
156	0
156	0
156	0
156	0
156	0
156	0
156	0
156	0
156	0
156	0
156	0
156	0
156	0
156	0
156	0
156	0
156	0
156	0
156	0
156	0
156	0
156	0
156	0
156	0
156	0
156	0
156	0
156	0
156	0
156	0
156	0
156	0
156	0
156	0
156	0
156	0
156	0
156	0
156	0
156	0
156	0
156	0
156	0
156	0
156	0
156	0
156	0
156	0
156	0
156	0
156	0
156	0
156	0
156	0
156	0
156	0
156	0
156	0
156	0
156	0
156	0
156	0
156	0
156	0
156	0
156	0
156	0
156	0
156	0
156	0
156	0
156	0
156	0
156	0
156	0
156	0
156	0
20		1
20		1
20		1
20		1
20		1
20		1
20		1
20		1
20		1
20		1
20		1
20		1
20		1
20		1
20		1
20		1
20		1
20		1
20		1
20		1
20		1
20		1
20		1
20		1
20		1
20		1
20		1
20		1
20		1
20		1
20		1
20		1
20		1
20		1
20		1
20		1
20		1
20		1
20		1
20		1
20		1
20		1
20		1
20		1
20		1
20		1
20		1
20		1
20		1
20		1
20		1
20		1
20		1
20		1
20		1
20		1
20		1
20		1
20		1
20		1
20		1
20		1
20		1
20		1
20		1
20		1
20		1
20		1
20		1
20		1
20		1
20		1
20		1
20		1
20		1
20		1
20		1
20		1
20		1
20		1
20		1
20		1
20		1
20		1
20		1
20		1
20		1
20		1
20		1
20		1
20		1
20		1
20		1
20		1
20		1
20		1
20		1
20		1
20		1
20		1
20		1
20		1
20		1
20		1
20		1
20		1
20		1
20		1
20		1
20		1
20		1
20		1
20		1
20		1
20		1
20		1
20		1
20		1
20		1
20		1
20		1
20		1
20		1
20		1
20		1
20		1
20		1
20		1
20		1
20		1
20		1
20		1
20		1
20		1
20		1
20		1
20		1
20		1
20		1
20		1
20		1
20		1
20		1
20		1
20		1
20		1
20		1
20		1
20		1
20		1
20		1
20		1
20		1
20		1
20		1
20		1
20		1
20		1
20		1
20		1
20		1
20		1
20		1
20		1
20		1
20		1
20		1
20		1
20		1
20		1
20		1
20		1
20		1
20		1
20		1
20		1
20		1
20		1
20		1
20		1
22		1
22		1
22		1
22		1
22		1
22		1
22		1
22		1
48		1
48		1
48		1
48		1
16			1
16			1
16			1
22			1
22			1
22			1
22			1
22			1
22			1
22			1
22			1
22			1
22			1
22			1
22			1
22			1
22			1
22			1
22			1
22			1
22			1
22			1
22			1
22			1
22			1
22			1
22			1
22			1
22			1
22			1
22			1
22			1
22			1
22			1
22			1
22			1
22			1
22			1
22			1
22			1
22			1
22			1
22			1
22			1
22			1
22			1
22			1
22			1
22			1
22			1
22			1
22			1
22			1
22			1
22			1
22			1
22			1
22			1
22			1
22			1
22			1
22			1
22			1
22			1
22			1
22			1
22			1
22			1
22			1
22			1
22			1
22			1
22			1
22			1
22			1
22			1
22			1
22			1
22			1
22			1
22			1
22			1
22			1
22			1
22			1
22			1
22			1
22			1
22			1
22			1
22			1
22			1
22			1
22			1
22			1
22			1
22			1
22			1
22			1
22			1
22			1
22			1
22			1
22			1
22			1
22			1
22			1
22			1
22			1
22			1
22			1
22			1
22			1
22			1
22			1
22			1
22			1
22			1
22			1
22			1
22			1
22			1
22			1
22			1
22			1
22			1
22			1
22			1
22			1
22			1
22			1
22			1
22			1
22			1
22			1
22			1
22			1
22			1
22			1
22			1
22			1
22			1
22			1
22			1
24			1
24			1
24			1
24			1
24			1
24			1
24			1
24			1
24			1
24			1
24			1
24			1
24			1
24			1
24			1
24			1
24			1
24			1
24			1
24			1
24			1
24			1
24			1
24			1
24			1
24			1
24			1
24			1
24			1
24			1
24			1
24			1
24			1
48			1
48			1
48			1
72			1
72			1
72			1
132			1
132			1
132			1
156			1
156			1
156			1
156			0
156			0
156			0
156			0
156			0
156			0
