# Supplementary material for: Distinct Bomanins at the Drosophila 55C locus function in resistance and resilience to infections
Source: EMBO Rep. 2026 Jan 9;27(3):629–53. doi: 10.1038/s44319-025-00559-6 (PMC12894722; doi:10.1038/s44319-025-00559-6)
Supplement: Supplementary file 5 — Source data Fig. 3 [file 44319_2025_559_MOESM5_ESM.zip › Figure 3/3B.xlsx]

## Sheet: Sheet1
Days	Ubi-Gal4, Gal80ts>mCherry	MyD88	Ubi-Gal4, Gal80ts>BomT1 IR
2	1
2	1
2	1
2	1
2	1
2	1
2	1
2	1
2	1
2	1
2	1
2	1
2	1
2	1
2	1
2	1
2	1
2	1
2	1
2	1
2	1
2	1
2	1
2	1
2	1
2	1
2	1
2	1
2	1
2	1
2	1
2	1
2	1
2	1
2	1
2	1
2	1
2	1
2	1
2	1
2	1
2	1
2	1
2	1
3	1
3	1
3	1
3	1
3	1
3	1
3	1
3	1
3	1
3	1
3	1
3	1
3	1
3	1
3	1
3	1
3	1
3	1
3	1
3	1
3	1
3	1
3	1
3	1
4	1
4	1
4	1
4	1
4	1
4	1
4	1
4	1
4	1
4	1
4	1
4	1
4	1
4	1
5	1
5	1
5	1
7	1
7	1
7	1
7	1
7	1
7	1
1	0
7	0
7	0
7	0
7	0
7	0
7	0
7	0
7	0
7	0
7	0
7	0
7	0
7	0
7	0
7	0
7	0
7	0
7	0
7	0
7	0
7	0
7	0
7	0
7	0
7	0
7	0
7	0
7	0
7	0
7	0
7	0
7	0
7	0
7	0
7	0
7	0
7	0
7	0
7	0
7	0
7	0
7	0
7	0
7	0
7	0
7	0
7	0
7	0
7	0
7	0
7	0
7	0
7	0
7	0
7	0
7	0
7	0
7	0
7	0
7	0
7	0
7	0
7	0
7	0
7	0
7	0
7	0
7	0
7	0
7	0
7	0
7	0
7	0
7	0
7	0
7	0
7	0
7	0
7	0
7	0
7	0
7	0
7	0
7	0
7	0
7	0
7	0
7	0
1		1
1		1
1		1
1		1
1		1
1		1
1		1
1		1
1		1
1		1
1		1
1		1
1		1
1		1
1		1
1		1
1		1
1		1
1		1
1		1
1		1
1		1
1		1
1		1
1		1
1		1
1		1
1		1
1		1
1		1
1		1
1		1
1		1
1		1
1		1
1		1
1		1
1		1
1		1
1		1
1		1
1		1
1		1
1		1
1		1
1		1
1		1
1		1
1		1
1		1
1		1
1		1
1		1
1		1
1		1
1		1
1		1
1		1
1		1
1		1
1		1
1		1
1		1
1		1
1		1
1		1
1		1
1		1
1		1
1		1
1		1
1		1
1		1
1		1
1		1
1		1
1		1
1		1
1		1
1		1
1		1
1		1
1		1
1		1
1		1
1		1
1		1
1		1
1		1
1		1
1		1
1		1
1		1
1		1
1		1
1		1
1		1
1		1
1		1
1		1
1		1
1		1
1		1
1		1
1		1
1		1
1		1
1		1
1		1
1		1
1		1
1		1
1		1
1		1
1		1
1		1
1		1
1		1
1		1
1		1
1		1
2		1
2		1
2		1
2		1
2		1
2		1
2		1
2		1
2		1
2		1
2		1
2		1
2		1
2		1
2		1
2		1
2		1
2		1
2		1
2		1
2		1
2		1
2		1
2		1
2		1
2		1
2		1
2		1
2		1
2		1
2		1
2		1
2		1
2		1
2		1
2		1
2		1
2		1
2		1
2		1
2		1
2		1
2		1
2		1
2		1
2		1
2		1
2		1
2		1
2		1
2		1
2		1
2		1
2		1
2		1
2		1
3		1
3		1
3		1
1			1
1			1
1			1
1			1
1			1
1			1
1			1
1			1
1			1
1			1
1			1
1			1
1			1
1			1
1			1
1			1
1			1
1			1
1			1
1			1
1			1
1			1
1			1
1			1
1			1
1			1
1			1
1			1
1			1
1			1
2			1
2			1
2			1
2			1
2			1
2			1
2			1
2			1
2			1
2			1
2			1
2			1
2			1
2			1
2			1
2			1
2			1
2			1
2			1
2			1
2			1
2			1
2			1
2			1
2			1
2			1
2			1
2			1
2			1
2			1
2			1
2			1
2			1
2			1
2			1
2			1
2			1
2			1
2			1
2			1
2			1
2			1
2			1
2			1
2			1
2			1
2			1
2			1
2			1
2			1
2			1
2			1
2			1
2			1
2			1
2			1
2			1
2			1
2			1
2			1
2			1
2			1
2			1
2			1
2			1
2			1
2			1
2			1
2			1
2			1
2			1
2			1
2			1
2			1
2			1
2			1
2			1
2			1
3			1
3			1
3			1
3			1
3			1
3			1
3			1
3			1
3			1
4			1
4			1
4			1
4			1
4			1
4			1
4			1
4			1
4			1
4			1
4			1
4			1
4			1
4			1
4			1
5			1
5			1
5			1
5			1
5			1
5			1
7			1
7			1
7			1
7			0
7			0
7			0
7			0
7			0
7			0
7			0
7			0
7			0
7			0
7			0
7			0
7			0
7			0
7			0
7			0
7			0
7			0
7			0
7			0
7			0
7			0
7			0
7			0
7			0
7			0
7			0
7			0
7			0
7			0
7			0
7			0
7			0
7			0
7			0
7			0
7			0
7			0
7			0
7			0

## Sheet: Sheet2
0	100	100	100
1	70	94.7368	85.7143
2	30	52.6316	38.0952
3	20	47.3684	38.0952
4	15	36.8421	28.5714
5	10	31.5789	28.5714
6	10	31.5789	28.5714
7	10	31.5789	23.8095
8
0	1	1	1
1	0.7	0.947368	0.857143
2	0.3	0.526316	0.380952
3	0.2	0.473684	0.380952
4	0.15	0.368421	0.285714
5	0.1	0.315789	0.285714
6	0.1	0.315789	0.285714
7	0.1	0.315789	0.238095
8
0	60	60	60		0	0	0
1	42	56.8421	51.4286		18	3.15789	8.57143
2	18	31.5789	22.8571		42	28.4211	37.1429
3	12	28.4211	22.8571		48	31.5789	37.1429
4	9	22.1053	17.1429		51	37.8947	42.8571
5	6	18.9474	17.1429		54	41.0526	42.8571
6	6	18.9474	17.1429		54	41.0526	42.8571
7	6	18.9474	14.2857		54	41.0526	45.7143
8
				1	18	3.15789	8.57143	29.7293
				2	24	25.2632	28.5714	77.8346
				3	6	3.15789	0	9.15789
				4	3	6.31579	5.71429	15.0301
				5	3	3.15789	0	6.15789
				6	0	0	0	0
				7	0	0	2.85714	2.85714
				8
