# Supplementary material for: Distinct Bomanins at the Drosophila 55C locus function in resistance and resilience to infections
Source: EMBO Rep. 2026 Jan 9;27(3):629–53. doi: 10.1038/s44319-025-00559-6 (PMC12894722; doi:10.1038/s44319-025-00559-6)
Supplement: Supplementary file 5 — Source data Fig. 3 [file 44319_2025_559_MOESM5_ESM.zip › Figure 3/3C.xlsx]

## Sheet: Sheet1
Hours	wA5001	MyD88	BomΔ55C	BomT1
60			0
60			0
60			0
60			0
14			1
14			1
14			1
14			1
14			1
14			1
14			1
14			1
14			1
14			1
14			1
14			1
14			1
14			1
14			1
14			1
14			1
14			1
14			1
14			1
14			1
14			1
14			1
14			1
14			1
14			1
14			1
14			1
14			1
14			1
14			1
14			1
14			1
14			1
14			1
14			1
14			1
14			1
14			1
14			1
14			1
14			1
14			1
14			1
14			1
14			1
14			1
14			1
14			1
14			1
14			1
14			1
14			1
14			1
14			1
14			1
14			1
14			1
14			1
14			1
14			1
14			1
14			1
14			1
14			1
14			1
14			1
14			1
14			1
14			1
14			1
14			1
14			1
14			1
14			1
14			1
14			1
14			1
14			1
14			1
14			1
14			1
14			1
14			1
14			1
14			1
14			1
14			1
14			1
14			1
14			1
14			1
14			1
14			1
14			1
14			1
14			1
14			1
14			1
14			1
14			1
14			1
14			1
14			1
14			1
14			1
14			1
14			1
14			1
14			1
14			1
14			1
14			1
14			1
14			1
14			1
14			1
14			1
14			1
14			1
14			1
14			1
14			1
14			1
14			1
14			1
14			1
14			1
14			1
14			1
14			1
14			1
14			1
14			1
14			1
14			1
14			1
14			1
14			1
14			1
14			1
14			1
14			1
14			1
14			1
14			1
14			1
14			1
14			1
14			1
14			1
14			1
14			1
14			1
14			1
14			1
14			1
14			1
14			1
14			1
14			1
14			1
14			1
14			1
14			1
14			1
14			1
14			1
14			1
14			1
14			1
14			1
14			1
14			1
14			1
14			1
14			1
14			1
14			1
14			1
14			1
14			1
14			1
14			1
14			1
14			1
14			1
14			1
14			1
14			1
14			1
14			1
14			1
14			1
14			1
14			1
14			1
14			1
14			1
14			1
14			1
14			1
14			1
14			1
14			1
14			1
14			1
14			1
14			0
14			0
14			0
14			0
60	0
60	0
60	0
60	0
60	0
60	0
60	0
60	0
60	0
60	0
60	0
60	0
60	0
60	0
60	0
60	0
60	0
60	0
60	0
60	0
60	0
60	0
60	0
60	0
60	0
60	0
60	0
60	0
60	0
60	0
60	0
60	0
60	0
60	0
60	0
60	0
60	0
60	0
60	0
60	0
60	0
60	0
60	0
60	0
60	0
60	0
60	0
60	0
60	0
60	0
60	0
60	0
60	0
60	0
60	0
60	0
60	0
60	0
60	0
60	0
60	0
60	0
60	0
60	0
60	0
60	0
36	1
36	1
36	1
36	1
36	1
36	1
36	1
36	1
36	1
36	1
36	1
36	1
36	1
36	1
36	1
24	1
24	1
24	1
24	1
24	1
24	1
24	1
24	1
24	1
24	1
24	1
24	1
24	1
24	1
24	1
24	1
24	1
24	1
24	1
24	1
24	1
24	1
24	1
24	1
24	1
24	1
24	1
24	1
24	1
24	1
24	1
24	1
24	1
24	1
24	1
24	1
24	1
24	1
24	1
24	1
24	1
24	1
24	1
24	1
24	1
24	1
24	1
24	1
24	1
24	1
24	1
24	1
24	1
24	1
24	1
24	1
24	1
24	1
24	1
24	1
24	1
24	1
24	1
24	1
24	1
24	1
24	1
24	1
24	1
24	1
24	1
24	1
24	1
24	1
24	1
24	1
24	1
24	1
24	1
24	1
24	1
24	1
24	1
24	1
24	1
24	1
24	1
14	1
14	1
14	1
14	1
14	1
14	1
14	1
14	1
14	1
24		1
24		1
24		1
14		1
14		1
14		1
14		1
14		1
14		1
14		1
14		1
14		1
14		1
14		1
14		1
14		1
14		1
14		1
14		1
14		1
14		1
14		1
14		1
14		1
14		1
14		1
14		1
14		1
14		1
14		1
14		1
14		1
14		1
14		1
14		1
14		1
14		1
14		1
14		1
14		1
14		1
14		1
14		1
14		1
14		1
14		1
14		1
14		1
14		1
14		1
14		1
14		1
14		1
14		1
14		1
14		1
14		1
14		1
14		1
14		1
14		1
14		1
14		1
14		1
14		1
14		1
14		1
14		1
14		1
14		1
14		1
14		1
14		1
14		1
14		1
14		1
14		1
14		1
14		1
14		1
14		1
14		1
14		1
14		1
14		1
14		1
14		1
14		1
14		1
14		1
14		1
14		1
14		1
14		1
14		1
14		1
14		1
14		1
14		1
14		1
14		1
14		1
14		1
14		1
14		1
14		1
14		1
14		1
14		1
14		1
14		1
14		1
14		1
14		1
14		1
14		1
14		1
14		1
14		1
14		1
14		1
14		1
14		1
14		1
14		1
14		1
14		1
14		1
14		1
14		1
14		1
14		1
14		1
14		1
14		1
14		1
14		1
14		1
14		1
14		1
14		1
14		1
14		1
14		1
14		1
14		1
14		1
14		1
14		1
14		1
36				1
36				1
36				1
36				1
36				1
36				1
36				1
36				1
36				1
24				1
24				1
24				1
24				1
24				1
24				1
24				1
24				1
24				1
24				1
24				1
24				1
24				1
24				1
24				1
24				1
24				1
24				1
24				1
24				1
24				1
24				1
24				1
24				1
24				1
24				1
24				1
24				1
24				1
24				1
24				1
24				1
24				1
24				1
24				1
24				1
24				1
24				1
24				1
24				1
24				1
24				1
24				1
24				1
24				1
24				1
24				1
24				1
24				1
24				1
24				1
14				1
14				1
14				1
14				1
14				1
14				1
14				1
14				1
14				1
14				1
14				1
14				1
14				1
14				1
14				1
14				1
14				1
14				1
14				1
14				1
14				1
14				1
14				1
14				1
14				1
14				1
14				1
14				1
14				1
14				1
14				1
14				1
14				1
14				1
14				1
14				1
14				1
14				1
14				1
14				1
14				1
14				1
14				1
14				1
14				1
14				1
14				1
14				1
14				1
14				1
14				1
14				1
14				1
14				1
14				1
14				1
14				1
14				1
14				1
14				1
14				1
14				1
14				1
14				1
14				1
14				1
14				1
14				1
14				1
14				1
14				1
14				1
14				1
14				1
14				1
14				1
14				1
14				1
14				1
14				1
14				1
14				1
14				1
14				1
14				1
14				1
14				1
14				1
14				1
14				1
14				1
14				1
14				1
14				1
14				1
14				1
