# Supplementary material for: Distinct Bomanins at the Drosophila 55C locus function in resistance and resilience to infections
Source: EMBO Rep. 2026 Jan 9;27(3):629–53. doi: 10.1038/s44319-025-00559-6 (PMC12894722; doi:10.1038/s44319-025-00559-6)
Supplement: Supplementary file 5 — Source data Fig. 3 [file 44319_2025_559_MOESM5_ESM.zip › Figure 3/3D.xlsx]

## Sheet: Sheet1
	wA5001																	MyD88																	BomT1KI
2 hour	6.64386	7.12928	6.64386	7.12928	5.90689	7.64386	9.96578	6.64386	6.64386	6.64386	6.64386	7.02237	5.32193	8.64386	6.64386	4.90689	3.32193	10.8918	6.64386	6.64386	11.8918	14.3581	9.64386	6.64386	11.7356	10.9513	10.6073	11.6348	12.0967	12.2348	12.3219	12.3826	6.64386	6.64386	6.64386	6.64386	6.64386	7.64386	6.64386	6.64386	6.64386	6.64386	6.64386	7.64386	4.90689	5.32193	3.32193	5.90689	6.49185
6 hour	7.64386	6.64386	7.64386	7.64386	14.3853	6.64386	14.5507	13.9926	15.0014	9.96578	9.96578	11.5507	13.9658	15.8727	15.7731	9.96578	9.96578	16.8113	15.92	16.4893	17.2877	16.8727	16.68	17.3056	15.1596	15.7808	15.9859	16.2931	16.1377	16.525	16.1437	16.3684	15.9545	16.3701	15.6937	15.4893	14.7153	14.4383	15.2549	15.3127	14.7576	14.9926	15.3233	15.6662	15.392	16.1357	15.2512	15.4252	15.7731
16 hour	19.714	13.2877	15.6096	13.2877	15.8727	16.7207	11.9658	10.9658	15.3233	9.96578	15.7207	9.96578	18.2967	15.8727	20.0156	15.1752	19.1679	13.2877	20.7876	21.0559	20.6628	20.9388	21.4324	21.1206											18.4972	17.8965	19.0612	18.7634	15.8238	18.6276	18.0638	18.8144	18.6168	19.1155	18.8515	18.7796	18.8727	17.9258	18.7406
[truncated: 3 more columns]
