# Supplementary material for: Distinct Bomanins at the Drosophila 55C locus function in resistance and resilience to infections
Source: EMBO Rep. 2026 Jan 9;27(3):629–53. doi: 10.1038/s44319-025-00559-6 (PMC12894722; doi:10.1038/s44319-025-00559-6)
Supplement: Supplementary file 5 — Source data Fig. 3 [file 44319_2025_559_MOESM5_ESM.zip › Figure 3/3E.xlsx]

## Sheet: Sheet1
wA5001	MyD88	BomT1KI
120000000	30000000	20000000
29000000	60000000	270000000
58000000	260000000	30000000
70000000	230000000	10000000
68000000	290000000	80000000
117000000	70000000	100000000
47000000	110000000	100000000
70000000	60000000	487000000
112000000	300000000	263000000
72000000	220000000	523000000
52000000	90000000	576000000
51000000	110000000	405000000
86000000	100000000	572000000
61000000	300000000	591000000
66000000	400000000	181000000
56000000	100000000	470000000
56000000	100000000	291000000
68000000	100000000	278000000
89000000	200000000	371000000
33000000	400000000
23000000	400000000
58000000	2533000000
105000000	630000000
111000000	451000000
24800000	503000000
900000	501000000
	702000000
