# Supplementary material for: Distinct Bomanins at the Drosophila 55C locus function in resistance and resilience to infections
Source: EMBO Rep. 2026 Jan 9;27(3):629–53. doi: 10.1038/s44319-025-00559-6 (PMC12894722; doi:10.1038/s44319-025-00559-6)
Supplement: Supplementary file 5 — Source data Fig. 3 [file 44319_2025_559_MOESM5_ESM.zip › Figure 3/3F.xlsx]

## Sheet: Sheet1
day	wA5001	MyD88	BomT1KI
2		1
2		1
2		1
2		1
2		1
2		1
3		1
3		1
3		1
3		1
3		1
3		1
3		1
3		1
3		1
3		1
3		1
3		1
3		1
3		1
3		1
3		1
3		1
3		1
3		1
3		1
3		1
3		1
3		1
3		1
3		1
3		1
3		1
3		1
3		1
3		1
3		1
3		1
3		1
3		1
3		1
3		1
3		1
3		1
3		1
3		1
3		1
3		1
3		1
3		1
3		1
3		1
3		1
3		1
3		1
3		1
3		1
3		1
3		1
3		1
3		1
3		1
3		1
3		1
3		1
3		1
3		1
3		1
3		1
3		1
3		1
3		1
3		1
3		1
3		1
3		1
3		1
3		1
4		1
4		1
4		1
4		1
4		1
4		1
4		1
4		1
4		1
4		1
4		1
4		1
4		1
4		1
4		1
4		1
4		1
4		1
4		1
4		1
4		1
4		1
4		1
4		1
4		1
4		1
4		1
4		1
4		1
4		1
4		1
4		1
4		1
4		1
4		1
4		1
4		1
4		1
4		1
5		1
5		1
5		1
5		1
5		1
5		1
5		1
5		1
5		1
5		1
5		1
5		1
5		1
5		1
5		1
6		1
6		1
6		1
7		1
7		1
7		1
7		1
7		1
7		1
7		1
7		1
7		1
8		1
8		1
8		1
8		1
8		1
8		1
8		1
8		1
8		1
8		1
8		1
8		1
9		1
9		1
9		1
9		1
9		1
9		1
9		1
9		1
9		1
9		1
9		1
9		1
9		1
9		1
9		1
9		1
9		1
9		1
9		1
9		1
9		1
10		1
10		1
10		1
10		1
10		1
10		1
10		1
10		1
10		1
10		1
10		1
10		1
11		1
11		1
11		1
11		1
11		1
11		1
12		1
12		1
12		1
3			1
3			1
3			1
3			1
3			1
3			1
3			1
3			1
4			1
4			1
4			1
4			1
4			1
4			1
4			1
4			1
4			1
4			1
4			1
4			1
4			1
4			1
4			1
4			1
4			1
4			1
4			1
4			1
4			1
4			1
4			1
4			1
4			1
4			1
4			1
4			1
4			1
4			1
4			1
4			1
4			1
4			1
4			1
4			1
4			1
4			1
4			1
4			1
4			1
4			1
4			1
4			1
4			1
4			1
4			1
4			1
4			1
4			1
4			1
4			1
4			1
4			1
4			1
4			1
4			1
4			1
4			1
4			1
4			1
4			1
4			1
4			1
5			1
5			1
5			1
5			1
5			1
5			1
5			1
5			1
5			1
5			1
5			1
5			1
5			1
5			1
5			1
5			1
5			1
5			1
5			1
5			1
5			1
5			1
5			1
5			1
5			1
5			1
5			1
5			1
5			1
5			1
5			1
5			1
5			1
5			1
5			1
5			1
5			1
5			1
5			1
5			1
5			1
5			1
5			1
5			1
5			1
5			1
5			1
5			1
5			1
5			1
5			1
5			1
5			1
5			1
5			1
5			1
5			1
5			1
5			1
5			1
5			1
5			1
5			1
5			1
6			1
6			1
6			1
6			1
6			1
6			1
6			1
6			1
6			1
6			1
6			1
6			1
6			1
6			1
6			1
6			1
6			1
6			1
6			1
6			1
6			1
6			1
7			1
7			1
7			1
7			1
7			1
7			1
7			1
7			1
7			1
7			1
7			1
7			1
7			1
7			1
7			1
7			1
7			1
7			1
8			1
8			1
8			1
8			1
8			1
8			1
8			1
8			1
8			1
8			1
8			1
8			1
8			1
8			1
8			1
8			1
8			1
8			1
8			1
8			1
9			1
9			1
9			1
9			1
9			1
9			1
1	1
1	1
1	1
1	1
2	1
2	1
3	1
3	1
4	1
4	1
4	1
4	1
4	1
4	1
4	1
4	1
4	1
4	1
4	1
4	1
4	1
4	1
4	1
4	1
4	1
4	1
4	1
4	1
5	1
5	1
5	1
5	1
5	1
5	1
5	1
5	1
5	1
5	1
5	1
5	1
5	1
5	1
5	1
5	1
5	1
5	1
5	1
5	1
5	1
5	1
5	1
5	1
5	1
5	1
5	1
5	1
6	1
6	1
6	1
6	1
6	1
6	1
6	1
6	1
6	1
6	1
6	1
6	1
6	1
6	1
6	1
6	1
6	1
6	1
6	1
6	1
6	1
6	1
6	1
6	1
6	1
6	1
8	1
8	1
8	1
8	1
8	1
8	1
8	1
8	1
8	1
8	1
9	1
9	1
9	1
9	1
9	1
9	1
9	1
9	1
9	1
9	1
10	1
10	1
10	1
10	1
11	1
11	1
11	1
11	1
11	1
11	1
11	1
11	1
11	1
11	1
11	1
11	1
11	1
11	1
11	1
11	1
11	1
11	1
11	1
11	1
11	1
11	1
11	1
11	1
11	1
11	1
12	1
12	1
12	1
12	1
12	1
12	1
12	1
12	1
13	1
13	1
13	1
13	1
13	1
13	1
13	1
13	1
13	1
13	1
13	1
13	1
13	1
13	1
