# Supplementary material for: Distinct Bomanins at the Drosophila 55C locus function in resistance and resilience to infections
Source: EMBO Rep. 2026 Jan 9;27(3):629–53. doi: 10.1038/s44319-025-00559-6 (PMC12894722; doi:10.1038/s44319-025-00559-6)
Supplement: Supplementary file 5 — Source data Fig. 3 [file 44319_2025_559_MOESM5_ESM.zip › Figure 3/3G.xlsx]

## Sheet: Sheet1
	wA5001																																	MyD88
0h	260	435	645	735	140	140	210	90	330	880	610	1050	480	550	770	480	880	630	1150	740	960	740	780	700										560	660	850	530	270	230	260	220	660	970	810	740	600	610	630	620
24h	65	120	60	50	40	5	75	20	80	15	65	50	5	70	25		44	24	18	22	24	14	70	30	22	74	80	40	24	54	88	64		75	210	145	160	55	45	35	45	70	155	110	135	75	135	135	160
48h	15	30	100	10	110	115	20	30	35	30	80		45	15	10	15	15	25	45	35														190	190	375	485	450	50	125	25	520	30	75	175	240	130	80	145
60h	20	35	60	30	45	10	25	85																										450	1525	825	1225	575	500	500	1525
72h	25	25	30	35	25	75	10	35	50	250	50	5	60	10			20	10		30	210	195	215	260	220	375	175	125						1250	950	75	450	1000	2500	3500	1500	75	3500	4000	2500	1000	600	6050	6000
84h	50	140	50	15	35	45	25	15
96h	170			35	235	1000	1500	50	50	50	50		50				440	410	540	420	430	2900	670	2700
[truncated: 45 more columns]
