# Supplementary material for: Distinct Bomanins at the Drosophila 55C locus function in resistance and resilience to infections
Source: EMBO Rep. 2026 Jan 9;27(3):629–53. doi: 10.1038/s44319-025-00559-6 (PMC12894722; doi:10.1038/s44319-025-00559-6)
Supplement: Supplementary file 5 — Source data Fig. 3 [file 44319_2025_559_MOESM5_ESM.zip › Figure 3/3H.xlsx]

## Sheet: Sheet1
wA5001	MyD88	BomT1KI
4800	2600	600
12000	5200	200
8000	400	3400
15200	5400	4600
13400	5200	6400
2200	10000	400
5200	10000	6400
10000	8400	12000
6200	16400	2200
4200	28800	19800
8200	13600	9600
10200	13800	12200
4000	11000	4200
13800	28800	8400
11200	20400	13400
13200	11000	9800
16200	5800	9200
5800	10200	3200
	12000	6600
