# Supplementary material for: Distinct Bomanins at the Drosophila 55C locus function in resistance and resilience to infections
Source: EMBO Rep. 2026 Jan 9;27(3):629–53. doi: 10.1038/s44319-025-00559-6 (PMC12894722; doi:10.1038/s44319-025-00559-6)
Supplement: Supplementary file 6 — Source data Fig. 4 [file 44319_2025_559_MOESM6_ESM.zip]

Archive with 5 entries (5 files):
- Figure 4/4A.xlsx
- Figure 4/4B.xlsx
- Figure 4/4C.xlsx
- Figure 4/4D.xlsx
- Figure 4/4E.xlsx
