# Supplementary material for: Distinct Bomanins at the Drosophila 55C locus function in resistance and resilience to infections
Source: EMBO Rep. 2026 Jan 9;27(3):629–53. doi: 10.1038/s44319-025-00559-6 (PMC12894722; doi:10.1038/s44319-025-00559-6)
Supplement: Supplementary file 6 — Source data Fig. 4 [file 44319_2025_559_MOESM6_ESM.zip › Figure 4/4D.xlsx]

## Sheet: Sheet1
	MyD88																																	wA5001
1D											5	0	0	0	5	0	5	5	0	0	0	0	10	0	15	60	90	65	35	45	100	50		5	0	10	0	0	0	5	0	5	0	0	0	10	0	0	0
2D	50	100	50	0	50	100	350	2400	160	0	30	0	20	0	0	0	800	610	60	40	1280	250	40	120										0	0	20	40	0	0	0	0	0	10	10	0	0	10	0	20
3D	50	20	10	30	1150	910	340	540	820	935	1650	1450																						1400	80	260	20	80	0	60	40	10	10	30	0	670	0	50	10
[truncated: 30 more columns]
