# Supplementary material for: Distinct Bomanins at the Drosophila 55C locus function in resistance and resilience to infections
Source: EMBO Rep. 2026 Jan 9;27(3):629–53. doi: 10.1038/s44319-025-00559-6 (PMC12894722; doi:10.1038/s44319-025-00559-6)
Supplement: Supplementary file 6 — Source data Fig. 4 [file 44319_2025_559_MOESM6_ESM.zip › Figure 4/4E.xlsx]

## Sheet: Sheet1
Days	MyD88 106	MyD88 107	wA5001 106	wA5001 107	BomS2 106	BomS2 107
1	1
1	1
1	1
1	1
1	1
1	1
1	1
1	1
1	1
1	1
2	1
2	1
2	1
2	1
2	1
2	1
2	1
2	1
2	1
2	1
2	1
2	1
2	1
2	1
2	1
2	1
2	1
2	1
2	1
3	1
3	1
3	1
3	1
3	1
3	1
3	1
3	1
3	1
3	1
3	1
3	1
3	1
3	1
3	1
3	1
3	1
3	1
3	1
3	1
3	1
3	1
3	1
3	1
3	1
3	1
3	1
3	1
3	1
3	1
3	1
3	1
3	1
3	1
3	1
3	1
3	1
3	1
3	1
3	1
3	1
3	1
3	1
3	1
3	1
3	1
3	1
3	1
3	1
3	1
3	1
3	1
3	1
3	1
3	1
3	1
3	1
3	1
3	1
3	1
3	1
3	1
3	1
3	1
3	1
3	1
3	1
3	1
3	1
3	1
3	1
3	1
3	1
3	1
3	1
3	1
3	1
3	1
3	1
3	1
3	1
3	1
3	1
3	1
3	1
3	1
3	1
3	1
3	1
3	1
3	1
3	1
3	1
3	1
3	1
3	1
3	1
3	1
3	1
3	1
3	1
3	1
3	1
3	1
3	1
3	1
3	1
3	1
3	1
3	1
3	1
3	1
3	1
3	1
3	1
3	1
3	1
3	1
3	1
3	1
3	1
3	1
3	1
10	0
10	0
10	0
10	0
10	0
10	0
10	0
10	0
10	0
10	0
10	0
10	0
10	0
10	0
10	0
10	0
10	0
10	0
10	0
1		1
1		1
1		1
1		1
1		1
1		1
1		1
1		1
1		1
2		1
2		1
2		1
2		1
2		1
2		1
2		1
2		1
2		1
2		1
2		1
2		1
2		1
2		1
2		1
2		1
2		1
2		1
2		1
2		1
2		1
2		1
2		1
2		1
2		1
2		1
2		1
2		1
2		1
2		1
2		1
2		1
2		1
2		1
2		1
2		1
2		1
2		1
2		1
2		1
2		1
2		1
2		1
2		1
2		1
2		1
2		1
2		1
2		1
2		1
2		1
2		1
2		1
2		1
2		1
2		1
2		1
2		1
2		1
2		1
2		1
2		1
2		1
2		1
2		1
2		1
2		1
2		1
2		1
2		1
2		1
2		1
2		1
2		1
2		1
2		1
2		1
2		1
2		1
2		1
2		1
2		1
2		1
2		1
2		1
2		1
2		1
2		1
2		1
2		1
2		1
2		1
2		1
2		1
2		1
2		1
2		1
2		1
2		1
2		1
2		1
2		1
2		1
2		1
2		1
2		1
2		1
2		1
2		1
2		1
2		1
2		1
2		1
2		1
2		1
2		1
2		1
2		1
2		1
2		1
2		1
2		1
2		1
2		1
2		1
2		1
2		1
2		1
2		1
2		1
2		1
2		1
2		1
2		1
2		1
2		1
2		1
2		1
2		1
2		1
2		1
2		1
2		1
2		1
2		1
2		1
2		1
2		1
2		1
2		1
2		1
2		1
2		1
2		1
2		1
2		1
2		1
2		1
2		1
2		1
2		1
2		1
3		1
3		1
3		1
3		1
3		1
3		1
3		1
3		1
3		1
3			1
3			1
3			1
3			1
3			1
3			1
3			1
3			1
3			1
3			1
3			1
3			1
3			1
3			1
3			1
3			1
3			1
3			1
3			1
3			1
3			1
3			1
3			1
3			1
3			1
3			1
3			1
3			1
3			1
4			1
4			1
4			1
4			1
4			1
4			1
4			1
4			1
4			1
4			1
4			1
4			1
4			1
4			1
4			1
4			1
4			1
4			1
4			1
4			1
4			1
4			1
4			1
4			1
4			1
4			1
4			1
4			1
4			1
5			1
5			1
5			1
5			1
5			1
5			1
5			1
5			1
5			1
5			1
5			1
5			1
5			1
5			1
5			1
5			1
5			1
5			1
5			1
5			1
5			1
5			1
5			1
5			1
5			1
5			1
5			1
5			1
5			1
6			1
6			1
6			1
6			1
6			1
6			1
6			1
6			1
6			1
6			1
9			1
9			1
9			1
9			1
9			1
9			1
9			1
9			1
9			1
9			1
10			1
10			1
10			1
10			1
10			1
10			1
10			1
10			1
10			1
10			1
10			0
10			0
10			0
10			0
10			0
10			0
10			0
10			0
10			0
10			0
10			0
10			0
10			0
10			0
10			0
10			0
10			0
10			0
10			0
10			0
10			0
10			0
10			0
10			0
10			0
10			0
10			0
10			0
10			0
10			0
10			0
10			0
10			0
10			0
10			0
10			0
10			0
10			0
10			0
10			0
10			0
10			0
10			0
10			0
10			0
10			0
10			0
10			0
10			0
10			0
10			0
10			0
10			0
10			0
10			0
10			0
10			0
10			0
10			0
10			0
10			0
10			0
10			0
10			0
10			0
10			0
2				1
2				1
2				1
2				1
2				1
2				1
2				1
2				1
2				1
2				1
2				1
2				1
2				1
2				1
2				1
2				1
2				1
2				1
2				1
2				1
3				1
3				1
3				1
3				1
3				1
3				1
3				1
3				1
3				1
3				1
3				1
3				1
3				1
3				1
3				1
3				1
3				1
3				1
3				1
3				1
3				1
3				1
3				1
3				1
3				1
3				1
3				1
3				1
3				1
3				1
3				1
3				1
3				1
3				1
3				1
3				1
3				1
3				1
3				1
3				1
3				1
3				1
3				1
3				1
3				1
3				1
3				1
3				1
3				1
3				1
4				1
4				1
4				1
4				1
4				1
4				1
4				1
4				1
4				1
4				1
4				1
4				1
4				1
4				1
4				1
4				1
4				1
4				1
4				1
4				1
4				1
4				1
4				1
4				1
4				1
4				1
4				1
4				1
4				1
4				1
4				1
4				1
4				1
4				1
4				1
4				1
4				1
4				1
4				1
4				1
4				1
4				1
4				1
4				1
4				1
4				1
4				1
4				1
4				1
4				1
4				1
4				1
4				1
4				1
4				1
4				1
4				1
4				1
4				1
4				1
4				1
4				1
4				1
4				1
4				1
4				1
4				1
4				1
4				1
4				1
4				1
4				1
4				1
4				1
4				1
4				1
4				1
4				1
4				1
4				1
5				1
5				1
5				1
5				1
5				1
5				1
5				1
5				1
5				1
5				1
6				1
6				1
6				1
6				1
6				1
6				1
6				1
6				1
6				1
6				1
10				0
10				0
10				0
10				0
10				0
10				0
10				0
10				0
10				0
10				0
1					1
1					1
1					1
1					1
1					1
1					1
1					1
1					1
1					1
6					1
6					1
6					1
6					1
6					1
6					1
6					1
6					1
6					1
6					1
6					1
6					1
6					1
6					1
6					1
6					1
6					1
6					1
7					1
7					1
7					1
7					1
7					1
7					1
7					1
7					1
7					1
8					1
8					1
8					1
8					1
8					1
8					1
8					1
8					1
8					1
10					0
10					0
10					0
10					0
10					0
10					0
10					0
10					0
10					0
10					0
10					0
10					0
10					0
10					0
10					0
10					0
10					0
10					0
10					0
10					0
10					0
10					0
10					0
10					0
10					0
10					0
10					0
10					0
10					0
10					0
10					0
10					0
10					0
10					0
10					0
10					0
10					0
10					0
10					0
10					0
10					0
10					0
10					0
10					0
10					0
10					0
10					0
10					0
10					0
10					0
10					0
10					0
10					0
10					0
10					0
10					0
10					0
10					0
10					0
10					0
10					0
10					0
10					0
10					0
10					0
10					0
10					0
10					0
10					0
10					0
10					0
10					0
10					0
10					0
10					0
10					0
10					0
10					0
10					0
10					0
10					0
10					0
10					0
10					0
10					0
10					0
10					0
10					0
10					0
10					0
10					0
10					0
10					0
10					0
10					0
10					0
10					0
10					0
10					0
10					0
10					0
10					0
10					0
10					0
10					0
10					0
10					0
10					0
10					0
10					0
10					0
10					0
10					0
10					0
10					0
10					0
10					0
10					0
10					0
10					0
10					0
10					0
10					0
10					0
10					0
10					0
10					0
10					0
10					0
10					0
10					0
10					0
10					0
10					0
10					0
3						1
3						1
3						1
3						1
3						1
3						1
3						1
3						1
3						1
3						1
4						1
4						1
4						1
4						1
4						1
4						1
4						1
4						1
4						1
4						1
4						1
4						1
4						1
4						1
4						1
4						1
4						1
4						1
4						1
4						1
4						1
4						1
4						1
4						1
4						1
4						1
4						1
4						1
6						1
6						1
6						1
6						1
6						1
6						1
6						1
6						1
6						1
6						1
6						1
6						1
6						1
6						1
6						1
6						1
6						1
6						1
6						1
9						1
9						1
9						1
9						1
9						1
9						1
9						1
9						1
9						1
9						1
10						0
10						0
10						0
10						0
10						0
10						0
10						0
10						0
10						0
10						0
10						0
10						0
10						0
10						0
10						0
10						0
10						0
10						0
10						0
10						0
10						0
10						0
10						0
10						0
10						0
10						0
10						0
10						0
10						0
10						0
10						0
10						0
10						0
10						0
10						0
10						0
10						0
10						0
10						0
10						0
10						0
10						0
10						0
10						0
10						0
10						0
10						0
10						0
10						0
10						0
10						0
10						0
10						0
10						0
10						0
10						0
10						0
10						0
10						0
10						0
10						0
10						0
10						0
10						0
10						0
10						0
10						0
10						0
10						0
10						0
10						0
10						0
10						0
10						0
10						0
10						0
10						0
10						0
10						0
10						0
10						0
10						0
10						0
10						0
10						0
10						0
10						0
10						0
10						0
10						0
10						0
10						0
10						0
10						0
10						0
10						0
10						0
10						0
10						0
10						0
10						0
10						0
10						0
10						0
10						0
10						0
10						0
10						0
10						0
10						0
10						0
10						0
10						0
10						0
