# Supplementary material for: Distinct Bomanins at the Drosophila 55C locus function in resistance and resilience to infections
Source: EMBO Rep. 2026 Jan 9;27(3):629–53. doi: 10.1038/s44319-025-00559-6 (PMC12894722; doi:10.1038/s44319-025-00559-6)
Supplement: Supplementary file 7 — Source data Fig. 5 [file 44319_2025_559_MOESM7_ESM.zip]

Archive with 11 entries (10 files):
- Figure 5/5A/
- Figure 5/5A/55C UC Abdome.czi
- Figure 5/5A/55C UC Head.czi
- Figure 5/5A/55C UC Thorax.czi
- Figure 5/5A/55C-C.a-Abdome.czi
- Figure 5/5A/55C-C.a-Head.czi
- Figure 5/5A/55C-C.a-Thorax.czi
- Figure 5/5A/A5001-C.a-Abdome.czi
- Figure 5/5A/A5001-C.a-Head.czi
- Figure 5/5A/A5001-C.a-Thorax.czi
- Figure 5/5B.xlsx
