# Supplementary material for: Distinct Bomanins at the Drosophila 55C locus function in resistance and resilience to infections
Source: EMBO Rep. 2026 Jan 9;27(3):629–53. doi: 10.1038/s44319-025-00559-6 (PMC12894722; doi:10.1038/s44319-025-00559-6)
Supplement: Supplementary file 7 — Source data Fig. 5 [file 44319_2025_559_MOESM7_ESM.zip › Figure 5/5B.xlsx]

## Sheet: Head
	Dissemination	No dissemination	Total
wA5001	2	24	26
BomΔ55C A5001	9	18	27
BomΔ55C yw	9	13	22
BomΔleft	3	20	23
w; Ubi-Gal4, BomΔ55C; UAS-BomS1	0	20	20
w; Ubi-Gal4, BomΔ55C; UAS-BomS2	5	15	20
w; Ubi-Gal4, BomΔ55C; UAS-BomS3	1	19	20
w; Ubi-Gal4, BomΔ55C; UAS-BomS4	1	22	23
w; Ubi-Gal4, BomΔ55C; UAS-BomS5	6	16	22
w; Ubi-Gal4, BomΔ55C; UAS-BomS6	5	15	20
w; Ubi-Gal4, BomΔ55C; UAS-BomT1	0	25	25
w; Ubi-Gal4, BomΔ55C; UAS-BomT2	0	28	28
w; Ubi-Gal4, BomΔ55C; UAS-BomBc1	1	22	23
w; Ubi-Gal4, BomΔ55C; UAS-BomBc2	2	18	20
BomT1KI	2	23	25
BomBc1KO	4	16	20

## Sheet: thorax
	Dissemination	No dissemination	Total
wA5001	9	17	26
BomΔ55C A5001	9	18	27
BomΔ55C yw	20	2	22
BomΔleft	17	6	23
w; Ubi-Gal4, BomΔ55C; UAS-BomS1	18	2	20
w; Ubi-Gal4, BomΔ55C; UAS-BomS2	10	10	20
w; Ubi-Gal4, BomΔ55C; UAS-BomS3	8	12	20
w; Ubi-Gal4, BomΔ55C; UAS-BomS4	8	15	23
w; Ubi-Gal4, BomΔ55C; UAS-BomS5	14	8	22
w; Ubi-Gal4, BomΔ55C; UAS-BomS6	13	7	20
w; Ubi-Gal4, BomΔ55C; UAS-BomT1	10	15	25
w; Ubi-Gal4, BomΔ55C; UAS-BomT2	7	21	28
w; Ubi-Gal4, BomΔ55C; UAS-BomBc1	5	18	23
w; Ubi-Gal4, BomΔ55C; UAS-BomBc2	14	6	20
BomT1KI	8	17	25
BomBc1KO	8	12	20

## Sheet: Abdomen
	Dissemination	No dissemination	Total
wA5001	6	20	26
BomΔ55C A5001	22	5	27
BomΔ55C yw	18	4	22
BomΔleft	15	8	23
w; Ubi-Gal4, BomΔ55C; UAS-BomS1	12	8	20
w; Ubi-Gal4, BomΔ55C; UAS-BomS2	11	9	20
w; Ubi-Gal4, BomΔ55C; UAS-BomS3	9	11	20
w; Ubi-Gal4, BomΔ55C; UAS-BomS4	14	9	23
w; Ubi-Gal4, BomΔ55C; UAS-BomS5	12	10	22
w; Ubi-Gal4, BomΔ55C; UAS-BomS6	10	10	20
w; Ubi-Gal4, BomΔ55C; UAS-BomT1	4	21	25
w; Ubi-Gal4, BomΔ55C; UAS-BomT2	3	25	28
w; Ubi-Gal4, BomΔ55C; UAS-BomBc1	7	16	23
w; Ubi-Gal4, BomΔ55C; UAS-BomBc2	9	11	20
BomT1KI	7	18	25
BomBc1KO	10	10	20
