# Supplementary material for: Distinct Bomanins at the Drosophila 55C locus function in resistance and resilience to infections
Source: EMBO Rep. 2026 Jan 9;27(3):629–53. doi: 10.1038/s44319-025-00559-6 (PMC12894722; doi:10.1038/s44319-025-00559-6)
Supplement: Supplementary file 8 — Source data Fig. 6 [file 44319_2025_559_MOESM8_ESM.zip]

Archive with 6 entries (6 files):
- Figure 6/6A.xlsx
- Figure 6/6B.xlsx
- Figure 6/6C.xlsx
- Figure 6/6D.xlsx
- Figure 6/6E.xlsx
- Figure 6/6F.xlsx
