# Supplementary material for: Distinct Bomanins at the Drosophila 55C locus function in resistance and resilience to infections
Source: EMBO Rep. 2026 Jan 9;27(3):629–53. doi: 10.1038/s44319-025-00559-6 (PMC12894722; doi:10.1038/s44319-025-00559-6)
Supplement: Supplementary file 8 — Source data Fig. 6 [file 44319_2025_559_MOESM8_ESM.zip › Figure 6/6B.xlsx]

## Sheet: Sheet1
Days	MyD88	wA5001	BomΔleft	BomΔ55C
1	0
1	0
1	0
1	0
1	0
1	0
1	0
1	0
1	0
3	1
3	1
3	1
3	1
3	1
3	1
3	1
3	1
3	1
4	1
4	1
4	1
4	1
4	1
4	1
4	1
4	1
4	1
5	1
5	1
5	1
5	1
5	1
5	1
5	1
5	1
5	1
5	1
5	1
5	1
5	1
5	1
5	1
5	1
5	1
5	1
5	1
5	1
5	1
5	1
5	1
5	1
5	1
5	1
5	1
5	1
5	1
5	1
5	1
5	1
5	1
5	1
5	1
5	1
5	1
5	1
5	1
5	1
5	1
5	1
5	1
5	1
5	1
5	1
5	1
5	1
5	1
5	1
5	1
5	1
5	1
5	1
6	1
6	1
6	1
6	1
6	1
6	1
6	1
6	1
6	1
6	1
6	1
6	1
6	1
6	1
6	1
6	1
6	1
6	1
6	1
6	1
6	1
6	1
6	1
6	1
6	1
6	1
6	1
6	1
6	1
6	1
6	1
6	1
6	1
6	1
6	1
6	1
6	1
6	1
6	1
6	1
6	1
6	1
6	1
6	1
6	1
7	1
7	1
7	1
7	1
7	1
7	1
7	1
7	1
7	1
7	1
7	1
7	1
7	1
7	1
7	1
7	1
7	1
7	1
7	1
7	1
7	1
7	1
7	1
7	1
7	1
7	1
7	1
8	1
8	1
8	1
8	1
8	1
8	1
8	1
8	1
8	1
8	1
8	1
8	1
8	1
8	1
8	1
8	1
8	1
8	1
9	1
9	1
9	1
9	1
9	1
9	1
9	1
9	1
9	1
2		1
2		1
2		1
2		1
2		1
2		1
2		1
2		1
2		1
6		1
6		1
6		1
6		1
6		1
6		1
6		1
6		1
6		1
8		1
8		1
8		1
8		1
8		1
8		1
8		1
8		1
8		1
8		1
8		1
8		1
8		1
8		1
8		1
8		1
8		1
8		1
9		1
9		1
9		1
9		1
9		1
9		1
9		1
9		1
9		1
8		0
8		0
8		0
8		0
8		0
8		0
8		0
8		0
8		0
9		0
9		0
9		0
9		0
9		0
9		0
9		0
9		0
9		0
9		0
9		0
9		0
9		0
9		0
9		0
9		0
9		0
9		0
9		0
9		0
9		0
9		0
9		0
9		0
9		0
9		0
9		0
9		0
9		0
9		0
9		0
9		0
9		0
9		0
9		0
9		0
9		0
9		0
9		0
9		0
9		0
9		0
9		0
9		0
9		0
9		0
9		0
9		0
9		0
9		0
9		0
9		0
9		0
9		0
9		0
9		0
9		0
9		0
9		0
9		0
9		0
9		0
9		0
9		0
9		0
9		0
9		0
9		0
9		0
9		0
9		0
9		0
9		0
9		0
9		0
9		0
9		0
9		0
9		0
9		0
9		0
9		0
9		0
9		0
9		0
9		0
9		0
9		0
9		0
9		0
9		0
9		0
9		0
9		0
9		0
9		0
9		0
9		0
9		0
9		0
9		0
9		0
9		0
9		0
9		0
9		0
9		0
9		0
9		0
9		0
9		0
9		0
9		0
9		0
9		0
9		0
9		0
9		0
9		0
9		0
9		0
9		0
9		0
9		0
9		0
9		0
0			1
0			1
0			1
0			1
0			1
0			1
0			1
0			1
0			1
1			1
1			1
1			1
1			1
1			1
1			1
2			1
2			1
2			1
2			1
2			1
2			1
2			1
2			1
2			1
2			1
2			1
2			1
2			1
2			1
2			1
3			1
3			1
3			1
3			1
3			1
3			1
3			1
3			1
3			1
3			1
3			1
3			1
3			1
3			1
3			1
5			1
5			1
5			1
5			1
5			1
5			1
5			1
5			1
5			1
6			1
6			1
6			1
6			1
6			1
6			1
6			1
6			1
6			1
6			1
6			1
6			1
7			1
7			1
7			1
7			1
7			1
7			1
7			1
7			1
7			1
7			1
7			1
7			1
7			1
7			1
7			1
7			1
7			1
7			1
7			1
7			1
7			1
7			1
7			1
7			1
7			1
7			1
7			1
7			1
7			1
7			1
7			1
7			1
7			1
7			1
7			1
7			1
8			1
8			1
8			1
8			1
8			1
8			1
8			1
8			1
8			1
8			1
8			1
8			1
8			1
8			1
8			1
8			1
8			1
8			1
8			1
8			1
8			1
8			1
8			1
8			1
8			1
8			1
8			1
8			1
8			1
8			1
9			0
9			0
9			0
9			0
9			0
9			0
9			0
9			0
9			0
9			0
9			0
9			0
9			0
9			0
9			0
9			0
9			0
9			0
9			0
9			0
9			0
9			0
9			0
9			0
9			0
9			0
9			0
9			0
9			0
9			0
9			0
9			0
9			0
9			0
9			0
9			0
9			0
9			0
9			0
9			0
9			0
9			0
9			0
9			0
9			0
9			0
9			0
9			0
1				1
1				1
1				1
1				1
1				1
1				1
1				1
1				1
1				1
2				1
2				1
2				1
2				1
2				1
2				1
2				1
2				1
2				1
2				1
2				1
2				1
3				1
3				1
3				1
3				1
3				1
3				1
3				1
3				1
3				1
3				1
3				1
3				1
3				1
3				1
3				1
3				1
3				1
3				1
3				1
3				1
3				1
4				1
4				1
4				1
5				1
5				1
5				1
6				1
6				1
6				1
6				1
6				1
6				1
6				1
6				1
6				1
7				1
7				1
7				1
7				1
7				1
7				1
7				1
7				1
7				1
7				1
7				1
7				1
7				1
7				1
7				1
7				1
7				1
7				1
7				1
7				1
7				1
7				1
7				1
7				1
7				1
7				1
7				1
7				1
7				1
7				1
7				1
7				1
7				1
7				1
7				1
7				1
7				1
7				1
7				1
7				1
7				1
7				1
7				1
7				1
7				1
7				1
7				1
7				1
7				1
7				1
7				1
7				1
7				1
7				1
7				1
7				1
7				1
7				1
7				1
7				1
7				1
7				1
7				1
7				1
7				1
7				1
7				1
7				1
7				1
7				1
7				1
7				1
7				1
7				1
7				1
7				1
7				1
7				1
7				1
7				1
7				1
8				1
8				1
8				1
8				1
8				1
8				1
8				1
8				1
8				1
8				1
8				1
8				1
8				1
8				1
8				1
8				1
8				1
8				1
8				1
8				1
8				1
8				1
8				1
8				1
9				0
9				0
9				0
9				0
9				0
9				0
9				0
9				0
9				0
9				0
9				0
9				0
9				0
9				0
9				0
9				0
9				0
9				0
