# Supplementary material for: Distinct Bomanins at the Drosophila 55C locus function in resistance and resilience to infections
Source: EMBO Rep. 2026 Jan 9;27(3):629–53. doi: 10.1038/s44319-025-00559-6 (PMC12894722; doi:10.1038/s44319-025-00559-6)
Supplement: Supplementary file 8 — Source data Fig. 6 [file 44319_2025_559_MOESM8_ESM.zip › Figure 6/6C.xlsx]

## Sheet: Sheet1
Days	MyD88	wA5001	BomΔ55C	BomΔleft
0		1
0		1
0		1
0		1
0		1
0		1
0		1
0		1
0		1
0		1
0		1
0		1
0		1
0		1
0		1
0		1
0		1
0		1
0		1
0		1
0		1
0		1
0		1
0		1
0		1
0		1
0		1
0		1
0		1
0		1
0		1
0		1
0		1
0		1
0		1
0		1
0		1
0		1
0		1
0		1
0		1
0		1
0		1
0		1
0		1
0		1
0		1
0		1
0		1
0		1
0		1
0		1
0		1
0		1
0		1
0		1
0		1
0		1
0		1
0		1
0		1
0		1
0		1
0		1
0		1
0		1
0		1
0		1
0		1
0		1
0		1
0		1
0		1
0		1
0		1
0		1
0		1
0		1
0		1
0		1
0		1
0		1
0		1
0		1
0		1
0		1
0		1
0		1
0		1
0		1
0		1
0		1
0		1
0		1
0		1
0		1
0		1
0		1
0		1
0		1
0		1
0		1
0		1
0		1
0		1
0		1
0		1
0		1
0		1
0		1
0		1
0		1
0		1
0		1
0		1
0		1
0		1
0		1
0		1
0		1
1		1
1		1
1		1
1		1
1		1
1		1
1		1
1		1
1		1
1		1
1		1
1		1
1		1
1		1
1		1
1		1
1		1
1		1
2		1
2		1
2		1
2		1
2		1
2		1
2		1
2		1
2		1
3		1
3		1
3		1
3		1
3		1
3		1
4		1
4		1
4		1
4		1
4		1
4		1
4		0
4		0
4		0
4		0
4		0
4		0
4		0
4		0
4		0
4		0
4		0
4		0
4		0
4		0
4		0
4		0
4		0
4		0
4		0
4		0
4		0
1	1
1	1
1	1
1	1
1	1
1	1
1	1
1	1
1	1
1	1
1	1
1	1
1	1
1	1
1	1
1	1
1	1
1	1
1	1
1	1
1	1
1	1
1	1
1	1
1	1
1	1
1	1
1	1
1	1
1	1
1	1
1	1
1	1
1	1
1	1
1	1
1	1
1	1
1	1
1	1
1	1
1	1
1	1
1	1
1	1
2	1
2	1
2	1
2	1
2	1
2	1
2	1
2	1
2	1
2	1
2	1
2	1
2	1
2	1
2	1
2	1
2	1
2	1
2	1
2	1
2	1
2	1
2	1
2	1
2	1
2	1
2	1
2	1
2	1
2	1
2	1
2	1
2	1
2	1
2	1
2	1
2	1
2	1
2	1
2	1
2	1
2	1
2	1
2	1
2	1
2	1
2	1
2	1
2	1
2	1
2	1
2	1
2	1
2	1
2	1
2	1
2	1
2	1
2	1
2	1
2	1
2	1
2	1
2	1
2	1
2	1
2	1
2	1
2	1
2	1
2	1
2	1
2	1
2	1
2	1
2	1
2	1
2	1
2	1
2	1
2	1
2	1
2	1
2	1
2	1
2	1
2	1
2	1
2	1
2	1
2	1
2	1
2	1
2	1
2	1
2	1
2	1
2	1
2	1
2	1
2	1
2	1
2	1
2	1
2	1
2	1
2	1
2	1
2	1
2	1
2	1
2	1
2	1
2	1
2	1
2	1
2	1
3	1
3	1
3	1
3	1
3	1
3	1
3	1
3	1
3	1
4	0
4	0
4	0
4	0
4	0
4	0
4	0
4	0
4	0
0			1
0			1
0			1
0			1
0			1
0			1
0			1
0			1
0			1
0			1
0			1
0			1
0			1
0			1
0			1
0			1
0			1
0			1
0			1
0			1
0			1
0			1
0			1
0			1
0			1
0			1
0			1
0			1
0			1
0			1
0			1
0			1
0			1
0			1
0			1
0			1
0			1
0			1
0			1
0			1
0			1
0			1
0			1
0			1
0			1
0			1
0			1
0			1
0			1
0			1
0			1
0			1
0			1
0			1
0			1
0			1
0			1
0			1
0			1
0			1
1			1
1			1
1			1
1			1
1			1
1			1
1			1
1			1
1			1
1			1
1			1
1			1
1			1
1			1
1			1
1			1
1			1
1			1
1			1
1			1
1			1
1			1
1			1
1			1
1			1
1			1
1			1
1			1
1			1
1			1
1			1
1			1
1			1
1			1
1			1
1			1
1			1
1			1
1			1
1			1
1			1
1			1
1			1
1			1
1			1
1			1
1			1
1			1
1			1
1			1
1			1
1			1
1			1
1			1
1			1
1			1
1			1
1			1
1			1
1			1
2			1
2			1
2			1
2			1
2			1
2			1
2			1
2			1
2			1
2			1
2			1
2			1
2			1
2			1
2			1
2			1
2			1
2			1
2			1
2			1
2			1
2			1
2			1
2			1
2			1
2			1
2			1
2			1
2			1
2			1
2			1
2			1
2			1
2			1
2			1
2			1
2			1
2			1
2			1
2			1
2			1
2			1
2			1
2			1
2			1
2			1
2			1
2			1
2			1
2			1
2			1
4			0
4			0
4			0
4			0
4			0
4			0
4			0
4			0
4			0
0				1
0				1
0				1
0				1
0				1
0				1
0				1
0				1
0				1
0				1
0				1
0				1
0				1
0				1
0				1
0				1
0				1
0				1
0				1
0				1
0				1
0				1
0				1
0				1
0				1
0				1
0				1
0				1
0				1
0				1
0				1
0				1
0				1
0				1
0				1
0				1
0				1
0				1
0				1
0				1
0				1
0				1
0				1
0				1
0				1
0				1
0				1
0				1
0				1
0				1
0				1
0				1
0				1
0				1
0				1
0				1
0				1
0				1
0				1
0				1
0				1
0				1
0				1
0				1
0				1
0				1
0				1
0				1
0				1
0				1
0				1
0				1
0				1
0				1
0				1
0				1
0				1
0				1
0				1
0				1
0				1
0				1
0				1
0				1
0				1
0				1
0				1
0				1
0				1
0				1
0				1
0				1
0				1
0				1
0				1
0				1
0				1
0				1
0				1
0				1
0				1
0				1
0				1
0				1
0				1
0				1
0				1
0				1
0				1
0				1
0				1
0				1
0				1
0				1
0				1
0				1
0				1
0				1
0				1
0				1
1				1
1				1
1				1
1				1
1				1
1				1
1				1
1				1
1				1
1				1
1				1
1				1
2				1
2				1
2				1
2				1
2				1
2				1
2				1
2				1
2				1
2				1
2				1
2				1
2				1
2				1
2				1
2				1
2				1
2				1
2				1
2				1
2				1
2				1
2				1
2				1
2				1
2				1
2				1
3				1
3				1
3				1
3				1
3				1
3				1
3				1
3				1
3				1
4				0
4				0
4				0
4				0
4				0
4				0
4				0
4				0
4				0
4				0
4				0
4				0
