# Supplementary material for: Distinct Bomanins at the Drosophila 55C locus function in resistance and resilience to infections
Source: EMBO Rep. 2026 Jan 9;27(3):629–53. doi: 10.1038/s44319-025-00559-6 (PMC12894722; doi:10.1038/s44319-025-00559-6)
Supplement: Supplementary file 8 — Source data Fig. 6 [file 44319_2025_559_MOESM8_ESM.zip › Figure 6/6F.xlsx]

## Sheet: Sheet2
Day	wA5001	MyD88	BomBc1 KO
1	1
1	1
1	1
2	1
2	1
2	1
3	1
3	1
3	1
4	1
4	1
4	1
4	1
4	1
4	1
5	1
5	1
5	1
5	1
5	1
5	1
5	1
5	1
5	1
5	1
6	1
6	1
6	1
7	1
7	1
7	1
7	1
7	1
7	1
7	1
7	1
7	1
7	1
7	1
7	1
7	1
7	1
7	1
8	1
8	1
8	1
8	1
8	1
8	1
8	1
8	1
8	1
8	1
9	1
9	1
9	1
9	1
9	1
9	1
9	1
10	1
10	1
10	1
10	1
10	1
10	1
10	1
10	1
10	1
10	1
10	1
10	1
10	1
10	1
10	1
10	1
10	1
10	1
10	1
11	1
11	1
11	1
11	1
11	1
11	1
11	1
11	1
11	1
11	1
11	1
11	1
11	1
11	1
11	1
11	1
11	1
11	1
11	1
11	1
11	1
11	1
11	1
11	1
11	1
11	1
12	1
12	1
12	1
12	1
12	1
12	1
13	1
13	1
13	1
13	1
13	1
13	1
13	1
13	1
13	1
13	1
13	1
14	1
14	1
14	0
14	0
14	0
14	0
14	0
14	0
14	0
14	0
14	0
14	0
14	0
14	0
14	0
14	0
14	0
14	0
14	0
14	0
14	0
14	0
14	0
14	0
14	0
14	0
14	0
14	0
14	0
14	0
14	0
14	0
14	0
14	0
14	0
14	0
14	0
14	0
14	0
14	0
14	0
14	0
14	0
14	0
14	0
14	0
14	0
1		1
1		1
1		1
1		1
1		1
1		1
1		1
1		1
1		1
2		1
2		1
2		1
2		1
2		1
2		1
3		1
3		1
3		1
3		1
3		1
3		1
4		1
4		1
4		1
4		1
4		1
4		1
4		1
4		1
4		1
4		1
4		1
4		1
5		1
5		1
5		1
5		1
5		1
5		1
5		1
5		1
5		1
5		1
5		1
5		1
5		1
5		1
5		1
5		1
5		1
5		1
5		1
5		1
5		1
5		1
5		1
5		1
6		1
6		1
6		1
6		1
6		1
6		1
6		1
6		1
6		1
6		1
6		1
6		1
6		1
6		1
6		1
6		1
6		1
6		1
7		1
7		1
7		1
7		1
7		1
7		1
7		1
7		1
7		1
7		1
7		1
7		1
7		1
7		1
7		1
7		1
7		1
7		1
7		1
7		1
7		1
8		1
8		1
8		1
8		1
8		1
8		1
8		1
8		1
8		1
8		1
8		1
8		1
8		1
8		1
8		1
8		1
8		1
8		1
8		1
8		1
8		1
8		1
8		1
8		1
9		1
9		1
9		1
9		1
9		1
9		1
9		1
9		1
9		1
9		1
9		1
9		1
9		1
9		1
9		1
9		1
9		1
9		1
9		1
9		1
9		1
9		1
9		1
9		1
9		1
9		1
9		1
9		1
9		1
9		1
9		1
9		1
9		1
10		1
10		1
10		1
10		1
10		1
10		1
10		1
10		1
10		1
10		1
10		1
10		1
10		1
10		1
10		1
11		1
11		1
11		1
11		1
11		1
11		1
11		1
11		1
11		1
11		1
11		1
11		1
11		1
11		1
11		1
11		1
11		1
11		1
11		1
11		1
11		1
11		1
11		1
11		1
12		1
12		1
12		1
12		1
12		1
12		1
12		1
12		1
12		1
13		1
13		1
14		1
14		1
14		1
14		0
14		0
14		0
14		0
14		0
14		0
1			1
1			1
1			1
1			1
1			1
1			1
1			1
1			1
1			1
1			1
1			1
1			1
1			1
2			1
2			1
2			1
2			1
2			1
3			1
3			1
3			1
3			1
3			1
3			1
4			1
4			1
4			1
4			1
4			1
4			1
4			1
4			1
4			1
4			1
4			1
4			1
5			1
5			1
5			1
5			1
5			1
5			1
5			1
5			1
5			1
5			1
5			1
5			1
5			1
5			1
5			1
6			1
6			1
6			1
6			1
6			1
6			1
6			1
6			1
6			1
6			1
6			1
6			1
7			1
7			1
7			1
7			1
7			1
8			1
8			1
8			1
8			1
8			1
8			1
8			1
8			1
8			1
8			1
8			1
8			1
8			1
8			1
8			1
9			1
9			1
9			1
9			1
9			1
9			1
9			1
9			1
9			1
9			1
9			1
9			1
9			1
9			1
9			1
9			1
9			1
10			1
10			1
11			1
11			1
11			1
11			1
11			1
11			1
11			1
11			1
11			1
11			1
11			1
11			1
11			1
11			1
11			1
11			1
11			1
11			1
11			1
11			1
11			1
11			1
11			1
11			1
12			1
12			1
12			1
13			1
13			1
13			1
13			1
13			1
13			1
13			1
13			1
13			1
13			1
13			1
13			1
14			1
14			1
14			1
14			1
14			1
14			1
14			0
14			0
14			0
14			0
14			0
14			0
