# Supplementary material for: Distinct Bomanins at the Drosophila 55C locus function in resistance and resilience to infections
Source: EMBO Rep. 2026 Jan 9;27(3):629–53. doi: 10.1038/s44319-025-00559-6 (PMC12894722; doi:10.1038/s44319-025-00559-6)
Supplement: Supplementary file 9 — EV and Appendix Figure Source Data [file 44319_2025_559_MOESM9_ESM.zip]

Archive with 100 entries (82 files):
- Appendix figure/.DS_Store
- Appendix figure/Appendix Fig S1/
- Appendix figure/Appendix Fig S1/1B.xlsx
- Appendix figure/Appendix Fig S10/
- Appendix figure/Appendix Fig S10/10A.xlsx
- Appendix figure/Appendix Fig S10/10B.xlsx
- Appendix figure/Appendix Fig S10/10C.xlsx
- Appendix figure/Appendix Fig S10/10D.xlsx
- Appendix figure/Appendix Fig S10/10E.xlsx
- Appendix figure/Appendix Fig S10/10F.xlsx
- Appendix figure/Appendix Fig S10/10G.xlsx
- Appendix figure/Appendix Fig S11/
- Appendix figure/Appendix Fig S11/11A.xlsx
- Appendix figure/Appendix Fig S12/
- Appendix figure/Appendix Fig S12/12A.xlsx
- Appendix figure/Appendix Fig S12/12B.xlsx
- Appendix figure/Appendix Fig S12/12C.xlsx
- Appendix figure/Appendix Fig S12/12D.xlsx
- Appendix figure/Appendix Fig S2/
- Appendix figure/Appendix Fig S2/2C.xlsx
- Appendix figure/Appendix Fig S3/
- Appendix figure/Appendix Fig S3/3B.xlsx
- Appendix figure/Appendix Fig S3/3C.xlsx
- Appendix figure/Appendix Fig S4/
- Appendix figure/Appendix Fig S4/4C.xlsx
- Appendix figure/Appendix Fig S4/4D.xlsx
- Appendix figure/Appendix Fig S5/
- Appendix figure/Appendix Fig S5/5C.xlsx
- Appendix figure/Appendix Fig S6/
- Appendix figure/Appendix Fig S6/6C.xlsx
- Appendix figure/Appendix Fig S7/
- Appendix figure/Appendix Fig S7/7A.xlsx
- Appendix figure/Appendix Fig S7/7B.xlsx
- Appendix figure/Appendix Fig S7/7C.xlsx
- Appendix figure/Appendix Fig S7/7D.xlsx
- Appendix figure/Appendix Fig S7/7E.xlsx
- Appendix figure/Appendix Fig S8/
- Appendix figure/Appendix Fig S8/8A.xlsx
- Appendix figure/Appendix Fig S8/8B.xlsx
- Appendix figure/Appendix Fig S8/8C.xlsx
- Appendix figure/Appendix Fig S8/8D.xlsx
- Appendix figure/Appendix Fig S8/8E.xlsx
- Appendix figure/Appendix Fig S8/8F.xlsx
- Appendix figure/Appendix Fig S8/8G.xlsx
- Appendix figure/Appendix Fig S8/8H.xlsx
- Appendix figure/Appendix Fig S8/8I.xlsx
- Appendix figure/Appendix Fig S8/8J.xlsx
- Appendix figure/Appendix Fig S8/8K.xlsx
- Appendix figure/Appendix Fig S9/
- Appendix figure/Appendix Fig S9/9A/
- Appendix figure/Appendix Fig S9/9A/55C background short bomanin_M.l and A.f/
- Appendix figure/Appendix Fig S9/9A/55C background short bomanin_M.l and A.f/A29754PBUM17_BomS1 55C_M.lu 24h.msd
- Appendix figure/Appendix Fig S9/9A/55C background short bomanin_M.l and A.f/A29755PBUM18_BomS1 55C_M.lu 24h.msd
- Appendix figure/Appendix Fig S9/9A/55C background short bomanin_M.l and A.f/A29756PBUM19_BomS1 55C_M.lu 24h.msd
- Appendix figure/Appendix Fig S9/9A/55C background short bomanin_M.l and A.f/A29757PBUM20_BomS2 55C_M.lu 24h.msd
- Appendix figure/Appendix Fig S9/9A/55C background short bomanin_M.l and A.f/A29758PBUM21_BomS2 55C_M.lu 24h.msd
- Appendix figure/Appendix Fig S9/9A/55C background short bomanin_M.l and A.f/A29759PBUM22_BomS3 55C_M.lu 24h.msd
- Appendix figure/Appendix Fig S9/9A/55C background short bomanin_M.l and A.f/A29760PBUM23_BomS3 55C_M.lu 24h.msd
- Appendix figure/Appendix Fig S9/9A/55C background short bomanin_M.l and A.f/A29761PBUM24_BomS4 55C_M.lu 24h.msd
- Appendix figure/Appendix Fig S9/9A/55C background short bomanin_M.l and A.f/A29762PBUN01_BomS4 55C_M.lu 24h.msd
- Appendix figure/Appendix Fig S9/9A/55C background short bomanin_M.l and A.f/A29763PBUN02_BomS5 55C_M.lu 24h.msd
- Appendix figure/Appendix Fig S9/9A/55C background short bomanin_M.l and A.f/A29764PBUN03_BomS5 55C_M.lu 24h.msd
- Appendix figure/Appendix Fig S9/9A/55C background short bomanin_M.l and A.f/A29765PBUN04_BomS6 55C_M.lu 24h.msd
- Appendix figure/Appendix Fig S9/9A/55C background short bomanin_M.l and A.f/A29766PBUN05_BomS6 55C_M.lu 24h.msd
- Appendix figure/Appendix Fig S9/9A/55C background short bomanin_M.l and A.f/A29768PBUN07_Ctrl 55C_M.lu 24h.msd
- Appendix figure/Appendix Fig S9/9A/55C background short bomanin_M.l and A.f/A29769PBUN08_BomS1 55C_A. f 24h.msd
- Appendix figure/Appendix Fig S9/9A/55C background short bomanin_M.l and A.f/A29770PBUN09_BomS1 55C_A. f 24h.msd
- Appendix figure/Appendix Fig S9/9A/55C background short bomanin_M.l and A.f/A29771PBUN10_BomS1 55C_A. f 24h.msd
- Appendix figure/Appendix Fig S9/9A/55C background short bomanin_M.l and A.f/A29772PBUN11_BomS2 55C_A. f 24h.msd
- Appendix figure/Appendix Fig S9/9A/55C background short bomanin_M.l and A.f/A29773PBUN12_BomS2 55C_A. f 24h.msd
- Appendix figure/Appendix Fig S9/9A/55C background short bomanin_M.l and A.f/A29774PBUN13_BomS2 55C_A. f 24h.msd
- Appendix figure/Appendix Fig S9/9A/55C background short bomanin_M.l and A.f/A29775PBUN14_BomS3 55C_A. f 24h.msd
- Appendix figure/Appendix Fig S9/9A/55C background short bomanin_M.l and A.f/A29776PBUN15_BomS3 55C_A. f 24h.msd
- Appendix figure/Appendix Fig S9/9A/55C background short bomanin_M.l and A.f/A29777PBUN16_BomS3 55C_A. f 24h.msd
- Appendix figure/Appendix Fig S9/9A/55C background short bomanin_M.l and A.f/A29778PBUN17__Ctrl 55C_A. f 24h.msd
- Appendix figure/Appendix Fig S9/9A/55C background short bomanin_M.l and A.f/A29779PBUN18__Ctrl 55C_A. f 24h.msd
- Appendix figure/Appendix Fig S9/9A/55C background short bomanin_M.l and A.f/A29780PBUN19__W1118 ctrl for bombardier _UC.msd
- Appendix figure/Appendix Fig S9/9A/55C background short bomanin_M.l and A.f/A29781PBUN20__W1118 ctrl for bombardier _UC.msd
- Appendix figure/Appendix Fig S9/9A/55C background short bomanin_M.l and A.f/A29782PBUN22__W1118 ctrl for bombardier _UC.msd
- Appendix figure/Appendix Fig S9/9B.xlsx
- EV figure/.DS_Store
- EV figure/EV figure 1/
- EV figure/EV figure 1/1A.xlsx
- EV figure/EV figure 2/
- EV figure/EV figure 2/2A.xlsx
- EV figure/EV figure 2/2B.xlsx
- EV figure/EV figure 2/2C.xlsx
- EV figure/EV figure 2/2D.xlsx
- EV figure/EV figure 2/2E.xlsx
- EV figure/EV figure 2/2F.xlsx
- EV figure/EV figure 3/
- EV figure/EV figure 3/3A.xlsx
- EV figure/EV figure 3/3B.xlsx
- EV figure/EV figure 3/3C.xlsx
- EV figure/EV figure 3/3D.xlsx
- EV figure/EV figure 4/
- EV figure/EV figure 4/4A.xlsx
- EV figure/EV figure 4/4B.xlsx
- EV figure/EV figure 4/4C.xlsx
- EV figure/EV figure 4/4D.xlsx
