# Supplementary material for: Distinct Bomanins at the Drosophila 55C locus function in resistance and resilience to infections
Source: EMBO Rep. 2026 Jan 9;27(3):629–53. doi: 10.1038/s44319-025-00559-6 (PMC12894722; doi:10.1038/s44319-025-00559-6)
Supplement: Supplementary file 9 — EV and Appendix Figure Source Data [file 44319_2025_559_MOESM9_ESM.zip › Appendix figure/Appendix Fig S1/1B.xlsx]

## Sheet: Sheet1
	BomT1KIuc										BomT1KI M. lu										w[A5001] M. lu
Drs	1.06437	0.926588	1.34723		0.852635				2.46229		24.084	27.0958	18.507		41.3553	11.1579	2.17347	30.4844			16.4498	27.0958	51.2685	14.9285	37.014		0.882703	60.5477	18.1261
BomS1	0.952638	1.23971	4.65893		1.86607				2.8481		34.5353	35.0174	47.8352		60.9688	20.1122	2.42839	19.4271			23.9176	13.0864	69.551	6.36429	54.5686			45.2548	16
BomS2	0.220676	0.126745	0.343885	1.39474	1.62451			3.70635	3.29436		13.4543	18.8959	23.1029		6.72717	2.62079	0.840896	9.98664			71.0125	77.1717		2.90794	22.3159		0.072293	21.8566	11.1579
BomS3	1.64718	1.34723	1.86607	6.58873	3.29436			9.18959	2.9897		27.4741	29.2426	25.4572		21.8566	7.01285	1.89211	9.57983			20.1122	12.996	35.0174	6.10504	22.7848		0.266093	34.2968	8.75435
BomS4	0.784584	4.11245		9.06307	0.965936	5.65685					38.0546	3.4822	0.864537	0.360982	1.86607	33.3589					4.59479	5.61778		0.192109	5.61778	1.59107
BomS5	1.94531	1.81504	1.72907		4.08405				4.28709		76.1093	79.8932	69.551		97.0059	23.2636	7.21	16.7955			56.493	41.6429		20.5348			1.21419	46.2057	14.42
BomS6	6.23332	3.94493	5.77572	3.20428	5.50217			3.22657	5.35171		10.4107	15.5625	16		8.81524	2.46229	0.406126	4.25748			19.9733	9.44794	35.261	6.32033	5.16941		0.373712	8.69388	3.78423
BomT1	0.013985	0.037163	0.020617	0.241484			2.37841	0.000937	4.11245		0.007705	0.03125	0.00982		0.210224	0.002291	6.9163	13.4543	0.297302		67.1819	6.10504	81.0084	50.5626	64.8934		1.41421	39.1245	9.91766
BomT2	2.80889	3.18215	3.11666	5.35171	3.20428			8.22491	5.93809		31.5594	35.5062	25.2813		20.6776	8.39773	1.19748	10.9283			28.443	18.507	56.493	16.7955	7.6211		0.378929	15.3482	5.06303
BomBc1	0.258816	0.198884	0.260616	6.77396	1.19748			13.5479	3.09513		88.647	93.0542	123.64		20.6776	8.39773	1.19748	10.9283			56.493	24.4201		8.9383			0.180491	33.5909	11.2356
BomBc2	5.38893	4.62675	5.20537	4.62675	2.14355			11.0043	4.53154		36.0019	39.1245	42.2242		14.9285	8.39773	0.784584	7.83536			17.7531	12.3805	56.493	11.6318	16.6794		0.327598	23.5883	6.1475
