# Supplementary material for: Distinct Bomanins at the Drosophila 55C locus function in resistance and resilience to infections
Source: EMBO Rep. 2026 Jan 9;27(3):629–53. doi: 10.1038/s44319-025-00559-6 (PMC12894722; doi:10.1038/s44319-025-00559-6)
Supplement: Supplementary file 9 — EV and Appendix Figure Source Data [file 44319_2025_559_MOESM9_ESM.zip › Appendix figure/Appendix Fig S10/10A.xlsx]

## Sheet: Sheet1
Hours	MyD88C03881	Ubi-Gal4,Gal80ts/+	BomT1 OE
18	1
18	1
18	1
18	1
18	1
18	1
18	1
18	1
18	1
18	1
18	1
18	1
18	1
18	1
18	1
18	1
18	1
18	1
18	1
18	1
18	1
18	1
18	1
18	1
18	1
18	1
18	1
18	1
18	1
18	1
18	1
18	1
18	1
18	1
18	1
18	1
18	1
18	1
18	1
18	1
18	1
18	1
18	1
18	1
18	1
18	1
18	1
18	1
18	1
18	1
18	1
18	1
18	1
18	1
18	1
18	1
18	1
18	1
18	1
18	1
18	1
18	1
18	1
18	1
18	1
18	1
18	1
18	1
18	1
18	1
18	1
18	1
18	1
18	1
18	1
18	1
18	1
18	1
18	1
18	1
18	1
18	1
18	1
18	1
18	1
18	1
18	1
18	1
18	1
18	1
18	1
18	1
18	1
18	1
18	1
18	1
18	1
18	1
18	1
18	1
18	1
18	1
18	1
18	1
18	1
18	1
18	1
18	1
18	1
18	1
18	1
18	1
18	1
18	1
18	1
18	1
18	1
18	1
18	1
18	1
18	1
18	1
18	1
18	1
18	1
18	1
18	1
18	1
18	1
18	1
18	1
18	1
18	1
18	1
18	1
18	1
18	1
18	1
18	1
18	1
18	1
24	1
24	1
24	1
24	1
24	1
24	1
24	1
24	1
24	1
24	1
24	1
24	1
24	1
24	1
24	1
24	1
24	1
24	1
24	1
24	1
24	1
24	1
24	1
24	1
24	1
24	1
24	1
24	1
24	1
24	1
24	1
24	1
24	1
48	1
48	1
48	1
72	1
72	1
72	1
18		1
18		1
18		1
24		1
24		1
24		1
24		1
24		1
24		1
24		1
24		1
24		1
24		1
24		1
24		1
24		1
48		1
48		1
48		1
48		1
48		1
48		1
48		1
48		1
48		1
48		1
48		1
48		1
48		1
48		1
48		1
48		1
48		1
48		1
48		1
48		1
48		1
48		1
48		1
48		1
48		1
48		1
48		1
48		1
48		1
48		1
48		1
48		1
48		1
48		1
48		1
48		1
48		1
48		1
48		1
48		1
48		1
48		1
48		1
48		1
48		1
48		1
48		1
48		1
48		1
48		1
48		1
48		1
48		1
48		1
48		1
48		1
48		1
48		1
48		1
48		1
48		1
48		1
48		1
48		1
48		1
48		1
48		1
48		1
48		1
48		1
48		1
48		1
48		1
72		1
72		1
72		1
72		1
72		1
72		1
72		1
72		1
72		1
72		1
72		1
72		1
72		1
72		1
72		1
72		1
72		1
72		1
72		1
72		1
72		1
72		1
72		1
72		1
72		1
72		1
72		1
72		1
72		1
72		1
72		1
72		1
72		1
72		1
72		1
72		1
72		1
72		1
72		1
72		1
72		1
72		1
72		1
72		1
72		1
72		1
72		1
96		1
96		1
96		1
96		1
96		1
96		1
96		1
96		1
96		1
96		1
96		1
96		1
96		1
120		1
120		1
120		1
144		1
144		1
144		1
168		1
168		1
168		1
168		0
168		0
168		0
168		0
168		0
168		0
168		0
168		0
168		0
168		0
168		0
168		0
168		0
168		0
168		0
168		0
168		0
168		0
168		0
168		0
168		0
168		0
24			1
24			1
24			1
24			1
24			1
24			1
24			1
24			1
24			1
24			1
24			1
24			1
24			1
24			1
24			1
24			1
48			1
48			1
48			1
48			1
48			1
48			1
48			1
48			1
48			1
48			1
48			1
48			1
48			1
48			1
48			1
48			1
48			1
48			1
48			1
48			1
48			1
48			1
48			1
48			1
48			1
48			1
48			1
48			1
48			1
48			1
48			1
48			1
48			1
48			1
48			1
48			1
48			1
48			1
48			1
48			1
48			1
48			1
48			1
48			1
48			1
48			1
48			1
48			1
48			1
48			1
48			1
48			1
48			1
48			1
48			1
48			1
48			1
48			1
48			1
48			1
48			1
48			1
48			1
48			1
48			1
48			1
48			1
48			1
48			1
48			1
48			1
48			1
48			1
48			1
48			1
48			1
48			1
48			1
48			1
48			1
48			1
48			1
48			1
48			1
48			1
48			1
48			1
48			1
48			1
48			1
48			1
48			1
48			1
48			1
48			1
72			1
72			1
72			1
72			1
72			1
72			1
72			1
72			1
72			1
72			1
72			1
72			1
72			1
72			1
72			1
72			1
72			1
72			1
72			1
72			1
72			1
72			1
72			1
72			1
72			1
72			1
72			1
72			1
72			1
72			1
72			1
72			1
72			1
72			1
72			1
72			1
72			1
72			1
72			1
96			1
96			1
96			1
96			1
96			1
96			1
120			1
120			1
120			1
120			1
120			1
120			1
144			1
144			1
144			1
168			0
168			0
168			0
168			0
168			0
168			0
168			0
168			0
168			0
168			0
168			0
168			0
168			0
168			0
168			0
