# Supplementary material for: Distinct Bomanins at the Drosophila 55C locus function in resistance and resilience to infections
Source: EMBO Rep. 2026 Jan 9;27(3):629–53. doi: 10.1038/s44319-025-00559-6 (PMC12894722; doi:10.1038/s44319-025-00559-6)
Supplement: Supplementary file 9 — EV and Appendix Figure Source Data [file 44319_2025_559_MOESM9_ESM.zip › Appendix figure/Appendix Fig S10/10C.xlsx]

## Sheet: Sheet2
Days	Ctrl.	MyD88	Ubi-Gal4; BomBc1V15384
1		1
1		1
1		1
1		1
1		1
1		1
1		1
1		1
1		1
1		1
1		1
1		1
1		1
1		1
1		1
1		1
1		1
1		1
1		1
1		1
1		1
1		1
1		1
1		1
1		1
1		1
1		1
1		1
1		1
1		1
1		1
1		1
1		1
1		1
1		1
1		1
1		1
1		1
1		1
1		1
1		1
1		1
1		1
1		1
1		1
1		1
1		1
1		1
1		1
1		1
1		1
1		1
1		1
1		1
1		1
1		1
1		1
1		1
1		1
1		1
1		1
1		1
1		1
1		1
1		1
1		1
1		1
1		1
1		1
1		1
1		1
1		1
1		1
1		1
1		1
1		1
1		1
1		1
1		1
1		1
1		1
1		1
1		1
1		1
1		1
1		1
1		1
1		1
1		1
1		1
1		1
1		1
1		1
1		1
1		1
1		1
1		1
1		1
1		1
1		1
1		1
1		1
1		1
1		1
1		1
1		1
1		1
1		1
1		1
1		1
1		1
1		1
1		1
1		1
1		1
1		1
1		1
1		1
1		1
1		1
1		1
1		1
1		1
1		1
1		1
1		1
1		1
1		1
1		1
1		1
1		1
1		1
1		1
1		1
1		1
1		1
1		1
1		1
1		1
1		1
1		1
3		1
3		1
3		1
3		1
3		1
3		1
3		1
3		1
3		1
3		1
3		1
3		1
3		1
3		1
3		1
3		1
3		1
3		1
3		1
3		1
3		1
3		1
3		1
3		1
3		1
3		1
3		1
3		1
3		1
3		1
3		1
3		1
3		1
3		1
3		1
3		1
3		1
3		1
3		1
1	1
1	1
1	1
1	1
1	1
1	1
1	1
1	1
1	1
1	1
1	1
1	1
1	1
1	1
1	1
1	1
1	1
1	1
1	1
1	1
1	1
1	1
1	1
1	1
1	1
1	1
1	1
1	1
1	1
1	1
1	1
1	1
1	1
3	1
3	1
3	1
3	1
3	1
3	1
3	1
3	1
3	1
3	1
3	1
3	1
3	1
3	1
3	1
3	1
3	1
3	1
3	1
3	1
3	1
3	1
3	1
3	1
3	1
3	1
3	1
3	1
3	1
3	1
3	1
3	1
3	1
3	1
3	1
3	1
3	1
3	1
3	1
5	1
5	1
5	1
5	1
5	1
5	1
5	1
5	1
5	1
5	1
5	1
5	1
5	1
5	1
5	1
5	1
5	1
5	1
8	1
8	1
8	1
10	0
10	0
10	0
10	0
10	0
10	0
10	0
10	0
10	0
10	0
10	0
10	0
10	0
10	0
10	0
10	0
10	0
10	0
10	0
10	0
10	0
10	0
10	0
10	0
10	0
10	0
10	0
10	0
10	0
10	0
10	0
10	0
10	0
10	0
10	0
10	0
10	0
10	0
10	0
10	0
10	0
10	0
10	0
10	0
10	0
10	0
10	0
10	0
10	0
10	0
10	0
10	0
10	0
10	0
10	0
10	0
10	0
10	0
10	0
10	0
10	0
10	0
10	0
10	0
10	0
10	0
10	0
10	0
10	0
10	0
10	0
10	0
10	0
10	0
10	0
10	0
10	0
10	0
10	0
10	0
10	0
10	0
10	0
10	0
10	0
10	0
10	0
1			1
1			1
1			1
1			1
1			1
1			1
1			1
1			1
1			1
1			1
1			1
1			1
1			1
1			1
1			1
1			1
1			1
1			1
1			1
1			1
1			1
1			1
1			1
1			1
1			1
1			1
1			1
1			1
1			1
1			1
1			1
1			1
1			1
1			1
1			1
1			1
1			1
1			1
1			1
1			1
1			1
1			1
1			1
1			1
1			1
3			1
3			1
3			1
3			1
3			1
3			1
3			1
3			1
3			1
3			1
3			1
3			1
3			1
3			1
3			1
3			1
3			1
3			1
3			1
3			1
3			1
3			1
3			1
3			1
3			1
3			1
3			1
3			1
3			1
3			1
3			1
3			1
3			1
3			1
3			1
3			1
3			1
3			1
3			1
3			1
3			1
3			1
3			1
3			1
3			1
3			1
3			1
3			1
3			1
3			1
3			1
3			1
3			1
3			1
3			1
3			1
3			1
3			1
3			1
3			1
3			1
3			1
3			1
3			1
3			1
3			1
3			1
3			1
3			1
3			1
3			1
3			1
3			1
3			1
3			1
3			1
3			1
3			1
3			1
3			1
3			1
3			1
3			1
3			1
5			1
5			1
5			1
5			1
5			1
5			1
5			1
5			1
5			1
5			1
5			1
5			1
5			1
5			1
5			1
5			1
5			1
5			1
5			1
5			1
5			1
7			1
7			1
7			1
8			1
8			1
8			1
9			1
9			1
9			1
10			0
10			0
10			0
10			0
10			0
10			0
10			0
10			0
10			0
10			0
10			0
10			0
10			0
10			0
10			0
10			0
10			0
10			0
