# Supplementary material for: Distinct Bomanins at the Drosophila 55C locus function in resistance and resilience to infections
Source: EMBO Rep. 2026 Jan 9;27(3):629–53. doi: 10.1038/s44319-025-00559-6 (PMC12894722; doi:10.1038/s44319-025-00559-6)
Supplement: Supplementary file 9 — EV and Appendix Figure Source Data [file 44319_2025_559_MOESM9_ESM.zip › Appendix figure/Appendix Fig S10/10F.xlsx]

## Sheet: Sheet1
Days	wt	MyD88	BomT2 KI312	BomT2 ΔKO259
1	1
1	1
1	1
1	1
1	1
1	1
1	1
1	1
1	1
1	1
1	1
1	1
1	1
1	1
1	1
1	1
1	1
1	1
1	1
1	1
1	1
1	1
1	1
1	1
1	1
1	1
1	1
1	1
1	1
1	1
1	1
1	1
1	1
1	1
1	1
1	1
1	1
1	1
1	1
1	1
1	1
1	1
1	1
1	1
1	1
1	1
1	1
1	1
1	1
1	1
1	1
1	1
1	1
1	1
1	1
1	1
1	1
1	1
1	1
1	1
1	1
1	1
1	1
2	1
2	1
2	1
2	1
2	1
2	1
2	1
2	1
2	1
2	1
2	1
2	1
2	1
2	1
2	1
2	1
2	1
2	1
2	1
2	1
2	1
2	1
2	1
2	1
3	1
3	1
3	1
3	1
3	1
3	1
3	1
3	1
3	1
3	1
3	1
3	1
3	1
3	1
3	1
3	1
3	1
3	1
3	1
3	1
3	1
3	1
3	1
3	1
3	1
3	1
3	1
3	1
3	1
3	1
3	1
3	1
3	1
3	1
3	1
3	1
3	1
3	1
4	1
4	1
4	1
4	1
4	1
4	1
4	1
4	1
4	1
4	1
4	1
4	1
4	1
4	1
4	1
4	1
5	1
5	1
5	1
5	1
5	1
8	0
8	0
8	0
8	0
8	0
8	0
8	0
8	0
8	0
8	0
8	0
8	0
8	0
8	0
8	0
8	0
8	0
8	0
8	0
8	0
8	0
8	0
8	0
8	0
8	0
8	0
8	0
8	0
8	0
8	0
8	0
8	0
8	0
8	0
8	0
8	0
8	0
1		1
1		1
1		1
1		1
1		1
1		1
1		1
1		1
1		1
1		1
1		1
1		1
1		1
1		1
1		1
1		1
1		1
1		1
1		1
1		1
1		1
1		1
1		1
1		1
1		1
1		1
1		1
1		1
1		1
1		1
1		1
1		1
1		1
1		1
1		1
1		1
1		1
1		1
1		1
1		1
1		1
1		1
1		1
1		1
1		1
1		1
1		1
1		1
1		1
1		1
1		1
1		1
1		1
1		1
1		1
1		1
1		1
1		1
1		1
1		1
1		1
1		1
1		1
1		1
1		1
1		1
1		1
1		1
1		1
1		1
1		1
1		1
1		1
1		1
1		1
1		1
1		1
1		1
1		1
1		1
1		1
1		1
1		1
1		1
1		1
1		1
1		1
1		1
1		1
1		1
1		1
1		1
1		1
1		1
1		1
1		1
1		1
1		1
1		1
1		1
1		1
1		1
1		1
1		1
1		1
1		1
1		1
1		1
1		1
1		1
1		1
1		1
1		1
1		1
1		1
1		1
1		1
1		1
1		1
1		1
1		1
1		1
1		1
1		1
1		1
1		1
1		1
1		1
1		1
1		1
1		1
1		1
1		1
1		1
1		1
1		1
1		1
1		1
1		1
1		1
1		1
1		1
1		1
1		1
1		1
1		1
1		1
1		1
1		1
1		1
1		1
1		1
1		1
1		1
1		1
1		1
1		1
1		1
1		1
1		1
1		1
1		1
1		1
1		1
1		1
1		1
1		1
1		1
1		1
1		1
1		1
3		1
3		1
3		1
3		1
3		1
3		1
8		0
8		0
8		0
1			1
1			1
1			1
1			1
1			1
1			1
1			1
1			1
1			1
1			1
1			1
1			1
1			1
1			1
1			1
1			1
1			1
1			1
1			1
1			1
1			1
1			1
1			1
1			1
1			1
1			1
1			1
1			1
1			1
1			1
1			1
1			1
1			1
1			1
1			1
1			1
1			1
1			1
1			1
1			1
1			1
1			1
1			1
1			1
1			1
1			1
1			1
1			1
1			1
1			1
1			1
1			1
1			1
2			1
2			1
2			1
2			1
2			1
2			1
2			1
2			1
2			1
2			1
2			1
2			1
2			1
2			1
2			1
2			1
2			1
2			1
2			1
2			1
2			1
2			1
2			1
2			1
2			1
2			1
2			1
2			1
2			1
2			1
2			1
2			1
2			1
2			1
2			1
2			1
2			1
2			1
2			1
2			1
2			1
2			1
2			1
2			1
2			1
2			1
2			1
2			1
2			1
2			1
2			1
2			1
3			1
3			1
3			1
3			1
3			1
3			1
3			1
3			1
3			1
3			1
3			1
3			1
3			1
3			1
3			1
3			1
3			1
3			1
3			1
3			1
3			1
3			1
3			1
3			1
3			1
3			1
3			1
3			1
3			1
3			1
3			1
3			1
3			1
3			1
3			1
4			1
4			1
4			1
5			1
5			1
5			1
7			1
7			1
7			1
8			1
8			1
8			1
8			0
8			0
8			0
8			0
8			0
8			0
8			0
8			0
8			0
8			0
8			0
8			0
8			0
8			0
8			0
8			0
8			0
8			0
8			0
8			0
8			0
8			0
8			0
8			0
8			0
8			0
8			0
1				1
1				1
1				1
1				1
1				1
1				1
1				1
1				1
1				1
1				1
1				1
1				1
1				1
1				1
1				1
1				1
1				1
1				1
1				1
1				1
1				1
1				1
1				1
1				1
1				1
1				1
1				1
1				1
1				1
1				1
1				1
1				1
1				1
1				1
1				1
1				1
1				1
1				1
1				1
1				1
1				1
1				1
1				1
1				1
1				1
1				1
1				1
1				1
1				1
1				1
1				1
2				1
2				1
2				1
2				1
2				1
2				1
2				1
2				1
2				1
2				1
2				1
2				1
2				1
2				1
2				1
2				1
2				1
2				1
2				1
2				1
2				1
2				1
2				1
2				1
2				1
2				1
2				1
2				1
2				1
2				1
2				1
2				1
2				1
2				1
2				1
2				1
2				1
2				1
2				1
2				1
2				1
2				1
2				1
2				1
2				1
2				1
2				1
2				1
2				1
2				1
2				1
3				1
3				1
3				1
3				1
3				1
3				1
3				1
3				1
3				1
3				1
3				1
3				1
3				1
3				1
3				1
3				1
3				1
3				1
3				1
3				1
3				1
3				1
3				1
3				1
3				1
3				1
3				1
3				1
3				1
3				1
3				1
3				1
3				1
3				1
3				1
3				1
3				1
3				1
3				1
4				1
4				1
4				1
4				1
4				1
4				1
6				1
6				1
6				1
8				0
8				0
8				0
8				0
8				0
8				0
8				0
8				0
8				0
8				0
8				0
8				0
8				0
8				0
8				0
8				0
8				0
8				0
8				0
8				0
8				0
8				0
8				0
8				0
8				0
8				0
8				0
8				0
8				0
8				0
