# Supplementary material for: Distinct Bomanins at the Drosophila 55C locus function in resistance and resilience to infections
Source: EMBO Rep. 2026 Jan 9;27(3):629–53. doi: 10.1038/s44319-025-00559-6 (PMC12894722; doi:10.1038/s44319-025-00559-6)
Supplement: Supplementary file 9 — EV and Appendix Figure Source Data [file 44319_2025_559_MOESM9_ESM.zip › Appendix figure/Appendix Fig S11/11A.xlsx]

## Sheet: Sheet1
Days	W C.glabrata			MyD88 C.glabrata				CG18108(IM1)-delta MyD88 C.gla
0	100			100	100		100	100
1	100			100	100		100	100
2	100			94.4444	85		95	95.2381
3	100			72.2222	85		90	80.9524
4	100			66.6667	85		90	71.4286
5	100			66.6667	85		80	66.6667
6	100			61.1111	75		75	47.6191
7	100			50	70		70	42.8571
8	100			50	70		65	33.3333
9	100			50	60		55	14.2857
10	95			50	60		55	4.7619
11	95			50	60		40	4.7619
12	95			44.4444	55		35	4.7619
13	95			27.7778	55		25	4.7619
14	95			11.1111	45		10	4.7619
15	95			5.55556	35		5	4.7619
16	95			5.55556	25		5	4.7619
17	95			5.55556	15		5	4.7619
				1	1		1	1
				1	1		1	1
				0.944444	0.85		0.95	0.952381
				0.722222	0.85		0.9	0.809524
				0.666667	0.85		0.9	0.714286
				0.666667	0.85		0.8	0.666667
				0.611111	0.75		0.75	0.476191
				0.5	0.7		0.7	0.428571
				0.5	0.7		0.65	0.333333
				0.5	0.6		0.55	0.142857
				0.5	0.6		0.55	0.047619
				0.5	0.6		0.4	0.047619
				0.444444	0.55		0.35	0.047619
				0.277778	0.55		0.25	0.047619
				0.111111	0.45		0.1	0.047619
				0.0555556	0.35		0.05	0.047619
				0.0555556	0.25		0.05	0.047619
				0.0555556	0.15		0.05	0.047619
				90	90		90	90
				90	90		90	90
				85	76.5		85.5	85.7143
				65	76.5		81	72.8571
				60	76.5		81	64.2857
				60	76.5		72	60
				55	67.5		67.5	42.8571
				45	63		63	38.5714
				45	63		58.5	30
				45	54		49.5	12.8571
				45	54		49.5	4.28571
				45	54		36	4.28571
				40	49.5		31.5	4.28571
				25	49.5		22.5	4.28571
				10	40.5		9	4.28571
				5	31.5		4.5	4.28571
				5	22.5		4.5	4.28571
				5	13.5		4.5	4.28571
			1	0	0	0	0	0	0
			2	5	13.5	18.5	4.5	4.28571	8.78571
			3	20	0	20	4.5	12.8571	17.3571
			4	5	0	5	0	8.57143	8.57143
			5	0	0	0	9	4.28572	13.2857
			6	4.99999	9	14	4.5	17.1428	21.6428
			7	10	4.5	14.5	4.5	4.28572	8.78572
			8	0	0	0	4.5	8.57143	13.0714
			9	0	9	9	9	17.1429	26.1429
			10	0	0	0	0	8.57142	8.57142
			11	0	0	0	13.5	0	13.5
			12	5	4.5	9.5	4.5	0	4.5
			13	15	0	15	9	0	9
			14	15	9	24	13.5	0	13.5
			15	5	9	14	4.5	0	4.5
			16	0	9	9	0	0	0
			17	0	9	9	0	0	0

## Sheet: Sheet2
Days	W C.glabrata	MyD88 C.glabrata	CG18108(IM1)-delta MyD88 C.gla
10	1
10	1
10	1
10	1
10	1
10	1
10	1
10	1
10	1
17	0
17	0
17	0
17	0
17	0
17	0
17	0
17	0
17	0
17	0
17	0
17	0
17	0
17	0
17	0
17	0
17	0
17	0
17	0
17	0
17	0
17	0
17	0
17	0
17	0
17	0
17	0
17	0
17	0
17	0
17	0
17	0
17	0
17	0
17	0
17	0
17	0
17	0
17	0
17	0
17	0
17	0
17	0
17	0
17	0
17	0
17	0
17	0
17	0
17	0
17	0
17	0
17	0
17	0
17	0
17	0
17	0
17	0
17	0
17	0
17	0
17	0
17	0
17	0
17	0
17	0
17	0
17	0
17	0
17	0
17	0
17	0
17	0
17	0
17	0
17	0
17	0
17	0
17	0
17	0
17	0
17	0
17	0
17	0
17	0
17	0
17	0
17	0
17	0
17	0
17	0
17	0
17	0
17	0
17	0
17	0
17	0
17	0
17	0
17	0
17	0
17	0
17	0
17	0
17	0
17	0
17	0
17	0
17	0
17	0
17	0
17	0
17	0
17	0
17	0
17	0
17	0
17	0
17	0
17	0
17	0
17	0
17	0
17	0
17	0
17	0
17	0
17	0
17	0
17	0
17	0
17	0
17	0
17	0
17	0
17	0
17	0
17	0
17	0
17	0
17	0
17	0
17	0
17	0
17	0
17	0
17	0
17	0
17	0
17	0
17	0
17	0
17	0
17	0
17	0
17	0
17	0
17	0
17	0
17	0
17	0
17	0
17	0
17	0
17	0
17	0
17	0
17	0
17	0
17	0
17	0
2		1
2		1
2		1
2		1
2		1
2		1
2		1
2		1
2		1
2		1
2		1
2		1
2		1
2		1
2		1
2		1
2		1
2		1
2		1
3		1
3		1
3		1
3		1
3		1
3		1
3		1
3		1
3		1
3		1
3		1
3		1
3		1
3		1
3		1
3		1
3		1
3		1
3		1
3		1
4		1
4		1
4		1
4		1
6		1
6		1
6		1
6		1
6		1
6		1
6		1
6		1
6		1
6		1
6		1
6		1
6		1
6		1
6		1
6		1
7		1
7		1
7		1
7		1
7		1
7		1
7		1
7		1
7		1
7		1
7		1
7		1
7		1
7		1
7		1
9		1
9		1
9		1
9		1
9		1
9		1
9		1
9		1
9		1
12		1
12		1
12		1
12		1
12		1
12		1
12		1
12		1
12		1
13		1
13		1
13		1
13		1
13		1
13		1
13		1
13		1
13		1
13		1
13		1
13		1
13		1
13		1
13		1
14		1
14		1
14		1
14		1
14		1
14		1
14		1
14		1
14		1
14		1
14		1
14		1
14		1
14		1
14		1
14		1
14		1
14		1
14		1
14		1
14		1
14		1
14		1
14		1
15		1
15		1
15		1
15		1
15		1
15		1
15		1
15		1
15		1
15		1
15		1
15		1
15		1
15		1
16		1
16		1
16		1
16		1
16		1
16		1
16		1
16		1
16		1
17		1
17		1
17		1
17		1
17		1
17		1
17		1
17		1
17		1
17		0
17		0
17		0
17		0
17		0
17		0
17		0
17		0
17		0
17		0
17		0
17		0
17		0
17		0
17		0
17		0
17		0
17		0
17		0
2			1
2			1
2			1
2			1
2			1
2			1
2			1
2			1
3			1
3			1
3			1
3			1
3			1
3			1
3			1
3			1
3			1
3			1
3			1
3			1
3			1
3			1
3			1
3			1
3			1
4			1
4			1
4			1
4			1
4			1
4			1
4			1
4			1
4			1
5			1
5			1
5			1
5			1
5			1
5			1
5			1
5			1
5			1
5			1
5			1
5			1
5			1
6			1
6			1
6			1
6			1
6			1
6			1
6			1
6			1
6			1
6			1
6			1
6			1
6			1
6			1
6			1
6			1
6			1
6			1
6			1
6			1
6			1
6			1
7			1
7			1
7			1
7			1
7			1
7			1
7			1
7			1
7			1
8			1
8			1
8			1
8			1
8			1
8			1
8			1
8			1
8			1
8			1
8			1
8			1
8			1
9			1
9			1
9			1
9			1
9			1
9			1
9			1
9			1
9			1
9			1
9			1
9			1
9			1
9			1
9			1
9			1
9			1
9			1
9			1
9			1
9			1
9			1
9			1
9			1
9			1
9			1
10			1
10			1
10			1
10			1
10			1
10			1
10			1
10			1
11			1
11			1
11			1
11			1
11			1
11			1
11			1
11			1
11			1
11			1
11			1
11			1
11			1
11			1
12			1
12			1
12			1
12			1
12			1
13			1
13			1
13			1
13			1
13			1
13			1
13			1
13			1
13			1
14			1
14			1
14			1
14			1
14			1
14			1
14			1
14			1
14			1
14			1
14			1
14			1
14			1
15			1
15			1
15			1
15			1
15			1
17			0
17			0
17			0
17			0
17			0
17			0
17			0
17			0
17			0
