# Supplementary material for: Distinct Bomanins at the Drosophila 55C locus function in resistance and resilience to infections
Source: EMBO Rep. 2026 Jan 9;27(3):629–53. doi: 10.1038/s44319-025-00559-6 (PMC12894722; doi:10.1038/s44319-025-00559-6)
Supplement: Supplementary file 9 — EV and Appendix Figure Source Data [file 44319_2025_559_MOESM9_ESM.zip › Appendix figure/Appendix Fig S12/12A.xlsx]

## Sheet: Sheet2
Day	wt	Bbd	MyD88
2			1
2			1
2			1
2			1
2			1
2			1
2			1
2			1
2			1
3			1
3			1
3			1
3			1
3			1
3			1
3			1
3			1
3			1
3			1
3			1
3			1
3			1
3			1
3			1
3			1
3			1
3			1
3			1
3			1
3			1
3			1
3			1
3			1
3			1
3			1
3			1
3			1
3			1
3			1
3			1
3			1
3			1
3			1
3			1
3			1
3			1
3			1
3			1
3			1
3			1
3			1
3			1
3			1
3			1
3			1
3			1
3			1
3			1
3			1
3			1
3			1
3			1
3			1
3			1
3			1
3			1
3			1
3			1
3			1
3			1
3			1
3			1
3			1
3			1
3			1
3			1
3			1
3			1
3			1
3			1
3			1
3			1
3			1
3			1
3			1
3			1
3			1
3			1
3			1
3			1
3			1
3			1
3			1
3			1
3			1
3			1
3			1
3			1
3			1
3			1
3			1
3			1
3			1
3			1
3			1
3			1
3			1
3			1
3			1
3			1
3			1
3			1
3			1
3			1
3			1
3			1
3			1
3			1
3			1
3			1
3			1
3			1
3			1
3			1
3			1
3			1
4			1
4			1
4			1
4			1
4			1
4			1
4			1
4			1
4			1
4			1
4			1
4			1
4			1
4			1
4			1
4			1
4			1
4			1
4			1
4			1
4			1
4			1
4			1
4			1
4			1
4			1
4			1
4			1
4			1
4			1
4			1
4			1
4			1
4			1
4			1
4			1
4			1
4			1
4			1
4			1
4			1
4			1
4			1
4			1
4			1
4			1
4			1
4			1
4			1
4			1
4			1
4			1
4			1
4			1
1		1
1		1
1		1
1		1
1		1
1		1
1		1
1		1
1		1
1		1
2		1
2		1
2		1
2		1
2		1
2		1
2		1
2		1
2		1
2		1
2		1
2		1
2		1
2		1
2		1
2		1
2		1
2		1
2		1
2		1
3		1
3		1
3		1
3		1
3		1
3		1
3		1
3		1
3		1
3		1
3		1
3		1
3		1
3		1
3		1
3		1
3		1
3		1
3		1
3		1
3		1
3		1
3		1
3		1
3		1
3		1
3		1
3		1
3		1
3		1
3		1
3		1
3		1
3		1
3		1
3		1
3		1
3		1
3		1
3		1
3		1
3		1
3		1
3		1
3		1
3		1
3		1
3		1
3		1
3		1
3		1
3		1
3		1
3		1
3		1
3		1
3		1
3		1
3		1
3		1
4		1
4		1
4		1
4		1
4		1
4		1
4		1
4		1
4		1
4		1
4		1
4		1
4		1
4		1
4		1
4		1
4		1
4		1
4		1
4		1
4		1
4		1
4		1
4		1
4		1
4		1
4		1
4		1
4		1
4		1
4		1
4		1
4		1
4		1
4		1
4		1
4		1
4		1
4		1
4		1
4		1
4		1
4		1
4		1
4		1
4		1
4		1
4		1
4		1
4		1
4		1
4		1
4		1
4		1
4		1
4		1
4		1
4		1
4		1
4		1
4		1
4		1
4		1
4		1
4		1
4		1
4		1
4		1
4		1
4		1
4		1
4		1
4		1
4		1
4		1
4		1
4		1
4		1
4		1
4		1
4		1
4		1
4		1
4		1
4		1
4		1
4		1
4		1
4		1
4		1
6		1
6		1
6		1
6		1
6		1
6		1
6		1
6		1
6		1
6		1
6		1
6		1
6		1
6		1
6		1
6		1
6		1
6		1
6		1
6		1
1	1
1	1
1	1
3	1
3	1
3	1
3	1
3	1
3	1
3	1
3	1
3	1
3	1
3	1
3	1
3	1
3	1
3	1
3	1
3	1
3	1
6	1
6	1
6	1
6	1
6	1
6	1
6	1
6	1
6	1
6	1
6	1
6	1
6	1
6	1
6	1
6	1
6	1
6	1
8	1
8	1
8	1
9	0
9	0
9	0
9	0
9	0
9	0
9	0
9	0
9	0
9	0
9	0
9	0
9	0
9	0
9	0
9	0
9	0
9	0
9	0
9	0
9	0
9	0
9	0
9	0
9	0
9	0
9	0
9	0
9	0
9	0
9	0
9	0
9	0
9	0
9	0
9	0
9	0
9	0
9	0
9	0
9	0
9	0
9	0
9	0
9	0
9	0
9	0
9	0
9	0
9	0
9	0
9	0
9	0
9	0
9	0
9	0
9	0
9	0
9	0
9	0
9	0
9	0
9	0
9	0
9	0
9	0
9	0
9	0
9	0
9	0
9	0
9	0
9	0
9	0
9	0
9	0
9	0
9	0
9	0
9	0
9	0
9	0
9	0
9	0
9	0
9	0
9	0
9	0
9	0
9	0
9	0
9	0
9	0
9	0
9	0
9	0
9	0
9	0
9	0
9	0
9	0
9	0
9	0
9	0
9	0
9	0
9	0
9	0
9	0
9	0
9	0
9	0
9	0
9	0
9	0
9	0
9	0
9	0
9	0
9	0
9	0
9	0
9	0
9	0
9	0
9	0
9	0
9	0
9	0
9	0
9	0
9	0
9	0
9	0
9	0
