# Supplementary material for: Distinct Bomanins at the Drosophila 55C locus function in resistance and resilience to infections
Source: EMBO Rep. 2026 Jan 9;27(3):629–53. doi: 10.1038/s44319-025-00559-6 (PMC12894722; doi:10.1038/s44319-025-00559-6)
Supplement: Supplementary file 9 — EV and Appendix Figure Source Data [file 44319_2025_559_MOESM9_ESM.zip › Appendix figure/Appendix Fig S12/12B.xlsx]

## Sheet: Sheet2
Days	wt	Bbd	MyD88
0.5		1
0.5		1
0.5		1
0.5		1
0.5		1
0.5		1
0.5		1
0.5		1
0.5		1
0.5		1
0.5		1
0.5		1
0.5		1
0.5		1
0.5		1
0.5		1
0.5		1
0.5		1
0.5		1
0.5		1
0.5		1
0.5		1
0.5		1
0.5		1
0.5		1
0.5		1
0.5		1
0.5		1
0.5		1
0.5		1
0.5		1
0.5		1
0.5		1
0.5		1
0.5		1
0.5		1
0.5		1
0.5		1
0.5		1
0.5		1
0.5		1
0.5		1
0.5		1
0.5		1
0.5		1
0.5		1
0.5		1
0.5		1
0.5		1
0.5		1
0.5		1
0.5		1
0.5		1
0.5		1
0.5		1
0.5		1
0.5		1
0.5		1
0.5		1
0.5		1
0.5		1
0.5		1
0.5		1
0.5		1
0.5		1
0.5		1
0.5		1
0.5		1
0.5		1
0.5		1
0.5		1
0.5		1
0.5		1
0.5		1
0.5		1
0.5		1
0.5		1
0.5		1
0.5		1
0.5		1
0.5		1
0.5		1
0.5		1
0.5		1
0.5		1
0.5		1
0.5		1
0.5		1
0.5		1
0.5		1
0.5		1
0.5		1
0.5		1
0.5		1
0.5		1
0.5		1
0.5		1
0.5		1
0.5		1
1		1
1		1
1		1
1		1
1		1
1		1
1		1
1		1
1		1
2		1
2		1
2		1
2		1
2		1
2		1
2		1
2		1
2		1
3		1
3		1
3		1
3		1
3		1
3		1
3		1
3		1
3		1
3		1
3		1
3		1
3		1
3		1
3		1
3		1
3		1
3		1
7		1
7		1
7		1
7		1
7		1
7		1
7		1
7		1
7		1
7		1
7		1
7		1
7		1
7		1
7		1
7		1
7		1
7		1
8		0
8		0
8		0
8		0
8		0
8		0
8		0
8		0
8		0
8		0
8		0
8		0
8		0
8		0
8		0
8		0
8		0
8		0
8		0
8		0
8		0
8		0
8		0
8		0
8		0
8		0
8		0
0.5	1
0.5	1
0.5	1
0.5	1
0.5	1
0.5	1
0.5	1
0.5	1
0.5	1
0.5	1
0.5	1
0.5	1
0.5	1
0.5	1
0.5	1
0.5	1
0.5	1
0.5	1
0.5	1
0.5	1
0.5	1
0.5	1
0.5	1
0.5	1
0.5	1
0.5	1
0.5	1
0.5	1
0.5	1
0.5	1
0.5	1
0.5	1
0.5	1
0.5	1
0.5	1
0.5	1
2	1
2	1
2	1
2	1
2	1
2	1
2	1
2	1
2	1
3	1
3	1
3	1
3	1
3	1
3	1
3	1
3	1
3	1
8	0
8	0
8	0
8	0
8	0
8	0
8	0
8	0
8	0
8	0
8	0
8	0
8	0
8	0
8	0
8	0
8	0
8	0
8	0
8	0
8	0
8	0
8	0
8	0
8	0
8	0
8	0
8	0
8	0
8	0
8	0
8	0
8	0
8	0
8	0
8	0
8	0
8	0
8	0
8	0
8	0
8	0
8	0
8	0
8	0
8	0
8	0
8	0
8	0
8	0
8	0
8	0
8	0
8	0
8	0
8	0
8	0
8	0
8	0
8	0
8	0
8	0
8	0
8	0
8	0
8	0
8	0
8	0
8	0
8	0
8	0
8	0
8	0
8	0
8	0
8	0
8	0
8	0
8	0
8	0
8	0
8	0
8	0
8	0
8	0
8	0
8	0
8	0
8	0
8	0
8	0
8	0
8	0
8	0
8	0
8	0
8	0
8	0
8	0
8	0
8	0
8	0
8	0
8	0
8	0
8	0
8	0
8	0
8	0
8	0
8	0
8	0
8	0
8	0
8	0
8	0
8	0
8	0
8	0
8	0
8	0
8	0
8	0
8	0
8	0
8	0
0.5			1
0.5			1
0.5			1
0.5			1
0.5			1
0.5			1
0.5			1
0.5			1
0.5			1
0.5			1
0.5			1
0.5			1
0.5			1
0.5			1
0.5			1
0.5			1
0.5			1
0.5			1
0.5			1
0.5			1
0.5			1
0.5			1
0.5			1
0.5			1
0.5			1
0.5			1
0.5			1
0.5			1
0.5			1
0.5			1
0.5			1
0.5			1
0.5			1
0.5			1
0.5			1
0.5			1
0.5			1
0.5			1
0.5			1
0.5			1
0.5			1
0.5			1
0.5			1
0.5			1
0.5			1
0.5			1
0.5			1
0.5			1
0.5			1
0.5			1
0.5			1
0.5			1
0.5			1
0.5			1
0.5			1
0.5			1
0.5			1
0.5			1
0.5			1
0.5			1
0.5			1
0.5			1
0.5			1
0.5			1
0.5			1
0.5			1
0.5			1
0.5			1
0.5			1
0.5			1
0.5			1
0.5			1
1			1
1			1
1			1
1			1
1			1
1			1
1			1
1			1
1			1
1			1
1			1
1			1
1			1
1			1
1			1
1			1
1			1
1			1
2			1
2			1
2			1
2			1
2			1
2			1
2			1
2			1
2			1
2			1
2			1
2			1
2			1
2			1
2			1
2			1
2			1
2			1
8			0
8			0
8			0
8			0
8			0
8			0
8			0
8			0
8			0
8			0
8			0
8			0
8			0
8			0
8			0
8			0
8			0
8			0
8			0
8			0
8			0
8			0
8			0
8			0
8			0
8			0
8			0
8			0
8			0
8			0
8			0
8			0
8			0
8			0
8			0
8			0
8			0
8			0
8			0
8			0
8			0
8			0
8			0
8			0
8			0
8			0
8			0
8			0
8			0
8			0
8			0
8			0
8			0
8			0
8			0
8			0
8			0
8			0
8			0
8			0
8			0
8			0
8			0
8			0
8			0
8			0
8			0
8			0
8			0
8			0
8			0
8			0
