# Supplementary material for: Distinct Bomanins at the Drosophila 55C locus function in resistance and resilience to infections
Source: EMBO Rep. 2026 Jan 9;27(3):629–53. doi: 10.1038/s44319-025-00559-6 (PMC12894722; doi:10.1038/s44319-025-00559-6)
Supplement: Supplementary file 9 — EV and Appendix Figure Source Data [file 44319_2025_559_MOESM9_ESM.zip › Appendix figure/Appendix Fig S12/12D.xlsx]

## Sheet: Sheet2
Days	wt	Bbd	MyD88
2	1
2	1
2	1
2	1
2	1
2	1
2	1
2	1
2	1
2	1
2	1
2	1
2	1
2	1
2	1
2	1
2	1
2	1
4	1
4	1
4	1
4	1
4	1
4	1
4	1
4	1
4	1
6	1
6	1
6	1
6	1
6	1
6	1
6	1
6	1
6	1
6	1
6	1
6	1
6	1
6	1
6	1
6	1
6	1
6	1
7	1
7	1
7	1
7	1
7	1
7	1
7	1
7	1
9	0
9	0
9	0
9	0
9	0
9	0
9	0
9	0
9	0
9	0
9	0
9	0
9	0
9	0
9	0
9	0
9	0
9	0
9	0
9	0
9	0
9	0
9	0
9	0
9	0
9	0
9	0
9	0
9	0
9	0
9	0
9	0
9	0
9	0
9	0
9	0
9	0
9	0
9	0
9	0
9	0
9	0
9	0
9	0
9	0
9	0
9	0
9	0
9	0
9	0
9	0
9	0
9	0
9	0
9	0
9	0
9	0
9	0
9	0
9	0
9	0
9	0
9	0
9	0
9	0
9	0
9	0
9	0
9	0
9	0
9	0
9	0
9	0
9	0
9	0
9	0
9	0
9	0
9	0
9	0
9	0
9	0
9	0
9	0
9	0
9	0
9	0
9	0
9	0
9	0
9	0
9	0
9	0
9	0
9	0
9	0
9	0
9	0
9	0
9	0
9	0
9	0
9	0
9	0
9	0
9	0
9	0
9	0
6		1
6		1
6		1
6		1
6		1
6		1
6		1
6		1
6		1
8		1
8		1
8		1
8		1
8		1
8		1
8		1
8		1
8		1
9		0
9		0
9		0
9		0
9		0
9		0
9		0
9		0
9		0
9		0
9		0
9		0
9		0
9		0
9		0
9		0
9		0
9		0
9		0
9		0
9		0
9		0
9		0
9		0
9		0
9		0
9		0
9		0
9		0
9		0
9		0
9		0
9		0
9		0
9		0
9		0
9		0
9		0
9		0
9		0
9		0
9		0
9		0
9		0
9		0
9		0
9		0
9		0
9		0
9		0
9		0
9		0
9		0
9		0
9		0
9		0
9		0
9		0
9		0
9		0
9		0
9		0
9		0
9		0
9		0
9		0
9		0
9		0
9		0
9		0
9		0
9		0
9		0
9		0
9		0
9		0
9		0
9		0
9		0
9		0
9		0
9		0
9		0
9		0
9		0
9		0
9		0
9		0
9		0
9		0
9		0
9		0
9		0
9		0
9		0
9		0
9		0
9		0
9		0
9		0
9		0
9		0
9		0
9		0
9		0
9		0
9		0
9		0
9		0
9		0
9		0
9		0
9		0
9		0
9		0
9		0
9		0
9		0
9		0
9		0
9		0
9		0
9		0
9		0
9		0
9		0
9		0
9		0
9		0
9		0
9		0
9		0
9		0
9		0
9		0
9		0
9		0
9		0
9		0
9		0
9		0
9		0
9		0
9		0
9		0
9		0
9		0
9		0
9		0
9		0
9		0
9		0
9		0
9		0
9		0
9		0
9		0
9		0
9		0
9		0
9		0
9		0
3			1
3			1
3			1
3			1
3			1
3			1
3			1
3			1
3			1
3			1
3			1
3			1
3			1
3			1
3			1
3			1
3			1
3			1
7			1
7			1
7			1
7			1
7			1
7			1
7			1
7			1
7			1
9			0
9			0
9			0
9			0
9			0
9			0
9			0
9			0
9			0
9			0
9			0
9			0
9			0
9			0
9			0
9			0
9			0
9			0
9			0
9			0
9			0
9			0
9			0
9			0
9			0
9			0
9			0
9			0
9			0
9			0
9			0
9			0
9			0
9			0
9			0
9			0
9			0
9			0
9			0
9			0
9			0
9			0
9			0
9			0
9			0
9			0
9			0
9			0
9			0
9			0
9			0
9			0
9			0
9			0
9			0
9			0
9			0
9			0
9			0
9			0
9			0
9			0
9			0
9			0
9			0
9			0
9			0
9			0
9			0
9			0
9			0
9			0
9			0
9			0
9			0
9			0
9			0
9			0
9			0
9			0
9			0
9			0
9			0
9			0
9			0
9			0
9			0
9			0
9			0
9			0
9			0
9			0
9			0
9			0
9			0
9			0
9			0
9			0
9			0
9			0
9			0
9			0
9			0
9			0
9			0
9			0
9			0
9			0
9			0
9			0
9			0
9			0
9			0
9			0
9			0
9			0
9			0
9			0
9			0
9			0
9			0
9			0
9			0
9			0
9			0
9			0
9			0
9			0
9			0
9			0
9			0
9			0
9			0
9			0
9			0
