# Supplementary material for: Distinct Bomanins at the Drosophila 55C locus function in resistance and resilience to infections
Source: EMBO Rep. 2026 Jan 9;27(3):629–53. doi: 10.1038/s44319-025-00559-6 (PMC12894722; doi:10.1038/s44319-025-00559-6)
Supplement: Supplementary file 9 — EV and Appendix Figure Source Data [file 44319_2025_559_MOESM9_ESM.zip › Appendix figure/Appendix Fig S2/2C.xlsx]

## Sheet: Sheet1
	BomBc1KO uc									BomBc1KOM.lu										wA5001M. lu
Drs	0.397768	0.926588	0.779165		1.62451		0.019505			29.0406	30.0647	35.261	20.3737	25.8568	24.59	30.0385	39.4569	32.5491		16.4498	27.0958	51.2685	14.9285	37.014		0.882703	60.5477	18.1261
BomS1	0.397768	0.926588	0.779165		1.47427		0.026645			29.0406	30.0647	35.261	11.9727	40.2821	39.6707	24.0698	32.5625	12.7899		23.9176	13.0864	69.551	6.36429	54.5686			45.2548	16
BomS2	3.73213	0.149685	8.87656	0.000465						0.773782	32.6783	10.7034	36.0652	17.6029	29.5396	12.2817	36.2137			71.0125	77.1717		2.90794	22.3159		0.072293	21.8566	11.1579
BomS3		0.624165	6.9163	0.013697						1.77768	21.1167	29.8571	19.1638	30.5625	3.07375	24.2733	20.1936			20.1122	12.996	35.0174	6.10504	22.7848		0.266093	34.2968	8.75435
BomS4		0.368567	2.94854	0.017701						2.23457	1.59107	1.89588	0.131215	1.25701	2.07053	1.71834	3.34284			4.59479	5.61778		0.192109	5.61778	1.59107
BomS5		2.25012	13.0864	0.054034						32.969	10.4832	36.0019	38.2466	51.5322	36.9177	44.1751	29.3638			56.493	41.6429		20.5348			1.21419	46.2057	14.42
BomS6		1.08674	3.97237	0.044502						2.67585	3.03143	34.0598	0.085971	1.15669	3.63008	3.1716	7.15171			19.9733	9.44794	35.261	6.32033	5.16941		0.373712	8.69388	3.78423
BomT1		3.34035		0.020054	0.34151					3.75809	32.8679	21.0361	13.1044	46.6507	28.001	12.1349	44.2549			67.1819	6.10504	81.0084	50.5626	64.8934		1.41421	39.1245	9.91766
BomT2		0.702222	5.85634	0.013792						1.41421	31.9453	16.2233	47.089	38.9012	2.11404	40.8271	26.3623			28.443	18.507	56.493	16.7955	7.6211		0.378929	15.3482	5.06303
BomBc1	1.82766	2.44528	2.80889	0.406126		0.003151				74.543	76.1093	67.669	41.4948	6.45313	22.0467	42.395	25.2952			56.493	24.4201		8.9383			0.180491	33.5909	11.2356
BomBc2		0.806642	5.46416	0.021344						1.18921	3.65533	36.1657	43.0708	14.7631	4.22807	18.4636	15.4755			17.7531	12.3805	56.493	11.6318	16.6794		0.327598	23.5883	6.1475
