# Supplementary material for: Distinct Bomanins at the Drosophila 55C locus function in resistance and resilience to infections
Source: EMBO Rep. 2026 Jan 9;27(3):629–53. doi: 10.1038/s44319-025-00559-6 (PMC12894722; doi:10.1038/s44319-025-00559-6)
Supplement: Supplementary file 9 — EV and Appendix Figure Source Data [file 44319_2025_559_MOESM9_ESM.zip › Appendix figure/Appendix Fig S3/3B.xlsx]

## Sheet: Sheet1
	BomS2ΔKO6 UC												BomS2ΔKO6 M. lu												w[A5001] M. lu
Drs	0.07383	0.1708	0.32095	0.32095	0.47316	0.74247	0.387	0.39513	0.24492	0.31002			2.49737	2.15907	3.75916	3.7332	6.5458	3.60603	4.22928	4.2587	4.7681	2.21977			6.60875	8.7053	5.32719	2.86417	2.35799	4.51251	4.73069	5.77827	7.59974	8.65868
BomS1	0.12078	0.31002	0.24663	0.3369	0.42349	1.0213	0.75807	0.34879	0.73734	0.33458			1.3855	1.24006	4.92598	2.82923	2.21977	2.80969	3.01135	2.39564	5.2277	2.26641			1.34646	2.31054	3.41956	4.81341	4.19986	5.19929	4.41506	0.23317	2.87381	3.86499
BomS2	1e-06	1.5e-07	1.3e-07	4.2e-07	2.7e-07	2.6e-07	3.8e-07	7.5e-08	6.2e-07				5.4e-07	1.7e-06	1.5e-06	1.3e-06	6.2e-07	6.7e-07	1.4e-06	1e-06	3.6e-05	6.7e-07			3.24991	1.4226	7.81322	8.28015	8.35358	8.42909	1.46304	5.4431	4.45942	7.35773
BomS3	0.19084	0.39513	0.60727	0.65994	0.72217	0.80687	0.81248	0.5473	0.70242	0.62003			3.20519	1.44434	2.07112	3.81164	1.6026	2.39564	4.72532	2.39564	4.4237	1.80302			3.5438	5.9932	7.2745	6.1646	1.0833	5.3242	7.8349	5.3087	6.4555	1.0979
BomS4	0.11506	0.18562	0.23988	0.24323	0.21175	0.34879	0.27555	0.29533	0.22694	0.2571			0.3636	0.18952	0.36613	0.2147	0.27365	0.26988	0.5142	0.40907	0.85801	0.29739			0.37888	0.61314	0.13106	1.2187	0.25467	0.60704	0.18886	0.60335	0.57952	0.21119
BomS5	0.21322	0.47977	0.34398	0.40907	0.58658	0.63746	0.37904	0.27365	0.34398	0.41191			4.50152	1.80302	3.16107	2.84891	2.58544	3.6818	7.6763	2.62153	9.91595	1.81556			5.71584	4.84939	5.75289	3.89387	3.9412	4.909	1.74364	2.66988	3.1342	6.3316
BomS6	0.214703	0.554943	0.46665	0.417663	0.493257	0.486466	0.784808	0.392404	0.521382	0.346376			0.823826	0.366126	0.574513	0.521382	0.332266	0.52866	0.628686	0.441477	0.794701	0.327692			0.68191	0.6066	0.41088	0.36192	0.25341	0.5794	0.49501	0.87025	0.86749	0.13866
BomT1	0.0460841	0.0769685	0.0780429	0.0954184	0.271761	0.26802	0.204534	0.178057	0.156086	0.0987833			1.77819	1.08704	0.92045	1.43436	0.818135	1.04276	1.7416	1.24006	2.55473	0.469895			1.72501	0.80584	1.60708	1.73688	1.51687	2.70952	2.8368	0.87086	2.88014	2.3116
BomT2	0.6785	1.26612	0.8013	0.89528	1.00029	1.07954	1.33831	1.07208	1.05732	0.45075			2.84891	1.42446	2.42908	2.71398	2.17409	2.49737	2.86873	2.14416	2.65928	1.54801			1.66271	2.76241	1.61293	3.6729	3.72739	0.53483	2.55295	2.65584	1.6557	0.86001
BomBc1	0.26069	0.55111	0.33925	0.6419	2.0285	2.90877	1.22299	1.6026	1.35699	0.49326			25.9995	18.3844	29.0489	12.2136	26.9164	14.4241	34.7854	15.894	27.283	8.28448			18.5557	22.4654	22.7516	26.517	18.7422	20.219	22.326	14.7725	15.2958	16.3375
BomBc2	0.23823	0.53234	0.49669	0.52501	0.90778	1.14903	0.69275	0.76335	0.62003	0.81814			1.77819	0.84699	2.33013	1.31077	1.8537	2.01449	2.23521	1.63627	2.90489	1.32906			1.67031	4.89829	1.50761	2.47145	2.74205	3.15359	1.69767	1.68972	3.19053	0.26952
