# Supplementary material for: Distinct Bomanins at the Drosophila 55C locus function in resistance and resilience to infections
Source: EMBO Rep. 2026 Jan 9;27(3):629–53. doi: 10.1038/s44319-025-00559-6 (PMC12894722; doi:10.1038/s44319-025-00559-6)
Supplement: Supplementary file 9 — EV and Appendix Figure Source Data [file 44319_2025_559_MOESM9_ESM.zip › Appendix figure/Appendix Fig S3/3C.xlsx]

## Sheet: Sheet1
	BomS2KO36 UC													BomS2KO36 M. lu													w[A5001] M. lu
Drs	0.70025	0.53797	0.51817	0.4202	0.7875	0.50602	0.33628	0.90344	0.25939	0.81098	0.28448	0.20968		14.9328	10.1289	7.31274	11.6351	2.56758	8.87909	10.9314	10.1994	2.54985	7.7297	8.28448	9.58256		6.60875	8.7053	5.32719	2.86417	2.35799	4.51251	4.73069	5.77827	7.59974	8.65868
BomS1	0.20717	0.39366	0.24199	0.4658	0.89834	0.8772	0.15993	0.61319	0.68056	0.57732	0.30353	0.49585		6.01826	2.53224	0.0277843	6.72909	3.9735	3.13923	5.85801	5.81755	3.6818	5.35324	5.65847	9.51637		1.34646	2.31054	3.41956	4.81341	4.19986	5.19929	4.41506	0.23317	2.87381	3.86499
BomS2	0.0074733	0.0013347	0.0018547	0.0073914	0.0023504	0.0073011	0.0071085	0.003409	0.0042495	0.0061325	0.0089004	0.0028125		0.173188	0.55111	0.55111	0.356114	0.208832	0.586585	0.255326	0.507124	0.231713	0.507124	0.476455	0.727194		3.24991	1.4226	7.81322	8.28015	8.35358	8.42909	1.46304	5.4431	4.45942	7.35773
BomS3	0.19808	0.30381	0.50099	0.78718	0.63765	0.17804	0.80233	0.41329	0.13104	0.57299	0.73843	0.80509		4.69268	4.50152	6.36611	1.9594	1.8409	5.54202	2.84891	3.3413	2.05681	3.41151	2.96989	3.09601		3.5438	5.9932	7.2745	6.1646	1.0833	5.3242	7.8349	5.3087	6.4555	1.0979
BomS4	0.77922	0.18725	0.41268	0.63141	0.46685	0.33537	0.19065	0.36784	0.47104	0.48244	0.32463	0.85396		0.244925	0.0780429	0.00504969	0.114262	0.262504	0.297387	0.476455	0.432392	0.285272	0.361085	0.479769	0.683215		0.37888	0.61314	0.13106	1.2187	0.25467	0.60704	0.18886	0.60335	0.57952	0.21119
BomS5	0.86543	0.636	0.56203	0.1448	0.26535	0.28343	0.4247	0.52372	0.8905	0.13929	0.30132	0.89321		10.3418	5.06447	8.22726	8.28448	2.92901	5.54202	6.0646	6.63645	2.77101	4.43954	3.60603	6.2351		5.71584	4.84939	5.75289	3.89387	3.9412	4.909	1.74364	2.66988	3.1342	6.3316
BomS6	0.50126	0.60833	0.89252	0.62198	0.36544	0.33336	0.10652	0.65576	0.83768	0.10339	0.55054	0.69665		0.972932	0.539768	0.993376	1.04276	0.479769	0.779387	0.841136	1.03556	0.48985	0.633059	1.89266	0.85881		0.68191	0.6066	0.41088	0.36192	0.25341	0.5794	0.49501	0.87025	0.86749	0.13866
BomT1	0.77916	0.1637	0.17915	0.75324	0.49813	0.46237	0.14635	0.58989	0.31094	0.29709	0.59542	0.84587		1.51615	1.93242	0.476455	1.64765	0.774003	0.939791	1.75371	1.28379	0.628686	0.774003	1.70576	0.603076		1.72501	0.80584	1.60708	1.73688	1.51687	2.70952	2.8368	0.87086	2.88014	2.3116
BomT2	0.38517	0.67855	0.47654	0.35104	0.80152	0.70695	0.54591	0.26147	0.50007	0.65369	0.69628	0.26528		5.77736	4.20006	5.35324	6.49987	4.28832	5.89876	3.9735	6.96639	1.87958	2.62153	1.91908	3.86485		1.66271	2.76241	1.61293	3.6729	3.72739	0.53483	2.55295	2.65584	1.6557	0.86001
BomBc1	0.62206	0.11327	0.75123	0.81151	0.61291	0.40038	0.5596	0.56826	0.88069	0.75095	0.26907	0.72813		28.649	23.7592	22.1681	28.0594	10.7065	20.2579	13.9328	18.6411	8.94085	11.2388	8.34211	14.7272		18.5557	22.4654	22.7516	26.517	18.7422	20.219	22.326	14.7725	15.2958	16.3375
BomBc2	0.23582	0.46443	0.45548	0.90044	0.87846	0.85849	0.47158	0.16555	0.66424	0.66468	0.42018	0.36258		8.51739	2.71398	0.806872	2.21977	1.10222	2.34634	2.07112	3.13923	1.13321	2.25076	2.94938	3.22749		1.67031	4.89829	1.50761	2.47145	2.74205	3.15359	1.69767	1.68972	3.19053	0.26952
