# Supplementary material for: Distinct Bomanins at the Drosophila 55C locus function in resistance and resilience to infections
Source: EMBO Rep. 2026 Jan 9;27(3):629–53. doi: 10.1038/s44319-025-00559-6 (PMC12894722; doi:10.1038/s44319-025-00559-6)
Supplement: Supplementary file 9 — EV and Appendix Figure Source Data [file 44319_2025_559_MOESM9_ESM.zip › Appendix figure/Appendix Fig S4/4C.xlsx]

## Sheet: Sheet1
	312 M.l									W M.l									312 UC
BomS1	47	64	60							97	102	101							2	3	1
BomS2	73	69	88							99	108	94							4	4	2
BomS3	74	67	65							103	97	100							6	4	3
BomS4	118	122	128							96	97	107							57	57	44
BomS5	28	22	16							92	98	111							3	4	1
BomS6	226	175	114							92	112	96							57	48	30
BomT1	37	46	62							81	104	119							3	3	0
BomT2	9	26	45							88	98	116							6	4	0
BomBc1	36	33	20							96	86	121							1	1	1
BomBc2	92	65	66							95	104	100							4	3	3
Drs	46	68	52							93	97	111							23	11	4
