# Supplementary material for: Distinct Bomanins at the Drosophila 55C locus function in resistance and resilience to infections
Source: EMBO Rep. 2026 Jan 9;27(3):629–53. doi: 10.1038/s44319-025-00559-6 (PMC12894722; doi:10.1038/s44319-025-00559-6)
Supplement: Supplementary file 9 — EV and Appendix Figure Source Data [file 44319_2025_559_MOESM9_ESM.zip › Appendix figure/Appendix Fig S4/4D.xlsx]

## Sheet: Sheet1
	259 M.l									W M.l									259UC
BomS1	121	210								97	102	101							6	3	2
BomS2	147	209								99	108	94							10	5	3
BomS3	114	142								103	97	100							8	3	3
BomS4	116	203								96	97	107							131	107	50
BomS5	72	99								92	98	111							4	2	2
BomS6	137	322								92	112	96							110	62	41
BomT1	116	136								81	104	119							5	3	2
BomT2	26	49								88	98	116							4	2	5
BomBc1	86	147								96	86	121							3	1	1
BomBc2	122	199								95	104	100							15	10	3
Drs	114	136								93	97	111							12	18	13
