# Supplementary material for: Distinct Bomanins at the Drosophila 55C locus function in resistance and resilience to infections
Source: EMBO Rep. 2026 Jan 9;27(3):629–53. doi: 10.1038/s44319-025-00559-6 (PMC12894722; doi:10.1038/s44319-025-00559-6)
Supplement: Supplementary file 9 — EV and Appendix Figure Source Data [file 44319_2025_559_MOESM9_ESM.zip › Appendix figure/Appendix Fig S5/5C.xlsx]

## Sheet: Sheet1
	BomT2Δtail uc						BomT2Δtail M. lu						wt M. lu
Drs	7	15	15				46	36	43	85	79	80	137		75	71	117	121
BomS1	3	24	24				28	33	18	76	63	29	84	176	42	80	103	121
BomS2	5	11	23				33	56	37	64	59	33	84	89	56	90	89	126
BomS3	12	18	38				40	58	54	92	76	89	106	139	70	77	104	125
BomS4	77	118	91				165	165	155	105	95	156	93	98	114	91	98	112
BomS5	7	11	13				29	26	43	64	50	32	115	92	59	75	86	154
BomS6	25	22	31				107	116	116	79	73	104	115	105	117	74	111	121
BomT1	2	5	33				22	31	26	79	73	63	67	162	48	79	100	126
BomT2	15	18	31				78	89	100	111	92	100	122	119	98	133	144	52
BomBc1	1	2	9				8	11	9	75	76	18	88	119	37	78	108	118
BomBc2	15	15	39				53	70	69	72	74	59	103	112	82	82	109	111
