# Supplementary material for: Distinct Bomanins at the Drosophila 55C locus function in resistance and resilience to infections
Source: EMBO Rep. 2026 Jan 9;27(3):629–53. doi: 10.1038/s44319-025-00559-6 (PMC12894722; doi:10.1038/s44319-025-00559-6)
Supplement: Supplementary file 9 — EV and Appendix Figure Source Data [file 44319_2025_559_MOESM9_ESM.zip › Appendix figure/Appendix Fig S6/6C.xlsx]

## Sheet: Sheet1
	BomS5KO uc									BomS5KO M. lu									wt M. lu
Drs	6	8	7		13	10				86	90	61	3	137	142	30	132	45	99	106	96		107		194	60	86
BomS1	5	5	14	7	5	6				94	133	106				30	84	39	149	131	51	76	149		142	79	89
BomS2	19	12	53	13	6	7				60	80		30	37	49	75	105	81	70	120	118	87	119		135	99	75
BomS3	25	19	91	20	8	11				68	55	126	90	111	90	67	119	94	72	126	110	90	128		131	89	86
BomS4	72	147		66	56	59				77	71		84	94	86	113	122	104	66	164	92	107	78	121	100	95	106
BomS5	1	1	3		0	0					12		8	0	15	0	0	0	46	156	140	104	189		86	116	100
BomS6	73	139	286	43	33	36				142	138	51	236	286	276	248	251	260	38	173	153	120	65	201	110	112	81
BomT1	1	6	10	6	4	1				95	77		132	148	120	45	114	42	170	131	45	95	204		164	59	104
BomT2	16	7	21	0	0	0					14		16	0	16	0	0	0	68	122	121	92	139		126	118	67
BomBc1	3	4	10	23	13	14				128	116		129	166	150	101	257	145	58	119	145	111	229		160	66	95
BomBc2	83	70		25	12	14				115	103		162	182	164	91	137	123	94	61	173	67	85		133	96	78
