# Supplementary material for: Distinct Bomanins at the Drosophila 55C locus function in resistance and resilience to infections
Source: EMBO Rep. 2026 Jan 9;27(3):629–53. doi: 10.1038/s44319-025-00559-6 (PMC12894722; doi:10.1038/s44319-025-00559-6)
Supplement: Supplementary file 9 — EV and Appendix Figure Source Data [file 44319_2025_559_MOESM9_ESM.zip › Appendix figure/Appendix Fig S7/7A.xlsx]

## Sheet: Sheet1
Ubi-Gal4, Gal80ts/ BomT1 RNAi UC	Ubi-Gal4, Gal80ts/ BomT1 RNAi M.lu	Ubi-Gal4, Gal80ts/+ M.lu
1	36
4	49	77
4	14	78
0.8	31	67
3	28	6
7	11	81
5	30	50
9	5	64
3	16
		39
		9
