# Supplementary material for: Distinct Bomanins at the Drosophila 55C locus function in resistance and resilience to infections
Source: EMBO Rep. 2026 Jan 9;27(3):629–53. doi: 10.1038/s44319-025-00559-6 (PMC12894722; doi:10.1038/s44319-025-00559-6)
Supplement: Supplementary file 9 — EV and Appendix Figure Source Data [file 44319_2025_559_MOESM9_ESM.zip › Appendix figure/Appendix Fig S7/7B.xlsx]

## Sheet: Sheet1
Ubi-Gal4, Gal80ts/ BomBc1 BL65901 UC	Ubi-Gal4, Gal80ts/ BomBc1 BL65901 M. lu	wt M.lu	Ubi-Gal4, Gal80ts/ BomBc1 V15384 UC	Ubi-Gal4, Gal80ts/ BomBc1 V15384 M. lu
1	1	93	1	0.94
0.86	5	93	2.7	2.39
0.85	10	116	0.73	4.17
0.21	7	67.18	0.95	9.62
0.36	0.59	39.12	0.72	1.46
0.76	3	81	0.69	5.79
0.61	0.84	50.56	0.41	8.77
0.39	0.72	64.89	1.8	2.69
0.68
