# Supplementary material for: Distinct Bomanins at the Drosophila 55C locus function in resistance and resilience to infections
Source: EMBO Rep. 2026 Jan 9;27(3):629–53. doi: 10.1038/s44319-025-00559-6 (PMC12894722; doi:10.1038/s44319-025-00559-6)
Supplement: Supplementary file 9 — EV and Appendix Figure Source Data [file 44319_2025_559_MOESM9_ESM.zip › Appendix figure/Appendix Fig S7/7C.xlsx]

## Sheet: Sheet1
Ubi-Gal4, Gal80ts/ BomS4RNAi UC	Ubi-Gal4, Gal80ts/ BomS4RNAi M.lu	Ubi-Gal4, Gal80ts/+ M.lu
0.08442	0.05011	2.63183
0.01937	0.08904	1.12561
0.05537	0.12736	1
0.04215	0.06398	1.53758
0.06414	0.07379	1.10366
	0.13126	0.3247
	0.09656	0.35376
	0.38328	0.16362
	0.68713	1
