# Supplementary material for: Distinct Bomanins at the Drosophila 55C locus function in resistance and resilience to infections
Source: EMBO Rep. 2026 Jan 9;27(3):629–53. doi: 10.1038/s44319-025-00559-6 (PMC12894722; doi:10.1038/s44319-025-00559-6)
Supplement: Supplementary file 9 — EV and Appendix Figure Source Data [file 44319_2025_559_MOESM9_ESM.zip › Appendix figure/Appendix Fig S7/7D.xlsx]

## Sheet: Sheet1
Ubi-Gal4, Gal80ts/ BomBc2BL61348 UC	Ubi-Gal4, Gal80ts/ BomBc2BL61348 M.lu	Ubi-Gal4, Gal80ts/+ M.lu	Ubi-Gal4, Gal80ts/ BomBc2V13926 UC	Ubi-Gal4, Gal80ts/ BomBc2V13926M.lu
15	74	117	1	12
22	50	80	7	14
19	50	107	6	4
10	61	127.753	7	11
18	36	125.381	4	16
27	25	56.493	6	5
22	44	114.632	2	18
16	29	136.679	5	6
23	65		8	7
			1	13
		23.5883
		86.1475
