# Supplementary material for: Distinct Bomanins at the Drosophila 55C locus function in resistance and resilience to infections
Source: EMBO Rep. 2026 Jan 9;27(3):629–53. doi: 10.1038/s44319-025-00559-6 (PMC12894722; doi:10.1038/s44319-025-00559-6)
Supplement: Supplementary file 9 — EV and Appendix Figure Source Data [file 44319_2025_559_MOESM9_ESM.zip › Appendix figure/Appendix Fig S7/7E.xlsx]

## Sheet: Sheet1
Ubi-Gal4, Gal80ts/ BomT2RNAiUC	Ubi-Gal4, Gal80ts/ BomT2RNAiM.lu	Ubi-Gal4, Gal80ts/+ M.lu
1	12	151
2	10	64
8	23	103
4	7	79
7	11	59
6	14	56
4	6	76
	14	61
	10	81
