# Supplementary material for: Distinct Bomanins at the Drosophila 55C locus function in resistance and resilience to infections
Source: EMBO Rep. 2026 Jan 9;27(3):629–53. doi: 10.1038/s44319-025-00559-6 (PMC12894722; doi:10.1038/s44319-025-00559-6)
Supplement: Supplementary file 9 — EV and Appendix Figure Source Data [file 44319_2025_559_MOESM9_ESM.zip › Appendix figure/Appendix Fig S8/8A.xlsx]

## Sheet: Sheet1
w[A5001] UC	MyD88c03881UC	Ubi-Gal4/+; UAS-BomS1 UC	Ubi-Gal4/+; UAS-BomS1 M.lu	MyD88c03881M.lu	w[A5001] M.lu
7	4	70	2077	12	100
11	6	87	2522	19	100
7	5	114	1553	19	93
7	5	58	1582	15	110
5	6	74	1199	19	121
8	6	80	2431	24	98
4	2	52			75
4	1	32			109
6	3	42
	2	44
	2	28
	2	42
