# Supplementary material for: Distinct Bomanins at the Drosophila 55C locus function in resistance and resilience to infections
Source: EMBO Rep. 2026 Jan 9;27(3):629–53. doi: 10.1038/s44319-025-00559-6 (PMC12894722; doi:10.1038/s44319-025-00559-6)
Supplement: Supplementary file 9 — EV and Appendix Figure Source Data [file 44319_2025_559_MOESM9_ESM.zip › Appendix figure/Appendix Fig S8/8B.xlsx]

## Sheet: Sheet1
w[A5001] UC	MyD88c03881UC	Ubi-Gal4/+; UAS-BomS2 UC	Ubi-Gal4/+; UAS-BomS2 M.lu	MyD88c03881M.lu	w[A5001] M.lu
3	6	39	4252	14	100
15	8	105	3600	26	100
3	5	34	3779	29	64
18	5	42	2599	27	89
7	6	40	3134	10	121
7	4	37	3091	20	98
26	4	16			79
13	2	12			188
12	3	15
	12	23
	8	25
	9	30
