# Supplementary material for: Distinct Bomanins at the Drosophila 55C locus function in resistance and resilience to infections
Source: EMBO Rep. 2026 Jan 9;27(3):629–53. doi: 10.1038/s44319-025-00559-6 (PMC12894722; doi:10.1038/s44319-025-00559-6)
Supplement: Supplementary file 9 — EV and Appendix Figure Source Data [file 44319_2025_559_MOESM9_ESM.zip › Appendix figure/Appendix Fig S8/8C.xlsx]

## Sheet: Sheet1
w[A5001] UC	MyD88c03881UC	Ubi-Gal4/+; UAS-BomS3 UC	Ubi-Gal4/+; UAS-BomS3 M.lu	MyD88c03881M.lu	w[A5001] M.lu
9	10	27	838	17	100
38	2	21	760	21	100
4	10	28	1235	29	107
3	11	20	1060	17	89
5	10	16	855	20	120
4	9	17		26	102
3	3	2			72
3	2	2			119
4	3	2
	2	13
	1	16
	2	12
