# Supplementary material for: Distinct Bomanins at the Drosophila 55C locus function in resistance and resilience to infections
Source: EMBO Rep. 2026 Jan 9;27(3):629–53. doi: 10.1038/s44319-025-00559-6 (PMC12894722; doi:10.1038/s44319-025-00559-6)
Supplement: Supplementary file 9 — EV and Appendix Figure Source Data [file 44319_2025_559_MOESM9_ESM.zip › Appendix figure/Appendix Fig S8/8D.xlsx]

## Sheet: Sheet1
w[A5001] UC	MyD88c03881 UC	Ubi-Gal4/+; UAS-BomS4 UC	Ubi-Gal4/+; UAS-BomS4 M.lu	MyD88c03881 M.lu	w[A5001] M.lu
21	39	101	200	78	100
45	58	126	219	114	100
28	71	123	198	106	75
7	45	123	259	78	175
6	70	127	233	97	105
10	79	145	326	97	72
7	10	38			114
8	9	23			89
8	12	128
