# Supplementary material for: Distinct Bomanins at the Drosophila 55C locus function in resistance and resilience to infections
Source: EMBO Rep. 2026 Jan 9;27(3):629–53. doi: 10.1038/s44319-025-00559-6 (PMC12894722; doi:10.1038/s44319-025-00559-6)
Supplement: Supplementary file 9 — EV and Appendix Figure Source Data [file 44319_2025_559_MOESM9_ESM.zip › Appendix figure/Appendix Fig S8/8E.xlsx]

## Sheet: Sheet1
w[A5001] UC	MyD88c03881UC	Ubi-Gal4/+; UAS-BomS5 UC	Ubi-Gal4/+; UAS-BomS5 M.lu	MyD88c03881M.lu	w[A5001] M.lu
5	3	9	2812	12	100
8	4	8	1538	14	100
4	4	16	1294	16	107
2	3	10	1075	14	154
2	5	10	1129	14	83
2	4	8	1469	19	108
	1	5			100
	0	6			68
	1	6
