# Supplementary material for: Distinct Bomanins at the Drosophila 55C locus function in resistance and resilience to infections
Source: EMBO Rep. 2026 Jan 9;27(3):629–53. doi: 10.1038/s44319-025-00559-6 (PMC12894722; doi:10.1038/s44319-025-00559-6)
Supplement: Supplementary file 9 — EV and Appendix Figure Source Data [file 44319_2025_559_MOESM9_ESM.zip › Appendix figure/Appendix Fig S8/8F.xlsx]

## Sheet: Sheet1
w[A5001] UC	MyD88c03881UC	Ubi-Gal4/+; UAS-BomS6 UC	Ubi-Gal4/+; UAS-BomS6 M.lu	MyD88c03881M.lu	w[A5001] M.lu
46	44	86	545	66	100
70	64	123	288	78	100
59	59	142	357	131	79
7	58	92		59	141
4	85	118	468	77	118
5	71	84	667	120	77
					101
					98
