# Supplementary material for: Distinct Bomanins at the Drosophila 55C locus function in resistance and resilience to infections
Source: EMBO Rep. 2026 Jan 9;27(3):629–53. doi: 10.1038/s44319-025-00559-6 (PMC12894722; doi:10.1038/s44319-025-00559-6)
Supplement: Supplementary file 9 — EV and Appendix Figure Source Data [file 44319_2025_559_MOESM9_ESM.zip › Appendix figure/Appendix Fig S8/8H.xlsx]

## Sheet: Sheet1
w[A5001] UC	MyD88c03881UC	Ubi-Gal4/+; UAS-BomBc2 UC	Ubi-Gal4/+; UAS-BomBc2 M.lu	MyD88c03881M.lu	w[A5001] M.lu
19	19	57	1355	22	100
30	18	72	1179	36	100
25	17	84	846	32	91
17	24	56	618	22	99
9	22	56	787	30	131
15	22	117	838	31	99
5	7	18			81
6	5	14			105
7	6	15
	4	5
	4	4
	4	4
