# Supplementary material for: Distinct Bomanins at the Drosophila 55C locus function in resistance and resilience to infections
Source: EMBO Rep. 2026 Jan 9;27(3):629–53. doi: 10.1038/s44319-025-00559-6 (PMC12894722; doi:10.1038/s44319-025-00559-6)
Supplement: Supplementary file 9 — EV and Appendix Figure Source Data [file 44319_2025_559_MOESM9_ESM.zip › Appendix figure/Appendix Fig S8/8I.xlsx]

## Sheet: Sheet1
w[A5001] UC	MyD88c03881UC	Ubi-Gal4/+; UAS-BomT1 UC	Ubi-Gal4/+; UAS-BomT2 M.lu	MyD88c03881M.lu	w[A5001] M.lu
4	6	548	2516	13	100
15	7	647	3077	31	100
11	8	685	2381	16	126
2	5	648	4578	11	92
3	7	750	4126	29	133
4	9	288	2979	15	100
5	1	311			68
4	1	333			95
6	1	382
	5	259
	4	399
	3
