# Supplementary material for: Distinct Bomanins at the Drosophila 55C locus function in resistance and resilience to infections
Source: EMBO Rep. 2026 Jan 9;27(3):629–53. doi: 10.1038/s44319-025-00559-6 (PMC12894722; doi:10.1038/s44319-025-00559-6)
Supplement: Supplementary file 9 — EV and Appendix Figure Source Data [file 44319_2025_559_MOESM9_ESM.zip › Appendix figure/Appendix Fig S8/8J.xlsx]

## Sheet: Sheet1
w[A5001] UC	MyD88c03881UC	Ubi-Gal4/+; UAS-BomT2 UC	Ubi-Gal4/+; UAS-BomT2 M.lu	MyD88c03881M.lu	w[A5001] M.lu
14	20	79	661	60	100
32	29	42	600	84	100
18	27	69	545	107	73
8	23	55	978	51	167
5	31	46	570	79	116
14	30	41	711	86	60
9	5	29			113
9	5	40			104
9	5	77
	9	67
	10	67
	10	113
