# Supplementary material for: Distinct Bomanins at the Drosophila 55C locus function in resistance and resilience to infections
Source: EMBO Rep. 2026 Jan 9;27(3):629–53. doi: 10.1038/s44319-025-00559-6 (PMC12894722; doi:10.1038/s44319-025-00559-6)
Supplement: Supplementary file 9 — EV and Appendix Figure Source Data [file 44319_2025_559_MOESM9_ESM.zip › Appendix figure/Appendix Fig S8/8K.xlsx]

## Sheet: Sheet1
w[A5001] UC	MyD88c03881UC	Ubi-Gal4/+; UAS-Drs UC	Ubi-Gal4/+; UAS-Drs M.lu	Ubi-Gal4/+; UAS-Drs(3xHA) UC	Ubi-Gal4/+; UAS-Drs(3xHA) M.lu	MyD88c03881M.lu	w[A5001] M.lu
24	27	100	949	48	821	24	100
47	55	72	576	64	475	42	100
22	38	67	545	70	676	57	38
25	28	231	479	155	1622	28	70
13	52	122	958	158	1204	53	65
15	40	173	2392	61	789	47	127
13	13	31		57			196
12	16	23		45			232
18	21	32		68
	15	26		45
	17	21		46
	16	23		56
