# Supplementary material for: Distinct Bomanins at the Drosophila 55C locus function in resistance and resilience to infections
Source: EMBO Rep. 2026 Jan 9;27(3):629–53. doi: 10.1038/s44319-025-00559-6 (PMC12894722; doi:10.1038/s44319-025-00559-6)
Supplement: Supplementary file 9 — EV and Appendix Figure Source Data [file 44319_2025_559_MOESM9_ESM.zip › Appendix figure/Appendix Fig S9/9A/55C background short bomanin_M.l and A.f/A29761PBUM24_BomS4 55C_M.lu 24h.msd]

<?xml version="1.0" encoding="utf-8" ?>
<mSD version="2.2">

  <description>
    <title>A29761PBUM24_BomS4 55C_M.lu 24h</title>
    <date value="Mon Feb 15 17:39:36 2021" />
    <operator value="" />
    <contact value="" />
    <institution value="" />
    <instrument value="" />
    <notes></notes>
  </description>

  <spectrum points="71598" msLevel="1" polarity="1">
    <mzArray precision="32" compression="zlib" endian="little">eJwMl3N8Y10Qhtf2bps2KZK2qd2mbqqnVtrUtrW2bXu7tm3b6Ppb27a/88f8cs+ceZ93onvnGFzR4dkNHbbc0WHgQx0in+kgea3Do/c6bPyiQ7+fOoT900GnkS4PmumyvrUufTvoEirRpZOByMlFTily1rqEOeii66rLIw9dNvrqMiBQl8hQXfSjdHmm0WVroi5D0nTRZOtiVKDL6xJddlfqMrqLLsk9dVH20+XzIF0OD9dl8hhdsifqYj9Nlz+zdDlbq8vcxbqUrdDFc60uzTbpcmObLit269LzgC4hR4X3KV2enNNlW50uw6/rknhbMB/o8uWJLsde6jL9nS5Fn3Vx+6FL07+6XG8gYWVTCb1aSQhvL0GqK+GVVMJeYwnjzSRkWUlwsJdQ30VCnbuEJT4SugdICA2RoBcp4WWsqE2QMCFVQk6WBOd8CY1KJFyrkLCqs4S+PSRE95UgHyTh4zAJx0ZLmDVBQvlUCepZEtrXSni8SMKO5RLGrJGQuVGC0zbB2C3hxn4Ja45IGHhSgvacBIs6CT+vSTh/S/RxX0LPJxIiX0owfifh8ycJJ79LqP0joXMDPUKa6iFrpce7dnoc1dFjtlSPKmM9MNND30qPt3Z6HHEWeXeR9xH5AD2kIaI+Qo9jsXrMTdCjc6oeoVl6GObr8blYj9MVeizsrEfPHnriPelhNkiPn8P0uDRaj5UT9Bg4VY+kWXrY1erRaLEet5brsWWNHmM26pG7TQ/P3Xq0P6DH8yN6HDypx6xzetTU6RF2XQ/5bT2+39fj4hPBeqnH4Hd6pH7Ww/mHHi3+6vGogT57m+ozvZU+le31CdHVx1imzw9jferM9Fljpc8we32yXPRx99Cnva8+rwL0ORqiz/xIfXpp9IlP1Mc2TZ8m2frcz9dnT4ngVepT00WfiJ764renz79B+vw3XJ9tY/SZNFGf8mnCa7Y+ivn6/F6sz/UV+mxZq8+ETfqUbdcneI/YO6jPn6P63Dylz9bzQndZ9HhDn/A7gvlQn/rP9LnzSp/d7/WZ8UWfrj/10fwTvTSS0ry5lKetpRzpIGWhREp/AylpCike5lJ0bKR8cpBy0VXKek8pY9VSSoOkhIZJUUZLaRgv5UGSlAPpUmpzpPQtFNoyoa2WIukm5UsvKVf6S9kyRMrkkVJqxkmJnSzFfoaU1nOlvFkg5exSKWtWCfZ6KWVbpETslGK1T/R1WMqL41JOnZGy6qKU0VeF939Swu9JsX4spcULKS/fSDnzUei/SRn3W0plfRkxTWTYt5TRtp2M951k1OnL2GIkY5qpjO6WMpLtZHg4y5C6y/jtLeOOv4wDwTIWRcgYGiujMEFGaKoMqywZrfJlvC2WcbFCMDrLmN5DRq++MtIHyVAPl6EYI6PhRBnPpso4PUvGuloZkxbL6LpC+KyV4bVJhtF2GQ32yHhyQMapo6LmlIzJ50Uvl2Wk3pDhe0eGyUMZTZ7JePlKxoX3wuuLjFk/ZfT/JyOvkQEhzQ2waWNAu44GfJUYcMvAgIMKA5aZGzDWxoAaRwOSVAb4eBmg8DOgKQa8CTPgcrQBu+INWJBswPAMA8pzDYgvMsCj3ADjGgMadzfgdW9RN0DUDTVg4SgDRo43oGqKAYkzDfCdZ4DZIgNaLjfg02oD/ttgwOGtBqzaZcDk/Qb0PmJA7kkDws8Z4FRngP51A+rfNuDFfQPqnhiw+6UBS96JHj8b0O2HARl/DQhuaIh9M0MkrQ2p18GQF7qG1MkM2Ss3ZJnSkAnWhvRyMCTX1ZBIT0NUakOMgwxpFmbIxyhDbscZciLJkE3phszNMWR4oSE1ZYakVRsS3M0Qh96GSAcY0nioIe9HGnJrnCHHJ4v6GYbMm2vIyIWGdF1mSNZqQyI2CP5WQxS7DGm135Dvhw15fMKQi2dFP5cMWXnNkGm3DBl835DKJ4akvjQk5J0hzp9FTz+E5q8hPxoY8aSpEXWtjDjQ3oi1ukbMkRkxUm5EN6URedZGxDoY4etqhLWnEXpqI5oEGfE51IiHUUZcjDNif5LQpQtdjhGjCo3oWWZEYbURCd2MCOpthNMAI+RDjWg7yoi/44x4M9mI2zOMODPXiN0LjVi9zIjZq40YvcGIXluNKNllRPJ+I0KPGOF+0giLc0ZI6oxoet2Ib7eMeH7fiBtPjDj50ohd74xY9Vl4/zBi7F8j+jY0pqKZMZmtjYnpYIyfxBgnA2NMFMZ0NDemkY0xXx2MeeZqzE1PY86ojdkXZMz6MGMWRhszJd6Y4cnG9MwwpjTXmPQiwSk3xr/GGJfuxij7GKM30JiWw4z5O8qYD+ONeTzFmOszjTk9T7AWGbNxuTFL1xgzc6MxY7cZM2C3MV0OGFN01Ji0U4J33pjAy8a43TDG+o4xRg+N6fDMmKavjfn13pj3X4x58lP098+Y843kHGkuZ2cbOes6ylmsJ2emoZxxJnKGWMjpaSunwklOnpucFG850f5ygoLleEbIcYiVo0yQI0uV0z5LTtN8OX+L5XyukPOqs5wHPeTc6Cvn/CA5x4bL2TtGzpaJclZPk7NotpxZ8+VMXCJn5Eo5A9bJ6bFZTuUOOYV75WQckpNwXE7UGTlclONzVY7rf3Js78kxeyzH8IUcnbdy2nyS0+S7nH+/5Xyrr+B9EwUvWip42E7BLR0FV6QKzhkrOG6m4KCVgl32Cra4KFjroWC5r4IFgQpmhyqYGqVgfJyCkUkKBqcr6JujoHuhQvx3FJRVKyjspiC7t4K0AQoShiqIHaUgYryC4CkK/Gcq8J6nwG2RAqflCuzWKLDcqMBsmwLj3QpkBxToHlXQ4ZSCNucVtLisoMkNBQ3uKPj7QMHPpwq+vVLw6b2Cd18UvP4p3sM/BU8amfCwuQn32phwu6MJN/VMuGZowmUTEy5amHDe1oQzTiacdDPhuLcJR/1NOBRswoEIE/bFmrAnwYRdqSbsyDJhW74JW0pM2FRpwsYuJqzvacK6fiasGWzC6hEmrBprwspJJqyYbsLyOSYsW2DC0qUmLFllwuL1IraYsGiniH0mLDws4oSIsyIumbDgmohb4vq+iCciXop4J2o/i/ghtH9FNDRlSTNTlrYW0cGUZRJTlhuYskJhykpzU1bbmLLG0ZS1KlPWe5mywc+UTZiyJdyUrTGmbNeasjPFlN2ZpuzNM2V/sSmHKkw50tmUYz1MOdnXlNODTDk33JQLY0ypm2jK1Wmm3Jhtyq35ptxdYsqDlaY8XmfK882mvNphytu9pnw8ZMrX46b8OGPKn4um1L9mSuNbpjS/b0rrJ6a0f2mKzjtT9D+bYvTDFJO/plg0NMOmmRmOrc1QdTDDS2KG2sCMIIUZYeZmxNiYoXU0I0VlRqaXGfl+ZpRgRlW4Gd1izOitNWNgihnDM80Ym2fG5GIzZlaYMb+zGUt7mLG6rxmbBpmxY7gZ+8eYcXSiGWemmVE324yb8824v8SMZyvNeLvOjC+bzfizw4xG+8xoediMjifMkJ41w+SSGdbXzHC+Jfq7b0bgEzMiXpoR/86MtM9m5P0wo/yvGV0bKunbTMmw1krGd1AyXaJkvoFSfC9KNpor2WWj5LCjkrMqJVe9lNz1U/IcJR/ClfyKUdIoQUmbVCV6WUpM8pXYlihxq1Ti30UpZjYlCf2UZA9WUjpCSbexSgZMUjJ6upJpc5QsWKBk1VIlW1cpObBeyZktSq7tVPJgn5LXh5V8P6Gk4TklbeuUyK4rMb+txPmBEvVTwX6lJOm9krwvSqp+ivfwT8nIRuZMbW7Owjbm4l5mzi49c44bmov/izn3Lcx5Y2vOTydzmrqb08nHHEWAOQ4h5vhEmhOhMSc50ZzCNHO6ZJszqMCcCaXmzKsyZ3VXc3b2Eqz+5lwdYs6jkeZ8HGdOvSnmtJ1pjuE8c2wXmeO9XHDWmJO60ZySbeb03G3OiAPmTD9qzrJT5mL2NOfoZdHPDcG4Y86nh+Y0eG5OhzfmmHw0x/mbOYG/zdHWtyC/iQVdW1owrJ0F03QsWCa1YJuxhbiPWXDdyoLn9hb8cLGghacFMrUFtkEW+IZZEBttQU68BV2SLRiaYcH0XAuWF1mws9yC0zUW3O5uwds+FtQbZEGH4RYox1jgPtGC8GkWZMy2oHq+BYOXCM+VFqxYZ8HuzRac22HB/b0WfDpkQZMTFuifFX6XLPC/ZoH2lgXF9y3o+8SCCS8tWPzOgu2fhdcPC+7+teBjQ0uaNLdE1sYSh46WBOlZkmJoSYWJJYMtLJlha8kaJ0sOuFlyxduSF/6W/Au2pFOkJVYaS9SJliSkWVKabcnAAkumlVqyusqSg10tudbLktf9LWkw1BK9UZbYj7eEKZakz7Sk8zxLRi2yZP5yS7atseTMRksebrPkx25L2h20xOKYYJ+2JPGCJZVXLBl205K5dy3Z8siS089F7RtLfn60pMN30ccfSwIaWJHa1IourawY096KxbpW7JZZcVluxSullXjuW2HgaIVKZUWMlxXFflYMworZ4VZsjrHijNaKxylW/M20QpJvhVOJFRGVVhR0saJ/Tytm9rNi02BRN8KKJ2Ot+DfJCv0ZVrjOFbyFVpQss2LoaitqN1ixc6vw3WXFm/1WNDtqhekpK9TnRX+Xreh+w4pJd6xY89CKE8+sePhaeH4QrG+it99WxNW3prKJNaNbWrOsnTWHdKy5I7UW5zRrdJTWOFtbE+NgTbmrNSM9rVmqFjVB1twNs+ZXtDV6WmtUKdbEZ1pTnWfN+GJrVldYc6KzNU96WNOwnzXywdaoR1iTMdaaPpOsmTXdmu1zrLmywJqPS61pv9oahw3CZ6s1FbusGbtfMI5Yc/KkNc/OWdPksjXKG9Zwx5r8h9YMfWbN4teijw/WPPhqTb3fwqO+Df5NbMhuacPAdjYs0LHhgNSGe8Y21FPaILcW+w42Yk62YbCnDYvVNhwOsuFRmA2NYmww09oQnGJDUaYNo/JsWFVsI87PNmJusaF1Txvs+9mgGWxD5xE2TB1rw7ZJNlyfbsOPOTbIFtrgu0x4rxbsDTYs2WrD8V02PN9vQ8ujNtidEtrzNnS9bMOMGzbsumPD7Yc2/Htmg8kb4fvRhpJvNuJMZsOG+rZcbmLL15a2SNvbota1JU9mywi5LauVtpy3tuWjgy26Klu8vGzJ9rNlKLasDLflbIwtH7RiL9UW7yxbcvJtGV4idJW2XOhiy+eegtnfFr8hthSMtGXMOFs2Trbl6gxbfs21RbHIltDltlSusWXqRlt2bbPl3m5bmhy0xfaYLfGnbel9wZaFV2w5ftOWN3dt6fRYeL0QPb61ZfQnwftuy/U/tvxrYId5MzuiW9vRvYMdtRI7jhrY8VphRycLO3xs7ShwsmOcmx1bve247W9H4xA77CLtSNTYMSDRjuVpdlzItuN7gR2KMjsiqu3o2s2Oeb3tODbAjrdD7ZCMtiNggh1lU+2YNsuOfbV2PFtsR/uVdnivs6Nwsx0Td9ixa68djw7Z0fqEHe5n7ci7JLyv2bHjlh0P7tvR6qnIvxL593aM/2LHzp+i/p8dbRrb49nCnoK29kzqZM8efXueGdnTwcwetZU9Zfb2zHCx55CHPW987ZEG2RMSZk+XaHvmx9tzJtmebxn2mOXZoym2p3+FPas723Oth734b9jjONiezBH2jB1rz85J9jyZLthz7fFfaE/lMnvmrrbn1AZ7vm4VjN32xB+wZ9BRe9afsuf2eXtaXhH93bSn+K7o45E9R5/b8+mNPSafhN93ewb+EbUNHLjT1IFWrR3w7uBAmcSBOQYOnFI48MPcAUtbB1KcHBjp5sAObwee+TsgCXEgNNKBnhoHViQ6cD3NgWY5DngUOlBS5sDsaqHv5sDP3g7YDHQgY5gD40c7sH+CA++mOiCf7UDcfAeGLHFg60oHnqwTzC0OhO10oM8+B9YeFj2dcKDtOQcC6hzoet2B5bcduPHAgRbPHPB57UD1BwcWfXXgyi8HmtZ3xLOJIxUtHVnQzpE6HUcayxzxkIucUuSsRc7BkSYqUeflSKWfIwtx5Eq4I81iHfFJcKQm1ZGlWY7cyHekVakjAVWOdO/qyKpejtzt70iHoY6EjnKk33hHNk1x5OlMR2S1jmgWOzJ8hSO71zrybpMjyh2OpO11ZNIhR44dd+TXGUecLjlSdM2RebdEH/eF51NH1K8E/70ja7448uCnI3r1nIhp7MTwFk7saevEx05OWEmdyDF2YqaZE+etnGjs4ISPqxPdPJ1Yo3biYZAT0nAn4mKcGK114lCKEz8ynXDKd6K0xIlFlU7c7OJE+15OhPd3YsgQJ3aPFOxxTthMcaJgphPz5jlxdZETbVY4EbrWiUGbnNi13YlPe5ywPeRE4XEnFpxx4sZFJzpccyLylujxvhMHngivl064vHei8osTK3468eCfE7LGziS1cGZSW2fOdHKmsdQZf2Nn+po5s83Kmff2zti4OlPk6cwitTN3gpzRC3dGG+PMRK0zp1OcaZLlTEC+M/1LnNlV6cyXLs449XKmsr8zq4Y482SkM4rxzmRNcWbOTGeuz3Om42JnNCucGb9WMDYJxg5ngvY6M+iQM/uPO4vvwRmPS850v+bMlluij/vO2D91puKVYL535tkXZ5S/nMmv58Kixi7ca+GCYTsXMnRcmCN14YaxCxKlC4nWLkxzcOGyqwsdvFzQ+LkwERfOh7vQJtaF6AQXxqW6cCbLhZYFLkSUujCmyoVTXV1o3tuF8AEujB4q1qPEeoJYTxXrWWJd60KLJaJ+pQtj1wn9Zhda7RS8fS6MPyz4J1zE/0H41bkw+brwv+1Cp4ein2cuzHwt+vvggvSbC+m/Xait78q9Jq4oWrmS396VZbquPJO5YqVwpdzclfU2rrx3dMXFzZXu3q7s9HflZ7ArvpGuDNK4ciTRlSbproTnuDKu0JWLZa50rHElqbsrc/q4cnegYA93pXCMK6smuvJmmitOcwRrgSu7lrryZ5UrARtcGb7VldO7XGlzwBXtUVdmnXIV9yWhveJK0U1X1twVfTxyRfXClT5vXTnwyZXGP1yJ+OvKpIYqrjZTiVlQRW5HFcv1VLw2VOFsqqKXpYr9dioau6iI9FAx2VfFjUAVRmEqCqNVrIlX8TFZhWemikF5Kk4Uq2hTqSKxi4p5PVU86qfCeoiKLiNV7Bqnov4UFeEzVUyaJziLVMhXqChZq2LjJhXft6vw36ti1CEVl46rxDyrEs8HFauvqfh0S4XPAxXDnqo490qF7gcV2V9VrPyl4kM9N7ybuDGspRvn2rkh0XUjR+bGarkbn5VuqG3cGOnoxiWVGzJvNwr93dgY7MbPCDfQuDEx0Y2baW6Y5bhRVejGrjI3GtW4EdvdTXwHbjwZ6IbjcDf6jnHj+EQ32k93I3OOGysXCP5SN/xXuzF2gxvXt7phutuN6gNu7DnqRtPTbmgvuLHgihuvb7rhcc+N4Y9FHy/cMHrnRtlnN3b8EF7/3Ihr5M785u68auOORyd3Rui7c9nIHbmZO1VW7uyxd6e5qzvJnu5i9nPnY5A7/uHuTIhx57bWHetUd3pnuXMi3x2dUncKqtzZ3NWd+r3d0QxwZ8FQd96Mcsdngjtjp7rz3yyhmS80S9w5udIdvfXuFG9xZ8dOd5rsdyfpiDvLT7rz9Zw7wZfdmX7Dnad33HF7JHp77s61N+5YfHKn53eh/yP0DT0obebB7tYetOzoQYaeB+sMPfhr4kGspQcL7Tz44OxBkIcH03w9eBrogXuYB6OjPbgV74FdigcDMz24lOeBaYkH3Ss9ONHFA/1eHlT092D/EA/aj/Igf7wH26d40HyW8Kj1YMNiDxqs9CBxnQcrN3vwa4cHMfs8WHzYgy8nPAg/50FtnQfvr3uIudWDWQ89eP3MA/83oo+PHjz/5oHPHw8mN/DkSVNPPFt7MqGDJ48knrgbejLOxJMHFp642Xky1tmT++6eqHw9GRMorkPFdbS4jhfXyaImU9Tkifpioa30ZHwXwekpmP09mThE8Ed64jPekylTPHk+0xO/Wk9mLPbk9QpPgtZ5MmezJx92eBK2z5MFhz35esKT6HOeLKvz5Pd1T7R3PMX5wVOcTT1Je+PJ5o+etPjuSd4fT3Y38KJDMy/KWntxuIMXUj0vuhp6ccbECzNLL/rZeXHV2Qt7Dy9G+npxP9ALzzAvpkR78SreC1K8qM304lueF5oSLzGretGwqxeZvbzY0d+L9kO9KB/lxbHxXhhP9aL3LC8u13pht8SLUSu9eLjOC98tXszc6cXHfV5EH/Fi5UkvGpwXjMte7LrhRae7XlQ/8hLnOC/M33ox+JMXd7574fHXi2kNvXnfzJvINt6s6OhNQ31vso282WvqjZ6VN93svbno4o2dpzej1d48DfImKNybBTHe/NZ6k5rqzfYsbzoWeFNT6s35Km9sunkzqreoHSBqh3mzaLQ3/yZ4kzHNm92zBXeBNz2WenNllTfOG7yZtNWbd7u8iT7gzdqj3rQ47U3pBW9OXPHG/D9vht/z5vFjwXrpLc7T3tT/4k3OT28O/vPGuLEPA1r4cLetD746PtRKffhj7EOm0od91j4YOvrQX+XDHS+x7y/2g334G+FDlsaHA4k+GKf7MCjHhweFPgSW+7C4xoeGPXwo6OvD8UE+WIzwYdRYH15M8iFyhg9r5/rQZpEPNct9uLTGB5dNPkzf7sO3PT6kHvJhz3EfjM4K5iUfHl7zIfi2Dyse+IiZzoeK1z5c+OCD8zeh+e3D9/q+pDf1ZX8rXxQdfBku8eW5gS+RJr5ssPClg50vPZx9+c/dF7WvL4sDfWkS5ktZtC/n431xTvFlRqYvv/J8yS7x5WilL5ZdfRnfy5eP/X1JGurLnlG+yCcI9lRfXs7yRTPfl21LfJGu8mXQel+ebBF+u3zZtN8X3aO+9Dvly8PzvoRd8WX9TV863fOlz2NfHrzwJfSdL+s+i9xPkfsnco3UhLVQs6GtGl0dNf2lah4bq4lUqtlsrUbfUc1glZrnXmo0/mp2BKsxjlQzUqPmbaKapHQ1+3PUmBepmVCu5luNmuweak70VYtzgZpZI9TUH6emdLKauhlqvOepWbpITesVanqsVXNvk/DfoWbTXjWyw2qGnRDcs2qS69Qcuq7G5o6a6Q/V/H2mpuSNYHxU4/tdzYo/ato39KNvMz+etvZD09GPPXp+mBv5McnUj1+WfhTZ+3HJxQ8fTz9WqP3ogB8Dwv14EeNHQoIfB1P9sMn2Y2aBHw3L/Kiu9uNWNz9C+/ixZaAfxsP9GDvGj28T/cif7sfFOYK10I9Vy/zQXePHkI1+vNvmR8YeP04d9MPtuB9LzvjR7pLwuebHq1t+pDzw4/hTP1xe+7Hogx9tv/nR/7fYq+9PalN/TrTyR9XBnyUSf9ob+jPQxJ+3Fv5k2PlzxtkfLw9/Vvr6IwnyZ0SYP1+i/SnQ+nM5xZ/ALH825/ujKPVnUpU/9br5U93bn3sD/Ikd5s+B0f44TPRn/jR/2s4R7AX+vFvqL874/lzY4I//Nn827hb6g/5MOeZPgzP+dL3oz+Or/iTe8uf4fX/cnwr/V/5IP/gz9qs/v3/5U1U/QMxtAcS1CuBI+wBUkgCWGwSgZxLAGIsAftsGUO0cwAP3ALS+ARwPDMAjLIA10QEYagOYlBJAw6wAeuQH8KIkgIyqAC50DSCwdwDbBgRgNSyAeaMDaDcxgKHTAvg2O4CyBQHcXRpA/GrB2xCA17YA1u8OwORgADOPBdDyTAADLwbw+WoAJbcCuHNf1D4N4MSrAHw+BLDxawDK3wHMrR9Iu6aBDG8VyM/2gdRIAnliEEi6SSAXLQIJsQtkr3Mgzh6B4nMPxCgokGlhgbSICWSQNpBvKYFUZgXyOD+QtNJALlUFEtYtkP29A1ENDGTtsEBMxwQyZ2KgmHUCGT0nkHoLA+m5LJB3qwMp2hjI3W2BJO0J5PzBQIKPB7LvjNBeCmT9tUDMbwcy/0Egus8Cmfg6kKYfhe+3QL7/DqRzgyBeNg0iv3UQtzsEkagXxHnDIEJNgzhoGYSXfRBbXIKw9QxiuToIOUHMDg+iY2wQ4xOCaJoWxODsIH4VBNG9LIh31UGUdQ/icZ8gsgcFcXN4EAljg7gwKYjwGUEcnRuE36Igdi8PQrU2SMyZgr0jiBV7gzA5HMT8E0Honwtiel0Q7W8IjztBNHsUxLDnQdR7G0T/T0H8+C68/gbxoSFUNYeXbaC4EzzSR5wZxVhhBmnWII7OJKjgknicxvjDmWAIi4TjGghKgkPpoM6FvUXgVQE7O4NbT9jaD5yHwMaRYD8e1k0Bm1mwqhYsl8CKlaBcD0u3gOkuWLwfFEdh4SkwvgDzr4DRf1B7DwyfwLyXYPAe5n4B2S/xWi8YWZNg5rYUr+3Fq24wBgbBzFOIV4tgam2DMXQOZr57MMa+wSwIDEYeFsyi6GBMtMEsSQnGLCuY5fnBWJQGs7IqGOtuwazpHYzdwGA2DAvGcUwwmycG4zo9mO1zgvFYGMzuZcH4rgnmwMZgArYHc3RPMCGHgjl1PJios8FcuBRM3PVgrtwOJvlhMP89CybrTTAPPgZT8D2Y53+CKW8YwrtmIXRpE8LXjiH00Q/hj1EIg81CaGwdwmiHENqoQpjiFYKufwhzg0PEvT2EpZoQLJNCWJcegnNuCNuLQvCuCOFg5xCCe4Zwpl8ImiEhXB0ZQvr4EO5PCaFoVgivakPovCSEbytD6Lc+hAZbQxi1S3gcCGH60RBkp0NYdEGwr4aw/r8QVPdD2PMkhMBXIZx6H0Ls1xCu/Qohs34oj5uEUtEqlE/tQ+kjCaWBYSijTUJpbxnKLLtQ5C6hrPQIxUEdyo6gUPzCQzkRE4omIZQbqaHkZIfyoiCUzmWh/KgOZUj3UFr2DWXaoFAMRoSybGwo9pOFdkYoAfNCOb0oFO2KUG6vDaVocyjvdoTSe18oDY+EMu5kKLrnQ1l4ORTrm6FsvRuK+nEop14IzbtQ7nwOpeRnKB//hdK/cRjNWoYxpV0YhrphrJSF4aIIY795GOG2YVx1CiPHPYxXPmH0DAyjQVgYE6LDkGrDWJYShlNWGPvyRW2pqK0KI7dbGG96h9FnYBhNhocxdUwYxpPCWDs9DI+5YRxbGEb88jDurQmjYlMYP7aHMWJvGB0Ph7HoRBj258LYUyd4N8K4fieMgkdhfHwexqC3YbT5HMa8H2FY/wtjZ6NwQlqEc6VtOPk64XyQhjNIHk4b83BqbcKxdQpnj1s4ET7h3AwIpyQ0nG9R4YyID0cnJZxlmeG45odztCQcbVU4j7qG07V3OA0GhjNlWDgmY8LFbzycoOnhXJ4jPBaG82lZOMPWhNNpk9BvD8dtbzjHD4WTfCKc52fD6V0XTosb4cy9E47do3D2Pw8n9m04Dz6F0+VHuDj7hTO9UQQWLSLY1TaCSJ0I7kgjqJZHUN88gqk2EZg7RbDTLUL0LfYCIqgJjaBBdATT4yOwTIlgT2YEMfkRPCiJoFtVBE27RTCndwT2AyM4NCyCxDERPJ8YQb/pEbSbG8HShRG4L4/gzJoIsjdF8Hl7BKP2RmBwOIKNJyIIPhfBzboIqm5E0PBuBDMfRWD7QrDeRpD0OYJXPyIY9C8C3caRrGkRiX+7SK7pRFIui6S+IpIZ5pHY2kZy2CmSFPdI3vpEMiwwEqm4GW6MjiREG8mdlEi6ZkXSoiCShaWRuFdHcr5bJIV9Ivk1MJIpwyOxHhvJoUmCMSOSd3MjGbEoEqMVkWxbG0n05kie7Iik375IOh2JZO1JcaM9H8nty5F0uxlJq3uRLHscie9L0du7SKq+RNL0VyQL6kXh0SSKSy2jKGsfRUNJFPMMolCZRHHeIopiuyjqu0QxxyMKV3UU54JELlzkYkUuQeTSRF12FCWFQlseRW1NFO49BK9vFBWDo2gyMopF46LwmRLFtZlRdK6NotWSKHEPjyJwfRR3tkTRa1cUnQ5EseFoFBGno3h6IYrBV6MwvBXFrvtRJD6N4sOrKMZ9iMLqWxTHfkeR2yCaP02jmd06GreO0dTpRVNtFE0rs2hWWkUT7BDNQ9doBnpFY+Afza7gaJIio/msiWZyUjT2GdGczY2mrDiappXRLOsSTVCvaB70F5qh0RiOjmbPhGhSp0WLWSWaGQuicV0mfFZH03ljNO22R7N+TzTRh6J5fTyasWejsa6L5tT1aEruRItnZjQrnkcT8jaap5+iGfEjGuW/aI41iqGwRQyN28WwTCeGYFkMT+QxDDePQWkbw3GnGIrcY2jiG8OKwBjCwmJ4Hh3DaG0M1qkxnMmKoaIghtZlMayvjkHTPYYPfWKYMigG1xExXB0bQ8/JMejPjGHPvBgyF8fwd0UMi9bFELRFeO2MYeT+GKyOxnD2VAxVF2JofzWGrf/FkHQ/hh9PYpj3Kga/DzE8/Cr6+h2DZYNYzjSNpbp1LB06xrJdL5ZUo1j+mMayyCoWHGJ57hrLOK9YHP1juRIcS+/IWAzjYjmUFEtRRiwt8mLZUByLtjKW711iqe0VS+CAWJ4NFbrRsThNjOXatFj6zolFsTCW48tiKV8TS/tNsezYHkvG3lgaHI5l5YlYYs7F8rkuljk3YvG/KxiPYhn/IhaXd7H89zmWQT9jsain4XxjDd1basQzXsNhXQ2lBhram2jYaaEh205DExcN6z00JKo1/AnSsDRcQ1Sshs8JGualiSElR8PrQg3TyjX4dNbwuIeG8f00qIZouDtSw4jxGhymarg+S8Og+RqslmqoW6Wh7wYNZts0nNutoedBDXIx8Jw6o6HrJQ0G1zUcv62h5qEG6XMNR95oqPykQfJDw6G/GioaxaHbIo6DbeMo14lDRyau5XGUmYtrW3HtJPLuosY3jkOBcVSExSGJieOwNo7K1Dj0s+M4WhBHTVkcBjVxnOgeR9e+cRgPjuPMiDh6jovDdEocF2bG0bc2TsxTcVxZGcfg9XHYbY3jv11xjDgQh8uxOO6fjmP8xTi8rsXx7FYc0x7EEfgsjnev45j3MY6I73F8+xPHsobxaJvHU69tPOs7xZMhjaeFPJ6dyniKbeLRcYrniFs8XXzikQfGcyE0nv7R8dhq47mVEs+YrHg8CuJ5VhrPzOp4QrrH86VPPEsHxZMwIp6G4+LZMjmevJnxdKiN5/BiwVoZj8n6eOq2xDNkVzzOB+J5eDSeKafjCboYz6erQn9L6B/E0/hZPNtfi14+xqP3PZ5Tf+Lp01CLTXMtt9tomdBJi59Uy3tjLYuVWhJstDR20rLDTUupjxZZoJZzoVoGRmtx0mp5lKJlRpaWsAItv0q1rKvWktNdS4e+Wo4N0tJrhGCP03J3spbJM7ViENXybbGWNSu1ZK0XdVtF3S4tvQ9osTumFZ+zlmkXBe+alt+3tGx8oKXgmRb9N8L3o5bB37W4/dXysmECC5onkNA2gWY6CeyTJtBFnoCFeQK3bRKY7JRAqHsCv30S2BSYQHFYAgYxCdRpExiVmoBvdgKfChJYVZZAdk0COj0SONM3gSGDE/AYmcDbcQksm5JA+qwEOsxP4NSSBAauSsBtQwJvtiawdLfYOyj2jidw+kwCgy8J3fUE3t9OYMVDwXyegORtAuc/JYj7XQLqfwl8bZTI+haJFLVLxFg3keuyRCYqEgmzSKSeXSK7nBPp4pGItTqRR0GJzAtPJDE2kTaJiZxIS2RwTiJeRYl8Kk9kXWfB6ZmIvH8i/w1JZOqoRKInJNJ0WiKHZifSd0EiqmWJvF+dyOqNiRRsF557E7l5KJFpJxKJPZdI88uJHL2RyMC7gvs4kS8vEtn4LpGKL4lY/ErkYb0k5jdJIrVVEjodkrgkSWKcYRJhpkk0skrioH0S/VyT8PBK4otfEpuCk6iMTMI6LomnSUksyUgiJy8Jg5IkblYmMaNrEtreSbQbmMS5YUmMGSNYk5JoPCOJI3OTGLQoCfWKJH6tTWLX5iR67kxCtT+JT0cE+1QS1ReSsLuaxOv/klh9P4mSp0lYvBZeH5JY+i2J/D9JmDRM5kGzZBa2SSa7UzJG0mTuGCdTq0wmwyYZmVMyt9ySmeOTTFpgspg7kvkvWqy1Yp0q1tliXSDWZWJdI+p7iPq+ycwbLPQjkzEcn8zdKcksmCX485ORL03m4apklmxIpmBbMso9yTw7mMzK48mUnU3Gpi6ZN9eT2XAnmZpHyTi/SObz22S2f06m189kvOul8KdxCgdapjCkfQpIUmhqmMJpkxTGWaYQa59CB9cUrnqmMMsvhfTgFIwiU3ioSWFZUgqlGSnY5qXwvjiFLZUp9OyagnfvFP4NSOHIsBRGjkkhclIKbWekcGWuYCxKIWNFCop1KTzZnMLqnSlU70/B9WgKP06lsP9CCkOvphB2K4XWD1Koeyo0r1PI/JiC6fcUce5KYX3DVLo1T8WzbSr/OqVyTJrKWHkq8eap6NmmctcplaXuqZT7puIUlMr3sFQOxKQyPCGVqLRUOuak8l9hKovKUynpnIpDz1S+9Utl/5BURoxKFb/jVHSmpXJ7tuAsSKViWSqua1L5vTGVo9tTGbc3lYTDqRicTOXJuVTWXU6lx81U1PdSafoklYsvU5n9PpXcr6lY/07lU/009jVNY0TrNGI7pqGnn8ZDozTWmKXR3ToNP8c0mrmlUeedxryANIpC03CMTuNnfBpHU9KYmJVGakEaZmVpvK1OY1f3NIb2TSNmcBr6I9N4PC6NDVPS6DMrjeD5abRbmsatVWms2JBGl21pqPek0fxQGlePp7HobBoVdWl43Eij0d00Lj5Ko/ZFGqXv0lB9SaP+rzTO10tnTpN0ilul49ohnXp66ZwzFDlTkbMSOYd06qvSOe+Vzjz/dEpD0nGLSqdRfDqXktNZkJlOZX463qXpNK9O53q3dJb1SafroHQCRqTTdly6uB+ns3ZmOn1q0wlfko7eqnSerk9n29Z0hu1OR3swHZPj6Xw4k87BS+lMup5O9p107B+l8/e58H6bTu1n4fMzHd96GbRuksGdlhmsa59Bf0kG0YYZGJpm8NYyg/32GUx0zSDbK0PMRBnUC8ngUmQGi+My6JqcAZkZ6ORn8Kwkg51VGYzulkF6nwxsB2Xwd3gGF8ZmsGiyqJ2ZQXBtBpIlGbxYmcGe9RmM3yq4uzNwPphBo+MZXD+TwapLGfS7nkHMnQwUjzL4/DyDE28zmPM5Q/SbgX+9TDo1yeRZy0z2tM9kgiSTPMNMVKaZNLfK5I59JptcMxnulUmqfyZ2IZnUj8rkalwmq5MzGZCZSXx+JhalmfyuyuRit0zx+WbSZ1AmsSMyMRuXyY/JmZyfmcnS2kx6L8kkZpXIbxD5rZlc2C3qD2bS93gmcWczMa/L5M/1TC7fyWTVo0wGvsgk8V0mtl8yafArk5v1stjYJIsRrbLI7JCFq14WLY2yeGiaxS6rLCY5ZFGsysLPOwvdgCzehmRxLCqL2vgsuqdkEZWVhVlBFr9Ls7hSncXa7lkM7ytYg7NQjcyizfgsnk7J4sCsLGbOz6JmaRbhq7Mw2ZjFr21CsyeLdYeE/4ksss9l4Xk5iw43s3h1V/g8zmLByyx6vc8i/msWtr+zaNIgm/tNs9ndOptpHbOp1s8m3DgbU2U2f62zueGYzRa3bCb4ZFMamE1QWDZGMdn80GZzJTWbjdnZjC3Mpqg8m8DO2Rj2FHv9xN4QsTcqm3ETsimZlg1zspEvzOb3MsFck83WTdlM3pFN5T7hdyQb81PZNLyQzb0r2ez9L5vZ97Pp8TQb7etsHD9m0/p7Ni//ZHOyYQ7LmucwtG0OOTo5qGU5GChy+GGew3XbHLY55zDVI4fO6hw05GAfkUMrTQ4vE3M4lZ7DytwcRhTnUFiZA11zMO2dQ/2BOdwflsPBMTksmJTDgBk5ZM7LwXexYK/M4fe6HG5tyWHPrhzmHsih77Ec0s/k4H0pB9n1HH7dFvsPc9j7PId5b3Po91nof4re6uVi1CSXfy1zud8+l0OSXBYb5jLUNJcCq1xx1svFQpVLM+9cXvrnciYkl3VRuUyMz6UmJZf4rFxcC3LRLcvle3Uu/3XPZV/fXBYMzmXwSMEYn0vI1FysZufSakEub5fmcml1Lls35jJzey599uaSdTiXgJO5mJ0XPldyeXUzlwv3ctn8JJcZr0TNB1HzTdT8yUXZMI8WzfN42yaPuk55bJfmMVeex0DzPAps8whzzsPOI48O6jy+BeVxOzyPQ7F5LE/MY2x6HjW5eSQW5+FdmYe8ax5NeufxakAel4blsWNMHrWT8hg6I4/SeXnELs5DtTIP2fo8GmzN4/muPM4fyGPbsTzmncljyCVRdz0PzZ083B/lYfQij8bv8nj9OY/LP/PYUy+fxU3yGd0qn84d8knVy8ffKB9Ls3zaWefz3SGf+6p8TnrnszEgn1mh+QyOzqdUm098aj5e2fmYFubTsjyfzzX53OmRz/F++WwYImpHidoJ+ZRNyydhTj6+C/OxWC64a/P5uSmfRzvyObcvnx1H8ll0Kp+xF/LpfjWf7Fv5hD/Ix/VZPkZv8mn+KZ9P3/O5+1f00aiALS0KmN+ugNG6BXQzKCDbpIAIywLc7AtQuBbQyquA734FPAou4EJkAXviClieXMCUzAIG5BdQVlpAUnUBgd0LcOhbgGxwAU1HFvB5XAH3pxRwblYBu+cLzdICpq4uYNDGAiq3F5C2t4DQwwW4nizA5HwBba8U8OdmAS/vFXDjSQHHXonePhSw6FsBE/8U0L9hIeXNC0ltW0ioTiFuskLMFIV0tCikvl0h750LuetRyDl1IXspZE1EIXM0hYxOKqRXRiHFeYUklxQSUiW03QpR9ilEZ1AhjUYU8nlsIY8nF3JlZiFHawvZuqSQpasKmbahkOHbCum+p5DCQ4UknRDe5wpxv1yI5c1C9O8V0uJJIb9eFvL6fSF3vhZy/nchBxsUsalZEYvbFDGtUxEjpEX0lBdRal5Eum0R0c5F+HkU4aQuwpQidCKKaKop4mdiEa/Ti7iXW8Sl4iKOVhaxo2sRq3sXUTuwiEnDixg6togekwVrZhEZtUVolhQRtKoI9w1FWG8rwmhPER0OFdHkRBE/zhbxpq6IBzeKuHa3iNOPi9j/sogt74tY8bWIub8Fs0Exw5sV06dNMVWdismXFpMiLybavJhA22I8nIvF/6sYE3UxehTTOqKYhppifiQW8za9mMe5xfxXXMzFymKOdy1mb+9iNg8sZtXwYhaMLWbG5GLGzSxmaG2xeI4VU7OqmOINxWRtKyZxTzFRh4oJOlGM17linC8XY3WzGPk94fWkmHavimn6oZh/X4v59ruYdw1KeNashHttSrjeqYQL0hJOyEs4aF7CTtsSNjmXsMqjhMXqEuZSwrSIEsZpShieVMKAjBJ65ZXQuaSEsqoS8ruVkNmnhKRBJWhGlBAxroSgKSX4zirBfX4JTktLsFldgnJjCfLtJUj3ltDpcAltT5bQ/HwJja6U8PdmCT/ulfD5SQnvXpXw8kMJT76VcP9PCbcalnK9eSl1bUs5p1PKKVkpRxWlHLQoZa9dKTtdStnqWcpGv1LWBpeyMrKUpXGlLEwupTazlNn5pcwoLWVKdSkTu5cyrm8powaXMnxkKUPGlzJwain9ZpfSZ0EpPZeV0m1NKV02lVK9o1Q8v0opP1JKyalSii6UUnC1lLxbpeQ8KCXrWSkZb0pJ/1RK6o9Skv+VktS4jMSWZWjblxEvKSPOsAyNaRmxVmXEOJQRrSojyruMyAARoWVERIvQlhGeKiJbRGEZYeUiOovoKaK/iKEiP1rERBHTRf1cEYuEfoWIdYK3RXB3Cf4B4XNM+J0RvpeE/3XRxx3Rz6Mykl6UkfKujNQvZaT/KiOzfjnZTcvJaV1OXsdyCvTLKTYup1RZTrlNOZVO5dS4l9PFt5zuQeX0Ci+nT2w5/RPLGZReztDccvGcLWd0ZTnjupYzqXc5UweWM2N4OXPGljN/cjmLZpazrLacVUvKWbeqnE0bytm2rZxde8rZd6icQyfKOX6unNOXyzl/s5zL98rF/aqc26/KefChnKffynn1p5z3DSv40ryCn20rqKdbQWODClqaVNDOsgJd+wpkrhUovCqw8K8Q82EFLlEVeMZX4JdSQXBWBZEFFcSXVZBSU0F2jwoK+1VQMaSCLqMq6D2hgkHTKhg5p4IJCyuYvryCeWsrWLq5gjU7K9iyv4LdRys4fLqCUxcruHStgpu3K3jwsIIXzyv48LaCH58rxFmhgub1K+nQtBJp60pMOlZio1+Jq3ElPspKgm0qiXGqJNm9khzfSkqDKukSXkm/2EqGJ1YyIb2SWbmVLC6uZE1lJdu6VnKgdyWnBlZyeXgld8ZW8mxyJR9mVvKrtpLGSytpt1p4baxEub0Sx72VeB0WPicr0ZyvJP1KJUX/VdL5vvB4Wsmo15VM/VjJ/O+VrP4r+I2qONSiinPtqripW8Vjgyrem1Tx27KKZg5V6KiqUHhXYRdQhVdoFSHRVWi1VWSnVlGRXUXvwipGlFcxtXMVC3tWsa5/FbuHVnFidBVXJ1bxcLrgza3iz6IqWq6sQn99FeZbq3DdXUXgwSo0x6vIOitYdVX0vVHF6LtVzHxcxfKXVWx9X8WRr1XU/a7iQYNq3jer5m+batroVGMoq8ZWUY23RTURdtWkuVRT6llNb79qRgVXMyuympVx1exMruZkZjU38qt5Xlot5qtqmvWoRr9fNVZDqvEaJfQTqkmfVk3FnGr6Laxm/PJq5q+tZsPmag7urObS/moeHa3m8+lqGl+qRnK9Gss7QvuomqgX1WS9q6b6SzWDf1UztX4Ny5vWsLN1Dac71nBbv4Z3xjXUN6+hk20N5s41eHrUEKWuIZsaukTUMFxTw6ykGtZk1LA/r4a6khqeVNXwvVsNrfrWIB9cg8vIGkLH15A+tYbq2TUMXVDDzGVCs6aGg5tquLKjhuf7avhzpIb2p4XPxRq8r9UQe7uGgoc19H5ew4S3NSz5LHr7WSPOs5151KQz31t1pk3Hzpjpd8bTuDOxys4U2nSmj1NnJrl3/p/hso5v8mrD8HC34e7uMty5hrsM9+Fa9zZptEmaNmnTNGmTJm3StGnSpsU2hgwbMGAw2MeGDrcBw33wnb/O+55zP/d9PefXvjmH/BFB7B8XxIVJQTycEcSXeUE0WhJEj1VBjFsfxMKtQWwPDUIVHYRdEsQuZRCndcLbGMSHzCDq5QTRxR3E6KIg5pcGiW+p0O4X2iNB7D4ZxG9ng7j3vyA+XxG+t4Lo9SCI8U+DWP4qiIgPguGrYAoqB3OoZjCXvg7mRZNgarQOpkPHYEZ0D+a7vsFsGxRM0ohgcscF89OkYP43I5in84KpuiSYdquCGbY+mHlbhS5U6KKDyZMEs18ZzF864WcMpqYlmM45wYxxB7OkKJiI0mCMe4Lx7Q/m+JFgbp0M5r+zwTS9GMyAq8HMuBXMpgfBKJ+KzFfC64Ng+yqE15VDqFsrhB71Q5jYNITvW4cg7RiCrXsIP/YN4eKgEF6MCKEOIXSfLDQzQ1jzXQiJS0LIWRXCvvUhXNoawpvQEOrHhNBHGsJ0VQibkkNISgsh3xLC0ZwQbrlD+MoXQquyEIb/EMKiAyFEHg0h49cQdp4L4cLFEJ5fFSy3Q+j1MIRp/4aw+XUI2o8heMuFcrJKKA9qhVKlQSidmoXybZtQ1nQKRd4jFFe/UI4MDuX2yFAqfBtK+ymhjJsVyur5ociWhpK3WqxvEOvbQqkYHkqHWFGfKOrVoSj1oXjSQzlhDeWhI5TqnlC6+0PF71IoW34MRX8wlMCxUH4/FcrL30Np8FcoA6+HsuBOKNGPQsl+FsqBN6Hc+BRK+QphdKgWxvg6YWxoGIa2eRjFbcM41zmMlz3DaDQgjCFDw1gyOoyE8WHkTg3j2OwwHiwIo8byMHqvCWP2pjDCg8KwRISxPy6Mm7IwKmnC6JoaxrSMMIKywzDlhvFjQRjXisMovyuMTj+FMeVQGNuOh5F+RqxdCOP6pTAq3Aijyz1R9ziM4BdhmN+Fse9zGLcqhlOlRjg964WL3/lwIluGY28fztGu4TzqHU7dgeEMHB7OkrHhJE4Mp2B6OGfnhvN6UTgtVoYzdl04G7aEkxoSzp6ocK4lhIvzczg9dOHMMYYTnRmO0x7OSVc4z7zhNCkNZ9SecNbtDyflSLj4Hwrn+tlwKl8Mp9fVcObfCifhQTiepyLnVTjvPoTTplwEk6pEEFwrgqz6ERxpGsHj1hE07BTByB4RrOsXgWFwBHtHRnCbCGpNiWDgrAhWzI9AszSCHasjuLYhgirbI+gbHsHi2AgUiRHi3h/BZX0EFU0R9M6KYKEzArkngmJ/BJd2iPm9Yv7nCBb9IvSnhf58BFf+Ej5/R9DvbgRL/4kg6XkEu95GiPNdBDUrRjK4eiTf140ktVEk+1pE8qBdJA26RjK6dyRbvonEMiySX8ZE8mJCJK2nRzJ1biRRiyLJXxHJhbWRfLUlkp4hkSyKikSVEMkuRSS3tJHUNUaKc2gkm+zCwyU8vJG8CkTSbk8kM/dHknAkEv/JSK6cjaTaRcFxNZK1tyIxPYjk6FOR9yqSth+FtlwUCVWiKK4VxbX6UdRqFsXwNlFs6hRFVo8ofu0XxYfBUXQdFcXCb6NImhLFj7OieDg/iqbLopj0fRRRG6Pwbo/icngU1eOiGCYT9UlRZKdEccYUxeesKHrnRrGiIApDcRSHd0bxcm8UHQ5FiftSFKozwvNCFI8uRdHiRhTT7wmmx1GUvoji9rsoGn6JYmKlaKJrROOrF831xtHUaxXNuA7RhHeLprBPNFcGRlN7RDRjxkUTOikaz4xoLs+LptYSMbdKzK2PpmCr0IVGUycmmrFSUauKxpss/NKi+doazXiHyMiPptgXza2yaBr/GM2Ug9FIjkWz81Q0D3+PptVf0cy5Ho3qTjT7HkXz/Fk0nd9Gs+S/aAwVYvilWgyf6sTQt1EM61rEYGsXw/kuMeLsEcPIb2IIHRaDd0wMNybE0Gh6DNPmxiBbFMOPK2J4tjaGzltiWBoSQ3pUDKcSYiivjGGILobtxhg8mTFct8fQ0C3qimKQl8awb08ML/fH0P1oDKt/jcF6TuRdjKH6tRjG3o4h+mEMO/6N4Z/XMbT/FMOS8rGkV43lTO1YKjWMZWTzWCLaxhLoHMvDnrG0GxDL4qFCM1poxsdSZVoso+fEEr0wlh3LY3myJpbOm2NZGRyLNTKWP+Jjqa2IZZI2Fpkhlv3mWN7aYunnimWzNxZPIJZbu2NpsT+W+UdiMZ4UvmdjqXoxlnFXY4m/FcveB7G8fhpLn9ei5qOoKRfH7SpxtK4dx+IGcZibxXGhTRx1OscxpWccqv5xHBkSx5dRcQwfH0fk1Dh2zY7jxYI4ei2PY9OaOAo2xXE3KI52kXEsj48jWx7HZU0cjQ1xzDXHYbTFcS4vjlpe4RmII2l3HMf3xVHpSBzjTsYhPRvHwf/F8d+VOIbdiiP6QRw/PI3j7as4Bn6MI7RcPDuqxPOiVjx9G8SzvVk8JW3iedopnl4949nSPx7fkHgej4qn+/h4Nk2Np2h2PP8sEO/L49m4RrxvEu9B4j1SrMeLd7nQa+LpYRD15niKbcIvL57eXuEfiKd0t8jbF0//I/GEnoxn99l43v4vXvxvxxN9K56fHsTz39N4Rr2OF2e3eA6XS6Bi1QTG104gqUECp5olUKttAjM6J2DsmcAf/RNoPDSBhaMTyB6fwN9TE2g3J4E1CxMoWJ7AP2sS6LU5gaDgBHZFJvAuPoHhigQStAkcMSRQJTOByfYE9K4EznsTaFSawKI9Cdj3J3D7SAKdf01g87kEAhcTeH01gSG3E4h/KGr/TaDqmwSmfUpgUjkJmypK0FeRUFpdwoVaEt7UldC0gYRhjSUsayZB2lKCq42E4+0lPOokoVY3CX16SpjTR0J4fwmWgRL2D5FwY7iECqMldBonYfJ4CVsmSTBMlbBzhoS/Zkv4OE9C64USxi6RsHa5BM0qCcVrJPy+XsLrTSJzm4QRwRJWhklQREoojJFwJl7Cc6mEhgoJQ9QSlmolJOol5Bsk/Jou4V+zhPpZEgbZJSxxSpC4JLg9Ys0r4alfrJVKGLxTrO0RfewVdfslnPpZwrMjwvO4hKG/Slh+RoL8nMi7IOG3ixJeXpLQ5JpguSFh9W0J6nsS/A/F3jyW8O5fCa1eShj3RsKG92LfPon+vki4XF7Kl0pSOlaTMqWmlKA6UsxfS9nXUMqtJlKqtpDSq7WUue2kRHeU4uwi5Xh3KU96SanfT8rQb6SsGCxFOUyKf6SUC2OkvEdKm4lSJkyRsmW6lPRZUvbOlXJzvvBbLKX3MinzVkqJ/V5K3jopv26U8nyLlCZBUkaFSlkbISU5WsquOClXJVIqyKV0U0mZrZESlSzFkSrlRJqUfzOkNLZKGWkTNQ5Rkydq8qVcK5RSyS+lR0Bw7xA5u6W4fpRyep+UVweltDgihV+kbD4p2E6LXs9KuXNeSq2LUr65JGXpVdHP31KKb0m5eFfszwMpnR9LmfmvlMgXYg9eC+Z3Ul58lNL8i/Aqn8iWSolkVE3kYI1E7tdOpO7XiQxpmMiqJonomieyq1Ui19smUqVjIn26JLKoeyKyXon4+iZycUAiXwYl0nVYIrNHJhI7JhE3iZydkMi7yYm0m57I1FmJhM9NJGd+IicXJfJyaSItVyYy4ftEgtYlkrUxkWNbEvl3eyJNQxMhIpGt0YlkxiVyWJLIE1kijVWJjNUksjk5EXNqIofSEnmckUgjayJjbGLeIXrIE/P5Yr5Q6P1CHxC97RA+uxM58mMiT/cJ/5+F/5FEtv2SiPWkyD2dyPOzibS4IHguJhJyKRH71UR+/TuR17cSaXtP8D9MJPJxIq5/RV8vEvn4OpHO7xOZ8ymR+C+JeMvLuFhJRvlqMnrVlLGojgzl1zLKGsr4u4mMGi1kDGotY3U7GakdZezrIuNBdxkNe8sY00/G1m9kWAfLOD5MxsuRMtqMlTHtWxnRE2XkT5FxYbqMr2bL6DlPeC+QoVosY+cyGTdXyqi9RibuRjLWb5Jh2irjSJCMZ6EyWkbKmBwjIzJehlsqPOTCQy34tDIW62UkGWTsSZdxxyzj6ywZo+2CwykjyyXjpEfGW6+MjsUy5pTKkO6UUbJHxrW9MmoekDH0kMg7KiPjuIxjvwrmMzLa/i5j5h8y4v+U4b8s48o1GdVvyhh8R8a6+0L7SMbRJ0L7TEa7VzJmvZUh+SB8/5Nx/Ss5tSrKGV5Fzqbqcqy15JysK+ddfTmdG8uZ30yOsqWcXW3k3G0vp0FnOXSTE9JTTl4fOef7yyk/SE7foXJWjpBjGC3n0Dg5z8bLaTNZzsxpciQz5QTmyLnxnZy6i+SMXipn+wo5jtVyfl8rp9xGUb9F1G+XYwyRczhczssoOe3j5MyVyJHLRL5S5CfJaZQsZ0KqnIg0OQUZci5Z5FS3yRnmEPx5crLz5ZwplPPZJ6dPQHjuEJ675eJvUM6rfXI6/ix6OiJH/YucvSfl/HNaTotzcqZfkJNwUU7pJTm3r4o+b8gZf1tO5D05hQ/lXHks9umZnFEv5QS9Eb2/l/O/T3KqfKVgSAUFmyorsFVTcLamgvJ1FQyor2BtIwWZTRWcaqHgv9YK+rRXsKqTAlNXBcd7KPjQW0HP/gqWD1RgHKLg2HAF70Yp6DZOwdLxClInKTgyVcGbGQq6zlGw5DsFKQsVHF4i5paLudVibq2Y2yB0m8XcNlEbImrDRW2UgqOxwi9BQXeZyFAqSEtS8ItO5KYo6JUmWDIUZFgUnMwWfDkK+uYpWJOvwFKo4Def6COgYOAOBRt3K7D/qODCPgVVflYw7IiC7b8ocJ1UcOm0glrnFIy9oCD8ooKiSwpuXFWI/VMw6baC+HsKdjxU8OCxgpbPFMx+qUD1RsG+9wqef1LQ6SsliysoSa2s5Fg1JR9rKulTV8ma+kqyGik511RJpZZKhrVRsr29kvxOSq52VVKvp5IJfZTE9VdSNlDJgyFKWo1QMne0Es04JT+PV/JmkpIe05Ssmqkkc46S375TUnGR8FqqJGiFEs9qJdfWKmmwUcnkLUqk25XsCVHyNFxJh2jBFafEIFFyQqbki1LJQI1SfAOV5KUquZwmGMxKJlqVJNiU7HYoeZIn6jyizqskza/k14CScjuVDN4j2PeKvP1Krv+spNFRJdOOK1H8qmTfGSWvzgnOP5Ss/lP0fFnJhWtKatxUMvaOkuj7or9HSh49UdLuuZJFr5QY3wrvD0rKfxa9lFMRUlFFURUVt6uraFFbxdx6KpIbqDjWWMV/zVQMbKViW1sVng4qbnRW0aS7ilm9VGj6qjgyQMWnQSoGDFOxZaSK/DEq/kZoJgrNFKGZruLoLOEzV/gsED6LVRQsU3FrpYrma1TMW69Cv0nFia0qygWrGBamIjRSRXGMigfxKtomqlisUGFSqzirVVE1RcVYo4pYk4rdmSqeZanolqPi+1wVOW4VlwpU1PepmFaiQl2m4vAuwfeDikH7VAQdVOE7rOLeMeF7UvieVpFxVsXv51XUuKhi/CUV0qsq9v2t4u0tFX3vqdj8UPT9WPD+q6LlSxUL36hIfy9YPqmo/pWabyuokVZWs6+amrc11fSvq2ZrfTXeRmruNlXTtqWaJW3UZLZX80cnNXW6qcWdQI2qj5oj/dV8Gahm6FA14SPUlI1W83Scmm4T1KybrCZvmpq/Z6ppPlfN/Plq0hepObdUTc2VanGPVaNYp+bwRjWft6gZFqQmIlTNzgg1z6PV9IxXs1GqxiNXc0elpo1WzVK9GqtBzZ/pahpkqpmVpUZvV3PaqaaaW834AjWyIjWHioVnqfDcpSbqBzW7f1Lz6oCavofVbDumxndCzaNTarqcVbPmvOD8n5qbf6lpfVX0+rfIuKXmr7tqGj1UM/exGuO/gvuF6P2Nmmnv1Wg/qTn5RU2VCkmMr5yEvFoSR2omUa5uEqPqJxHfKIn9TZP42CKJoW2SiGyfxJ5OSbzpmsQ3PZMI6ZNEWf8kng9Mos/QJLaNSKJ4dBJPxiXRY0ISmyYnUTQtiUczk+g6N4n185MoWJTE/aVJdFqZxNrvk3CvS+LuxiQ6bE3i+6AkXKFJ3I5Ion1MEqvjk8iTJnFLnkQ7dRKrtEnk6sW7QbybxHumeM8S73bxniv0bqEvEPVFwq9E+JUJv13C/4ckOu4TeQeTyD8s8o8l0fmk4DmdROFZwXc+iW4XBe+lJHxXBf/fSfS6Lfq5l0TgoejvcRL9nol+Xyax800Sr98nMeg/sR9fafixgoaPlTUMr64hvpaGg3U1lGugYWxjDfJmGo611FClrYZJHTRoOms43U1D7V4aZvbVYByg4Y9BGhoN07BgpAbrGA1X0dBqooYVUzTkTtdwd5aGzvM0bFigoWixhqfLNPRZpSFkjYZd6zW826Rh6DYNccEafg7TUD5Kw7exGtQJGk4liiylhllJGtJ0Gi6maGiapmFJhgaHRcPtbA2dHMI7T4MvX8OzQg39/RrCAxr27tDw324NY/aKPvZrOPGzhhpHNcw4Lrh/FV5nNDT7XcOyPzQ4/xSclzV0va5hy00NpXc0vL6vYcg/guuphkPPNVR+rWHyOw36jxrOf9bQuLyWxZW05FTVcqeGli51tGz5WktpQy1vmmgZ1kJLQmstR9tpqdZJy7SuWow9tPzZW0uL/lpWDtSSP0TLP8O19BmtJWyclr3jtXyZpIVpWjQztZydo6XBfC2LFomcpSJnhZZu32vZtk7Lro1aPm7RMjpIizJUy+kILfVitMyP12KTarkt19JVLbRaodULrUHLGJMWVaaWM1la6udoWZgrfN1a7hVo6eHTElyi5ccywbBLy/gftej2ablwUEvTI1pW/CJ4T2p5clrLgHNaYi5oOXxRS9XLWmZc05JxQ8u121o63Ney6ZGWsida3j8Tma+0qN+KXj5oafRZy7JyOtwVdTyuomNADR0xtXUcqaejekMds5vosDTXcbOVjq7tdAR11PFDFx1f9dAxsbeO1H46/vpGR5shOtYP1xEYpePdWB2jx+tQT9JxbqqOpjN1rJyjo/A7Hc8X6hi6VEfiCh2nVuuov07Hko06XFt0PNmuY2CojvgIHcejddSN17FQqiNXruORSkd/rY5YvY5jBh21TTrmZ+pwZok1u1jLFWtusVago45Px4ISsVam459doqcfhec+4XlQR70jOhb/IvJO6nh6WsfgczqkFwTLRR0NL+tYfk1w3tDx8raOEfd1qB7p+P2JjubPdax5paPkrY4PH3TwWYe+XDKXKibTvmoyW2ok80PtZMp/ncy0hsmYmyRzq3kyPVsnE9EumcMdk6nVNZkFPZLJ653Mk37JDB6YjGxIMr8NT6bp6GS+H5dMYHwyHyclM35aMoaZyVydk0yX+cmELErmwNJkqq9MZt73yTjXJfN4o/DYmow8KJmzock0j0xmXUwyZfHJfJYmM1mRTIZacGiT6ZWSTLQxmV9MyXxtSWZZdjLenGTe5CYzLj+ZlMJkrvhEViCZ0B3J/Lxb8O5NZuH+ZPJ/TubFkWRGHU9G92syf51JpuPvyQT/kczBP5OpcUX0dT0Z902huyN0D4TuH7E3T5Pp9EL4vU7m0Ltkan9KZvGXZArL63lTSc+4anoMNfVcr6OnR309UY30HG+qp0FLPava6Am01/NfJz1Tuumx9NRzv4+ebwbokQ3S8/tQPa1H6tkyRs9P6Kk2Uc/8KXrc0/W8nKVn7Dw9qQuE92I9PZfriVml59c1epps0LNus55d2/RUDNEzO1yPM0rPs1g9oyR6kmV6rir1dNfoiU7WczJV1KSLGrOe3VY9lex65jr1uFwixyNyikQPxXpulurps0tPwg96zv6kp9VBPVsP6zlwTE+tk3qWntbjO6vn03k9Uy/qyb6k5/FVPcNu6NHe1nPlnsh8JDif6Dn1TE+LV3o2v9Wz74Oemp/1LCmXgr9iCv9VSWFajRTstVN4Wi+FUQ1TSGmSwo3mKfRpnYK0XQrnO6bQrmsKIT1SONo7hYb9U1g7MIU9Q1KoOiKFhaNT8I5L4eP4FKZOTsE2TXjNFF5zUzDMT+HWohT6L0tBsTKFi9+n0GV9ClGbUji1NYUWwSlsDUvhYGQK9WJTWJ2Qwq7EFCorU1iQJHx1KXxKSWF6WgqOjBReWFLAlkKGI4UHeSkM9aSQ7E3hb38KfUtTkO8UGXtExk8pxBxI4cyhFNocSyH4RArHTqXQ5GwKG8+nsP9/KdS9JPKuiry/RR+3U1h8L4XihymUe5LC3GcpeF6m8OGN2J8PKTj/S+HVV6lMqJiKtUoqT6unMqZ2KqZ6qTxokMqwJqmkNE/ldqtUBrZLRdMxletdUunbIxVF71Qu9Uul58BUJENS+WN4Kl1GpxI7LpVz41PpMDmVqGmpnJmZStu5qYTNT+XkolRaLUsleGUqv3yfSvP1qWzblMrRrak0CU5lS1gqhyJTaRSbyqaEVA4mptJAmcqGpFQO6FKpn5rK+rRU9mek8rU1lXW2VPY5UqnnSmWtJ5WfvKnULU5lTal43imefxDPP4nnA+L5sNAcE88nhP60qD0ras8Ln4vC85LwvCr8b4is2yL3XioNHwmGJ4LnWSqNXwm2t6kc+ZBK08+CuZyBYxUNtKhqILiGgRO1DbT+2kBYQwOnmhho18JAZGsDZ9sZ6NTJQGxXAxd6GOjWx4Ckv4E/BxroNdSAYoSBq6MN9MeAZoKBm5MNDJ5uIGWWgXtzDYxYYCB9sYHHywyMW2XAusbAi/UGJm024Nxm4F2wgZnhBjxRBr7EGvhOYqBYZqCyysBSjYFdyQZqGQysSTew32ygYZaBLXbB7jTQ0i14CwycKTLQscRAfJmBi7sE148GlPsM/H3QwKAjBlJ/MfDgpIExZwxYzon8CwYm/2kg77KBT9cMzLtpwH9HZD4wsPwfAz88NVDvhYGNrw0ceSf26JPI+WLgt/JGOlc2Iq1m5HJNo7gnGNHVN3KvkZFRzYxYWhp50cbI1A5G3J2NfOlmZEEvI2V9jdT8xsjawUYODjPSdJSRkLFGznwr/CYJv6lGrsww8s0cIynfGXm40Mi4pUbsK4y8W21k9jojvo1Gqmw1sjLIyL5QI40ijQTFGDkVb6RTohGJQniojQzUGTGkGPnHaGR8hhGnxcinbCPzHYIjz0gtj5H1XiNH/EZalRqJ2mnkf3uM9PnJiPaA6OWQkbHHjNhOGHl/ysjcs0YC543ibmVk3SUjh6+KuhtGom+LuntG+j4ykvxEMD8z8u0rkffWyH8fjCz8bGRXuTTqVUpjS9U0TtZIo2OdNBK/TuN6wzSGNk3D3CKNl63TmNk+DV+nNKp1S2NNzzQO90mj1YA0Ygal8dfQNAaMTMMwJo2npDFlYhoFU9KoNCONVbPTODgvjRYL04haksbF5Wn0X51G6lqh3SC0W4R2exqVQ9NYHZHGz9HCN174StO4JE9jkDqNdG0aL/SCwZiG35RGDUsaG7LTOJ4jePPSkOWncbMwjVH+NGyBND7uSGPhnjT27E2j4YE0Qg6lcf5oGn1OpKE/lcaT30Tu+TS8/0uj6qU01l1N49jfaXS4LbzuCa+HaYx+kkbOszQ+v0xj6ds08e1Po9ln0UO5dP6qmM6gqumYa6TzpnY6875OZ2fDdOo3TSekRTrnW6fTt306hk7pPOuazsye6ZT0SafOgHS2Dkrnt6Hp9BqZTvKYdJ6QzrSJ6finpFNzRjqbZ6dzel46PRamo1uSzuPl6UxdLdbXplNrYzpbtqRzZns6PUPT0Uek8zQ6nenxwl8q/BXpbFenc04r8lPSMRrTeWFKZ45F8GWn09CRTlheOhfzBb83nUx/Ou8D6Szamc5Pe9Jp8VM6cQfSuX4ondHH0nGeSKf86XRWn03n2Pl0Ol1MR30pnYdX05lyIx3f7XRq309n26N0cS5Lp//zdEyvxJ68TWfBx3T2fhae5U3EVzJxo6qJsTVNuOqYqFzfxPpGJn5taqJHSxMpbUw8b29iTmcTu7uZaNLLRHRfE9cGmBg12ETuMBOVRplYN1bUfGui5yRRM9XEixkm5s0x8cN3JpovEjlLRc4KE+O+N+FZZ6L6JhNbtpo4F2Sif5iJjEgTH2JMLE0w8XOiiQ5KE6okE//oTExPNVGWZqKh2USUVWTbTIx2Cl6XiaoFJjYXmThbLHzKTJh3mfj4g4nl+0wcOWii8xET2l9MPDtpYu4ZwXPORIs/TEj/NIl7k4lJ100U3zTx9V0TEQ9MXPlHeP9rwv3CRLU3Jra+N3Hhk4lBX2WQXSGDclUyWFs9g1O1MuhTLwNTgww+NM5gefMMjrbKEGf/DPQdM3jVJYOFPTI40DuDDv0zSBqYwdMhGcwdkcGPozNoTQaKCRk8mpzBzOkZ7J6VQfN5GUgXZHB/cQbTlmewY1UGTdZmEL8hgzubM5iyPYPSkAwaR2QQF53B7bgMJkkzCMgzaKTOIFYr5vRizijmTGLOInTZYi4ng8l5Yi5f1HqFnz+DuwHhtzODsj0ZNP0pA8kBkXsog+nHMth1IoMWpzOQnRV85zOYfVEwX8qgzbUMVDcy+Pd2Bt/dF709yqDj0wySn4t+X2Ww5F0GRz5m0P1LBmnlzXyoZGZVNTO/1jTTr64Za30z5Rub2djMzPmWZoa2NZPbwUz1LmaCu5u53MvM2H5mir4xU3+ImZjhZu6MMjN1nJld4820nGxGOc0szmBm5s818/N8M10WmzEsE1krzaxeY+bUejMDNpuxbTNTOcTMtnAzf0WZGRNnxisx00BuJk5l5p7GzAy9mR8NZtqZzGgzzbzOMrMsx8yJXDN9881kFZqp6DezNSA8dgiPPYJtr1l8t8wkHDLz8KiZOSfM7D9lpvNZwXHezMf/mVlzyczZq2aG3DCTd9ss/g/NRD4yc+uJmWnPzex5JTLfmdF9NPP2s5mV5TM5XSmTgdUycdbMpGbdTCLqZ3KzUSZTm2Wyp2Um7dpmktwhk3edM1ndPZPfemUypF8mrm8yqTskU+xVJvdGZTJrXCb7x2fSZXIm6dMy+TIzk01zM7k4P5OxizPxL8uk6apMFGsyebY+kyWbMzmxLZMBIZk4wkV2dCaRcZnckWQyU57JPpXw0govfSZfGTPZbMrkUmYm32ZnUpqTSau8TDT5mbwpFFz+TM4FMhm+M5PCPZk0/CmTxAOZ/HtI5BwTOScy+eZ0JrlnM6lzIZPYi5k8vJTJd9cyOXIjkz53MrHdz6T6P4LhaSZ3n2cy+3UmP7/LpOenTKxfMqlawUJYZQu3q1mYWcvCgboWejSwYGlsoUpzsdZKrLW1MKujWOsi1npYsPa2ULW/hfCBFu4MsTBnhIVDoy30xoJtgoUaUyxET7fwYJaF7+ZZOLbAQv8lFnKXW6i72kLCWgtPNlhYssXCqe0WhoZaKIiw0DjGgjLewmuphe8VFi6oLYzVWShNsdAmzUJKhoXPFgtbbBauOixMdVn4yWOhW5FgKrZQrcxC1C6R+4OFBfss4t5tEectC/m/WGj0q/A+Y+HNOQtr/rDwvz8tfHvFwq7rFjresmC6a6HSQ9HvYwt3/7Uw76XgfmNh4AdR/5+oL2dFVdHK2ypW1tWw8ldtKxO/tvJjQytdm1qxtrBSo42VmPZWHneysrSbld96WhnV10rJACttBlsxDLNSfpRVnLWs3PnWyrxJVo5PtTJ4ppXCOVaazbeiW2Tlv6VWtq60cuN7K7PWWzmyycqAbVbyg600DreSFGXlY6yVzRIr12VWZqqsHNYIjV5oDEJjEppMK5+yhE+O8Mm1MjvfytFCKwP9VgoCVprvtJK8x8qXvVaCDwieQ1bmH7Ny8oSV4acF81krbS9YSb9opcplK1HXRF83rCy/Y+X8fSvf/mMV51Ir3V9Ysb+2Uu+9FfknsT9frGyskMW1ylnMqp7F0VpZDKqXRVGDLFo1ycLYPItKrbOIapfF445ZrOiaJc7xWUzok8VP/bPoPSiL3KFZNBqZhWZMFp/JInhiFvemZLFoRha/zc5i7HdZ7F6YRbelWeSsyKL+91mo1mXxcWMW27dmcScoi4VhWZyJFNpYoU3IorssC4cyiwaaLJKShW+q8E3P4r45iyVZWfxuz2J8rmBwZ9GnMAu3L4tmgSxSdgjePVlE783i3/1ZfH8oi8tHs5hxQvR2KouhZ7MoOZ9Fx4tZWC9lUfdaFsobguV2FkH3hf+jLJY+zeL88ywmvs7iwLssBnzKwvslizYVssmonE3N6tkk1srmfd1stjXI5m7jbBY3z+Z8q2wmtsvmYMdsvumaTVGPbNr1ycbSP5s6g7JRDs3m04hsQsZk84hsVk7M5q8p2Uyfkc2x2dkM/y6bHQuzxT5l41yRTZPvs0ldl02VTdnEb83mdVC2uB9mcydS5MVmcyEhm8mybA4rsxmiyaY0OZsuhmwc6aI2M5uULFGbk01CbjZv3dlsLczmni+bZYFsLu4QuXuy+WVvNiMPZLPnUDa9j2XjOZFN69PZZJ7Npu6FbNQXsyl3OVv8PWXz4kY2G+9kc/u+yP8nmz+eZjPthWB/LTzeC49P2fT5ykZhBRttq9iwVrdRv7YNXT0blRraSGhi411zG0GtbTxqZ2N1JxvXutr4rqeNs31sTBpg4/AgG8OH2dg10kbvsTYKvrXRbpKN7Kk2Gs60kTLHRrX5NmSLbOL/zkb4ShvPvrexcb2NO5tsLNtm41KwjTnhNs5E2ZgQZ+OQRHjKbexW2eijtVGkt9HRaMNhstHMYsOUbaOOw4YmT3B6BKfXxge/jbBS4b1TeP9g4+5PNlYctHHlsOD9xcbvJ21MPWPjxDkb4/6wceBPG0OuCO7rIuOWyLhro/NDG7mPbbR6ZsPyUvC/tZH6wUbNzzbU5exUqGQnoaqdjzXsRNSx8+JrO1sb2XnU1M7alnZutbGzrIOdy53tzO9u50IvOzP62Tn1jZ0JQ+wcHW5n9Gg7+8fZGTLBzq7JdvpNt1Myy073eXYKFtjpsMSOc7mdVqvtZK2103ijnfQtduoF2dGH2qkRaUcdY6dSgp3ERDtfFHbikux80AmmVDuv0uwEm+38a7Wz2S7YnHbWue3cLbCzymfnRolg3GHnym47C/fa+XO/nXmH7OJOY2fmCTu/nbIz9aydX8/bmXjRzi+X7HDNzuEbdsbcsXPwvp0R/9j56amdoS/s/PDazsD3opdPdvp/lUNZhRz6VMmhpHoOvWrn4KuXQ/eGOXib5NClRQ6e1jl0ap+Du1MOHbrlkNczh3Z9c3AOyBHf8BxyhuXQalQO9rE5tByfQ/akHJpPyyFrZg7N5uZgnZ9D08U5WJbl0GRVDplrcmi8IQfzZjFuzyEjJIdGEWKMFmO8GKViVIhRLUadGFPEmCbGDDFaxWgTdU5R7xJjgfArEr4lYiwTObtFzo8id7/I/1lwHBU8xwXXqRxsvwnO84L3f4L7kuC/Kvq4Ifq5Lfq6L/p7JPp8Kvp9Lvp+nUPhuxy6fRL78SWHnhUcFFd20Ke6g9JaDvrXc7CzgYOBTRzsae5gSGsHP7VzMLyTgwNdHYzu6RB3ZAfjBjg4NsjBhGEOTo50MGWsgzPfOpgxycH5qQ7mznRwcY6DBfMdXF7kYOkyB3+vdLByjYM76x2s3ezg4TYHm0IcPA13EBTt4GWcg3Cpg/dyB7FqB5+1DqQpDiqmOVBlOKhudZBsc1DX6SDN5aBRgQNLkYOWJQ4cZQ7a73aQ/6ODbvsd+H920Peo6OW4g8GnRA+/ORh1XrD/z8H4Sw5+vepg2g0Hv992MO++g0uPBONTBzefO1jzWrC9c7Dlk4PnXxyEVXDyvrKTuOpOytd2oqznpHpDJ/omTuq3cGJu7aRFeyeOTk46dnNS2NNJr75OdgxwMmiwk33DnIwZ5eSXsU6mjHdydpKTudOcXJrpZNlcJ7fnO1m/2MnTZU5CVjl5t0ZkbRBZW5yotzupFeokLcJJkxgntngn7ROdFChERpKTnTonQ1KdHExz8q3ZySmrk5l2JxedTpa4ndwqEN4+4V3iJHSHkw+7nUj2Oql8wEnyIcF/zInlhFN8t53kn3XS44Lgvig8Lzv5+ZqT8TednLnjZM4DJ5f/cbLyXyf3XzjZ+sbJ6/dOYv9zUqFcLpqKudSrmktmjVxa18kl/+tcejbKZWfTXIa1zOVwm1wmd8jl9865LOiey41euazrl8u/3+QSPiSXz8NzUYzOpRa5mCbk0mJKLq7pufSYLTzmCY+FuRxZksuUFblcWJ3L4nW53N6Yy6atubwMyiU2LJeKUbnoYnNpIMnFJsuloyoXvyaXgfpcDhhymWDK5WymyM8W+Tm5bMjL5UV+LjHeXCoUi9rSXBruysX+Qy6d9+USOJjLkCOC/ReR+2suf5zJZenvudz7I5ftf+Xy/kouiX/nUuO2YL6XS6tHuRQ8yaXv81x+epUL73L57aPI+5LLzfJ5bKqcx+tqeSTUyqNqvTyMDfJo0SSP/OZ59Gmdx952edApj9+65rGwZx63++SxZUAebwflkTgsj5qj8sgYm0fb8XkUTcpj4LQ8fp6Zx5S5efxvfh4rFufxz7I8wlfl8dXaPLQb8mi0JQ/n9jx6hOaxJyKPsTF5nInPY0Gi8FfksTUpj/e6PBSpedRNzyPLnEenrDzK7HmMyM3jpDuPuYV53PAJ/oBg2ZGHbE8etX/Kw3pAaA8L7TGhPSm0p/OYdy6PmxcE95/C97LwvZ5HvVt52O/m0e1hHrsfC4ZneZx9mcfit3nc/5BH6GfBW95FciUXTau5yK/pEndeFwfru5ja2MVfzVysaeXiRVsXCR1d1OzqwtLDRac+Lnb0dzF6kIszQ10sGuni/hgXod+6KDfJRcpUFy1musR528Wg+S6OLnIxe5lLfIdcbFnj4sN6F+rNLhpud5EX4qJvhMiMFpnxLi5LXaxXuHijdiHXufg61YUjzUUvs4t9VheT7S4uOV3i98zF6wIXMp/QBIRmh4vee1zs3+tiygHhc8jFhmMu3p5woTwtss6JrAuivz9dHLrsYuZ1wXNT8Nx18emBC+1jF82eufC+dDHkrYsTH1zM/+ziXjk3YZXcVKrmJr2mm/Z13eyo72ZsYzfnm7lZ2crN87ZupB3d1O3qxtHDTZ8+bg72dzNjkJu/h7rZNtLNlzFuUr5103qSm5KpbkbNdHN2jpvl8938u8iNZJmoXyXq14j6DW4ObXYza7ubWyFugiPcVIhxkxbvpkOim10KN98mubmoc7Mu1c3bNDdqs5umWW68djfDct2cdrtZWujmqc9NQkB473STu8dN/5/cHD3gZt5hN/ePuYk86ab6GTdZ59z0+MMtzkRuZl5xc/O6m5Bbbirec5Px0E2XJ272PnMz9ZWba29FTx/dlPsimMrn07FyPnuq5TO5Vj5X6+aztUE+XzXJF/cQsdZarLXLZ1InsdZVrPXMp1zffNIG5NNpcD4/DMtnyqh8ro/NZ/v4fCpMzidjWj5dZ+Wzb24+Mxbkc2txPmHL86m6Ol+ch/LptTGfQ1vymRuUz/3QfGIi86kdm48zIZ9vZPmcUOazWJPPv8n5JBryaWTKx5uZz4jsfH7PyWdNXj7v8vPRefNpU5zPztJ8Ju4SfD8Ihn35VPw5n8wj+fQ4ns/Pv4qc3/J5+Hs+cf/Lp96lfNxX8xl6I5/fbuez+n4+bx8Jr6fC60U+u16LfXgv+vmUT8hXHqpW9JBdxUPfGh5+qe1h8dcenjX0oGjqoVlLDyVtPNDBw6XOHrZ191CxtwdLPw+9Bno4OsTDwhEeno72IMdD04lCP0XoZ3i4PNvD9u88VFrkIWup8F/p4fj3Hpas9/Bikwf1Ng+tQjzsDPcwOdrDjTiP+I33UEvhIU/tYYjOw9kUD2vSPHzK8GC0euhq93DQ6eE7t4fHBR7xvyUyAx4COzxM2OPh2l4PoQc81DjsIfeYh8EnhcdpD2vPefjvgof0Pz10v+LhyHUPi255eH5XcDz00PqJhz3PPEx/5eHuWw9xHz00+OLBV76AcZULuFKtgOBaBVSvV0BugwKGNCng9+YFbGhdQLn2BVg6FdC3WwEnehawom8B7wYUYBhcQNfhBRwaVcDCcQU8H19A0uQC2k0vYO+sAmbPK+CfBQXIlhTQYkUBO1cXMG1dAXc3Foh7WQGNgwsoCStgYlQBN2MLiJYUUF9egE9VwLfaAq7rC4gwFlA3o4BCSwFjbYLTUUCoq4BaBQV4igoYXVLApbICQnYXUHNvAfn7Cxh1SMwdFf2cEHOnxdxZobsg5i4K3WVRe13U3ixgzF3h96CAsMcF1HkmMl6KvXhbwLUPIvdzAfXKF+KrVMj4aoXcqFlITN1CGjYopKRxIZObF3KnVSEJ7Qpp1qmQnV0LmdGzkEd9CpEPKKT14EL2Ditk3qhCno0tRDu+kE6TCzk0rZAlswp5O7cQ44JCei4p5MTyQr5fXciXtYVYNxYycGshvwcVsjmskKpRheTFFjJKUsgVWSHhqkK+1hZSrC9kkrGQu6ZCpJZCWtoK+dEh8lyFPPcUklxUSNeSQo6VFbJydyH//ViIZb/wPlQo7hiFbD1RSI3ThXjOFjLugujvYiGxlwtper2QXTcLmX23kH8fFKJ7XEiXZ8LnZSGr3grGD4Vkfy5kSHkvFyt5CanmpW4tL/66XiY38HK/sRd5cy9tW3s52M7Lkk5e3nf1Yu7pZUBfL+cHeNk22Eut4V68o7xMHOfl3ngvssmiZrqomeVl6TwvHxd4sSzxMmiFlz9Wi5x1Xupt8lKy1cu0YC//hHlJivLSOc7LLxIv38u9lFd7cWq9jErxct3oJTbDS3Orlx9tXhY4vbx1eTEVCA6flwslXoJ3CM89wnOvl+kHvDw55EV3zEv3k15Onfay8ZyXan94KfjTy4QrorfrXpS3vHS85+XYQ5H5xEvF517yXnkZ987LrY9eEr94aVehiEOVi1hZvYhytYtw1itidMMibjQpQtKiiDZtivi5fRErOhfxVXex3quIMf2KuPlNEdIhRbQdUcTh0UWsoogKE4vIm1LEuBlF3JldhOK7IjouKuKXpUWsXVlElTVFFKwvYtLmInGnKEITUkT3iCJORxexJb6I2olFlCiKmJlUxHNdEWmpRQxIL+J/5iLCs4poklPEj7lFLMov4lNhETZ/EaNKBevOIhJ/KKLDviKOHSxi3ZEiqh0vwvtrEVN/K+Lp70Wk/q+IfpeK+OOq8LohvO4Usfd+EUv+KeLzU9HXC8H9poi774tQ/VdEt3I+Tlf0sa2qj3o1feys4+O7+j7eN/KR1czHyFY+brb1Ievoo1NXHyd7+Njcx0edAT7KBvmYN8zHu5FCO1ZoxwvtJB/yaT46z/Jxaq6PrQuE7xIfu5b7WLDax8e1PnI2+hi71ce9IB+aMB89o3z8HusjTOKjidzHPpWPFVofFVN8FBh9TM3w8cziI93mY7DTx1WXD0mBjw4+HydKBM8OkbFHZOz1sfCAj8+HfOI77GPCSR//nPaRes7HgD98XPrTR/wVH+3+9nH8lqi7J+oeibonPhY99/HllQ/XOx+TPvl4+sVHWgU/Q6r4uV7dj6y2ny5f+znT0E9IUz9NWvrZ38bP6g5+qnbxU9zdz5zeft7385Mz0A9D/Twa4Sd1jJ+B3/q5MtGPdKqfzjOFxxzhMd8v7up+Di7zs2aVnxpr/ZRu8LNgi5/P2/24Qv1MjvTzPMaPOcHPSJmfO0o/Wo2fvno/fxn8xJv8dLT4OZ3tJ9gh/Fx+fvb4WVfkp3aJn11lfpbs9lNhrx/vfj+zDvl5d1TwnfAz/rSfp2f9mC74Gf6nn9uXhfd1P/1u+bl8V7A+9NP1iZ9zz/xEvvLT5p2f4x/9bPvip3GFYg5WLmZd9WJq1y5md71iljUspnLTYopbFPNdm2K+tC/G07mYGd2LedurmJx+xUwcWMyzIcVkjihmzJhiHlKMcWIxQ6cWc3tGMbo5xQyYX8y1RcUolxXTa1Uxf64pRrKhmK5bijm/vZiY0GI6RBZzJqaY8IRiWsuKxbmmmGBNMc31xRw1FLPFVExjSzE/Zxez0VFMfVcx+zzFrC0qpm5JMT+WFbN6dzG19gr2/cWsOFRM9WPF7Dwh+jhdTNVzxZRdKGbJn6KnK8UErheL3+1iceYT/T0sZsGTYio8L8b/qpj574op/6kY3xfxXKGEclVK8FUv4bva4vnrEooaiuem4rmlmG8jnjuI5y7iuXsJ83uXUL5/Cf6BJSwYWkKFkSUUjylh4bclVJpUQmBqCYtnllBlbgll80tYuriEastL2LmqhBVrS6ixsYQ9W0pYFVRC7bAS9kaWsCa2hHqSEvbLStigKqGhtoRD+hK2GEtomlHCMUsJQbYSWjpLOOkqIayghLa+En4rKSF6Rwmd9pRwYW8JCQdK6HG4hL+OlaA4WULfMyVcP1eC9o8SBv1Vwp0rJRj+LmHk7RIe3SvB/KgEcann+fMS7K9LmPK+hHefSnB/FWBOxQBfVQ3grxFgUZ0AVesH2NUowKpmAeq2CrC/bYBNHQM06Rrglx4BQvoEaDsgwNlBAWKHBeg2KsBfYwMoxwcYMDnArWkBUmcFGDkvwOMFAaxLAkxcEeDN6gCudQFmbwpQbluAkuAAS8MD1IwOsDcuwAZpgMYKkaEOEKoL0D41wPm0ABJzgN5ZAa7bA+hyAwzLD/CoMIDFL3xLA7zdGSD/hwDz9gXEGTjAjiMBVh8P8PWpAId+C7D9fIA2FwXvpQAJ1wL0uim87gRIfhBgxGPB+G+A7JcBpr4N8PFDgKLPARaXL6VG5VJ+qlbKplqlNK9XyqkGpcQ0KaV7i1KutC5F276UYZ1L+adbKdm9Spnar5RP35TiH1LK0hGl1BpTygFK2TaxlNZTSzk3oxTJnFL6zi/l1qJS0paVMm5VKa/WlOLeUMp3W0qpElTKD6GlbIgspVmsyEwoJVZWSk9VKX9rSknVlzLGWMpLUykuSynzbKLGKWpcpWwsEJy+Us6UlJKwo5Q+e0TO3lLSD5Qy/nAp746VUniylMVnBNvvpRz8o5Sgv0ppf7WUi3+Xor5dytD7pTx+VIr9aSmzXpRS4U0pu96Xsv4/wVOujDMVy0ioWka/mmXcqVOGuX4ZkxuX8V+zMkpalbGqXRkNO5VxomsZMT3L6NW3jJsDykgfXMaE4WV8GFWGf1wZKyaUUX9KGcenlxE9u4ye3wndQqFbWsbElWV8/F74rRd+m8totL2MkyFlxEWU0TemjLvxZWQmljFVWcZXmjJ2Jpex3lBGC1MZ5zLLkGeXMdhRxuO8MpyeMuYVlVGtpIz9ZWUE7y6j097/M1yW4U0lbRiGxW1xd3d3txt3t13cYYEPWGDxxV0WWGBxd400aZpamjRNk7ZJm7ZpUku9TTVNi/PNj7muM2fe53nuN+05Z+YjceqPXAz4yFjtRz7pP/La+JEVESIr6iOGGNGj/SP9Ej+S5fzI3fSPzM7+SKW8j/gUfuR/HuHx+SP2bx+5VEbC+PISvlaS8L6ahDU1JTStKyGigYTjTSQMbSGhoLWEp+0lLOksoXZ3CbpeEvb3k9BnkISMoRLujJQwZ6yEKhMk+E2W8Od0CV1nS0ieJ+H6IgnTfpdQboUE5WoJW9dLaL9ZgmOrhH92SJi4W8LPvRJkByVsOiKhzQkJsaclXDwvuC5L+HZVguSGhI23JbS6LyHmkYQLzySMeyXW3oq1j2JNLqG1t9CphS5A6LQSvuuFp1HC5ggJbaMkxMWIPLuESYkSyqZIUKRL2JYtoWOehMRCCf96JEz/LKHidwm+ZaT8WV5K98pS0qpJuVNTyry6Umo0lKJtIuVACyn920jJbS/laWcpS7tLadBbSlg/KScHSRk5TErpSCnvx0pZP0FK6ylSbNOl/DNbypT5UsotluLzu8hYIaXHGinp66Xc2yxl4TYptXdKMeyWcnSflGGHpHiOSHl3QvicET4XpMRdlnLlmpRpN6VUvCPF/76Uvx5L6ftciuuV4HknZZlESmMvqXjPSjnnKxXPjpQyOineIVJ2mkRfZikZUVIexEpZ4pBSP0lKRIqUMxlSyJGKfZwURZGUHSWi9ouo/S7lYVkZv1WQ0bCKDHN1GedqyRhfT0bZRjJ8msrY1VJG77YyXB1kPOsiY2UPGc37yIjpL+OfwTKmD5dRZbSMIGQcmigT32QZnhky3s+RsXmBjI5LZDiXyri7UsaitTLqb5QR8YfI+Z+MCX/KKPeXDL/9MnFelDHgmIyikzLenpWx8aKMDleE9l+h/U/G4rsyGjyUYXki48ILGZPfyKj4QYZGKnIVMob6yPjkJ0OqkbEtWEb3UBlZYTKeWmSsipbRMk6GI17GzWQZ89Jk1MmSEe4SHAUyJhULr0/C66uMwz9lDC8n50tFOV5V5ez8VU7vOnLy68t53VjOhuZyOraWk9pOzoNOcpZ1k9Osl5y4vnJuDJSLfa2cuiPlmMfIuTBeztTJcqpOl6OfJefEPDkskvPL73L8l8s5uFrOsPUia5McxVY5u3bI6b9bjnuvnA8H5Ww7IqfHCTmu03JenRfZl+V0uiYn44acJ7flrL4vp+1jOcnP5Nx/JVjeyWkhkRMvl3PbW84SXzlNAuXYtIItRM4Ck5wGZjnWKDnXYuXMdQjWJDmRKXL+yZAzO0dO7XzBXiTnUomcmV/k1PwhJ7ysFxcreDG9ihe/1vAirJYXF+qJeSMxbybmLcW8rZh3FPOuYt5DzPuI+QAvag7xIny40I/2YuY4L2pN8iJiqheXZ3oxa64XdRZ6EbnEiyvLvJi7yov667ywbvTi3y1eLNjuRaNdXtj+8uK/A14s+duLZse9iD/lxd1zXiy75EWrq14kX/fi0S0vVt/zov0jLzKeevH8pRcb3nrR9aMXLpkXb5VebFN70TvAC3eQFzK9F7uMXgyK8OJLpBc+MV5ij+/FqEQvfknxIijdixPZXkzM86JqkRdGj+jps2D+7kXdsgqs5RXcqKxgcXUFzWopSKyr4EFDBaubKujYUkFWGwWvOyjY2kVB7x4Kinsr8OqvYO9gBcOHKygzWoEGBScmKpg0VUH1mQrC5yj4Z4GCeUsUNFqmwLFSwb21ClZuVNBhi/D8n4I3fyrY9peCfgcUlB5WoDqm4NApBWPOKah4SYHhioIL1xXMvqWgwT0FtocK7jxVsOKl8HirIPuDgrcyBduVCgaoFXzxV+AXpOCoXsEEo+CIUBARqeBajIJFdgUtEhU4nQqepSvYnK2gV54CT6ECb4/I/ayA7woql1WK76+SfyorWVBdKX4PJcl1lTxrqGRzUyW9WyopaaPEp4OSv7soGd9DSfU+Ssz9lfw7WMlvw5W0Ga0kAyVvJirZPlXJoJlKfsxRErRAyeklSmYsU1J/lRL7WiUPNipZt0VJ9+1K3H8qUf6l5PAB4fu38D2uxHJKyc1zSvH/oaT9VSWu60o+3lLy1z0lIx8pqfhM8L5UcuWtksUflbSWi2ylkrdqJX8GKBmmVVIuRInBqORyhJKFUUpaxipJtwu+RFGTImoyRE2OqMkTfRcpWVQifL4oyfyu5H1Zb3ZX8GZkFW8q1vAWz4s3/9bzZmkjb9o38ya3pTeytt4c6OjNuK7e1OjpjbWPN3cGeLNmiDfdR3jjGe2Nepw3JyZ5M32aNw1meZM415tnC73Z+ps3g5Z7U2a1NyHrvPlnkzeLt3rTdoc3rl3eSPcK74PejD/iTc0T3uK7682D895svOxN32vefLvhjfa2Nxfue7PgsTetnnuT9cobyTtv9ksEk5fQqYTO15uHgd5s0nnT3+DND5M3erPIs3qzxCZ6ifcmP8kbZao3RzK9meoSnAXeJLm9eVnqzc6v3oz46U2VcioiK6q4U1XFul9V4n2q4lt9FbrGKi41V7GktYr27VUUdFLh3U3F8V4qZvZT0WSQirShKt6PVLFvrIpxE1TUmqLCPl3F09kq/jdfxbDFKiotVWFZIfzXqFi/QUW/P1T83KbCsFPFtT0qVuxX0e2wik9HVWhOqrh4VsXiiyrxfVFR+K8K9X8qTt9VMfehilZPVbheqFC8UXHsg+CQqWimVJHpo0Lqr+JwkIqpehWNjCpSwwVbpIoDMSom2VXUT1SJZ0XF23TBm61iQp6KekUqkjwq3nxWsfe7ivFlfahbwYekyj68qe7D3lo+4nsr7jUS95qKey3FvbY+TOjoQ/2uPjh7+PCujw/7B/gwaYgPDUf4kDrahw/jfDg0yYep03xoMsuHjLk+yBb6cPQ3H2Yu96HFah9c63xQbvLh5FYf5u3woe1uHwr3+uB30IfzR3xYcsKHzmd8KD3vg/ayD1ev+bDypg+97vjw474Ppsc+3Hruw8bXPgx670NFqQ9WLx8eq3zY7ufDaI0PtYJ9SDAI7jDBaPFhSrTgifMhK94HRbLITvNhfpYP7XN9KC7wQVPswz+ffFjxzYfeZdSUKa8mvJKae9XUbKmpZkRdtdiPqYlvouZ1CzX726iZ0kFN0y5qcrqrUfVWc6a/msWD1XQZrubLKDUG1Pw3Uc3GqWqGzFRTda4a+wI1r5ao2bdM6FepabZOjWujGp8tas5vV4vznZoee9X8OCDy/xb5x9VsO61m9Hk1tS+rcV5Vi/2pWuzZ1cy7r6bDYzWlz9ToX6m5+U5kSdQM9VJTXSVYfdW8DVRzWKdmlkFNmzA1xWY1Wqua6zY16+MFV7KaammiNlPNO5eoLVAzu1hNu09qSr6qCf4pfMv5sqmSL8Or+VKzpi/JdXyRNPAV+3VfFrbwpUsbX7619yWssy8Puvuyo7cv4/r70miwL9nDfFGP8uWiONmtnOhLv6m+VJrpS9wcX94s8OXQEl9mL/Ol/SpfPq31JXSjL3e3+PK/7b6wy5eGe4XHAeHxty+Xjvuy6rQvA8/7UvWyL/FXxWnxhq/4LQTHfV+6Pvbl5zNfLK98xb7UV5z/fZnm5UtrlS8eX19CAn25rfNlm0F4hwk+iy8uqy/+Nl+uxvuyPln0mOZL7Sxf0ly+KAt8uVAsuD/5MuCbL9XK+JFYzg9pJT9OVfPj95p+9K7rR8WGftib+InznB/H2vixqIMfPbr4Ua6HH7G9/XjT348jg/1YMNyPbqP9KDvOj+iJfrya6sfhmX7Mn+tH14V+lPlN3F8m7q/y4+914v4mUb9V1O/wI2aXH6/3Cp+Dfiw8IvxPCP8zftjOi9zLfhy/5seSm4Lnjp843/oR/9gPyXM/Tr/2Y/l7PwZI/aiu8MOp8kPp58dFjR9rg/0YFupHnXA/six++Ef78W+cH38k+IHTjybpfhRm+aHP9eNeoR+7PH5M/exH2+9+fCnjj7m8Py8q+3O4uj8LavnTo54/FRr542jqj7Slvzjv+7Oqoz9DuvpTu6c/WX388R/gz40h/mwb4c+EMf60HO9P6SR/wqb583SWPwfn+TN/kfD63Z+KK/xJWO2PfL0/Fzb7s3abPyN2+tNgjz/5+/wJPuTPvaP+7D7pz8yz/nS66E/ZK/7Y/vXn43/+nLkr8h/6M+ypP/Ve+pP7xh/dB6GRCY1SaNT+dA7w5xetP3a9YDb6cz5C5ET5MyrWn8YOf4oS/QlN8edxhmDLEX3m+9Pb7U/VUn9Sv/ij/uHP9V8C2FYxgMlVA2j3awDfawcQUz+AD40DONs8gDWtAxjZPoBGnQMo6haAqVcAz/oF8PegAJYMC6D/qABqEkD2hACCpgRwd0YAf80JYM6CALovCaDysgCcKwNQrw3gxsYAtm8JYNr2ADrtCuCXvQHEHwhA8XcAV44HsOV0AJPOC47LAfy8GkDcjQBktwO4dD+ATY8DmPA8gDavBeO7AGIlAUi9ArioEmt+AYzXiLVgsWYIwBYmdBahiw5gc1wAExMCaOsUnmkB2LMC8MoVeYUBbPUEMOVzAB2/B1CubCCJ5QPxqRzIjeqB7KwVyMx6gXRvFEiVZoGktQwksG0gdzsGsq9rIAt7BtKvbyC1BwaSOyQQw4hAno0J5Nj4QFZMDmT49ECazA6kdF4gUYsC+fB7IBdWBLJpTSCTNgTS4Y9Ayv0vkKSdgfjuCeTW/kD2HA5k/rFA+p4SvucCybsYiPFKIC+uB3LyViBr7gUy5lEgrZ4F8uNlII63gXh/FLzyQHZ5BzLXN5A+gYHU0gltiNCaAnlpDuSUNZB1tkDGxQfSNjmQX9JEbqbIdQVyp0D0UxzI4k+BDP4WSMMyGkrKabBW0iCppuGfmhr+V1fDzIYaejbV8GtLDbltNBg7aHjVRcOZHho29NEwcYCGjkM0VBqhIX20Bu04DU8maTg2TcPqWRrGztPQdpFGnNM0OJdrCFit4cF6DX9v1rBim4ZROzW02qOhzH4NSYc0+B/VcP+khsNnNSy/KNaviPXrYv2WhuS7Qv9Q6J8K/UsNK99qGPNR+Ms1lPPWkKrWEBQg8rUaToRoWGvSMMGsoZNVQ2WbhiyHBkOS4E/VcC5Twx8uDdMLRH/FGmp90lD4VUPkTw3SckFcqxTErmpBLKwZxOC6QTRpGMS3JkHEtwjCr00Q9zsEcaRLEKt7BDGuTxAdBwRRZUgQOcODMI4O4u24IC5NCmL7tCDmzgpiwLwgGi0K4stvQTiWC4/VQeJ3COLo5iDWbAti4s4guuwJosb+IPIPBWE+GoT0ZBDXzwbx18UgfrsSxIjrQbS+FUT5e0FkPAzC8DSI1y+DuPhW5HwMYp48iEHeQTT1DeJHQBBObRDakCCem4I4aw5iqzWI2bYg+scH0ThZ9JMaJP4fgtC4gnhWEMSZ4iC2fBI130RNGS2Ny2v5XklLcjUtQTW1PK+r5VxDLduaapnbUsugtlqad9RStquWtB5aQvpoeTNAyz9DtOwaoWXxGC0jx2tpO1lL5elaXLO0mOdpkS3S8t/vWg6t0LJqjZaJG7R0/0NLnf9pKd2pxb5Hi/9+LU8OazlzTMvWU1rmndMy5JKWlle1lL+hJeuWlvB7WqSPtNx8JrxeaVn9TstkiZaeXlrqq7R88dWSFKhFp9PyyqDlcpiW3RYtv0drGRunpVOCll+dWorTtMRlicxcLc8KtZz3aNnxWcui74K/rI4OFXRUr6KjqLoOWy0dfvV0PG2k41wzHTta6VjUTseoTjo6dtNRo5eO4r467AN1BA7V8WKkjotjdeyaoOP3KTqYoaPrHB11F+j4slhH8lId+pU63q3VcX2jjoNbdKzZrmPaLh399upodlBHuSM6co7rsJzW4X1ex8PLOk5f0/G/myL7jo7RD3R0fqKj1gsdn17rSHovPKU63it03PTR8be/jg1BOmbpdQw26mgToaNqlOgnRnDadWgSdbxO0XE1Q8eBHJGfr2O6W8fAUh0tv+qo/FNH4S/BxFUMRlM1mFe/BnO1TjAHGgSztkkwM1oEM6hNMG06BFOtSzDF3YOJ7x1McP9g3g8O5ubwYI6ODmbzuGDmTwpm5LRgOs8Kps68YL4tDCb9t2DClwejXB3Mo/XBnN8czK5twSzfGczkPcH02x9Mi8PBVD4WTNFJ4X1WeF8M5sOVYG5dD+b4rWC23Qtm8aNgxj0LpuerYBq/C6a8JJh8eTA272CCfIPFvlKw6II5Zghma1gwiyzBEC3q44JpkhBMBWcwBWnB4lsRjC5X+BcGc8cTzKnPwez4HszSsnomV9DTv4qeVjX0VK+tp7SenpRGesKa6fFupedpOz2XO+k50E3Phl565vXTM2qQnm7D9DQapac8egom6HFM0aOfoUc6R8/9BXrOLdHz1zI9a1bpmbVOz4hNerps1dNgh55yu/Xk7xWag0JzRI/shJ4HZ/RcuKBn3z961v+rZ+5/ekbf1dPjoZ6mT/VUfqnH80aP84OecJkeH6WeF2o9/wboOabV878QPUtNeqaY9Qy26ulg01MvXk/ZZJGVKrIy9RhcerwK9Dwp1nPlk57D3/RsKRPCb+VDmFw5hEHVQ+hQK4R69UL4pVEIBU1DSGgZgrFtCN4dQ3jeNYTrPUM43jeEHQNDWDk0hJkjQxgxNoTuE0JoOiWEqjNC+Dw7hIz5IUQvDkG7NATJyhAerg3h8sYQDm8JYev2EJbuCmHa3hCGHQyh65EQmpwIocqZED6dF9rLQnstBN3NEGR3Qnj8IISrT0I4+kLkvhG5H0KYLQthtDKE3uoQWgeEUEsbQpkQwWwMISkihPCoEPxiQ3jnCOFeUggXU0M4lCmyXSEsLxDcxSGM+hRCr28htCpjoHZ5A2UrGyiqZsBZ04ClrgFNQwOSpgYetzRwra2B4x0N7OpqYF1PAwv7Gpg40MDgoQa6jDTQdKyB6hMMfJ9sIG+6gcTZBiLmGwhYLDyWCo+VwmOtgZMbDezZYmDDdgNLdhmYutfAiIMGeh4x0PqEgTpnDJS/YKDksoHMawZsNw2E3hGnuAcG3j0x8OCFgStvBMsHA7tlwkcpfNQGpgUYGKk10CfEQDuTgQZmA1WsBr7GGsh1GEhKEj2lGtBmGlC4DLwsMHCn2MClTwaOfDPwZ5lQ1pcPZUnlUKZXD2V0rVD61gulY6NQmjQLpUarUMq0C8XdMZT0rqHYeoZi6huK/8BQJENDeTYylP/GhnJhQih/TwnlzxnCb04ovy0IZeaSUMYuC2XgqlC6rgul5aZQ6mwNpeKOUL7sCiVvbyjOg6FEHwnFcCIU3zPC84Lw/CeUW/+GcvG/UI7dDWXPw1A2Pw1lxctQ5r0NZfLHUEbIBad3KJ18Q2kWGEptnfA1CF9TKPnmUFKtgtUWSlh8KJrkUBRpobzJCuVhbijXC0M55xG8n0PZ/V14lzWyooKRBVWMTK1hZHRtIwPrG+nW2Eib5kYatTZSo72Rcp2NfO5mJK+XkdR+RuIGGYkYZkQ3yogPRj5MNPJsqpG7M41cnWvkzEIjh38zsmu5kc2rjaxab2TRZiMzthkZv9PIsD1G+u430vmwkVbHjDQ4JXLOiZxLRr5cMVJ43UjmLSMJ94xYHxkxPjOieWXE+53Ikhh57mXknsrIv35GzmuMHA82sj/UyI5wI5sijayMEXl2I7MSjUxMMTIqQ/SVY6RnvpEObiMtSkXmV5H500iFcia+VzThqWoi91cTaXVMxDcwYW1iwtTChLaNCXUHE7IuJt70MPG0j4m7A0z8O8TEhREmTo4xcWi8iT2TTWybbmLDbBMr5ptYvNjEnKUmpqw0ITZyDN9oYsAWEz22m+i4y0SrvSYaHzRR54iJaidMlD8jOM6bKL1souCaiaybJpx3TDgeCJYnJsJemNC/MRHwwYRKZkKqNPFWbeJ5gIkHWhO3QkxcMwkms0nsm00csZnYH29iV7LgSjOxMcvE6lwTSwtNLPSYmP3ZxNTvJiaUDWN0hTCGVgljQI0wetUOo0v9MNo3DqNl8zCatA6jXvswanYOo2r3MMr3DuNnvzC+DArDMyyMglFhZBNG2sQwkqaGYZ8ZRvTcMMwLwzD9FoZ+eRia1WH4rg9DuTkM2bYw3u8M49WeMJ7tD+Ph4TDuHgvj5qkwrp0L4/KlMM5dDePUjTCO3Q7j0P0w9j0OY/fzMHa8DmPr+zA2ScNYpwhjlU8Yy/zDWBIUxgJ9GHOMYcyMCGNqVBgTY8MY5xC9JYUxPDWMIZmiP1cYfQvCxH45jG6fwuj8TfRZJpw25cNpWTmcZtXDaVwrnPr1wqnTKJyazcKp3iqcKu3CqdgpnPLdwinbK5wffcP5OjCcT0PDKRkZjntsuPgmhpM3JZycGeFkzQknfUE4qUvCSV4WTuKqcOLXhWPfFE7s1nCid4QTtTscy75wIg6FE3Y0HOPJcAxnw9FfDEd3JZyg6+EE3gon4F44fo/CUT8LR/UqXDwD4Sgk4Xh5hSNThSP1C+ejJpwPweG8Dw3nbXg4byLDeR0Tzit7OC8Sw3meEs6zjHCe5oTzJD+cx+5wHpWG8/CrGD/DeVAugvuVIrhXTYyaEdytG8GdhmI0jeB2SzHaRnCroxhdI/ivpxh9xRgYwc2hYowUY6wYE8SYIsYMMeaIsUCMJWIsE2OVGOvE2CTGVqHdIcZuMfYJz0NiHBUZJ8U4KzIvinFFMFwX45bguSfYHkXw4JkYryJ4+C6CR5IIHntF8EQVwVO/CJ5pIngeHMGL0AhehkfwKjKCNzERvLVH8C4xgg8pEXzMiECSE4EsPwK5OwJFaQTKrxGofkagLmfGt5IZ/2pmAmuaCaprRtfQTHBTMyEtzYS2NWPqaCa8qxlzTzNRfc1EDzQTO9RM3EgzjrFmEieYSZ5iJmWGmfQ5ZjIXmMlZYiZ3mZmCVWaK1pnxbDLzaauZLzvMfN9tFmdGM+UOm6l4zEyVU2aqnzNT85KZOlfN1L9hptFtM03vm2nx2Ezr52bavzbT6b2ZrlIzPRVm+viYGeBvZnCQmeF6M6OMZogwMyHKzJRYMzMcZuYkmZmfamZxppmlLjMrC8ysLTaz8ZOZLd/MbC9jYVd5C3srWzhY3cLRWhZO1rNwtpGFS80sXG1l4UY7C3c6WXjQzcLTXhZe9rPwbpAF6TALilEW1FgInGgheKqF0JkWIuZasC60EPebhcTlFlJXW8habyFvs4XibRY+77TwY4+FcgcsVPnbwq/HLdQ9baHxeQstLltod81C55sWet6x0O+BhSFPLIx6YWHcGwtTPliYJbOwQGnhd7WFVQEWNmgtbAmx8KfJwj6zhb+togebhfPxFq4kW/gvzcL9LMGea+FNoQWJx4LyswX/7xZ0ZSMxVYgkqkokcTUiSa4dSWb9SPIaR+JpHsm31pGU6xBJ1S6R1O4RSaM+kbQcEEmHIZF0HxFJvzGRDB0fyZjJkUyeHsms2ZEsnB/J8sWRrFsaydaVkexaG8nBjZEc3xLJ+e2RXN0Vye29kTw+GMnrI5FITkSiOhOJ5kIkof9EEvlvJPb/Ikm5G0nOw0jcTyP5+lJwvIukuiSSel6RNFNF0t5PMGgi6R8cyYjQSMaHRzIjMpIFMSLfHsmGxEj+lxLJ3oxIjuZEci5fZLsjuVMaydOvkbz7GYmiXBQBlaIwVIsismYUjrpRpDeMIr9pFJ9aRlG2XRTVOkVRr1sULXpF0bFfFL0GRTFkWBSMimIaUSyYGMWKqVFsnBnFzrlRHFwYxanfori8PIpbq6N4sj6Kd5ujUG6LQrMzirA9UcTuj8J5OArXsShKTomc8yLnchT1r0XR6mYUXe5E0f9BFCOfRDH5RRRz30Sx7IPIkIkMZRSH1FGcCYjimjaK+yFRvDJFITNH4W+NwmiLIiZe+CdHkZsm+siKolxeFL8WRdGkJIr2X0QPP6IY9ouVCRWtzKlqZemvVjbWsfJnAyt/N7FyvoWVm22sPO5g5X0XKz49rOj7WIkaYCVpiBXXCCufxlgpP8FKrSlWms2w0mmOlX4LrIxeYmXaMiuLVllZu87K9k1WDm61cnaHleu7hec+Kx8OWVEftWI4aSXmrJWUi1YKrlj5ft1K1dtWGt630u6xld7PrYx4bWXKeysLpVbWKISfj5VD/oIxyMp/eivPjFZkEVYCo6xExFqJd1jJSRJ8qVYqZlmpm2uldaGVnh4rwz5bmfxdeJWNZm2FaHZWieZIjWgu1Y7mbv1oXjeOxrt5NPrW0US3jyatczTu7tGU7RNNzQHRtBgSTbcR0QwdE82k8dEsnCx8pkfz5+xojs6P5p/F0TxYGs37ldH4ro3GtDEax5ZocrZHi71vNFX2RdPoUDQdj0Yz4GQ0485GM/diNKuvRLPjumC5Fc3le8LjkfB4Fo3/q2jC30WTKIkmzyuaH6poavhH0zwomu76aIYbo5kaEc1vUdFsjo1mvyOac0nR3E4VvWRG4+OKxlggGIqjcX2K5vs3oS8bQ/MKMXSvEsOIGjFMrx3DsvoxbG0cw+HmMVxqHcOD9jF86BxDYPcYInvHkNo/huLBMVQYEUODMTF0HB/DoMkxTJoew+LZMWyaH8P+xTGcXxrD3ZUxvF8bQ8DGGCxbYkjZHoNnVwwV98WI3mPofDSGoSdjmHo2hqUXRe6VGP6+HsOVWzE8uReD/FEM+mcxxL2KwfUuhh+SGGopYmjjE0M//xjGB8WwUB/DRmMMByJiuBgleGNjkDhi0CXFEJsaQ05mDN9dQlcodJ4Y+n+OYcJ3wVo2lj8qxHK4Siz/1IjlSe1YFPVjCW0cS0LzWApbx1K+QywNu8TSpUcsw/vEMnNALKuHxLJ7RCxnxsRyZ3wsHybHEjQ9ltjZseTMj+Xn4ljqLIulw6pYBq+LZdqmWFZsjeXPHbGc2h3L7X2xvD8kNEeF5mQsrrOxlLkUS72rsXS6Ecuw2yLnfixrHsfy1/NYzr+O5cH7WOTSWAyKWBJ9YnH7x1JZG0uzkFh6m2IZZ45lsTWWrbZYjsbHciM5ljdpsQRmxRKTKzIKYylbEkuDL7F0/RHLqF9szKtoY2NVG4d+tXGtjo2XDWz4NbFhbWEju42Nnx1s1O9qo0tPG6P62pg/0MamoTb+Hmnj+lgbryfYCJxiI3aGjbw5NsovtNHkNxu9ltsYv9rGb+ttbN9s49Q2G3d32pDusRG630byYRulx2z8etpGu/M2hly2MeuajXU3bRy8I1ge2Hj1RHi/sGF7YyP/g42KchvNvW3087UxJdDGSp2Nvww2LoXZeGax4RstuONsuBJslEsRHBk2+uTYmJRvY7nbxp5SGxe/itqforZcHNGV4sitFkeFWnE0rxdHv0ZxTG0Wx+pWcexvF8fVTnG87haHplcc9n5xuAfFUW14HO1GxzFsXBxzJ8WxeVocx2bFcWdeHLJFcZh+jyN9RRw/1sTRcGMcPbfEMXF7HMt3xfHX3jj+ORjHyyPC80QcjjNxeC7EUeNKHB2uxzHyVhwL78Xxv0dxnHkWx6NXcajfCU5JHPlecVT2iaO1fxxDg0S2Po4txjhORsRxPyoO79g4Ih2in6Q4KqXF0SorjiG5oq5Q1HlE3ec4HnyPQ1XWjrWCnfwqdqr8aqdtHTvDG9hZ0MTO9hZ2zrWx87SDHf8uduw97Hj62Kk50E6XoXYYaWfZWDt/TbBzdYqddzPshMyxk7rAzs8ldhovt9NvtZ0Z6+1s3Gzn+DY793faUe2xE73fTuFhO9WP2+l42s7Y83aWXhZe14TXTTvv79gJfWAn44mdX17aafHWzuCPdubJ7WzzFly+dp4H2tHo7CQa7HwNs9Mw0k7fGJFnt7Mp0c7JFDuPMuz45Qj2fDulbjt1P9np9c3O1DIO1pd3cKyygwfVHahrOYir56CkkYO6zR30bO1gansHGzo7ON7dwcPeDvz6O3AMdvB5uEO84xz0Ge9gxmQHm6c7OD3bwbP5DoIWO0he6uDHSgdN1zkYvMnB/K0OduxwcHm3g7f7HBgPOcg66qDSKQftzjkYc8nBsqsODtxwcOu2A+V9B9GPHRQ/d1DnjYNeHxxMl4kcpYMzaoc40zrQaR2khTgoF+agtcXByGgHS+Mc7E9w8J9TeKQ7iMkW/eQ5qOd20LfUweyvDrb9dHCxXDxvK8VjrBZPTs14qtaLp3OjeCY2i2ddq3hOtIvnSad4grrFk9Irnl/6x9N6cDyjh8ezfHQ8h8bFc29SPL7T4omfFc/3efE0WxzPsKXx/LYynn1r47m1MR7VlnjitseL71o8TfbFM+RQPIuPxrP3ZDz/nY3H+6JYvyLWr4v122L9vlh/LNafC/1roX8fj10azzeF8FfHMzwgnt+18RwMieeuKR4/czxJ1njKxAm+hHjGOONZlR7P0ex4HufFoy2KJ70knkpf4+n0M55J5RLYWCmBc9USeFMzgbC6CeQ3TKB2swT6tEpgTrsE/uyUwL/dElD0SsDWL4GvgxJoPjyBEaMTWD4ugSOTEng0LQHtrAQy5iVQZXECXZcmMG1lAlvXJnB5YwKSLQlYtydQuiuBxvsSGHYogaVHEzh8UmjPCu1Fob2SQNUbCXS7ncCM+wlsf5zA1ecJeL1OIO59At+kCbRUJjBGncCagAROaRN4FZKAyZRAoTmBetEJDIxLYHFCAgecCdxPT0CTLXzzhK87ge6lCcz6msDOnwncKJeIqlIiidUS+aVWIh3qJTKpUSJ/NEvkcqtEZO0Sie2UyLduibTqnQj9E1k/OJFzwxN5PzqRqHGJfJqUSPPpiYyencia+YmcXpzI26WJWFYmUrI2kaabEhm5NZHVOxLF9yyRN/sSMR8Sa0fF2imxdk6sXRK6q0J3I5HI28LzvvB8ksiYF4mseyPyPiTyQZZItDKRr+pEWgcmMl6XyCZDoninJyK3JGKPTqSsXfSQmMjUlET+l5HI9ZxE1PmJON2JVP6USI9vicwtk8Rf5ZO4VzkJbfUkcmolUbt+EgMbJ/F78ySOtk7iZfskIjonUdI9iWZ9khg7IIkNQ5K4OCIJ+ZgkHOOTKDclic4zkpg5J4ndC5K4sySJoGXCb5XwW5/EoM1JLNuWxImdSbzZk0TU/iS+Hk6izfEkJp1OYtv5JK5fTsL3WhLpN5OocTeJfg+T+O2pYHgpGN4mYfmYxGd5Eq1VSUz0ExpNEjeCk/ALTSIjPImaUYI7VuQ4RE5SEm9Tk4jOTOKHK4kOhUlM9wi2z6LX70kEl00mv0IyDasmM+rXZNbXSeZSg2SUTZJJbpFM1bbJ9OmYzJKuyRzrmczrvslYBybzY2gyHUYlM4Nk9kxM5sHUZAwzk3HPTabZomTG/Z7MlhXJXF+TjP+GZLL+SKbu9mSG7Upmzd5kLh5MRnFEZJxIptrZZPpdTGbplWROXk/mw61k7PeSKf84mR7Pk1n4Opkj70W2VGQrkvnpk0zngGTmaJM5EJLMM1MyFnMy36yCKS6ZmQnJ7HUm8yQ9mfDsZD7nJdPOncz00mT++prMo5/JhJVz8rmSk7bVnUyv5eSvek4eNXIS1kzcb+WkXXsnMzo72dvdyZPeTiL6O/k62EmHEU5mjXGyf7yT55OdRE538mO2k84LnMxb4uTwMievVzmJWeek3GYnPbY5WbzTyYk9Tj7sdxJ/2EmV4076n3ay/LyTc5edKK45Sb3ppNZdJ8MeOln/1MnVl04C3jrJ/eiksZeTcSon2/2c3NU4MQQ7KQ0V7BFOZkYJllgnLxxOrElOfklz0jPLyZJcJ6cKncg8TpyfndT8Ibx/SWFDxRT+rZqC5tcUCuqk0LxhCpObprC7ZQqP26Zg6ZjCz64pdOuVwuJ+KZwclIJsWArOUSnUGpfC8EkpbJqWwo1ZKejmpVC8KIU2S1OYsTKFA2tTeLUxBduWFCrtSKH/7hRW7Uvh8qEU/I6mkHsyhWbnRN6lFPZcTeHpjRSst1Mo9yCF3k9SWP4ihQtvUlB/SMElS6GJdwqTfAVboKjViVpDCuXDU+gbmcLKmBQu2YVvYgp5KaKPzBSmulLYXyAYilOI+5RCle8pDCqbyvoKqVyvkoquRioltVNp3yCVeU1SOdYiFWmbVFI7pFK3aypje6ayo28qDwemYhmayi+jUulDKisnpvLP1FQCZ6ZSNDeVNotSmf17KkdWpPJxTSopG4R+i9BvF/pdqTzem0rUwVQqHE2l/8lU1p5N5d+LqQRfSeXT9VQ63U5l0f1UzjxOxft5KjmvU2n2IZVpslQOKlN5p04lKSCV2rpUxhiEZ1gqTyypREenUsmeyqDEVDampHIrIxVTTio/8lPpWZzKik+pXPmWSlCZNErKp9GpShqLaqRxtnYa6vpp5DdOo3WLNGa3SeNYhzTkXdLI7JFGk75pTBuYxqGhaXwYmUbK2DTqT0xj4tQ09s5M4/XcNBIXplH79zRYkcauNWm82JCG/Y80ft2exuhdaezcm8bTg2nYjqRR/WQaI8+msf1iGk+upBF7PY1qt9MYcT+N/z1O4/HzNGJep1H1g7gnE/eU4p5a1AWIOp3QGoQ2TPhZhF90GjXsaYxKFBkpaTzPSMORk0bNgjTGFqex+1Mar74JvjLp1K2QzoQq6eyrkc672umk1E+nYZN0prZI53CbdKQd0snqkk7znunM6pvOiYHpeA9NJ39kOm1JZ+HEdM5PTSdgZjolc9Ppuiid5b+nc3VFOiFr0vmxIZ2+W9JZvz2dO7vSsexNp9KhdIYfTWf7yXSenU3HcTGdOlcFx4109t9O5+P9dDIei8wX6cx+k86pD+moZem4lel09k1naaDw16VjMKRTJjydAZHpbI5J54E9nZjEdGqkpkNmOntd6bwvSCe9OJ1mn4XX93ROl83Ar0IGnioZdPs1g5V1MrjZIIPwJhlUbJnBsLYZ7OiYwcuuGST3zKBhvwymD8rg+LAMfEZl4CaDLpMyWDEtQzzPQjdP6BZnMHxpBjtXZvBqbQYpGzNosjWDWTsyOL07A/99GXw6lEHPYxmsO5XB3XMZRF/KoMa1DMbdzODAnQykDzJwPcmg3csMfnubwdWPGRjlGZRXCSY/4a3J4HVwBqmhGTSLyGBeVAbnYzPQOjL4npTBgLQMtmRl8Cw3g8TCDBqVZDDzi8j/kUHgL5l8qZhJ32qZbK6ZyeO6mcQ3zKRBs0xmtMrkVLtMAjqJmm6ipreo6Z/Jk8GZJA7PpNGYTGaNz+TM5Exx1s7k++xMBizIZNuSTF4syyRlVSbN1mcyf3Mml7ZlErIzk3J/ZTL8QCa7/87k/fFMsk9n0u5CJkv/yeTGv5lY/suk+r1Mxj/K5O9nmaheZeJ5l0lPaSYbFILPJ5ME/0waazOZE5LJeVMmerPwjRa+cZnsSchE4swkNz2TTjmZrMrP5K47k9jSTOp+y2R6mSxOl88iqHIWP6tnMaR2FrvqZ/GhcRau5ll0bJPFqg5Z3O2Sha1HFvX7ZjFzYBbnhmYRPDKLcmQxYmIWe6dmIZ+ZReHcLLovymLD71k8WZFF8posmm3MYuGWLK5uzyJiVxY19mUx6VAWx49mEXAyi+9nsxh8SeRezeLjjSzybmfR9UEW655k8fhFFklvsmj+MYtF8iz+9c4i0jeLmpospgYL9tAsdOGCIyqLUbFZHHBk4Z2URWlqFv2ysvhfbhZvC7PI8WTR6UsWa35k8eiXbJIqZtO8WjZLamZzo2420Q2zqdssm1mtsrnQLhtjp2yqds9mYu9sjvfPRjM4m7Ijshk5JpsD47NRTc7m8/RsBs7J5s8F2UiWZFO4LJueq7P5Y302rzdnk70tm05/ZrPur2yeHMgm5e9s2pzIZvmZbO5dyCbhn2yaXRcMt7L57142sY+yafg8m/mvs7n2PpsoqWBSZjNbnc3lgGwitNnUNGQzPSyb8xbBGJ1NdXs2UxKzOZOSjSEjmyouwVyQzanibII/ZVPpezYTyuZwokIOuio5VPw1h3F1cjjeIAdtkxwqtBTztmLeUcy7inkvMe8n5oPEfJiYjxbzcUI/SeinCf3sHCbMz+Hk4hyCl+ZQeVUOE9flcHpTDoatOVTdmcOUPTmc25+D8XAONY7nMP10DhfP5xBxOYfa/+Yw+78crtzNIephDvWf5TD/VQ7X3+UQK8mhiSKHJT453PbPISEoh5YhOSw35fDQnEOKNYf2cTmsS8jhuTOH7PQcuuXk8Ed+Du/cORSW5tD3Ww5/lnHhVd7F58ouhtZwcaC2C7/6Lso2cTG2hYvjbVzoO7io2tXF1J4uLvZ1YR7oou4wF/NHubiBC/tEFy2muVg+y8WjeS7SF7notNTFppUu3q51UbjRRb+tLnbvcOG928X3fS5GHXZx9JgL3SkXVc4L78suLl1zEXnTRYO7LhY/dHHnqYukly7avXOxTuLilZeLfJWLPv4udgUJL73wMroYbRacVhchNhc1ElzMcrq4lu7Clu2ieb6LFW4XT0pdZH110b1MLtvL5yKvnMuX6rmMrJ3L0fq5BDfOpXqLXGa2yeVah1ziuuTSomcuq/rm8nxgLq6hufQelcsuclFNzKXMtFzGzcrlzLxcwhflUm9pLotW5nJ3ba54T+fSaWsuf+zIRbI7l0/7chl+WOQcy0V/Kpdfz+cy53IuN6/lknAzl3Z3c9n4MJd3T3PxvMxl6Ltc/pYIJq9caviIWv9cbgSJWn0u7U25bDLn8sGaS6lN+CYIX2cuhvRcauXkMj8/lztuwVCaS5dvuWwrkyf+vnl8r5wHNfLE/iMPc/08GjXJY1mLPJ62ySO3Qx59u+axt2ceAX3zqDwojxnD8rg+Ko8E8mg/KY/N0/KQzMrj67w8xizO4/RS4bNS+KzLY/mmPJ5tzSN/Rx4D9uRxcH8eusN54v85j3mn87hzPo+0y3l0+zePnf/l4XM3j/KP8pj6LI+rr/JwvBMZ0jz+UOQh8xGs/nmM0+ZxISSPaFMeLS15rIvO411cHp8S8hidIvIz8rDk5NGkII9VxXm8/pSH51sew8vmi+c3n/Aq+TT6NZ8VdfJ52SAfd5N8hrXM53hbsdZRrHUTa73EWr98igflM3y40I3OJ2JcPo0n57Nqej6vZ+dTMj+fUUvyOb0sn8hV+TRfn8/azfm835bPl5358Fc+Fw7kE/t3vnhf5bP5TD7yC/mUuZLP5Ov5XLuVT+K9fDo/zmfH83x8X+dT+UM+c2T53FHmk6nOp09gPgd0+QQb8qkTns/vkfk8j8mnyC64kvI5lSqyM/NpkZvPhsJ8pJ58fn4W/j+E/y8F4v1cQNdqBeyuWUBg3QJqNCpgUbMCHrcqIL9dAUM7F3CiewGW3gW0GFAgzskFyEYUUHZsAVMnFHBjSgGpMwroNbeA/QsL0P9WQL0VBSxfU8DrDQV8+qMAthdwaVcBjr0FdDpUwJ9HC8T3SGSdK2DxpQKeXi3AfaOAkXcKOPeggNgnBbR/WcD2twX4fiygmlcBC1UFPPEroEhTwAh9AWeNoi5C1FlFna0A/3jh5xR+6QU8yy6gOK+AMe4CLpaK3K8FdClTyO7yhWgrF1KnRiHLaxfypn4hXxsXMrFFIf+2KRTnh0L6dC3kUM9CTH0LaTqokA3DCvEaVUiFcYXMmVTIg2mF5M8qZMT8Qs4tLiRuaSGdVgnvdcJ7UyF1txWycmch7/cU8nN/IdP+LuT28UJyThcy+EIhp/4pJObfQtrfKmTnvUI0jwTP80JWvBaa90IjLWS6spA76kJcAYUM1RVy1iBywgrpHFnInphC9PZCGiYVsi61EHlmIRVzC5lXWMgTTyHFnwvhRyFXfykipWKR2F8VcbRmEZF1i2jbqIgdzYrQtCqibvsiVnUuQtK9iHJ9ipgzoIhHQ4pwjyiCsUVcnVBE6pQi+s8s4vjcIqIXFtHh9yJ2rygieE0RjTYWsWFLEcrtRVTdXcSSfUW8PlTE96NFTDtVJPaTReRfKmLUtSIu3yzCeaeIfg+F11Ph9bKIju+K2CMpwuBVRFOfIv7wL8I3qIiaIUWsMBXx0VxE+egi5scV8SyhiM/OIqZkFHEnp4i8fOFbXMQ/nwTjtyIGlHVzqoKbuCpusX92c7COm4gGbto2dfNnSzfBbd007uRmczc3vr3c1O7vZtVgN/LhbiqPcbNkvJs3k92UmeFmzhw3Txa4+bTEzZTlbu6udlO43g1/uLn+PzfZf7oZvtfNpYNuUo64GXDSzemzbuIvuul11c3RG26ib7vp8sDNgSduzC/ctHvrZs9HN6FyNy1Vbnb4udFp3DTRu9lidBMY4aaB1c0Gmxt1vOBzulmT7kaZ7aZGvpuVbsFa6qbqNzdLyxTzsXwxlaoUs6RGMe9rF1O+QTELmxTzpkUxZdsWM79jMa+6FvOzZzFz+xXzYlAxP4YVM3t0Mc/GFfNtUjGzphfzdHYxX+cXM3NJMU+WFfNlVTEz1ovrzeJ6m7j+s5jHf4nrA+L6iLh/QlyfEfUXxfUVob0urm8Ln/vC87HwfCH83xTz/UMxc+Qi11sw+BYzTyN4ggWbsZgFEYIzqphytmIWxRfzLrmYiunF/JYt+sorpoq7mGWlxci/FlO9jIdV5T0oK3uoVcPDutoecf71UK+Jh00tPAS28dCoo4etXT3oenpo3s/DzkEeQod5aDPaw1/jPJgneeg03cOh2R6i53voscTD8WUeHKs89Fvv4exmDynbPAz508M/f3nIOuBh9BEPN094KDzjYeJFD/eveMR53yN69fD8vocyTzwsfOHh/RsPlT96WC73oPAWjH4eNmg8BAR7aGz0sD3CgyFKsNg87Iv3EJnsoVu6h2PZHuLzPAxwe7hQ6iHjq4dRZUq4Wb6EosolTK5RwqPaJXyrX8K8JiW8bVFCpbYlrOhYgnfXEur2KmFzvxK0g0poObyEPaNLMI8roevkEo5NLyFhdgkDF5RweUkJOctKYHUJd9eX8GlzCbP+V8KrP0uosLeEZQdLUB4RfidL+ONsCcEXS2h9tYR9N0qw3i6h54MSzjwpIfVFCSPeCr6PJbjlJUxTlfDcr4Rfgkr4XV+CwlhCHbPwsAoPWwltEko44CwhNr2EvjklXMgvIdNdwthPguNbCZ/LlDKvQinvq5RS7ddS1tYpJaBBKc2alrKnZSmRbUvp2amUM91KSetVyuj+pdweXMqn4aXMHVPKu/FCN6WUdTNKCZxTSouFpez9rfT/DJd1gFRVH4ane6d7J3eG7pKQ5jxISIggKSEhnYKAdEiXCJIiISAhSJdIfAgi3d2NICCwvfudv869c3/nfZ/3vbt37ohLHdNF2a7pYmaPdPGsT7qoOzBdrBiSLvKGp4s2o9PFjvHpwjU5XfSbni7+np0uCs9LFxMWpos7S9NFtRXpYuHqdPF+Xbr4dJP02JouLLvSRfd96eLIgXSRdiRdjP4rXdw4mS4qn0sX8y6lizfX0kWT2+liw/10YXoief5JF/97lS7i79LFqMx0cT1XzqoyxHxdhnhryhCf2DLEr64MYfFniB6hDHE0liEKFMgQ44pkiDslMkT1shli8QcZIrNKhmhZI0Nsr5MhXPUyxICPM8TpphmiRIsMMa11hnj6eYb46IsM8XO3DKHplSG+6JchDgzKENGhGWLkiAxxfUyGqDIxQyyYkiHSZ2SIFt9liG3zpdZiqbUsQ5xZmSFKrc0QMzdkiBebM0TD7Rli3e4MYdyfIbofklx/ZoiCf2eIb09niIfnM4S4kiFW3sgQqrvS62GGOPg0Q8ReZogxbzLE7fcZokZ2hvgxP0PkqTNFe0Om+N2SKcKOTDHSkyluBDJF1UimWJKWKXIKZop2xTLFvlKZIlQ+U4yoJK9XlddryevI6/UzxeeN5f5mcn9Lub9tprjVIVNU75IplnXPFPm9M0XHAZniwOBMER+eKcaNyhT3xmWKOpMyxappmUI7O1N0/T5T/LkgUxRamikmL88UT3/OFA3WZYr1v2YKy9ZM0Xdnpji9N1OUPpAp5vwvU/x3LFM0P5kptp/NFL5LmWLotUxx7Vam+PB+plj6OFPkPZeerzLFobeZIpGZKSbmZorHyixRX5cl1puyRIotS/RzZYmzvixRLpQl5sWyRHoyS7QukiX2lsgS4bJZYswHWeJelSwhamSJNXWyhLFeluj9cZY41TRLlGmRJea2zhLvP88Srb6Qe7pliUivLDG2X5a4PyhL1B2aJX4ZkSUsY6XPxCxxbkqWqDAzSyz4Lktkz88S7RdniUPLskSBVVli8tos8XxDlmjyW5bYsj1LePZkiWH7s8SNQ1mi5tEsservLKE/kyV6XZDeV7JE2ZtZYv7dLJH1UOo8yxIHX0qd/7LElPQs8SI7S3yiyBbbNdkiaMwWo1KyxT1HtqjrzRbrgtnCFs0WgxLZ4nKhbFG1eLb4qXS20FbIFj0qZ4tT1bJF2drZ4oe62SKnQbbo1CRbHPk0WxRtlS1mtcsWbztmi9Zds8X+Htki0TdbTB6YLV4MyRbNvskWO0dni9CEbDF2crZ4PD1b/rbLFr/Nyxa+RdlixI+SYUW2+GhNtti4Pls4N2eLoduyxc1d2aLO79nil4OS689s8dXxbPm+lC1qns8Wqy9nC8uNbDHwTra48iBbVH+aLVa9yBamN9liwHvJn5UtquVni5XqHGEy5Ij+lhxxyZ4jqnlyxMqA/CySIwak5YjLBXNE9WI5YlWpHGEunyMGVsoRV6vmiJq1csRqckRKgxzxVeMccb1ZjqjdMkf80jZHODrmiKFdcsTt7jmibp8csXFAjvAMyREjhueI+6NyRMPxOWLLpBwRnJ4jxs7OEU+/zxFNF+aIXUtzRGxFjpi0Okf8uy5HtNyUI/7YmiMK7coRs/bliPQDOaLDkRxx9K8cUepUjvjhXI7Iv5QjvryeI07fzhGVHuSIn57kCMMLyf5acr6TTFk5Yl1ejnCpc8U3+lzxwJwrPrbniu3uXBEJ5IpJ4VzxbzxXtCqYKw4WzRVFS+WKueVyRU7FXNG1aq44VTNXVCRX/FQ/Vxgb54pBzXLFjc9yBW1zxaYOucLfJVeM7Z4rnvfOFc0H5Ir9g3NFoeG5Ys6oXJE9Lld0mSQ1puWKSrNzxYrvc4V5Ya4YvDRX3F6eK+qvzhVb1+WK8CbJsTVXvN6ZK9ruyxV/HsgVpY/kikV/5QrNqVzR71yuuHopV8gHq/j1dq4IPMgV45/kipf/SO7XueLwu1xRMitXLMjLFWp1nuirzxNXzXlC2PPEr+48EQjkiQnhPJkzT7QpmCf+LJonypTKE0vK5Ql9pTwxsGqeuFUzT9QnT2yrnydijfPEtGZ5Iv2zPPFF2zxxqkOeqNwlT/zcPU84+uSJkQPyxJPBeaL58DxxYFSeKD4+TyyYlCc00/NE/9l54sb3eaLeQqm1VGqtyBPTV+eJjHV5ouumPHF2a56otitPrNuXJ7wH88S4I5LrrzzR7lSeOHYuT1S4nCeWX88T1jt54psHeeLxE+nzIk8cfJ0nSr7PE4uz8oQhP08MVueLe/p80cSSL/bZ80URT76YH8gXmki+/LvNF7cK5ouGxfLF7lL5omD5fPF9pXyhrJYv+tXKFzfIFw0a5ItdjfNFgU/zxdyW8lq7fNG3o7zWRV7rIa/1kfsGyn1D8oXqm3zRf7TUHJ8vPp6cL/ZOl35z8sUP8/KFdlG++OpHybIiXzRdky/+WJ8vSmzOF0u25QvT7nwx7Pd88eRgvvjsz3xx5Hi+KH86X6w8ny8cV/LFmBv54t87+aL9w3xx8mm+qPoyX6x/ky+C6fliana+yMyX8yoFvTUKVuoUXDcocJkVNEhRMM6mYI9DwRuXgiJeBZ38ChYGFZwNKTBGFdSKKxiaULC5gIInhRTEiipoVVzB7JIKjpVWoCinoFIFBf0rKlhbWcHdDxUEqiv4pKaCKbUVHBQKMusqKFtfQc+GClY0UnCtifRvpqBhcwXjP1Owr5WCt20UFP9cQdcOCpZ2UnCpswJrNwUfdVcwuqeCXb0VvOorGQdIxkEKFg1WcP5rBebhCsQIBSNHKdg+RsHLcQoKTVTQcZKCBVNkjmkKTDMV1JmtYMR3cuZ7OTNfQcGFCjosljNL5cwyObNCzqySM6vlzFo5s05B4Y3Sa5P0+k16bVVg2aGAXQpG7ZE8+xS83q+g6EEFXQ5L5iOS+agC23EF9U/IXk/JXGcUvDunoORFBd0vK1h+VXZ/XYH7loLGdxRMuif7eaAg+5GC8k8V9H2uYM0L2eG/ClLfKGjxVsHM97LnDAWqbAVVcxUMzlewSankqVpJQqfkc4OSH0xKzlqUmGxKhEPJKJeSXR4lb3xKigeVdAspWR5Rcj2mxJNQ0qSAkimFlBwuoiS3mJJKJZUMLK1kQ1klj8oriVdU0rayknkfKjlTTerWlLq1lYwWSnbXVfK2npKSDZV0b6RkZRMlNz9R4m+u5NPPlMxopeRYGyWqz5VU66BkaCclWzoredFVSeHuSr7oqWRpbyVX+ipxDVDSaJCSyYMly9dK8oYpqTxCyVejlGwao+TZOCUFJirpMEnJoilKLk5T4pip5OPZSiZ9p+TQ95J/vuRfqGTQYiW/LpW9LJN7VijpuErJ4tVKLq1V4lwvfTZKn01K/vebkvytSqrsUDJkl5Lf9ki2fZLtDyVdDipZdlj2dESJ95iSZsdlnhNK/jqlRHNWSc3zSkZcVLLzspL/riopdUNJz1tKVt9Rcu+ekshDJa0fy96eyvvxXEnKSyX1XymZ+EbJwbeS9b3Ml6lkcLb0zZW++UqKqFR01ahYrlNx06AiYFbRIkXFHJuKkw4VRreKul4V4/wq9gdVZIVUVIyqGBRXsSmh4p8CKgoXVtGlqNQoLjVKqgiWUfFZORVzK6g4XVGFpYqKelVVTKyu4mBNFXm1VVRBxdcfqdhWX8WrhipKNFbRs6mK1c1U3G+uItZSxeetVSxsq+LS5ypcHVU0/ULFjC4qjndToe+hQvRSMbaP5OqnInuAikpfqRg8RMWWoSr+Ha6i+EgVPUZLzbFSc7zU/FZqTlaxeKqKK9NVeGapaDZHxey5Mus8FaYFknOR5Fyi4tCPKhTLVVRbqeKbn1XsWqPi/S8qym1Q0f9XFb9ultm3qCiyXcWXO1Ws2q3i3l7psV96HJAeh1Rc/Z8K71EVzf9S8d3fKs6cVJFyRkXDcyqmXFBx9JIK7VUVda7LHDdV/HFbRe5d2c0DFUMfqdjxRMW7Z9LzhYoB/8q+X6t48Z+KYu9lrgwVa7JUPMxRkcxX8YVSzU9qNbe0asIGNW1NahZa1FyxqvE61DR3qZnrUXPWp8YeVNM4pGZ6RM3fMTXGhJp6BdRMKqTmSBE1muJqapdUM7a0mgNl1eSVV1OtopoRldXs+VBNZjU1lWqq+bq2mu1Czdu6asrVVzOwoZrfGql51URNqWZq+jRXs+EzNc9bqSnaVk2Pz9Ws7aDmcSc1hbqo6dZNzc/d1TzoqSbRR80X/dQsH6Dm7iA1sSFqOgxV8+NwmWmEzDRaTbuxahaPV3N9oprgZDVtpsqM02XGmWr8c9S0nKvmh3lqLv0gMy9S02KJmnk/qrn4kxr3StnBz7KDNWrO/6LGtUFNs1/VfLdZzbktapzb1XyyU82c3bKjvWoc++X5AXl+SJ7/T3Z2VE3Tv9TM/lst76M8PyPPz8nzC/L8kjy/Kuevy/mbcv623H9Pnj+Q54/k+ROp/1z6vZB+/0q/19L/rZpP30ueDDUXsiRfruTLl7xKDRfVGrw6DZ8ZNPLZquGyRYPfpqGVQ8NCl4arHg1Bv4a2QQ2LQxpuRDSE4xo+T2j4sYCG24U08ntSQ8fiGpaX1HCvtIZEOQ1dKmj4uaKGh5U1FKyq4cvqGtbW1PC0toaiaOj1kYYN9TW8aKihZGMN/Zpq+K2ZhjfNNZRrqeGr1hq2t9Xw/nMNlTpqGPaFhj1dNGR301Cth4ZRvTT80UeDsr+G2gM1jP9Kw5EhGnTDNNT7RsOUkRr+Hq3BMk5D4wkaZn2r4exkDc5pGprP0DB/lsw6R0Pge5ltvoYlCzTcWiSzLNXQaZmGlcsl+0oNhVZr6LFWw/p1Gv7ZIFk3aej/m4YtWzW83a7hg10ahu6RbPs05OzXUP2ghjGHNRw6okFzTEPd45LlhGQ5pSHlrIYm5zXMuajhwmXZ+zXZ8w0Ni25puHlHQ/S+9H6oYdVjDY+eaijyj+zppYaNrzS8eqOh7DsNg9M17MzUkJUte8jTMFqh5ZBKi0ar5SO9lqlGLSfMWmxWLc3sWr53arns1hL0afk8oOWnVC33wloKxLR0T9OyPqnlZUEtZYpo+aqYlp0ltGSV0lKtrJYx5bUc/kCLrrKW+h9qmV5Ny+kaWpy1tXwmtCysq+VGPS3Rhlq+aKRldRMtTz/RUry5lv6fadnaSsv7NlqqfK5lZActBzpJzi6Ss5uWad21nOoptfpoadFPag2QWoO08n9RS5ehWtYM1/J8hJaSo7UMHKtlx3jJNVFyTdYydqqWI9O1GGdp+XiOVj5TtVyYp8W/QEu7RTLjEi0PftRSeLmW3iu1bP5Zy9s1Wiqt0zJig+T4VXL8pqXeVplpu5YzO7W492hpvU/L0v1a7h6Q/RzW0uOIll+Pannzl5YPTmj55pSWP85oUZ+Xey/KvZe1nL2qxXND7r2l5cc7stt7Wgo9lL6Ppe9TLe+ea6n8UsuoV7LLN1r07yRzupY5mVouZsv7kqelg0LHKpWOJxodJfQ6Bhp17DTryEnRUcuu41unjuNuHTafjuYBHQtTddwK60jEdPIe6tiY1PFfQR2ViugYWUzHoRI69KV1fFxWx5zyOi5/oCNUWUenD3Wsrqbjnxo6ytTWMUTo2FdXh7K+jroNdUxvpONsEx2+ZjraNdex4jMdj1tJpraS6XMduzroyO2ko04XHVO66TjVXYe7l442fXQs66fj4QAdxb7SMWCIjh1DJf9wHbVH6pg8Ws6O1eGaoKP1t3J2spydKmdnyNlZMuscqTtX6s6Xugt0nF6kw7NUR9tlOpYvl72s1FFytY6v1urYs06HYqOOjzbpmPGbTr6r6gjs0NFxl8y2R2bbp6PcHzqGHdRx4LAO3Z+yh2M65h7XcfWEjthpHd3Oys7O63h7UUeVKzrGXtNx9IYO620dLe7qWHxfx72HOoo80dHvmczyj+R7qUO81jHtP9nROx3+DB0dsqRnjo4XeTrKK/V8o9ZzSKvHaNDT1KTnB4ueW1Y9BRx6erv0bPXoyfLpqRXUMzmk50xEjy+up31Cz88F9LwopKd8UalTXOqU1GMqo+eTcnoWVNBzp6KeQlX09KuqZ0d1PXk19VBHzwz0XPhIT6iBns4f61nfWM+bpnqqfKpnXAs9f7XU42ijp3U7PT+11/Oko57SnfUM7arnjy/16HvqadJbsvbVc7u/9BgkPQZLj6+lxzA9dUfomTlKz6UxeiLj9XSbqGfTJD3pU/TUmK5n0kw9p2fLHHP1dJinZ80Pel4t1FNpiZ4xP+o59pP0Xyn9f9azfI2eZ7/oKbtBz/Bf9RzerMe8VU/z7XqW7NTzcLeeEvv0DNmvZ/8ByXZYsh2R+Y/qufuXniIn9Aw8pWfvGb38H9Tz8UU98y7ruXlVT8EbkvuWnl139Cjv62nwUM93j/Vcf6on+Y+ePi9lpld68t/oqfdOz5x0Pdcy9SRy5L3J07NdYSBPZeAjrYE5egPXjAYSFgO9rQa22w3kOw3U88hrPnktYCAZMtAnYmBHzIAiYaB+AQPfFTJwo4iBAsUN9CtpYFdpA6pyBhpWMDCvooFblQ0UrmpgYHUDe2sa0NYx0AQDCz4ycK++geIfGxjc2MAfTQ0YPzXwaQsDS1oaeNTaQOl2Boa3N/C/jgasnQ206mpgxZcG/ulh4IPeBsb0NXC8vwH3IAPtBxtY+7WBN8MMVB1h4NtRBs6MMRAcb6DrRIO8fwYypxioM93AzJkGrsw2kDZX5plnYOcPBpSLDHy8xMD8Hw3c+clAsZWS62cDB9YYMK0z0GKDgWW/Gni22UCFrQZGb5feO6X3HgMd9hlYt9/A2wMGahw2MPWIgYtHDUSPG+h5QnZ5SvZ1VnZyXupflPqXpf41A0NuGDh4y4DlroGW92W2hwZePDZQ6ZmB8f8YOPXSQOC15P/PwOZ3BrLTDdTNkvcjR3aeJ3tVGhmkNrJfa5T/f0ZamIz8ZDHy3GqkosPIOJeRUx4jAb+RLkEjm0NGsiNGPoob+S5h5FYBI0ULGxlc1MjB4kYspYy0KmNkVTkj/1Yw8mElI5OqGDlX1UikhpGetYzsqGNEVddIo3pGFjYw8vBjI2WaGBn5iZG/PjXi+cxIp1ZGNrYxktnOCB2MzOlk5GZnI0W6Sa/u0qunkZQ+Rlr3M7J6gJE3g4xUH2Jk6lAjl4YbSYw00m+0kb1jjRgmGGn+rcw12ciLqUYqzzDy7SzJNEcyfW+k13wjOxcY0Sw20nSpkaXLjDxbbuSDVUbGrzZyeq2R0HojPTYa2b5Jsm8x0mSbkSU7jDzZZaTCXtnT73LuDzl3SM79T879Kef+knN/y7mTRp6elnrnpN4Fo3wXNRK+Kru4Ln1vSt87RprdM7LsgZF/Hkm+p5LvuZHzL4zEXxnp+0bmeCtzpBv5LNPIymwjr3JlXoWJaSoTVzUmCupNDDKaOGg2YbWaaGc38YvTRLrbBD4T3wVM3Ek1USJi4puYib/STHgLmOhSyMSWIibyi5loVNLE4tImnpY1UbGCiQkVTZyrbCJW1UTf6ib21TRhqmOiFSZWf2TibX0TtT82MbuxiVtNTRT/1MTwFiaOtZTabaR2O6nd3oSyk4kmnU0s7Wri+ZcmKvc0Mbm3iUt9TSQHSO5BknuwCdtQE+2Hm9gwwkT2KBP1x5r4YbyJRxNNlJ9sYvxUE2enS55ZJvrNMfH7XBOW+SbaLJBZF5nIWGKi7jIT85abeLDSRLnVJsauNXFmnYnoRplhk9zzm9yzTe7ZIffsknv2mPjodxPz/zDx8KD0+Z/0+VPmPmYi/reJ/idN/HFadnpOsl0wsfGSiZwrJhpeN7Hopolnt2WeezLPAxOXH5ko9NTEkOcmjrww4XklO3hjYttbE+p0E80yTazINvE610QthZnZKjN3NGZK6c2MNpo5bTYTsZrpazfzu9NMisfM5z4zGwNmclLNfBwxsyRm5p80Mx8WMDOtkJnrRcwUK27mm5Jm/i5tJrWcmV4VzOytaMZcxUzbqmbWVzeTXdNMwzpmFmPm+UdyfwO5/2O5v7Hc/4mZEZ+aOdHCTKiVmd5tpH876d9B+neS/p3N5HU107i7mWU9zfzb20yNfpJ/gOQfZKbMEDNjh5o5N9xM2kgzg0abOTzWjHuCma7fmtk+2YxumpmWM8ysmWUmY46Z+t+bWTjfzLMFkmWxmelLzdxcZqbECjOjVskuVpuJ/WJmwHozhzaacW0202WL1NomtXZKrd1m1u41k/m7mQYHZK5Dspf/mal+1MysvyTX35LrlJlxZ8xcOGemwEUzQy6bOXrVTOCGmZ63zOy7IzPeN9P+oZnNj80on5n59B8zq16aef/KzEf/ScZ3kjHdTNUsMzNyzNzOk7pKC+PUFi5oLRQ0WPjaZOEvi4VUm4U+Dgv7XRbsXgtf+C1sC1rQhS20ilr4JW4hO2GhUUELywpbeF3UQp0SFuaVsvC4jIXK5S1M+8DCrUoWSn8oPapJjxrSo7aFocLC8boWwvUt9Gto4WAjC+6mFro1s7CruQVTSwuft7awqa0FVXsLzTtaWP2FhcwuFhp+aeHHHhZe9ZJ+fS3M72/hyUALHw62MONrC3eGWSg3wsLEURaujLFQbLyFkRMtnJlkITHVwpDpFo7NlPnmWOg7V3rPk94LLHy5yMKeJRZSllnouNzC1pUy62oLrdda2LDOQv4GC802Wfj5NwsZWyXHDsmxS+beY4HfLSz4w8Lzgxaq/8/Cd39aeHjMQqW/ZQcnLdw+baHsOQvfXrBw9ZKF4lctjLlu4fxNC4XuWBh+z8KpBxbijy0Mfir5nlsIvbTQ/5VF/l6w4HtnoVe6vBeZFpw5sqc8C7sVKaSoU+ikTWG7PgWjKYV2lhQ2W1PQOFJo5UphgycFhT+F5sEU1oZSyImk0DSewqpEChkFUvi4cAo/FU3hbfEU6pVKYWmZFF6XS4EPUlhYKYUXVVKoXS2F+TVSeFYrheoihbl1U3hcL4UPG6Ywu1EKD5qkULlZCjOap3DvsxQ+aJ3CtLYp3P48hfIdU5j8RQo3u6RQ5ssUvu2RwvVeKZTqm8KE/ilcHZhCicEpjPs6hcvDUig2IoUxo1K4OCaFouNTGD0xhQuTUig8NYWR01M4NzOFQnNSGDE3hbPzUii4IIVvFqVwZkkKBZalMHx5CqdXyuPV8nitPF6XQnJjCsM2pXDqN3m8TR7vkMe7Ukjslce/y+M/5PEhefw/efynnPlLHv8tj0/K4zPy+JzUuSCPL0vNq/L4utS/JX3vSN97kuGhPH4seZ5Ktn8k50vJ+Uoy/5fCqHeSPz2FIlkyS47MlSczKq2MVVu5rLVSwmBlnMnKFYuVkjYrExxWrrmslPZameS3cjNopVzYypSoldtxKxWSVqYVtHK3sJVKxazMLGHlQSkrVcpa5W88K48/sFKtspXvP7TyrJqVmjWt/FDbygthRXxkZVF9K68bWvmosZUfm1p528xKwxZWlre0ktHaSuN2Vn5ubyWno5Vmna380tWKoruVz3pa2djbiqaflbYDrGwZZMUwxEqHoVZ2DLeSMtJKl9FW+X5ixTnBSo9vrRyYbMU3zUrfGVaOzLIS+s7KoO+tHJ9vJb7QytDFVk4vtVLwJyujVli5uMpK8TVWxv9i5fp6K2V/lbk3W7mzRWbdbmXWTplvt5Xq+6zM2y8zHZCZDltZcsTKf0dljuNWVpywknXKyidnJft5K8pLVlpdsbL5muS9KXlvW9l514rtgZVuj6zsf2LF+1wyvrDy579Wwm+sDH5r5eR7KwUyrYzMlly58j4pbExU2bipsVFBb2OG0cZDs41qVhvz7DZeOG3gsbHUZ+N9wEbjkI3VERt5MRufJWxsKmBDX9hGh6I2dhW3YS9lo3sZGwfL2Qh8YGNgJRvHq9hIq2bjmxo2zteyUVzYmFBXetaz8UFDGzMb2XjcxEaNZjYWNLfx+jMb9VvbWNHWRvbnNvmMtLHhCxvarjbaf2ljZw/p01v69JU+/W0EB9kYNNjGia9tFBhuY9QIG5dH2Sg91saU8TbuTbTx4WQb30+VeabbqDvLxk9zbGTOtdFsvo31C2zynVJqL5Xay6T2Chs9Vtk4vNpG6BcbQ9bbOL3RRuHNNsZtsXF9m+xqp+TebePJXhu19ttYfMDG20OynyM21hy1oTxuo+0JG9tO2bCelaznJetFG6lXbAy+ZuPUDal3W+rdtXHjvuzhkY3ZT2w8fWajzgvZ97820l/b+OSt5Hsvs2fKjrNt7M614VLY6aOyc1RjJ663M8Jo55LZTmmrnal2Ow+cdmp47Cz02fkvYKdRyM7aiB1V3E67hJ2dBew4CtvpVdTOn8XtxErZ+aaMnYvlpMYHUqOSnYdVpEY1O4tq2Hlby04TYWddXTua+nY6NLSzp5Fdfq/Z6dfMzvHmdgq0tDO6tZ1rbe1UaG9ndkc7z7+wU7ernZ++tJPdw85nve381teOZYCdLwfZOTTYTnionaHD7ZwfYafkaOk9VnqPt1PzWzuLJ9t5P9XOJzPsbJxlx/Cdnc7f29k/305woZ3Bi+2cWWqn+E92Jq2wc3+VneprZO5f7Lxbb6fpr3Y2bLaj3yr3bZf7dsp9e+wM2Wfn7H47JQ7amXxY9nVE+h2TfsftpJ+w8+lpO5vO2jFdsNPtkuS8Yidy3c7wm7Ln23bK3rMz44Gdp4/s8NTO8ud2cl/Yaf3KzvY3stt38v6ky14y7RTMsTMuz84thYMqagfztQ7+0ztoYnKw3uJAb3PQxeHggMtByOtgqN/BxaCDMmEHM6MOnsUd1E06WFnQQX5hB+2KOdhVwoGntIMBZR2cKu+gWEUHkyo7ePChg5rVHSyt6SCrtoOWONj6kQN7Awd9PnZwvLGDgp84GP+pgzstHFRr5WBRGwfp7Rw07+BgcycHKV0c9Ozm4Gh3B8leDsb2cXCrn4OqAx0s/MrB+yEOPh0mZ7+Rs6Pk7BgHx8Y5KDDRwbhJDm5PkbrTpe5MqTvbQYu5DrbMc2BbIBkWSYYlDgotczBxuYN7KyXvasm71kH2OgetNjrYscmBe4vMts3B6R0OSux2MHWvgye/yx4OyB4OOVAecdDhqIPf/3IQPCE7O+Xg0hkH5c87+O6ig1eXHTS+5mDDDQfG2w6+vOvgyH0HiUcyzxOZ/ZmD6i8cLPlX9vRa+r6Vvu+lb6aDgdkOzuY6KKVwMkPl5LnGSQO9k7VGJzqLk65WJ4ftTuIuJ2M8Tm75nFQLOlkccpIZcdIq7mRHwomnoJOvCjs5V9RJmRJOZpVy8rKMk0blnaz/wImpspMeHzo5Ws1JwZpOJtZ28kA4qf2Rk+X1nSg+dtKhsZP9TZ2EP3UyooWT6y2dVG7jZEE7J+ntnXzWycn2ztKrm/Tq7uR8Tydl+ziZ08/JqwFOmnzl5NchTqzDnPT5xsmJkU6KjXEybZyTZxOc1J/k5JcpTgzTnXw5U7LMlixznXw7z8nDH5yIRU5WLXGiXuak83KZe6WTtNVOxq11cnedk1obJesmybrFScdtTg7scBLd7WT0Xie3f3dS44CTHw85yfufk/ZHZZa/nEROOBl1SvZ2xkn1806WXnSSe9nJ59ec/H5DZr3tZORdef2+vP5I7n8i9z+T+1/I/f/K/W+k/lup/17qZzpZli3986S/wsUBlYu41sVYvYu7Rhe1LS5WWF2oHC46u1wc9rhI+l1MCLp4GHJB1MXquAt90sWXBV0cK+yiSDEXU0q4eFbKRcOyLtaXd2Gp6KJPZRenPnRRsrqLWTVdvKrt4hNcbPnIhauBi68+dnGhsYsKn7iY/6mL9BYuWrVysbuNi+DnLkZ0cHGzk4vqXVws6+ZC0cNFp14uDvWRTP1dTBzo4tFXLj762sUvw1yYRrjoNcrFiTHSc7z0nOji9SQXzaa62DrdhWeWiyFzXFyZ66LyfBeLF7jIWeSS32Gyh2WyhxUuxq9y8WC1i7q/uFi73oXxV6m52cXJLS5KbXcxe6eLN7tdNN/nYsd+F/6DLoYfdnHjiItqxyTncRfKk7K70y6OnHVR6ILs5pKL51dcNLruYvNNF847Mvs9F5ceuKj02MWip5LjuYsOL10cfOUi8Z/M9s7Fk3QXDbJcbMhxYct3MUDp5oLazQc6NwsMbrJNbj5PcXPA5ibN6Wai281jr5sGATcbUt3YIm4GxuSeNDcVC7hZVMhNThE3HYq7OVTSTYEybiaVc/OsgptGldxsruLGVc3NkBpurtRy86Fw82NdN8r6bro0dHO0kZuiTd3MaObmVXM3n7Z0s6O1m2A7NyPbu7nT0U2dzm5Wd3Vj7O6mT083Z3q7KdfPzfwBbrIGSd4hkneom+Q30nuk9B7tpvE4N79NcOOZ5GboFDc3prmpMdPNytludHPd9Jzn5uQPbsoscjNviZuMH920Wy51VrpJrJY6a908X+emyUY3Wza58W5xM3ybm1s73NTe7ebnvZJnv+Q54ObsITcVjrhZeNRN7l9uOp1wc+SUmyJnZa7zbl5fdNPiips919xEbroZd9vNo7uy0wdufn0k+3nq5uvnbq6/cFPzlZtVb9wY3kntdKmdKbVzZM95bvIUHjqrPRzVeihu8DDb5OGdxUNrm4f9Dg9pbg+TvB6e+z00TfWwPewhEPMwKs3D/aSHeoU8bCjiwVHcw5CSHq6X9lCznIdVFTwYK3noW8XD+aoeKtXwsLSWB5Xw8GVdDyfqeSjT0MP8Rh6ym3jo2MzDkeYeiraUDK0lQ1sPbdp7+KOjh2RnD1O7evj3Sw/Ne3rY3dtDtJ+HCQM8PB3kockQD9uGegh+42H0SA8PRntoMM7Dpgkeea88DJ/i4c40D3Vnelg/W7LOlazzPNz4wUPtRR7WLPHI388eBi33cGWlh+qrJf9aD6b1Hvpv9HBxk4cPt3hYvs2DfqeHPrtlpr0eKu/3sOyAB+1hD72OeDh71EPF4zLnCQ/q0x56nPVw+ryHCpc8LLkis1/30P2mh1O3PZS/52HxAw/Kx7KPp/Kz5/Kzlx4WvZKf/Sc/e+fhZLr8LEt+liM/y5efKb2cUnspr/Oy2OBFafbSPcXLaZuXCk4vS9xeVD4vPQJezqR6qRjxsjTmRZPw0quAl3OFvFQq6mVZcS+6Ul76lPFyoZyXDz/wsqKSF+OHXvpX83K5hpfqtb38LLxYPvIyqL6Xaw291GrsZW1TL7ZPvQxp4eVWSy+08bKhnRdXBy/DO3m519lL/W5eNnf34u/lZXQfL4/6eWk80Mv2r7yEv/YyYZiXf77x8ukoL3vHeEkb72XqRK98BnppPdXLgeleCs/yMnuOl/S5XjrM93J0gZeSi73MX+olb5mXbiu8nFwlc6+RGX/xot0g8/zq5eJmL9W2Svbtkn2Xl6/2eLmxz4v4Q3Ie9OL+n5eRf3p5eMxLo78l00nJdMbLxHNeXlzw8tllL/uveil4w8vMW9L/jvS/L/0fein1xMuCZ14UL2TH/3o5+9pL5beyu/deTJmyp2wv13Oll8LHBpUPj9bHKL2PR0YfTSw+dlp9xBw+prh8vPb4aOP3cTjoo3jYx/dRH7lxH92SPk4X9FGpiI/lxXwYS/oYWNrH9bI+RAUfGyv68FbxMbqqjyfVfXxSy8eeOj4SdX1Mr+fjfQMfHRr5ONbER5lmPhY196Fp6aNPax+X2vqo0d7HLx19ODv7+Karj4df+mjcU7L19hHv52PqAB9vB/nk88/H0aE+Sn8jNUb6UI+RGuOkxgQfNSdJjSk+XNN9jJwp88320XSu5JjnI7nAx4xFPtKX+Oi0zMffy31UWOXjx9U+DL/ILOt93Njoo+5mH5u3+Ahu9zFhp4+Xu3202ufj0H7Zx0Ef8w/7UPzpo+cxHxeOS+6T0vO09DwnPS/4eHzJR7OrPvZd91Hwlo85d3xk3/PR9aGPM499VHnmY9U/Pmz/+hj22seD/2TO9z52Z8iusn3MzPWRke+js8rPKY2fSno/K41+rBY/Q61+7tv9NHb52eXxk/D7mRn0kxny0zkq5+N+Kif9rCrox1bEz/Bifh6W8NO0tJ+9Zf0UrOBnTkU/OZX9fFnVz7nqfqrV8rO2jh9XXT+j6vl52sBPi0Z+DjTxU6yZn/nN/Shb+uV98nOlrZ867f1s6ugn2NnPxK5+Xn/pp11PP8d6++X3lJ9lA/yYvvIzeIifu0P9NPpGso70kxzjZ9Y4P9kTpPck6T3FT/XpftbN9OOZ42fsXD8v5vlpvcDP/xb5Kb3Uz5Jlfgwr/Hy1ys+d1X4+/sXPzvUy969Sa7PU2iK1tvs5v9NPjT1+1u/z4//Dz4SDfl4dllx/Sq5jfsr/7eenk35SzvgZdk52csHPJ5f98v/JT9EbMuMtP+q7fvrd93P9oZ96T/xse+Yn/sLPjH/98n3dT7e30ue99Mn0syFb+uTJ/IoAb1QB2msD/K0PUMkUYJUlgMMWYJQjwDNXgJbeAP/zByiTGuDHcABzLMDXaQEeJAN8UijA/iIBihUPsKBkAG2ZAAPLBbhdIcDHlQLsrhKgYLUAc2sEUNQO0FcEuF43QL36AbY3DJDWOMDspgFymwXo2SLA5ZYB+dwLsKVdgGiHADM6BcjqHKB7twAXuweo3SvA5j4Bwv0DTBsYIOOrAN2+DnB+WIBaIwJsGhUgNDbA1PHy2sQAXSfLa1PltRkBfp0lr30nr30vr82X+xbKa4vltR/lvp+k5kqp+XOAzDUBvlwn/TYEqLMpwG+/SZZtkmVHgOxdAXrslZy/S84DAbYeChA/IjMcDZD3V4DeJwJcOyXznQ2w83yAApdk9isB+f0UoP/NALduB2h0L8DeBwGKPpadPQ2g/yfA4JcB7r8K0Oy/AAffBSiVIbvOCmDJDfBNvrwPyiCtNEGO6oJ8YAyyyhzEZQ0yzh7ktTNIB0+QU76g/E0VZEMoSGo0yNR4kIxEUL6jB7lUOAjFgmwrESRROsh3ZYMoKwTpXzHIncpBmlQNsr96kBK1giypE8RcN8jwekGeNQjSulFQPvOCVGwWZE3zIN6WQSa2Dsr3iCBd2gc53zEo3/mCbOkaJK17kDk9pXYfqd1Pag+Q2l8F+WNIkJLDgvz4TRDrqCAjxwR5MS5Iu4lBTkwKUnWq5J4uuWcFmTYnSPbcIL3mB7m+IEiDxUH2LA1S9Kcgi1YEMf0s2dZItl+CtNkQ5PivQar8FmTd1iDBHTL3riBZe4L0/D3ItT+CNDwUZO//ghQ7GmTxXzLbiSAjTgX554z0Px/k5EXZ25UgG68F5ftekJm3g+TdDdLvQZDbj4I0fRrkwPMgZV4GWf4qiPM/2fu7IP+ly/xZQS7kyG7zg2xXplJQk8oPulT0xlSGmlN5mpJKG3sqfztT+dCTygZfKuFgKjNDqeRHUukfT+VuIpVmBVM5XDiV8sVS+blEKt7SqUwqm0pG+VR6VEzlWuVUGlZNZV/1VHmPUvmxTir2uqmMrZfKmwapdG6UysUmqdRtlsrO5qkUbpnKotapmNulyvfyVF52TKVD51TOdk2ldvdUtvVMpUAfydovFcPAVIZ/lcrzIal8PiyV09+kUnNUKlvGpJIcn8q8iTLP5FSGTZUz01NpNyuVU3PkzPdyZr6cWShnFsuZH+XMT3JmhdT5WeqsSaXWulS2bpBem6TXb6kYt6XyzY5UXuySPHtTOfd7KuJAKjsOSeYjkvloKinHUxl9IpXXp2Sus6lcOp9KvUup7Lkis19PZdnNVPn7KZUJ91J5/0D28ziV609TafxPKgdeplLutezwv1T871OZlpFKbpbsOTeV+/mptFCFOKYJ8aE+xEZjiJglxFxrCJ0jxFBXiOeeEO39Ic4GQ4hwiJ3REEXTQixNhrAXCjG+SIj3xUL0KBniRukQTcqFOFQhRIVKIdZWCZFaLcTMGiGUtUMMFiGe1A3Rtn6IUw1D1G4cYnvTEIU/DbGkRQhbqxDj2ki9dlKvg9TrFKJplxCHu4Wo2CPEul4hIn1DzOkfQjsoxLDBIf75OkTH4SHOjwjx0egQe8eGKDkhxIpvQ3inhJg6LUTujBADZod4+F2I1vNC8ndTiFqLQmxbIr2XSe/lMsuqEBNWh8hYG6L3+hB3NoZovll2syVE1e0hNu8MUWBPiIX7QqT8EWLswRDvDkvOP0PcOhai2d8h/jwZosqZEJvOhUhcDPHD5RCWayHG3JCzt+Ts3RA378vZR3L2iez8uZx9ESL5Suq+kbrvZP50mT8zRK8cyZAnGZRh/lKHqa4Ls8UQppA5zJKUMA57mG+dYbLcYfr5wjwIhGkdCnMqEqZOPMyuRJgSBcOsKBzGVyzM9BJhlKXDDCkb5nn5MB0rhrlYOUyDqmH+qB6mQq0w6+qEidYN8329MMaGYUY3CvO2SZgezcLcbh6meUvJ0jpMjXZhtrUPU7RTmGWdw7i7hZnaPUx+zzCD+4R51k/qDwxz6aswDb8Oc3BYmA9GhNkwKkza2DA/jA+T8m2Y8ZPDZE4N03eG5J8Vps13Yc58H6buD2H2LQxTZkmYNT+GCS8PM3elZFotmdaGebcuTK+NYe5uCtNyS5iT22TmnWH27A5Tel+Y1fvDhA6G+e5wGMOfcs8xuee43HNS7jkdptU52dOFMOJymL1Xpc+NMGtvhYncldnvhzE/CjP2SZiMZ5LtRZiH/4Zp+ybMubdh6qfLvjJlnpwwG/PCJJQRFqkjOHQRJhki5JkiDE6J8I8twhfOCFfdEZr6IhwNRKgeirA9EqF4PMLKRIRgwQhzCkcwFIswukSE96Ui9Ckb4UH5CG0rRjhXOUL9qhEOVI9QsVaETXUiFKwbYWm9CO6GEaY3iqBuGmF4swhvmkfo0TLCndYRWrWLcLp9hLqdIuzvHKFCtwgbu0dI9oqwpE8EV/+IfFeQewfLvV/LvcPk3hER7o6K0HpshDPjI9T7VvpOjlBpmvSdEaHQ7AjLvovgmxdh1g8RdIsijFoimX+M0Hd5hEcrI7RfHeHS2giN10f4c6PMuznCji0RSm6PsHpnhMieCD/si2D7Q3Z1MEL+4Qhf/xnh1bEI3f+W7Ccl+5kIZ8/J3BcjHLwcocq1CFtuRCh6W3Z2N0LqgwjfP4pgeRph4vMIuS8iDHkV4eWbiPwdKzXSpUaW1MiRGvkRDimjfKiJsk0Xpbgxys/mKBFrlB/sUWyuKJM9UZT+KMODUf4LRekdjfIwHqV9MsqlglGaFIlyrFiUWiWj7C0dpXy5KBsrRClYKcqyKlH81aLMqRHFVDvKBBElt26UIfWj/NswSvfGUe41jdL20ygXWkRp3CrK0TZRan4eZU+HKOW+kFpdpNaXUX7qESXQO8rcvlEsA6J8OyhK/uAow4ZKruGSa2SUR6OjdBwX5eqEKJ9OinJySpS606McmBmlyhyZcW6UkvOjrFkQJb44yuKlUTw/RZm1Iorx5yjj10i+X6J8vSHK61+j9PpNZt0apcMOqblLau6Vmr9HqXcgyqFDUaoeibLjaJTSx6OsPxGlwGmZ+azkvBDl+0tRrFdlf9ejqG9FGXknSsa9KAMfRnnxOMqXz2T2f6K0+zfK5ddRPnkb5cR7yZsZ5WC21M6T2ooYZdQxNmhjFDTEWG6KEUqJ8YMthsMZY7o7ht4XY1wgRm5qjKGRGG9iMfokYjwpEKNz4Ri3isZoXSLGhVIxmpSNcbx8DCrGOFg5RtWqMXZWj1G2VoyNdWIUrhtjVb0Y0YYxFjWK4WkaY06zGJYWMSa1jKFuE2NUuxiZ7WMM7hTjVecYvbvFeNw9xhe9pFcf6dU/xsWBMT4ZHOPE1zHqDY9xeESMGqNj8rsnxgcTYmz5NkbJKTF+mRajwEyZa3aM8NwYC+fFcC+IMXuR9FwaY/KyGJoVMcasipGzWub7Jcbb9TH6/xrjn80xum+N8WB7jI67YtzYE6PV7zLnHzGaHpLe/4tR/2iMI3/FqHUixu+nYlQ5G2PHeZn3UoxNV2IUux5jzc0YyTsxfronu30oGR7L3M9ifPdPDOu/Maa9lh2/jTHhfQxFZoyR2TGycmMMUcT5TxWnvzbOP/o4PUxxHlnidLbFue2I084d56o3zmeBOOdT4zSJxDkRi1M/EefPAnHqFI5zoGicaiXi7CkVp2LZONvKxylTMc6vleMUqxpnbfU4BWrFWVknTqxuXD7X4gQbxvmhUVzemzjfNYtjaxFnRss4pjZxJrWLo+0QZ1ynOPmd44zsFiere5yhveK86xNnUP84rwbG6Ts4zvOvJfNwyTwiTpfRce6NjdNhQpyb38ZpOyXOlWmSfWacC7PjNJsb5/S8OI0WxPl7kcywNM7RZXFYEefwqjg118TZ/0ucqhtkll/jVPotzo6tccrviLNlV5zSe+Ns+j1OiQNx1h+KU+RInDVHZbbjcVadiJN2Os5PZ+NELsiMl+KkXo2z8Hoc/6048+/Ecd+PM/dhHMeTOLOfxbG+iDP93zjmN3GmvI1jSJfZM2X2nDgT8uKolGmMVaeh0KUxypBGrimNESlpZNnSGOZMI8Odxte+NN4H0vgqlMZ/kTQGxtN4nUijf8E0/i2cRt9iabwokUbv0mk8L5tGzwppPK2YRvcqaTyumka3Gmk8rJVGF5HG/bppfFE/jXsN0+jUOI07TdPo8Gkat1uk0b5VGjfbpNHu8zRudEij7RdpXO+SRpsv07jaI43WvdO40jeNVgPSuDwojZZD0rg0NI3Pvknj4sg0WoyR67g0mk9M48IkuU5N4/z0ND6dJdc5aTT7Po1z8+W6UK6L5fpjGmd/SuOTlXL9Wa5r5bpOrhvlukmuW+S6Ta475bpbrvvkul+uB+V6WK5/Sp1jUudvuZ6U6xm5npN+F6XfZblek+sNyXFb8tyV6wPJ90hyPpXczyX3S5njlczxn8z1TubKkDmzZM7cNK7ly9yqBNc1CdrpE9wwJvjckuCWNUF7R4LbrgQdvQnu+hN0Sk1wL5ygcyzBg7QEXQskeFQoQbeiCR4XT9C9VIKnZRL0LJ/g+QcJeldO8OLDBH2rJ/i3ZoL+dRK8IcGgegneNkgwuFGC900SfN0sQWbzBMNbJshunWBEuwR57ROM7pRA0SXBuG4J1D0STOyVQNc3waT+CYyDEkwdnMAyNMGM4QlsIxPMHp3AOS7B9xMSeCYl+GFKAv/0BItmJgjNSfDj3ATR+QmWL0iQWJzg56UJCv6UYO2KBEV/TrBhTYKS6xJs3pCg7KYE235LUGFbgp07ElTenWDv3gTV9ic4cCBB7cMJ/nckQd1jCY4dT9DgZIITpxM0Ppfg7IUEn15OcPFqgpY3Ely7Jbu9Kzu9Lzt8lOD+E9nd8wRPXsiuXsmO3iTo9052k57gq6wE6TkJhuUnyFEmGaVJotQnGW9MorMkmWJNYnYkmelK4vAm+d6fxJuaZGE4SSiWZFlakniBJKsKJSlUNMm64klKlEqyuUyScuWT7PggSeXKSfZ9mKRG9SSHaiahTpJjJGlYL8mpBkk+aZTkQpMkrZolud48SfuWSe62TtKlXZIn7ZP06pTkZeckA7sledc9KZ9lSXL6JBndP4lqUJJvBycxDk3K+5LEPlIyjk7iG5dk8YQkkUlJVkxJUnB6kl9mSrY5SX6bm6T8/CS7FiSpujjJH0uT1PkpydEVkunnpPwNmqTZuiSXNiRpsynJrd+SfLEtyaMdSXrulix7Jcv+JO8PJBl+OEnekSTjjsm+/k4y9WQS65kkc89JhouS4XKS6LUk/6e4rOOkrN43TEuXCILwJae7c2d34prZiZ1aupEWpCWkQaRDSjqlQbpLGgSUkg4JaemQ/p3fx3/Oe87z3Pd1Py7vnHfh5VrIr9Vi5fVa6G/VYsNtMZd7tdj5oBbeR7U4+KQWkefC+2Utcv+rxfm3tWj8QczhUy1a55Nwv4CETp9JeF5EQq/iEt6XlDC4jISC5SSMKi+hVEUJk76S8OX/JMyuJqF6TQmLJRJUcglrlBIsGon4jZHgMUrYZ5aQbZNw3CEh7ZZwziOhsVfCdb+ENkEJD7IldIlKeJkj4fukhDy5EobVkVC0voTxDSWUayJhRjMJVb+W8EsrCYq2Ela3l2DuKGFrJwmZXSXs7y4h3FPCn70l1O4r4WJ/Cc0GSfhniIRvhkl4MlzCd6MkvBsjYdB4CYUmShgzWUKZnyX8PF1ClVkSFsyRIJ8v4deFQnux0F4qtFdIOLBKQnSNhJPrJNTbKOHKZglfb5Nwd4eY0W4JL/YI7v2C+5CEH49IKH5MwsQ/JFQ8KWHuaQmSsxJWnJdguCRh8xUxk78F7w0JkX8knLgjNO8LzYcSWj6WcO+pmMULCa9eSej/RkL+9xJGfpRQOq+UqfmlVCkkZWFhKcpiUtaUkGIrLWVXWSmBL6QcrSAlXUnK+cpSmlWVcru6lI61pDyXSvleISWvWspwrZSSBilTTFIqW4WWXWi5pKzNkGLPkrLbJwWkHAtJyY1IuRST8nVCyr2UlC61pbyuK2VAAykFG0sZ01TK5y2kzGwppUYbKcvaSdF3kLLlWymZXaQc7CYl/p2Uv3pJafy9lFv9pHQYKHgGC54fpOQbLmXkSCllxkiZNk5KtZ+kLJkkRTdVyqZpUjwzhcZsKTnzhMYCKU0WCY0lItNyKS9WSum3WkqBdVJGbxAcmwXHVik1d0hZsUuKaY+U7fuk+A+KuRwWWY6KLMeltDwh5cEpKd3/kvLunJShF6UUuyJl0jUpX92Q8sstKeo7Ujbck+J+KOXAI+H/VPg/F/6vxEz/k9LpnZjDBykD88j4LL+MCQVlfFlYJu7KMhQlZKwrJcNZVsa+cjKiFWScqSijSWUZ//xPRqfqMl7XlDFQKqOwQsZPKhkVtTIW6GWoTDI2WGRk2GUccMqIZ8g4lymjuU/GvYCMbiEZ78IyfojJKJGQMTUlo2ptGUvryjA0kLGtkQx/UxnHmsuo01LGtdYy2rWT8fQbGd9/KyN/Fxlju8ko/52Mub0E6/eCtZ8M10DhN1j4/SD8fpTRYqSM+6Nl9Bgn48MEGcMnySg9VcaMaTJqzZSxarYM2zwZvy2QEVkk8i0R+ZbLuLNSRtfVMt6uFYwbZJTcLGPaVhk1dsjE/xMZlj0ydu+TET4o4/Rh0XNU9BwXPSdErlMyhv0lo9R5GdMvyqh5RfhcEz43ZOy5JSN2R8bZe2IWDwXbI8H2VMan5zJGvpLx+RsZs9/JkH8UefLIceeXc6ignFRhOZeLymlTQs6TUnL6lpVT8As5EyrIqVRJzqLKcvRV5WyrLodacv6UymmokPOPSk5nrZy3ejnDTHJKW+XMsMuRuOSsyZDjypJz0CcniZxLIaEfkfM0JqdfQs5naTkTa8upUk/O0gZyTI3l7GoqJ9xCzpmWcpq1kXO/nZyeHeTk7SRnTBc5FbrLWfCdHG1vOVu/lxPoL1gGymk0RM7tH+R0Gy7nw0g5I8bIKTdeztyf5Kgmy9k0VY5vupzjM+U0mCPn1jw5XRbKebdIzvClcj5fIWfOKjnKNaJ2nRzvRlG7WdRuE7U7RO1uOe/3CN39QveQnHlHhO4xOZv/kOM/KRhOC4azcu6cl9P9kpxPV+SM/lvw3pSz8B85urtytt+Xk/2vyPZYTvNnch6+kNP7tZjzWzk/vRdz+CRnWV4F1gIK9hZSEC+i4FIxBW1LKnheWsGgzxUUL69g+pcKJF8pWFdFgaeagqM1FNSTKLglU9BFqeCDWsEonYLyRgULzQr0NgU7HArCbgVnPQpaehU89ivoF1RQJKxgalRBzbiCNUkF7lwFR+ooqFtfwc2GQq+J0Gsm9L5WUKG1gl/aKjB8o2BXRwWxzgoudFXQpofg6yn4+igo0U/BzAEK5IMVbByqwPejghMjFDQZreD+WAW9JygoOEnBxCkKqk1TsGqGAtdsBYfnCs8FwvMXBV2XKPi4TMGYlQoqrlawZK1C3L3ETDYpSG5VcHW7gg67FLz5TcHwfQq+OKhgwWGR86jgOi64Tii4eEpBu78UvDynEO8tBWWuKJh7TYHmhoLtt8Qs7ig4d09B64eC/ZGCwU8VlH6hYM4rBeo3Cra9U5D9Ucwrj5LW+ZU8L6hkcGElpYopmVNCibq0km1llYS/UHKugqippORFZSVDqiopU0PJ3FpKtDIlOxRKomolF7RK2hmUvDYpGWZVUs6hZIFLicGj5LcsJXG/kiso6Zit5F1EycgcJV8mlSxJK7HWUXKgnpLaDZXcbKykazMleb5WMr6Vkv+1VbKqvRJ3RyVHOylp2FXJve5K+vRUUriPkp/7KpEOULJxkJLAUCWnhylpOULJs1Eiz1glpScomTdRiW6Kkl0/C44ZgmOWkm/nKnk/X8noX5R8tUTJ8mVKnCuVHPlVSYO1Su6uV9J7k/DYKjy2K5HtUrLpNyXBfUrOHhDzOKzk5e8i63ElX5xQ8sspJea/lOw/J3JcVHLrspIe15QUuKFk0i0lNe8oWX9Pif+hYHwkGJ+KmT9XMvSVUryzRP870f9R9OdRUTu/ilsFVfQorKJAMRVTSqiQlFaxsawKvlBxtoKKNpVUvKqsYnhVFRVqqFhaS4VdpuKwQkUDtYp7WhXfG1QUNauYaVWhcqjEPVhFjkfFlSwVnfwqPqJifLaKalEVa3JUeJMqTqVVtKyj4nk9FT80VPFFExWLm6mwfS20WwnttkK7vdDuqKJYZxWzuqrQ9FCxq6eKRB8Vf/dV0XWAivyDVUweKrh/VLFphIrQaBXnx6r4ZoKKdxNVjJmioso0FatnqMiareLkXBVfL1Dx4hcVw5aITMtFppUqHKtVHF2rovEGFY82qRi4VUWZHSoW7FJh3qPi4D4V9Q4KpsOC6aiK4n+omHNChf60ij1/qcg9r+Kfiyp6XVFR+G8VM26oUP8jeO+oSN5XceOhiu6PVRR8puLnFyoUr1VsfyPm9F7FtY8iS141+QuomVpIjbyImm3F1MRKqrlaWk2Xz8VZeTVTvlQj+0rN1irirJo4qyHOJGryycWZUpxpRJ9OnBnFmVlNV5vocwpNt9DMVLPdqyYnoObvoJruYTUFY2qmxdUoU2p25qpJ1lVzs76a7xqpKdxUzczmajQt1fzWWk1uOzW3v1HT51s1xbuomdtNjeE7Nft7qan3vZr7/dT0H6im9BA1C39QYx2u5shINU3GqHkyTs3Qn9SUn6xm2VQ17ulq/pyppuUcNa/mqRm5UE3lxWrWLFXjX6Hm7Co136xR82Gdmp82qqm1Rc3mbWqiO0Wu3Wq67RXsB9RMP6RG/bvgO6am9p9q7pxU0/eMmpLn1Cy4IBguC4arguG6mqc31Qy7rebLe2pWPlCT9UjNmSdq2j1X8/6lmgn/qan5Tvh8ED55NFzLp6F7QQ2fFdYws6gGXQkN+0ppqF9Ww8NyGgZV0FCukoallTW4q2o4UV1D61oa3kg1jFVoqK7WsEmrIWLQcNUktKxCy6FhlkuD3qNhf5aGBn4N/6JhSLaG8lENK3I0ZCY1nElraF9Hw4d6GiY21CBtomF7Mw3JrzXcaqWhT1sNJb/RsLCjBltnDce6amjRQ8OrnhpG99FQrZ+GjQM0hAcL76HC+0cNhUdqmD1ag3GchkMTNDSepOHpFA3Dp2moPFPD2tkagvM0XFqgocsiDQWXitzLBesqDQdWa2i4TsOTDRqGbdZQaZuGNTs0sFvDxT2ifr+oPyTqj4j6YxoO/qGh0Umhf1rDj2eF/gWhf0lD6KqGK39r6HZT8NzWMOeuBtMDDUf+1dDsiYaXzzSMein4/xOze6sh9kHDjU8aeufTUqKgloWfaXEU1fJncS2tS2l5V0bLT+W0yCpo2VlRS25lLff+p2VQdS3la2lZKdXiU2g5r9LSSauloEHLTJMWg1XLIbuWpi4tLzK0jMrSUt2vZTNacrK13Ipo+T5HS5mkVvxuaPHU0XKmnpYODbXkbaJlWjMt2q+1HGilpXFbLc/aaxnZUUu1zlo2dRUaPYRGTy19+wiNflqWDtCSOVjL2aFavv1RS4GRWmaMFhzjtByeoKXZJC2vpmgZO00r7rpats/Wkp4nsiwQWRZpqbBUy+rlWoKrtFxZraXHOi3FNop5bNbi3Kbl5A4t7XZrybNXy8/7BdshLQePaGlyTOT7Q8uYk1pqnhG6Z4XuBS33L2kZfFVLxeta1tzUkn1by7W7Wno90FLqkZbFT0Tm54L3peD9T8ztnZbZH7SY8+g4lk9Hq4I63n+mY3JRHeoSOvHvQkejsjqel9MxuoKOmpV0bK+sI7eqjgfVdQytpeMrmY71Cp34DddxU6ujn0FHObOOlVYdAYeOyy4dPTw6Snh1LPLryAjqOJuto1NUR6G4jrlJHbZcHX/W0dGuvo48jXRMb6LD0FzH71/r+Lq1jndtdUz6RjB9q2N/Zx1Nuul41UPHuF46ZN/r2N1PR/2BOp4O1jHqBx01hgvOkTpqj9Hx7zgdP/6k43+TdWyeqiM5Xce9mTqGzBHs83VsWKgjZ7GO20t1DFyh48tfdaxdoyOyXuTZKPJs0VF+u47VO3Vk/6bj+l4d3x8QGQ/rWPW7juBxHdf+1NHnlI6yf+lYcU4HF3Vcvayj9zUdZW7oWH5LzOKOjiv3dPR6qKP0Y7H3VOy9EHuvxN4bsfde7H0Ue3n1XMmvp1chPWWK6FlRTE+gpF78Xujp/bmesuX1rPxSD1/puVZFT59qej6vqWeVRE9Irue6Uk9fjZ4v9HpWG/WELXpu2vT0d+qpkKFnbaaeqE/P7YCeQSE9lSJ6NsT0xBN68V2uZ2htvfje0LOlgZ50Yz0Pm+oZ3kJP9VZ6drTRU7e9nicd9IzupEfSVc9v3fU07KnnZW894/vqUQ7Qc2CQnmZD9bwdpmfKCD260Xp+H6un9QQ9nybqmTFFj2WanhMz9HSYrafgPD3zFuhxLdJzdomersv1FF+lZ8lqPb51Yh4bRPbNIuc2Pb/uEJl267m1R8/A/YL/kJ6NR/SkjgnWPwTrST01zujZeVZPgwt6XlwSXFf1qK7rOXhTT4vbej7c1TPtgR7TIz1/PtHzzXM9hV7pmf+fnox3es5/0NMjj4FS+Q2sKGggVNjAjaIGBpQwULG0QdyjDKS+MPBvBQMjKhmoVcXAb1UNNK5h4HUtA5NkBnRKA0fVBtrqDOQ3GphrNuCyGTjnMNDdLbQzhbZXaAcM3AwaGBg28FXMwOa4gdyUgce5BsbUNSBvYGB/IwPNmxr40NzA9JYGLG0MnGxnoFMHA0U7GVjcxYC/u4Fr3xno19vAl30FY3/BOMjAoyEGRg0zIBthYN8ooTPWwPvxQmeiAesUA6d+NtB5hoHisw0snWuABSLrL4JniYHKyw1sWWmgzmoDz9YaGL/BgHqzgSNbDbTZIXLtNjBvj4GM/QYuHjTQ64iBcscMrP3DQPykgQenxXzOGpBcMLD3koFmV0WGvw3MuGnAdtvAmbsGuj0Qs3hkYOUTA5HnBu68NPDDfwZqvDOw+4OBJnmMvM1n5OeCRiyFjZwqaqRLCSMlSxtZUdYovi+M3K5g5IdKRmpUMbK7qpEmNYy8q2VkmsyIVWnkjNpIN52RUkYjq8xGojYj9xxGhruNSDKN7PMaaR4w8jFoZFbYiDNm5HzcSM+UkXK1jayvayTVwMjjRkbGNjWiamHkSEsjbdsYKdTeyC8djPg6Gfm7i5EB3Y1U6Wlke28jDfoa+a+/kamDBPtQo/i2MNJ1hJHSo438OtZIzgQjDyYaGTXFiHyakUMzjLSZbaTAPCMLFxjxLhKaS4wMXC40VxnZsdpIo3ViHhtEts1GbNuMnN1h5LvdgnOv4NwvOA8ZeXLEyPhjRrR/Gjl+0kjHM0aKnTOy/IKY12Ujd6+K7NeNyG4ZOXjbSOt7wvOh8Hwkcjw1cuO5kcGvjFR7I+b5zkizj2I2eUzMzm8io5CJy4VN9C1m4quSJraVNtHwcxNvvjCJ724T9q9MnK9iolc1ExVqmtgkMVFXbuKV0sQUjQmL3sRfRhM9LCbK2U1scJrIzTDxPNPEJJ+J///vdMhE94iJsjkm1iVMpNMmntU2MbGeCWNDE6cam+jWTJx/Lc5bifO24ry9OO8ozjuL/q6iv4eJz3uZWN9H6Pcz8WKAicmDTZh/MHHmRxPfjTTxxRgTG8cJvp8E3yQTP081YZtu4txME73nmPhyvomtC000WGzi7VITM1eYcP0q8q8x0W+9iSqbTOzaYqLpdhOfdpqY95sJ7z4T1w+YGHLYRM2jJvYfN9H6hImCp00s/stE6LyJuxdNjLxiQvm3iaM3THT8x0SJuyZ+vW8i8a+JJ49N/PRMZHkpsrwWs3provwHE5s/maifz8ybAmZmfGbGXdTMleJmBpQyU62smT3lzHxdwUyBSmYWVTYTrGrmbnUzI2uZUcnMHFOY6aQ2U0pnZq3BTNps5oXVzFSHGZvbzAWPmb5eM5UDZnYFzTQPm8kbM7MwboaUmTu5ZkbUNaNsILQaCa2mZkq3MLOupZnabcy8amdmWgczzk5mLncRXN0FV08ze3ubadXXTKEBZpYOMhMZaubhMDPjR5gxjDZzeqyZ7yaYqTDJzLYpZhpPM/Nxhpn5s83455n5Z4HwXSR8l5o5vtxM51Vmyq4xs2GdmXobxTw2m5m1zYxnp5nru80M3WtGesDMkUNmOvxupuRxkfdPM7mnBOMZM9PPidldNIvfaDODr5mpdcPMoVtmvrljpsR9M2seitrHovapyPPCjOu1qH0jat+bkXwyczivhQ4FLJT8zMLaIhZqF7fwuqSFGWUseMpZuF7ewg8VLcgqWzj6PwudqlsoU8vCRqmF+goL71QW5mot+AwW/jFZGGm1oHZYOOGy0N1joYLXwja/haZBC/nCFhZFLYTjFh4mLUzItWCua+FcfQt9G1mo2tTCvuYW2rS0ULSNhV/bWUh3sPDqW8HTRfB0FzzfWRjW24Kir4Xj/S10HWThi6EWtg6z0GSEhbyjhcdYC5EJFh5NtDBxigXrNAsXZ1gYMNtCzXkWDi0QmRdZKLXUwoblIscqC+9XW5i/zgIbLdzbbGHcNgvGnYJtt2Dba6HaAQv7D1lo/7uFEsctrPvTQt1TIv8ZC/POWQhcFH2XRd810XdD9N2y0O+O6Ltv4cBDC988Fn7PhN8LCw1eW/jwxsKC9xZCn8Qs8lr5qYAV62dWLhWxMqi4FUkpK7+XsdK5nJVyFaxsrWilaWUrBapaWVbdSryWledSK9MUVjxqq7ivWhlhsKIxWzlttdLbYaWK28o+j5V2XislA1bWB63UD1v5GLWKfwdWwikrj3KtTK5rxdnAyrVGVoY1taJsYeVESys921j5qr2VPR2stO1kpXhXK+u6C42eQqO3lV/6Co0BVh4PsjJlqBXXj1auj7AyfLTgGCc4JljpM8lK1alWDkyz0mGmlTJzrGyeZ6XJQiv5F4ssS60kV1h5tcrKrDVWfOut3N1oZfwWK5btYh47rQz+zYp8n5U/Dlj57rBgOiqYjotcJ0Su01Y2/mWl0Xkr+S5ZWXrFSuJvKy9vCL1/hN5dK/fuW5nwr5jvEytXnln54aUV1X9WTr4Vc/og+PLYOJjPRseCNj4vbGNbURstStgoXNrG6rI26n5h40MFG79UshGtYuNZVRvTa9jIkti4I7MxTmnDorFxWWdjqNGG0mLjpM1GH6eNahk2DmXa6OSzUR4bO0M2WkVsFM+xsT5ho2HaRr46NpbVs5FqaOO/xjbmNrMR+trGo1Y2pra14fnGxj8dbYztbMPcTfj0sPFDLxuq722c7mej70AbNYbY+P0HG92G26g0ysaeMTbaj7dRZqKNrZNFnp9tFJlhY80sG/Xn2sizwMbSX2wklwjPZTbmrbSRvdrGk7Ui2wYb3s027m218dMOG47dNq7vsTFyvw3jIRsXj9gYckzk/FP4nxT+Z2zUPGfj2AUbPS7bqHzNxoHrNr69JTLfsbHrno22D22Uemxjy1MbzV8Iltc21r4R+d/byP/Jxoq8dmoXsPOhkJ1FRezEi9vFe8jO3DJ2ssvZeVrezoyKdvyV7Tz8n53J1e1k1LJzW2pnvMKOXW3nutbOKIMdk9nOZaudYQ47Wredcx47g7x2FAE7p4N2+oXtSGJ2/ojb6ZWyU722nd/r2unewE7lxnYONrXTuYWdL1vZ2dvGTof2dr7oaGdXJzttu9op08POtp52WvWxU6Kfnc0D7LQYbKfoD3Y2/GinyUg7n42xs3acnYY/2Skw2c6vU+3Um24n7yw7K+bYqTPfzqeFdpYutpNeZuf9CjuLf7WTXGvn7Xo7v2wSM9hq57/tdhbsshPbY+fVPjvzDtqJHLHz4qidOX+I2Zy08/y0ndln7YQuiDldsjPzqp3gdTtPboqZ3bYTuGfn8QM70x+J9VM7j57bmfZKzPKNnX/fifVHO768Dv7N7+DnQg58RRw8LCbWJR14y4j152JdXqwrivVXYv0/sa4u1jXFWirqFaJXJdZasTaItcnBNKsDv8PBI5eD6R4HAa+Dx36xDop12MGTqIOZcQfBlIOnuQ5m1XUQauDgWSMHs5s6yG7h4EVLB3PbOIi0d/Cyg4P5nRzEujp43d3Bwp4O4n0cvOnrYNEAB8nBDt4NdbDkRwfpkQ4+jnawbJyDOj85yDPZwcqpDupPd5B/loPVcxw0nO+g0C8O1i120GSZgyIrHWz81UGLtQ6Kb3CwZZODVlsdlN7hYMcuB+32OPh8v4PdBx10OOKgwjEH+/5w0Pmkg6/OODh01kH3Cw6qXnZw9KqD3tcd1Lrl4MRtB/3uOZA/dHDmkYPBTx1oXji48MrBsDcOjO8dXP3oYFReJ7YCTm4WcjK+iBN3cSd3SzqZUsaJt5yTR+Wd4u/fSaiyk+f/czKvupNYLSdvpE4WKZyk1U4+aZ2sMDipb3ZS0OZkncNJU7eTYplOtnidtA44KRtysivspEPMyZcJJwdSTrrVdlK1npNjDZz0aexE2szJ6RZOBrVyomnr5GJ7J8M7OjF3dnK9q+DrIfh6ObnXx8nUfk78A508Hexkzg9OosMF00gni8c4yR3vJO9EJ79OdtLoZ6d4/zjZNMtJq7lOyixwsvsXJx2XOKm03MmhlU6+W+2k5jonJzY4GbDZiWqbkws7hPduJ5a9Tm7sdzLhkBPP704eHnMy/U8xj1NOXp5xsvCck9RFMYPLTlZdE343hN8/TjbfEbnvO/n8Xyd7Hjvp/MxJlZdOjr4WWd86kX1w8tcnJz/kc2Es6OLvz1yMK+rCXcLFg1Iuppd1EfrCxasKLvH+d5Gu4iJvNRera7hoKnFRXO5im9JFe42LCnoXB40uvrO4qGl3ccrpYlCGC12Wi6s+F2Nw4cp2cT/iYlqO0E0K3bSLRXVc5NZ3ka+Ri7VNXDRv7qJUSxe7Wrvo2M7FVx1c/P6tiz5dXMi7uzj3nYsfe7uw9HVxq7+LyYNc+Ie6eDbMxfwRLpKjXXwa6+LXCYJxkosSU13smOYSv79Ca47Qmie0FrpQLHZxfqmL4Stc2H51cXuNi6nrXbDJxcstIu92F7V3uci/x8X6fS6+Puii7BEXe4+66PqHi+onXZw8LTKedaG/IGZ3ycX4qy4yr7t4fNPF3NsuEvdcfHwgWB4JlqcuSr4QuV656PTGxf/eu/jjo4sBed1oC7i5WsjNuCJuPMXdPCrpZk4ZN4lybj6Vd7O6optmld2Uqurmt+puutRyU03m5oTCzWC1G4POzXWDm4lmNz6bm+cONwvdbnIz3RTwudkQcNM65OaLiJuDMTc9E25kaTfna7sZUc+No6Gb+43dzGjmJvq1m/et3Kxs66bJN25Kfutmd2c3nbsJz+/cnOzlZsj3bkz93dwa6GbKEDfBYW5eD3ezdJSbBmPdFJ3gZvtENx2nuKkyzc0fM9wMnO1GP09wLnAzaZGbwFI3L5e7WbzKTb01boqsd7Nto5sOW0TPdtGzU/T8JrLtc3PjgJvJh91wVPgcFz4nhM9pN8XOutl53k2nS4LtqmD7283Qm24st93cvutm2gM3kUdu3j1xs+q5mOErN2XeuNn7zk2Pj26keTM4nz+DUYUycBfJ4FGxDOaWzCBVJoP85TLYWD6DthUzqFg5Q9z/M+hfPQN9rQxuSDOYrMggqM7gP20Gyw0ZNDZnUMqWwR5HBt3dGUgyhbZXaAeEdiiDx+EM5scyyE1kUCidwZbaGXSol0GVhhmcaJzBkGYZWL7O4E6rDGa0zSD2TQafOmawrnMGrbplUOG7DH7vlUG/7zPQ9RcMAwXDkAxCwzJ4OzyDVaMyaD42g88nZHBgYga9p2SgmpbB1RkZ/DQ7g8C8DF4vEKyLMmiyNIPSKzLYtyqDnmsyUKzP4PLGDCZsycC/PYNXOzNY9pvItE/UHRR1h0XdUVH3RwZXToi606LurNA7L/QuCb2rGZS5nsH+m8L3tvC9l8G1BxlMfCRm9DSDN88F36sMWrzJoNz7DA5/FDnyetAV8Ih3voefi3iIFPfwsaSHdWU8tCnnoWIFD8crehhc2YOlqod71T3MruUhJfNQUOlhq9rDtzoP1Y0e/jJ7GGnzkOH08NTtYVGmhwY+DyXwsCfkoWfEgzLHw9WEh4lpD8E6Ht7V87C6oYeWTTx82dzDsa89DGotvNoJr288zPnWQ7qLh0LdPWz/zkPn3h5q9fVwob+HsYM8+IZ6eDXMw4oRHpqP9lBunIcjEzwMmOTBONXDnWkeZs0UvHME73wP2xYKjcVCY5nQWOFh3K9CY62H1+s9rNzkocVWD+V3eDi6S3DsERz7Pdw/6GHuEQ91jnko+qeH3Sc99DjjQXFOZLngYfJlD+FrYm7XPay/5aH9HQ//u+/h9EMxj8cePM88PH/hYdlrD03fCsYPgvGTh4H5MjEXzOT+Z5nMLZpJnRKZFC2dyW9lM+n5RSaqLzO5XimTn6tkEquWSb6amWyRZPKtPJOaqkwuaDIZr88EUyZvLZmssWfSxpVJZU8mp7IyGeHPxBPM5EV2JsujmTSPZ1I+lcmx3EyG1M3E3iCTR40y+aVpJo1aZFKmVSaH2mTSv30mpo6Cq1Mm87pmUrdHJiV6ZbKvTyZ9+mWiH5jJ7cGZzPohk9zhmRQZJZjHCObxmWgmZnJzciYzfs4kOSOTz2ZnsmtuJj0WiDyLRJ4lmUxbnkliVSaF1mSyY10m3TdmotwizraJrDszif+WScF94uyAODsszo6Ks+Oi74ToOy36zmaK943QvCQ0r2Zy4+9Mpt8UfreF3z3h9yCT7x5lon6aya3nmcx8lUn6jeB8n8mej5n0zpsl/uazuFMoizlFsqhTPIsSpbLYXyaLvuWyMFXI4n7FLBZUzqJB1SzK1MjicK0sBsmysCuzeKzOYokui6bGLMpbsvjDlsUwZxYZGVm8zMxilS+LVmRROTuLM5EsxuRkEUhm8T6dxfo6WXSon0XNRllcapLFpOZZRFtmkb9NFtvbZdG9QxaqTlnc7JLFzO5Z1O6ZRfE+gq1vFv0GZGEenMXDoVks+jFL3PGz+GKM8B+XxY8/ZeGZnMXrqVmsnp5F21lZVJubxfn5Wfz0SxbhJVnkW57FtpXCY7XwWJfFrQ1ZzNos8m8T+XdmcXB3FgP3ZmE7kMWTQ1ks+z2Lr49nUelEFqdPiRx/ZcH5LD5czGLTlSw6/52F/GYW1//JYsbdLHIfCNZHWRx4ksWA50LnldD5T+i8Ezofs/gqr5cz+b2MLeQlVMRLnuJetpb00q2MF1U5L/+U9zKnopd6lb2Ururl9+pehtbykiHz8krhZbXaS3udlxpGL5fNXqbYvCScXgpneNmb6aWvz4sFL49CXpZGvHyd4+WrpJe/0l7G1/GSXd8r7jdedjTx0rO5F11LL/dae1nYzkuTDl4qdPJysouX0d290NPLx95etvQVfAO8qAd7uT3Uy/wfvTQa6RVz9/LnOC8jf/Lin+zlw1Qvm6eL2lmidq6one9l3i9eGi4RtctF7UpRu9pLYJ3Q3SByb/bSfZsXzU4vd3d7WbBXMBwQDIe9nPrdy5jjYkYnvOQ9LXj/8tLrvBfDJS8Pr3hZ8reXFje9VL7t5dxdLxMfeIk98vLZUzGH5176v/Jif+Pl2Tsvqz56aZfXR80CPnG38TG9iI/axX2UKuXj9zI+hpXzkVXBx7uKPjZV9tG1qg9NDR93a/lYKPPRVOmjosbHXzofE4w+ohYfhew+9jp99M/wYc/y8cLnYzU+OmT7kEZ9XM/xMTvpo36uj3J1ffxZ38foRj6CTX3ka+FjV0sffdr4sLT38bSDj5WdfLTr6qNWDx/XevqY2cdHvX4+Ph8oegf7GPWD6B0uekeJ3jE+vh/vwzrRx7PJPn792cc3M4TvbB835vqYs8BHw0U+yi/1cWq5j3GrfETWCOb1PvZt9DFwiw/Xdh+vd/pY/5uPLvt8qA+KvId9LDrqo8UfPqqc9HHxtI+pZ33kXhCzuuwT31M+Rlz3EbjlI+8dwXFPcDz0YXvs4/lTH2te+Pj2tQ/FWx+334vZffLRLJ+fygX9XPjMz9SiftIl/JQq7edYWT8jv/AT/NJP/q/87K7ip181P46afl5J/KyX++mi8qPR+rmv97PE5KeV1U8Nh59rLj+zPH4aeP2UD/g5HfTzU9hPPOanWMLP4ZSfH2v78dfzk6ehn12N/fRt5sf+tdBuJbTb+un6jR/tt34edvazrJuftt/5qdXbz43v/czt76fJID+Vhvo5P0xwj/CTO9pPmXF+/pzgZ+wkP5GpfgpP93Nwpp8f5vjxzffzaaGfnYuF1zKRY6Wf17/62bjWT/cNfgyb/Tze6mfVDj8ddvtR7PVzZ7+fRYf8tPzdT/Xjfv7+08+cU34a/yW8zwvvi35+vuKnzt9+Pr/p59Q/fibcFTkf+CnxyM/RJ2KGz/1kv/JT6I2fA+/8DP0oWPIGyFMgwO5CAfoXCYhv2ABvSwbYWiZA73IBrBUCvKwYYEPlAN2qBjDUCPCkVoDVsgDfKgOoNQEe6AIsNwZobwkgtwe44wywOCNA66wANf0BbhBgfnaA5tEA1eIBriUDzMkN0KRugMoNAlxqFGBG0wANWgSo2CrA+TYBfm4foG7HAOU7B/ira4DJPQLk9grw+fcBTvULMHFggNSQAKWHBTgxPMD4UQESYwOUnBDgj4kBxk4JkDMtQPGZAY7NDjBmXoDowgDFFgc4ujTAqBUBIr8GKLo2wO/rA4zcFCC8NUCRHQGO7BLPewJk7w9Q+FCAw0cCjDgmnv8Uz6fE8xnxfE48XxTPV8TzNfF8Qzz/I57viv77ov9fofdE6D0Xzy+F33/C753w+yj88sDo/BAtBMWKwLFiMKYk5JSBEuXgeHkYVxHilRHfTvBndZhQC5IyKKOEU2qYqINcI5SzwBkbTHFC3QwoL35yzvlgGtAgGypG4WIOzExC41yoUheu1oe5jaB5U6jeAm60hIVtoFV7kHSE251gSVdo1wMUveB+H1jRD74dCNoh8PgHWDMcuo4SV6mx8GI8bJwIvaaAXRi/mQHbZ0O/eeBZCJ8WwW9LYcgK8P8KBdfCwfUwYhNEtooZ7BCZd4nMe0TG/VD2kMh0RGQ6BvX+FBlOiQxnYNY5aHoRql0RzNfglxvQ5h+Q3YV79wXjv4LxCeiew9OXsP4/+O4d2D4KpjxBduQPMqBQkKwiQfIVD7K/ZJAfywQJlwtSrEJQ3NuDjK8cJF01SLkaQc7WCjJdFqSRMkgVTZC/dUEWGIO0tgSR2YPcdwZZmRGkc1YQgz/IC4Jsyg7SJxrEFQ/yMRlkT26QoXWDBBsEKdI4yLGmQca1CJJqJTzaBjnXXnh0DNK4c5Cq3YLc6BFkUa8g7b4Pouof5NHAIGuHBOkxLIhtRJC3o4LsHBtk0IQg/klBCk0NcmRakLEzgyTnBPl8vuBeKDQXB2myLEi1lUFu/hpk8dog32wIotkc5MnWIBt2BOm1W3DuFZz7g+w9FGTY72IWx4MUPxHkxKkgk/4KUu98kEqXgly9IrL/LbLfDKK4HeTfu0HWPBBcj4LYnwZ5/zzI7lci65sgofdinp+C/Jk3xKQCIep9FqJS0RBXi4dYUCpEm7IhlF+EeFQhxLpKIXpWCeGqFuJTjRD7JCGGy0NEVSFKaUOc1oeYZgrR2BqimiPELVeIZZ4Q33pDGAIhXgVDbAuHGBAL4U+E+Cwd4ljtEBPqhajTMETFJsK3mfD9OkTb1iFU7UI8+SbExm9D9OkSwtM9RP6eIQ71DjGmb4jUgBBfDA5xcWiIuT+GaDUyhGJMiH/HCdafQvSaHML9c4i8M0IcnBVi9NwQyQWiZ5HoWSJ6loueVaJnjci3LsT6jcJni/DZLnx2hTj8W4ix+0KkD4b48kiIK0cF2x8h2p0MoTkT4tnZEFsuhOh/OYTvWojCN0IcvyXmeCdE/fsh/vdviJuPxQyehej0MoT5vxBv34bY/SHEsDzZRPJnU7pQNmcLZzOrWDYtSmYjK5PNv59ns758Nr0rZuOpnE2Bqtnivpgt3ivZ1JVlU1mZzQ11Nkt12XQyZmO2ZPPWls1vzmx+zMgmlpVNWX8258lmTnY2raLZKOPZPE1mszk3m/51s/GLF07RxtmcaJrN1BbZNG6VTc222dxrn82ajtn07JyNu1s2+b/L5kgv4f298O6fTZVB2dwcks3yYdl0HZGNbXQ2H8dms39CNqMnZZOems2X07O5NjObxXOy+XZ+NqZfBN/ibPYsy2bEymwSq7P5Yl02lzdks3BzNt9sy8awM5v/dmeze6/IcCCbnMPZlDuazaXj2Sw4kU3706LmrKg5L2ouiZqroua6qLkldG4LnXtC56GoeZzNm6diFi+yGf5aeL3NpvyHbK5+ymZRvjAdC4YxFw7zrmiYfSXCjCodJv15mIrlw1z/Msyyr8J0+V8Ye/UweWqFOSQNM14Rpp46zP90YW4bwvxqDtPTFsbjDFMwI8zxzDBTfGGaEEaSHebfSJiNOWH6J8PixR+mRN0wf9UPM7tRmNZNw2hahHnZMszONmGGtQ+T0zEsfjvDXO0aZnGPMJ16hbF+H+ZTP+E/UPgPCVN/WJhqI8LcHRVm7dgwfSaE8U0KU3RqmFPTwsycGablnDDq+UJ7odBeHObHZWHiK8NUWB3m2towSzeE6bo5jHNbmHw7wxzdHWby3jCNDwjuw2Ee/R5m8/Ewg06ECZ8OU/ZsmIvnwyy8JOZ2NYzlepiPNwXT7TAT7oVp8DBMjcdhHjwVeV+EGfA6TOhtmNIfwlz4FGZBvoiYdwRL4Qgfi0Y4VCLCT6UjNPw8Qs3yEf79MsKmryIM/F+EcPUIZWtFuCyNsEgRobM6gl0XIZ8xwlFzRHwPRWjqjCDPiPA0M8J2X4RhRIhnR/gyGuFGToSVyQjf5UbIrBuhSIMIpxtFmNU0QpsWEfStIrxtE2F/+wjjOkao3zlCjW4RHvYQDL0iDPo+QqR/hHKDIlwdEmHpsAjdRkRwj45QaFyEkxMizJwUofXUCLrpQmum0JojtOYLrV9EniUiz7IIm1dGGLI6QmxdhAobI1zfLLi2Rei5M4L3twjF9kU4eyDCvMMROhwVs/kjQp6TIuNpkfFshOYXIqguR3h5NcJv1yOMvhWh7p0I1e5HePBQsD6OMPiZ0H8p9P8Tud8K/Q8ReuWJ4ssfpUShKOcLR1lYLEqnklEcZaIULBflRPkoM8UFo03lKIaqUd5Xj3KoVpRJsqj4Doqi0ER5oYvymzHKaEuUuvYoNVxR/s2IsiUryg/+KIlglK/CUW5Ho6yLR+mfihKuHaVcvSh/N4iyonGUXs2i+L+OUrJ1lIttoyz+JkrXb6NkdIlSpHuUM99Fmdc7Sse+UewDohQYHOXPoYLtxyhtR0YxjYnyaVyUoz9F+XlylJY/R9HNiPJuluCdK3gXRGm2KIpqaZTXy6PsWxVlwpoojddHkW8SGbaIDNujjN0VpcGeKJL9UZ4djLLrSJRRx6LijhKl5qkoj89E2XEuyoiLUepciVL97yiPbkTZ9k+U4Xej4ns/SrVHUR4+ibL1eZQfX0VJv4lS9b3Y+yhmkjfGsAIx0p/FqFo0xsPiMbaUEntlxd4XYu9LsVcpxtYqMX6sFiO3ptiTij252FOJPW2M2oYY1c0xHlljbHfEGOGOUSczRg1fjMeBGDtDMUZFYtTLiVErGeNZOsbuOjHG1I/RoFEMWdMYL5rH2Nsyxvg2MRq3j6HsGON1pxgHusaY2CNG814xNN/HeNcvxuGBMaYOidFqWAzDiBifRsU4PjbGjAkx2k2KYZ0ao8D0GCdnxpg7Jybe3TFcv8QosiTG2WUxflkZo9vqGFnrYpTcGOPy5hjLt8XovTNG8LcY5fbFuHEgxprDMQYcjRH7I8ZXJ2PcOx1j81kxmwtiDpdFvmsxnlyPseuWyHInRqP7MRT/Cu7HMQ4+izH5ZYyv/xOM7wTjhxh/5MlhVv4cOhTKwVEkh8LFczhbModFZXLoUS4HX4UcylTK4e/KOfxaNYf+NXKISXKoJM/hnjKHLZochutzqGPKoZY1h+f2HPa6cvjJk0Nzbw66QA4fgzkcDwufmPBJ5OBM51CkTg7n6+WwpGEOPZuIi3nzHMq1zOFm6xzWtcthSIccUp1yqNY1h8fdc9jdM4dxfXJo0i8HzcAc3g/O4egPOcwcnsM3owT7WKE5QWhOzGHplBx6TcshNDOH8nNyuD0vh00Lcxi2WHAuE5wrc3jxaw771+YwaUMOLTfnYNqWQ/6dOZzancOCvTl0OyCyH86h7NEcbhzPYe2JHAafFkxnc6h+IYenl3LYc1XkvJ5Di1s5GO7kkPd+Dicf5jD/seh/Jvpfiv7/RP9bkemDyJQnTm7+ODULxXleOM6+YnEml4zTqkwcc7k4BSvE+atinMWV4/SsGidYI04FSZw7sjhblHFGaOI00MdRmuK8tcQ5ao8z0xWnoydOhjdOiUCcq8E4q8NxBsbiJBNxqqfjPKstvOrFmdRQeDWJY2kep1DLOOdax1naLk6fDnEineJ81TXOw+5xdvaMi1nHadYvjn5gnLxD4pz6Ic7C4XF6jBJcYwXXhDh3J8bZOiXOqGlxGs+Mo5kT5+O8OCcWxpm/OE63ZXECK+N8sVpkWCsybIgzcnOcRtviqHeK2t2idq+oPRCn+2FRezRO+T+E7gmhezrO6LNxmlyIo70cJ881wXA9zi+34nx3J07ofpyK/8Z58FjwPosz/mWc5v/FMb6LU+BjnLN5EizNn+D7QgliRRL8r3iCJyUT7C2TYEq5BG0rJHBUSlCsSoIrVROsrpFgiCRBbXkCqSrBf5oER/UJZpsSdLYm8DkSlHMnuO1JsNWbYHQgQdNQAn0kQf6cBH8lhF9a+NVJkFM/QdVGCZ41SbC/eYKfWyb4pk0Cd/sEpTomuNEpwcauCYb3SNCwV0K8QxLk6Z/g1MAEi4Yk6D0sQXSEYB6d4OlYoTFBaEwSGlMTZExPUHpWgptzEmyan2DkLwkaL0mgW54g36oEZ1cnWLYuQb+NCRJbEtTYnuDVzgRHfkswa5/IcjCB/0iC8scS3Psjwc6TCSacSdDqXALbRTGPKwmuXkuw7kaCYf8kaHA3gfqB4HuU4PSTBEueJ+j7KkH8jdB+L7Q/Cu28SWYXSNL1M/FxXTTJlyWSPCyV5LeySSZ/kaTdl0ncXyUp/b8kN6sl2VwzyWhpkmaKJCZ1ks90SS4Zkqw2J/nBlqS+M4k6I0merCRnfEmWkqRfdpJUNIkknuRNMsnx3CQL6ibp2SBJpHGSqs2SPG+R5FCrJLPaJunyjWD5NknFLkkedUuy97skP/dO0qFvkqwBScoNTnJvaJJdPyaZODJJ2zGCcbxgnJjkn8lJtv2cZNyMJC1nJ7HPS1JiYZIbi5JsWirYVyRp/msSy9okRTckubYpyYatSUbuSNJ0t8i0N0nhA0muHEqy7vckw48naXwiieG0yHo2yeXzSdZeSop7dpJG18X+rSSF7ogZ3BP7D8X+Y7H/TOy/FPv/if23Yv+D2M+TonH+FIZCKT4rkuJysRTrSqYYXiZFk3IpTBVSFK6U4mrlFOurphhZI0UzSQqzPEVRVYq/NSk26VOMMaVoYU1hc6Qo4U5x05MSf9MpxgdStA6lcEVSlMlJcTuRYkc6xaQ6KdrXT5HZKMUXTVM8aJ5iT8sUP7dJ8W37FP6OKSp1TvGka4qDPVLM6pWi+/cpwv1TVB2U4uWQFMeGpVgwIkWf0SkS41JIfkrxflKKU1NTLJueYuCsFHXnplAvSJF/UYoLS1KsWS6yrRLZ1ogM61MU25Ti+pYUW7YL1l0p2uxJ4d6f4vNDKe4fEUzHUkz7M0WnUyn4K0Xl8ymeX0zx+5UU8/9O0fum8L6dQnovxYcHKc48SrHiaYohL1I0eC3m+lbM70OKa5/EnPKlGVswTevCadzF0nxeMs390mn2fp5mevk0XSqmya6cpmrVNK+rp/mjVppFsjT9lWlqa9Ko9Wnym9JcsqRZZ08zypXma08ahzdNmUCae8E0v4XTTIsJrUSaUFpo1RFa9dL82TDN4iZpBjRPU7dlGm2bNIXap7naIc2mTmnGdU3TpkcaT6805b9P86hfmoMD08wZkqbnsDTxEWmko9Pi2zHN2Qlpfp2UZvjUNM2mp7HNSlNqbpq784X/L8J/SZquy9OEV6WpvibN23VpTm1Ms3xLmqHb0zTalca8J03x/Wn+OZhm55E0U4+l6fynYD6Vptpfaf47l+bkRdFzJc2Qv0XPTdFzO02Je6LnQZpdj9L8/FTkfCF8Xqep8Vb4vE9z+lOalflyGVYwl6aFc7EVy6V0yVzulc4Vc85lZvlcelTMJadyLrKqueSpkcuFWrmsk+UyWplLK00uHn0uFUy5PLHkcsSey0JXLv08udTx5oq7Ry6FQ7ncCOeyPZbLlEQundK5hOrkUr1+Lm8b5nKmSS6/Ns9leMtcWrTJxdk+l3Idc3nUKZdDXXOZ3yOXvr1yqf19Ltr+/8dwWQY2dbZhGHeGu8NwH+56IcNpI4033sbTpE3TpjGcYcOGMxgMhg023N3d3Z1hH67f++P59T7PfV/3c05OzhF6EaEXS2DbSKE3JgHX+AT6T0ygzpQEvk5N4OKMBNbOEnxzEzAtSKDbogQqLUngf38mcPyvBP5clUD07wSU/yTQZkMCJTYn8GRrAvt2JDB/dwKBfQkkHEyg6ZEECh5P4PZJ4XUmgRnnE3BfSmDA1QTq3hC7uJ3AlbsJrH+QwKTHCeL7PIHeLxKo8TqBj29Ervci16cExn4Ve8qVSNe8iVQqkMibQomcKJrI8h8SGVEqEW3ZRDpUSKRs5UReVE3kSI1EltROJFI3EUWDRNo0TqRks0SetkjkQKtEfm+bSHaHRGSdE/mpWyLFeybyuHci+/omsuDnRIKDEpEMTaRFQiLFpIk8lCeyR5nIPE0imcmJJBoTaW5JpGhqIg/siex2iTNvIgG/OAuIsyxxliPOImIuLs5Gibmx4uwXoTlJnP0qNKclsndmIvNnC795iUgXCpbFgmWpYFmWyP4VgnN1IqG1icj/TaT1RpFhSyLPtiVyaGcif+wR+fYnojqUSPujIvuJRF6eSuTY2USWXRB7uZyI7loinW+Knd1J5O29RE4/TGTVk0TG/peI+WUiPf+XSPV3iXz+kMjFz4n88y2Rybkl2PNJ6FdQQt0iEnIXl3CjhIQtpSXMLCchraKEoVUkNKkuoXAtCffrSNhTT8KChhKymkiQN5fQ5icJpdpIeN5OwtGOEpZ1kTCiu4TkXhK69pGIb0QJHwZIOD9YwrphEiYlSrDJhKdCeKol5NFJuKmXsN0kYbZVQoZNQqJTQkuPhB98Ep6mSziUKWFptoR4WIIuJqHLSAmVxwjdcUJ3gtCdLGHyVAmOGRIGzJLQYK6E/Ask3P1dIp4ZEub/KXj/kpC0SkLbvyWU/UfCq/USTm6SsGqrhHE7JFh3S+izT0Kdg2IPRwTTMQnbTgqmMxIC5yVIL0lofVVC6RsSXtyScPyuhBUPJIx9LMHyTAIvxOxrMftWzL4XeT5JmPNVQmYuKbK8UtoUkFK2sJTXRaWc+kHK6lJSfikrxVZBSv/KUupXk5K/ppR7taXsqStlYQMp4cZS1M2kdGoppXJrKR/aSrnYQcr6zlKmdZPi7SlF/AvRvJ+UHwZI+W+QlKNDpfyVIGWsVIolSUoflZS6Wil59VLuGKXstgjtVCk5DqHtltI5TUqVdCmfAlIuZ0nZlCNlZlRK+ggpktFSWo+TUmaC4J4k5fSvUv6eLmXSb1Kcc6QMmi+lye9Siv4h5elSKUeWS1m+UsqYNVKs66T0XS+l3iYpBbZKub9dyr5dUv7YKyV+QIr+sJSex6TUOikl9xkpt85J2XVRyoIrIvd1KdpbUrrelVL9gZSvj6Rcfypl+3Mpc19JyX4jRfVesH8S7F+lfP4u5WoeGVvzy5hTSEZWURmKH2R0LCWjclkZn8rLuFJJxpaqMmbXkBGsLc7rivMG4ryxOG8q42oLMd9KzLcV8x1kKDvL6NRNRtWeMr70lnGtr4ztP8uYN0hGaKgMdYKMrlIZ1ZNkfFfKuKmRsStZxkKjjIhFRnKqjB4OGbXdMvKmybjrl7EvIOOPLBkjc2SYozL6jJBRf7SMQuNkPPpFxuFJMv76Vcb46TLsv8kYOEcmvlFk/PC7jBeLZZxaKmPtchm/rpSRtkZG4joZbdbLKL9JxvstMi5tl7F5l8i4V2Q4IEN1WEaXYzJqnJSR64yM2+dk7LkoGK4IhuuC4ZaMvndlNHwgo8hjGU+fyjj+XMbqVzImv5HheS8j4ZOM1l+FRy457/PIuZxfzpZCcuYWlRP6QY62lJweZeXUriAnX2U5D6rKOVhDzvLacsbXleNoIGdwYzktmskp3VLOm1ZyLrSVs6mDnNmd5WR1k6PuKacbcmr1k5N3gJz7g4TGUKGRIOcXqRxnkpyhKjk/aeWU1ct5Z5RzySJna6qceQ45Ybec5DQ5vdPl1MuUUyhbztMcOcejctaMkPPraLn4DpQjmyCnw2Q5VafK+TZdzu3f5OydI2fpfDljfpdj+0Ow/ilY/5JTZpXwWSN81gmf9XLmb5IT2SrHsENOn91yGu6TU+ygnOeH5Zw+Juffk3JmnpETPC/yXJLT/aqcOjfkFLgt5/FdOcceCJbHguWZHP8LOfLXcjq9lVPjg5w8n0Xmr3IO5UpiRd4kJhVIwls4CUmxJDqUSKJq6SS+l03iboUkDlROYnm1JCbUTMJdJ4nEekm0a5hElSZJfGuWxJ2WSexvLXraiZ6OoqeL6OkuenqJnj5Cp5/QGSB0Bifx17AkJiYKL5nwUggvdRLVdEnkNiRx35TEYWsSq2xJTHEm4fckkeRLoktGErWCSeQPJfE4nMTxWBJrRyaJd4sk8a6chHpiEj2mJFFvWhJFZibxfFYSZ+YmsXFBEnMWJRFekoRhWRL9ViTRZHUSpdYm8fafJC5vSGLH5iQWbUti9M4kbHuSGLo/idaHkqh0VGQ7LrKdSuLgWbGjC0lMviyYrgmmm0l0vZNEnftJFHqUxLMnSZz+L4kNL4Xf/5KIvEvC9DGJ/l+SaPY9iTJ5FHzIp+B6QQV7iij4s7iCX0oq8JRRIC2voFMlBTWrKihQQ8HTWgpO/ahgfX0FsxspCDdVYGqh4OdWCpq3VVC2g4JPnRTc7KpgXw8Ff/VWMKmvAv/PChSDFHQbqqBugoIiUgUv5QrOKxVs1Sj4PVnBKKMCu0XBsFQF7RwKqrkV5ElT8Miv4ERAwT9ZCmblCM+o8ByhYMBoBS3GKSg/QcGXSQru/Krg0HQFq39TMG2OguB8BbrfFfT5Q0GTPxWU/kvkXKngxhrBtk6wrVcweZOC9K0K1DsU9NqtEPewghIHFbw9rODaMbGPkwqWnREZzosMlxQoryroeUNBg9ui757oeyD6Hou+ZwqWvxB9r4XeWwWqD0Lvs9D7pqBkbiXv8yq5XkDJvsJKVhRTMqWEkkBpJdpySvpUVNKkipIy1ZV8qqnkdh0lh+opWdNQyYwmSrKbKzH8pOTnNkpatldSsZOS712UPOiu5HgvJev7KJnbX0l8oJLUIUqGDVfSXqKkhlxJQaWS52ol53VKthmU/GFWMj5FideuROFS0sOrpIFfScmAYAwquRlSciCiZHVcyfRRSkJjlRh/UTJwkpJWvyqpMl1J3t+UPJmt5Mw8JVsWKvl9sZKxS5V4liuRr1TSfY3QXCc01yv5sFFoblFycLvIs0vJzL1KwgeUWA4rGXJMSbuTgvOM4Dyv5MVFJRevKNl5Xcmft5RMuqsk44ES3WMl/Z4pafFCZH+tJNdbJY/fKzn9Scnmr0oW5VIxLq8KbwEVysIqehVT0biEirKlVXwpq+J+BRXHK6vYUE3F/JoqRtdR4aqnQt5QRY8mKho2V1H6JxWfWqu4207FsY4q1ndRMa+7ilG9RG8f0dtfRfeBoneI6B2u4nOiinsyoasQumoVC3QqxhhUeMwqFCmCwa6iiUtFOa+Kbz4VDzNUnAqq2BxSsSiiYnxchX+UCs1YFX1/UYn3YhWVf1WRd7qKZzNVXJitYuc8FcsWqvh1sYqspSqMy1UMXqmi3RoVtdapKLJexZuNKq5vUYn9qli7SyX+51SMOKDCcViF7JjId1JFozNiF+cFx0UVj66oOH1dxdZbKpbcVTHpgYrMxyoMz1QMfKGi7WsVNd8K7Q9C+5OKG19V4hmsZl1eNXMLqBlVWI27mBpFCTWUVtO8nJpKFdXkraLmv2pqLtZUs6eOmpX11MxoqCbaRI2tuRrJT2q6t1HTqL2asp3U4v5V87i7mnO91Ozoo2ZZfzVTB6rJGaLGOlxNgkRNF7maBko1pTVqvurUPDKoOWNWsz1F9NtFv0tNyCv6/aI/oKZrlujPUVMmquZbXOiPEvpj1ez8Rc1fk9RM/1VNZLrg+U2NdI6aHvPV4l1NTYU/1OT5U/AvV3NppZp9a9SsWadm9no1IzeJvFvVqHao6btbzU/71FQ7qKbwETVvjqm5dVLN0TNqNpxXs+iSmglX1WTeUGO8rWboPTWdHqqp/0Rk+E8wvRBMr9Wcf6tm9wexo89qfvumZkRuDa58GpQFNfQtoqFVcQ3VS2ooUkbDu3Ia7lTUcKKKhi3VNSytpeHXHzWE6mtIaaRB0lRDjxYamrbSULmthgIdNLzupOFGVw1HemjY0FvDor4aJv6sIWuQBstQDQkJGrpJNTRO0lBRpSGfVsPLZA3XjRoOW8RMqphxiBm3mEkTM+kaEjM1dM8WPmENlWLCZ6TwGa3h5jgNxyZo2DRZw5Kpgm2GhpxZGmxzNcgXaGCRhpZLRJ5lGoqu0PBhlYb7f2s4/Y+GHRs0rNis4bdtGkbu1ODdo0G7X8PAQxo6HNVQ74SGMqc15Dqn4b8LGq5e1nDomob1NwXfHQ2T7mvIfqQh9akG2XMNvV8JrzcaarzXUOyTho9fNDz8ruFcHi178mtZU0gr3tG0jPtBS0YpLaayWoZX0NK9spZm1bRUqamlcB0t7+pquddAy5nGWnY207KqpZY5rbWMaaclvaMWYxcx113M9dLStI+Y6y/mBmp5P1jL/WFaziZq2S0Tfgot89Raxuu0ZBq0WMxaJCla8WzQ0tKlpYZXS3G/ls8ZWp4EtVwKacWzV8u/cS2LR2mZMlZL+BctjklaVL9q+Xm6lva/aak/R0u5+Vry/a7l9WItt5dqOblcy46VWlauEazrtIxdryWwSYt5q/DcoaX3bq24d7XUOqil5BEt345p+e+klmtntBw9r2XzJS3LrmqZeUPLqNta/PdEzodaEp5o6fGflhYvBe//tPzwTsvXD1qefdZy9ZuYza1jSz4dywvq+K2IjtHFdaSX1GEqoyOxvI7elXS0qqqjdg0dpWrryF1Xx8v6Om420nGyqY4dLXSsaqVjXlsdv3TQkd1Zh62bDmVPHT+jo2M/HQ0H6Kg0WEehYTo+JOh4JNVxMUnHQZWOjVodS/U6Zph0jLLq8NuEt1OHxKMDn442GTrqBnWUDenIF9HxJqbj3kgd58bo2Ddex78TdfwxRce0aTpGzNThm63DOE+wLxTsi8X8UjG/XEe5lTryr9Hxdq2OB//quLBRx4EtOjZs1/HnLp34XxPZD+gIHNZhPaYj6aSO/md0dDivo9ElHZWv6ih6Q8fnWzqe3dVx7YGO449F/mc6Vr/QseC1jslvdUQ+6PB81qH/pmN47mR65UumdcFk6hZJpnzxZAqUTOZ96WQelUvmcsVkjlRJZmv1ZFbWSmbej8lMrJ9MuFEy7qbJJLdIZngrodFWaHQQGp2FRrdkCvZM5mPvZJ70Tebqz8kcG5TM9qHJrElIZqE0mSlJycRVyfi0yZj0ychMyfSzJtPRlkxjZzLVPMn84EsmV0YyrzKTuZudzLlwMgdiyWwcmczyMcnMGZ/MLxOTyZkiWKYJlpnJJMxOhnnJtFuYTIPFyVRemkyx5cl8W5HMy9XJ3FkrdP5NZv9GobNF6GwXOruSmbBXZDqQjOdwMoZjyUhPCp4zgud8Mk0uJVP9ajIlbyST53Yyb+8m8/CB2M3jZI4+S2bHi2T+fp3MorfJTP+QzOjPyWR+S8aeW48mn55hBfX0KqKnbXE9DUrqqVJGT/HyenJV0vO6ip771fVcqqXnyI96ttfX83cjPYua6pneQs+YVnqy2upxdNCj66wnoZuePj31dEBP4356qg/QU2qwnnzD9LxP0PNEqud6kp5TKj17tXo26PUsN+mZa9UzyaYn5tST7tGT4tOjytAzJKinZ0iwRfQ0jOupOkpPibF68v6i591EPY+nCL1pQm+mnn2z9Wycp+evhXrmL9YzZamekcv1BFbqsa8RfOsE33o9fTfp6bhVT7Mdemrv1lNun57CB/V8Pazn5TE9906KvGf0HDuvZ9clPf9c1fPnDT1zbgvGe3riD/VkPNFj+0+P9qXQ/J/QfKen00c9zb/oqfNdT4U8BormN/C9oIH/FTHwsLiBayUNnCpjYF95A5sqGVhV1cDvNQxMr21gbF0DOQ0MeBsbMDczoGxpYEhrA73bGWjf0UDTLgZqdTdQvpeBIn2Ebj+hO8DAo8FCd5iB04kGDsgMbFEYWKM28IfOwG8GAxPMBmIpBjLsBmwuAzqvAYnfwM8BA92yDLTOMdAwaqD6CAOlRxsoOM7Al18MvJpk4MGvQnu60P5NaM8xsHW+gb9/N7DkDwOz/zQw6S8DI1cZCP5twPWPAeMGA4rNgnub4N5poMMeA833G/jxkIHKRw2UOGEg32kDn84aeHHBwP3LBq5cEzu5aWD/HaF/X+g/MrD0qYG5zw1MeWVg9BsDofdiL58MWL8a0OQykpjXSP8CRroVNtKmmFG85xqpVdpIhXJGilU0kqeKkQ/VjDyvaeReHSNX6hk51dDIgSZGtjU3su4nI8vaGJnf3sj0TkbGdzUS7WEko7cRR18jhp+N4jvNyNChRvokGOkiNdIqyUhDlZEaWiPl9cLHZCSv1cjHVCMvHUYeuI1cSzNyNt3IkUwju7KNbAwbWRUz8sdII7PHGJky3siYiUbxPDDin2bEPlN4zTaSNE94LTTSd7GRrktFpuUi00ojtdcYqbTOKL4hjBTcZOTbFiNvtxt5tsvI3b0i1wEjpw8bOXTMyM6TRjacEX7nhd8lI3OvGpl6w8i42yLbPSOBh0bcT4xY/jOieWlE+j8jg94Z6f3RSOcvIt93I43ymKid30SlQiZKFTVR6AcTuUqZeF/GxIvyJh5UMnGjqokLNUwcr21if10T2xqY+LexiZXNTPzR0iTeEUxMbWdifEcT8S4mgt1NeHuZSO1jQt/fhGKgieFDTPw83ERPiYmOchM/KU000gjvZBOVjSZKW0wUSTWRx2Hik8vEa6+JJ34TdwImrmaZOJtj4mjUxN4Rwn+08B8n/CeYWDLZxLypJqbPMDFxlolRc02EF5jIWGTCtcSEdZkJ3QoTSatNDFsrGP410WujiU5bTLTebqLJLhN195qofsBEhcMmShwTOzhpIvcZwXFOcFw08fSKiXvXTVy/JfZw18TJByYOPjax65mJzS9MrHttYsVbsYsPguWziRnfTEzKbWZsPjOxgmayipjxFTfjKGnGXMaMtryZpEpmhlc1M6CGmd61zXSta6ZdAzMtGptp1MxMnZZmqrY2U76dmRIdzRTuYiZPdzNfepp5i5kX/cw8GmDmzmAzV4eZOZ9o5qTMzCGFmT1qM9t0ZtYbzKwxm1meYmaR3cxcl5kZXjOT/WbGBcyMyDITyjGTETXjGWHGNtqMaZzgmyD4JptJmGpm0AwzfWeZ6THXTKcFZtosMtN8iWBcZubHFWaqrzZTca2Z0v+aKb7RTMEtZnJvN/N5p5l3e8y83G/mySEz94+auXnCzJXTZs6dM3PiopnDV8zsvW5mxy0zm+6a+eeBmdWPzSx7ZmbxCzPzXpv57a2ZqR/MTPhsZsw3M/HcFkL5LAQKWkgrYsFZ3EJKSQuGMhY05S1irxYSq1oYUsPCz7UtUNdC9wYWOjW20LaZhZYtLTRpbaF+Owu1O1qo1sVCxe4WyvSyUKKPhSL9LeQfaCHXEAufh1l4n2jhtczCfwoLj9QW7uks3DRYuGq2cCHFwmm7heMuC4e8Fvb5LewMWNiaZWFDjoV1UQurRlhYPtrCH+MsLJxgYe5kCzOnWpg6w8KkWRbGzbUwaoGF2CILOUssBJdZ8K+w4FltwbFWZPvXgmmjheQtFtTbRb5dFiR7LQw7YGHQYQv9j4mMJy30OGOhy3kLHS5ZaHNV5LxhoeltCw3vWaj3UGR9YqH6fxYqv7RQ4X8i7zuR96OFYl8sFPpuIV8eK7nzW/la0MqnIlbeFbfyuqSVF2WsPC1v5VElK/eqWrldw8qN2lau1LVysYGVs42tnGpm5XhLK0daWznQzsrejlZ2dbGyvbuVzb2sbOhj5Z/+Vv4eaGXVECt/DbeyVGJlsdzKQqWVeRors5OtzDRamWaxMiXVykSHlV/cVsamWRmVbiWeaSWSbSUUthKMWQmMtOIfY8U73oprohXHFCup06xYZloxzbain2dFu9CKerEVxVIr8uVWJCutJKyxMnSdlcHrrQzYZKX/Vit9dljFd4KVnvusdDtopcsRK52OW2l/ykrbs1ZaX7Dy02Urza9ZaXrTSuM7Vhret1L/kZUfn1qp/dxKzVdWqr+xUvW9lcqfrFT8aqV8rhTK5k2hdIEUShZO4YdiKRQrkULR0ikULpdCwYop5K+SQt7qKeSulUKuH1P4Vi+FLw1T+NQkhY/NU3j/Uwpv26Twpn2K+L5N4VXXFF70SOF57xSe9U3hyc8pPB6UwsOhKTxISOG+NIW7SSncUaVwS5vCTX0KN0wpXLOmcNWWwhVnCpc9KVz0pXAhI4XzwRTOhVI4E0nhdDyFU6NSODk2hRO/pHB8UgrHfk3h6PQUjvyWwuE5KRyan8LB31M48EcK+/9MYd9fKexdlcKev0X9k8LuDSns2pzCzm0p7Ngpak8K2/ensO2QqKMpbD2RwpbTos6lsPliCpuuiLqewsZbou6msOGBqMcprH8m6kUK/74W9VbUhxT++SzqWwrrcqeyLp+ogqKKpLK2uKiSosqIKp/K35VEVRVVQ1RtUXVFNRDVWFQzUS1FtRbVTlRHUV1EdRfVS1QfUf1FDRQ1ROgNFyURJRelFKURnsmijKIsqfyTKsohyp3Kv2mi0lNZnykqO5UNYVGxVPFtIGpMKpvGi5qYyuYpoqalsmVmKltni5qXyraFqWxfLGppKjuWp7JzZSq71ohal8ru9ans2ZTK3q2p7NuRyv7dqRzYl8rBg6KOpHLoeCqHT6Vy5GwqRy+kcvxyKieupXLyZiqn7qRy+n4qZx6lcvZpKueep3LhVSoX36Ry6X0qlz+lcvVrKtdy2bie18aNAjZuFbZxu5iNuyVs3Ctt4345Gw8r2nhUxcaT6jae1rLx3482nte38bKRjddNbfyvhY23rWy8a2vjQwcbnzrb+NzNxteeNr5jI3d/G3kG2sg3xEaB4TYKSWwUkdsoprTxg8ZGiWQbpYw2ylhslEu1UcFho5LbRpU0G9XSbdTItFEr28aPYRv1YjYajLTRaIyNJuNtNJtoo+UUG62m2Wgz00a72TY6zrPReaGNrott9Fhqo9dyG6y00W+NjZ/X2Ri03saQTTaGb7WRuMOGbLeNpH02VAdtaI7YSD5uw3jKhvmsjZQLNuyXbTiv2fDctOG7YyPjvo3MRzayn9oIP7cRe2Vj5Bsbo9/bGPfJxoSvNibnsjM1r50ZBezMKmxnbjE7C0rYWVTazpJydpZVtLOiip011e2sq2Vn/Y92NtW3s7WRnR1N7expYWd/KzuH2to52sHOyc52znSzc76nncvYudbPzq0Bdu4OtvNwmJ0niXaey+y8Uth5q7bzQWfni8HOd7OdvKl2CjjsFHHb+SHNTql0O+Uy7VTKtlMtbKdmzM6PI+00GGMXO7XTYqKdVlPstJtmp9NMO91m2+k1z07fhXYGLLYzZKmdhOV2ZCvtKNfY0a6zY1hvx7LJjm2rHfcOO77ddgL77GQftBM5YmfkcTtjT9mZcNbOlAtiL5ftzL5mZ/5NO4vv2Pnzvp2Vj+z8/dTOv8/tbH5lZ/sbsYf3dg58Ejv4KnaQy8G5vA4uF3BwvbCDO8UcPCzh4GlpBy/LOXhb0cHHKg6+VXeQt7aDQnUdFG/goFRjB+WbOajS0kHN1g7qtnPQqKOD5l0ctO7uoEMvB137OOjV30G/gQ4GDXEwfLgDmcSBSu4gWenAonFgT3bgMTpItzjISnUQdTgY5XYwPs3BlHQHMzIdzMl28HvYwdKYgxUjHawd42DDeAfbJjrYPcXBwWkOjs10cGa2g4vzRI6FDu4udvBoqYPnyx38b6XIsMbB93UO8m9wUGSzg5LbBP9OB1X3OKi130H9Qw6aHnXQ6oRgP+2g2zkHXHQw4IqDYdcF9y0H6rsODA8cpDx24HrmwP9CML8WzG8djP7gEO9UDqZ9czA7t5OF+ZwsLehkZREn/xR3srmkk51lnBwo7+RYJSdnqjq5XMPJzdpOHtR18qyBk/81dvKxmZNcPzkp0MZJ8fZOynRyUrmrk5o9nNTv7aRZXyetf3bSaZCTnkOd9EtwMkTqRJrkRK1yYtA6SdU78ZicBKxOwjYno5xOJnicTPM5mZPhZFHQybKQk78jTjbGnewY5WT/WMH1i5Ozk5xc+dXJ7elOHv3m5MUcJ+/nO/n2u5P8S5wUW+ak7AonVVY7qb3WSaN/nbTc6KT9Fifdtzvpu0vw7BU8BwTPYSemY07sJ534zjjJPu8kfsnJ+KtOfr3hZPZtwXLPyfKHTtY+ETv6z8mul04O/c/JqXdOLn0U+/ni5OF3wZHHxfv8Lr4XclGwmIsSJVyUL+2iejkX9Sq6aFbFRdvqLrrWctHnRxdD6ruQNXKhberC0sKFq5WLjLYuwh1cjOnsYnI3F7/1dLEQF8v7uVg7wMXmwS52D3NxJNHFGZmLqwoXd9UunupcvDG4+GJ2kT/VRXGH8HYL7zQX9dNdtMh00T7bRY+wi/4xF8NHulCOcWEY78I+0YV/ioucaS5GzXQxabbwnefi94Uu/lrs4p+lLrYtd7FvpYvja1xcWOfi5noXjza5eLXVxacdLvLucVFsv/A85KLGURcNTrhoedpFx3Muel10MfCKC+l1kfWWC+tdF54HLrIeuxjxzMWEFy5mvhY534qcH4TfZ+H3zcWB3G5O5nNzuaCbO0XcPCvu5m1JN9/LuClUwU3pym6qVnNTt6ab5nXcdKjnpmdDNwObuJE2d6P7yU1KGzdp7d2EOrkZ3dXNlB5u5vR280dfN6t/drNpkJs9Q90cS3BzQermVpKbJyo3b7RuvumFj9lNmRQ31exu6rvctPS66eR3Q8DN0Cw3ihw3xqgb5wg3maPdxMe5mTDBzW+T3Sya6mblDDcbZ7nZPVd4LBAei9zcXuLm6TI371a4ybXGTdF1bsqtd1Nzk5vGW9202eGm+243A/a5kRwUOY64sR13k37KTeSsm/EX3OI56ub3a0L/ppsNd4T+faH/yM3Fp2JXz93898rNhzdu8n5w88NnN5W+ufkxt4fm+Tx0LOihTxEPw4p7UJX0YCnjwVveQ6iSh7FVPUyr4WFBbQ8r6nrY0MDD7sYejjfzcKmlh7utPbxo5+FTRw8Funoo1cNDtd4eGvT1iN+8h26DPAwY6kGa4EEv9eBM8pCp8jBS62GK3sNck4dlVg//2jzsdHo46vGI91KhmyF0gx4+h4Ru1EPpER6qj/bQaJyHthM89JzsYfBUD4oZHsyzBO9cDzkLPIxb5GHGEg+LlnlYs8LD1tUeDq71cPZfDzc3eni2xcOH7R7y7fZQcp9gPeih4REPbY4LzVNC86wH5QWxg8sefNc8RG56mHDHw6z7HpY+8rDuqeB8LjhfifxvPNx77+HVJw/fvnookttLhXxefizopWURL12Ke/m5pBdZGS/G8l48lbyEqnoZV8PLzNpe/qjrZW0DLzsaeznazCv26eV+ay+v23n53tFLsa5eKvXwUq+3l1Z9vfT42cvgQV6UQ71YE7z4pV7iSV4mq7zM03r5S+9lk8nLfquXMzYvt5xe/vN4+ezzUijgpVyWlzo5XlpEvXQd4WXAaC9J47xYJnjxTfYSm+pl0gyhNcvLirlCa4GXA4u8nFvi5c4yLy9WePm62ivuT8G13kv9TV5ab/XSc4eXobu9aPZ5sR/0EjziZcxxLzNOiYxnvay74GXXZa94H/Vy7aaXJ3e8fLjvpeBjwfRMML0Q+3rtpdtbke+DF9VnL6nfvARypzE6XxrTC6axuEga64qnsatkGifLpHG9fBpPK6XxqWoahWqmUaFOGnXrpdG6YRq9mqQxrHma+L2n4WyTRqh9Gr90SmN21zSW90hjU+80DvZN4/zPadwblMb/hqaRJzGNUrI0aijSaKZOo4sujYGGNJTmNFJT0si0pzHGlcZMbxpL/WmsD6SxLyuNszlp3Imm8WpEGrnHpFFyvNCYKDSmCI1paQyamYZqdhq2eWkEF6YxbnEas5amsWy54FgpONakcXFdGg/Wp/F2Uxr5t6VRdmcaP+5Jo9V+keVQGglH09CfSMN7Oo3ouTSmXEzj9ytp/H1d7ONWGqfupnHrQRovHqfx/VkaJV4Khv+l0fxdGl0/pjH4Sxqa72IXeXzk5PcxsZCP+UV9rP7Bx45SPk6U9XGjgo/nlX18q+bjh1o+qv/oo3l9H90a+RjS1Ie2hU/8H/mItPUxuYOPhZ19/N3Nx+6ePk7j43Y/H68H+MgzxEeZ4T7qSHy0kvvorfSRqPFhSvbhN/oYZfExM9XHnw4fm9w+DqX5uJzu40mmj0/ZPopGfFSN+2g6ykeXsT4G/yK8J/lw/+ojOt3HlN98LJrj45/5Pvb97uP8Hz4e/Onj/V8+Cq32UWmtT/y/++i00cfALT7U2304d/kI7xWzB8TsYTF7TMyeFLNnfDw87+PDJR+Fr/mofNNHkzvC977wfeRD99SH57mP+Csf0974WPLex8ZPgvmrjyu5/DzN6+drAT8livipWdzPTyX99CrjR1Lej6WSn0BVv/it+5lb28/qun52NvBzurGfu838vG3pp2AbPxXb+2nUyU/nrn4G9/Cj6+3H29fPiJ/9zBjkZ9lQP1sS/ByT+rmR5Oelyk8enZ+yBj/1zX46pPgZYPejdvlxef3E/H6mBfwszfKzKcfP0aif6yP8vBgt5saLuYliboqYmybmZvrRzPbjnucnvtDP9MXCb6mfrcv9HF/p59YaP6/X+cX7p+DcLDi3+emy08/QPX4M+/34D/kZc9TPnBMi32k/u8/5OXvRz4Mrfj5e91Pstp8a98ReHvrhiR/5f35sL/3k/M/PlHd+/vjoZ+MXP0e+C8Y86bzKn06+wulUKJZOoxLpdCmdzrBy6RgrppNRJZ1x1dOZXyudtT+ms69+OpcapfO0aTrfW6RTunW6eJ9Pp0PHdAZ2SUfXPZ20XumM7pPOnP7prB6Yzp4h6Zwfns5jSTpf5emUVKXzozad9noxY0pHaxUzNjHjFDOedNb4xExGOheC6TwJpfMtInxGpFNvdDodx6UzeEI6+snppE8VbDME26x01s1N58CCdK4sSufFknTyLhd5VqbTeE063dalk7g+HeumdLK3pjN5RzpLdqezeV86xw+mc+dIOu+Op1P0dDo1zqXT+mI6/a6ko76ejudWOqPupjP7geB6nM7eZyL/i3SevU4n97t0yn8UO/siPL4LjzwZpOTPIFQog1+LZvDnDxlsK5XB6bIZPKiQwafKGZSonsGPtTLo8GMGg+tnYGiUQaBpBhNaZLCoVQYb22ZwrEMGtztn8K5bBsV6ZVCrTwZt+2cwYGAGuiEZ+IdnMF6SwUJ5BuuVGRzVZHArOYO3xgyKWjOoacugjVP0e0S/L4P0DNEfzOD3UAYbIkI/LvRHZfB+rNCfkEHtyRm0n5rBoBmCZ1YGmXMzmLgggz8WZbBlSQYnl2Vwf0UGn1dnUGpdBvXXZ9BlU4b4fs/AuiODnN0ZTNuXwV8HM9h1JIMLxzN4diqDPOcyqHgxg2ZXMuh9PQPFrQw8dzMY/SCDeY8z+OdZBodfCPbXIutbwfJRsHwRu/mewZA8AUz5A2QXCohdBlj2Q4CdpQKcLxvgWYUAeaoEqFQ9QPNaAfEOH0BVP0BaowBjmwZY2CLAxlYBjrcNcK9DgM+dA5TqHqBBrwDd+gSQ9g9gHxggPiTA7OEB1koCHJIHuKkM8FYToJg+QB1TgI7WAMNsAazOAGFPgBm+AKsyAuwLBrgaCvC/SIAiIwLUGh2g/bgAQyYEME8OkDM1wPQZAVbOCrB3ruhdEOD1ogCFl4re5aJ3pehdE8CyTvSuF7qbhO7WAPt3BLi2O8CbfQGKHhIMRwXDiQDDTwdIPRcgejHArCuC97rgvRXg1t0AHx4EKPkkQP3/RLaXAWT/C+B6F2D0xwALvog9fA9wIk8mD/Jn8q1QJuWLZdKsRCZ9SmeiKZdJesVMJlbJ5M/qmeyslcnFHzN5UT+Tgo0zqdEsk3YtMxnaOhNru0wiHTP5rUsma7tncrhXJrf7ZPKpfyalB2XSeGgmvRIyUUoz8SVl8osqkyXaTLbrM7lgyuS5VWjaM6npyqS9N5Nh/kxSApnEsjKZk5PJv9FMjo3I5P5owTkukwoTM2k+JZN+0zJJnplJcHYmU+dlsnJhJvsXZ3JjaSbvlmdSYlUmDf7OpMc/mSg2CO/NmUzYlsnSnSLPnkwu7c/k1aFMihzLpM7JTLqcyUR6PhPXpUzGXM1k0Y1Mtt7O5Nw9wfhQMD4VjM8z6fgqk4Q3mTjeZzLqUyYLvmayOVeQM3mDPCsQpECRIDWKB+lQMsjwMkHs5YOMqhRkQdUgm2sEOVtb9NUVfQ2D1GwSpGPzIAk/BXG0CTK6fZDfOwXZ2jXI+R5BXvQOUrhfkDoDgnQZHEQ2LIgnMch4WZAliiA71UEu64L8zxCkuCVI/dQgPRxBVO4g6WlBJqcH+SszyL7sIDfDQT7GgpQZFaTZ2CD9fgminxQk9GuQmdODrPstyLE5QR7OD5J7UZCqS4K0XRZk2IogttUiw9ogC/8VbBuDXNgS5OX2IEV3B6m3T3geDKI8IjyPB5lyKsjKs0EOXAhy+3KQL9eCVLgV5Ke7QQY9CGJ9HCT+LMj8F2Ifr4OceytyfghS5EuQut+DdM+ThTJ/FumFsphSNItVP2RxqFQWd8tm8a1CFpWqZNGmehZDa2Vh+zGL0fWzWNQoi+1Ns7jcIos3rbIo0S6Lxh2z6NMlC333LEK9spjVJ4t/+2dxamAWT4dkUTAhizrSLLomZaFQCT+t8NMLP1MWh61Z3LNlkcuVRVVvFu39WSQGsnBlZTE+J4s/o1nsHZHFzdFZfB6XJe7JLFpNyWLINME0UzDNzmLxvCx2Lszi6uIs3i/NosxfWbRYlcXAv7Ow/pPFiA1ZLNwsuLcJ7p1ZvN2TRakDWTQ7nMXPx7Iwn8wifiaLBeez2HYpi0tXRbYboudOFk3vi55HWVieip7nQueV6HkjdN4LnU9ZlP6WRfPc2QzIl421YDYji2SzqHg2O0pmc7VMNh/KZ1OucjY/VctmSM1sbHWyGVMvmyUNs9nTJJubzbP58lM2ldpm07ZDNgmds3F3y2ZCz2z+IpuD/bK5PyBbvFtmU2N4Np0l2STJs0lXZjNNk83a5GxOGLN5ZsmmsC2bes5senuySfZlk5ORzdxgNptD2VyMZPMmnk3p0dk0H5fNoAnZpE4WLFMFy4xs9s7K5vbcbL4tyKbq4mw6Ls1Gtjwb/8pspq4RPuuEz3rhsymbItuyabAzmz57sjHuzyZ6KJsFR7PZfkJkPp3Nx3PZVLiUTZurIs+NbDy3s5l0L5vVD7M59iSbJ/9lU+iVYH0jWN9no/8kNL4KjVwhtucNcbVAiE+FQ1QsHqJtyRCSMiHSyof4tVKIv6uGOFEjxH+1QxStF6JRwxD9moSwNA8x8qcQf7QJsbd9iNudQuTqFqJGzxBdCKHqFyJrQIhZg0NsGhbiYmKId7IQZZUhWmlCDE8O4TGGmGwJsSZVeDiEhztEMZ/wyAjRPxjCGgoxJhLiz3iIA6NC3B8bIt+EEHUmh+g5NUTyjBCRWSEWzg2xc0GIG4tCfF0SotryEJ1XhlCuEQzrQsxeH2LzphCXt4b4sEPk3BOi3f4QskMh0o+GmHEixPrTIc6fC/HmomC8KhhvhEi4LfZwT+zhYYh1T0Kc+S/E65chSr0J0fJ9iGGfRIavIkOuHP7Om8OpAjm8LJxDyeI5tCiZw9AyObjL5zC5kjivKs5riPPa4ryeOG8ozpuI8+bi/Cdx3iaH0+1zeNUph1LdcmjZM4dh5ODtl8OvA3JYNziHs8Ny+F9iDmXkObRW5ohvnRx8yTlMN+aw3pLDhdQc3jlyqODJoZ0vB3lGDpnBHGaFctgSyeFKPIfPo3KoOi6HzhNyUE/OEf/bOSyYkcPOWTncmptD7oU51F6cQ6+lORiW5zBiZQ5L1uRwYF0OD9fnUGhzDg235fDzzhxse3L4ZX8Oqw7lcOJoDi9OiGxnBPv5HBIuCbargu1GDhtu53DxXg4fH+ZQ+WkOnZ4L71fC+43wfp/D7k853PmaQ97cYermC9OnYBhrkTBji4dZUTLMsTJhnpcPU6JymJbVwgyvGcZXJ8yMemE2NgxzuUmYz83DVG0VpmvbMLoOYWKdwyzuFmZ/zzAPCVO4f5jGA8MMGhLGOTzMZEmYdfIw55Rh3mnCVNSH6WgKo7KGybGFWegMs8cT5r4vTMFAmIZZYQbkhHFEw0waIWZHi9lxYnaCmJ0SptO0MOqZYcKzwyyaF2bfQuG7WPj+KXz/CjN4VRj332Gm/hNm/YYwlzaH+bQtTLVdYbrvDaM/EGbk4TDLjoU5cjLMf2fClLwQ5qfLYSTXwgRuhplzJ8z2+2FuPQqT91mYei/C9H8dxv5WMH0QTJ/DnP8W5kuuCBPyRKiRL8Lf+SP0LBjhbKEIpiIR3hWNMKZ4hMolImK3EfHdE+FEmQi6chFel48QrxgRz88If1aJ0L5ahCPVI6hqRvivVoRwnQil6kZYVC9C6wYRDjSMIG8c4XGTCFnNIhRvEWFBywgtWkXY0zpCYtsID9pFCHSIUKRThDmdIzTtGmFntwjDekS42zOCv3eEgn0izOoboXH/CNt/jjBkYIRbgyJ4h0TINyzCjOERGiRG2CKJMFAW4YY8glsRIa8qwnR1hPraCJt1EQboI1w3RHCZIuS2RJhqjVA3NcImW4SfHRGuOSM43RFyeSP8mibO/BE2pkfoH4hwNTOCI0uchcRZToQfI+IsKs7i4myEOBslzsaIs7HibLw4+0WcTRRnk4TmFHE2VfhNE5ozxNlM4TdL+M0WLHMFy/wI0xZEqPe74FwkOP8QGZaIDH+KDMtFhr9EvpUi36oIg9ZEuPm3yL5OZP83wsz1ERptjLBtk9jLlgh3tkbwbRc72xlh9q4ITfaIfe6NMHx/hHsHImQcErs+EmHu0QjNj4vrcCKC5FSEh6cjBM+Ka3Q+wsILEVpdirD/srh+VyM8vRYh54a4trci/HE7Qru7EQ7fE9f9QYQXDyPEHot74mmEZc8i4rcr7pcXEZJfRXjzOsLoN+Jeehdh1fsI3T+K++xTBPOXCB+/Rvjlu7gHc0dZlycK+aJcyh/FVjAq3smjTCkSpW6xKJuKRxlQIsqNklE8paPkKxvlt3JRGleIsqNilGGVo9yrEiVQLUrRGlHm14zSsnaU/XWiyOtGeVovSk6DKKUbRVnSOEr7plGONYuibRHldcsoo1pFqdQmyqq2Ubq3j3K2QxRLpyifOkeZ2DVKre5R1veI0q9XlKu9o7j6RMnTL8qM/lEaDoiyfWCUoYMFwxDBMEwwJERZkBjlJ2mUA7IoSUlR/lNEiaqilNVEWaaN0jk5ykl9FIMxyntTlHGWKNVTxB5SxR7sUS47ojhcUXJ7okzzRmngi7LNL3wyotwNRMkICp9s4ROK0iosfCJRFLEoz+NRYiOjlB8d5a8xUbqOi3JmfBTThCgfJ0aZMFnk+VXkmRql//Qo12eInf4WJf/sKLPmRGk6L8ru+VEkC6M8/j1KaHGUUkvE3pZG6bAsyonlUfQrorxbKZhXC+a/BfPaKH3+iXLlX7GbDVHybooyc7O4Pluj7NwWJXFHlEc7o2TvjlJyb5Q/9gmtA1GOH4ySfFhoHRFax4TWCaF1Mkrf02LPZ4TWOXGtL4hrfVFwXRZcVwTXtShProvreTNKmdtR/rwTpdO9KKfuRzE+FBkfiYxPotR+FmXDf+K+eRHl5ssovtdRCr2JMu+tuC7vxb4+RFF+ivLic5QRX6NU/C6uf64YPfPEuJA3hi1/jFwFY0wrFKNhkRg7isYYXjzGwx9iZJeMUbJ0jCVlYnQsF+Nk+RiGijE+VIoxoUqM2tVibKweY0DNGLdqxfDXiVGkbowF9WLimRjjUMMY6sYxXjeJMbpZjKotYqxtGaNPqxhXW8dwt42Rv32M2R1iNO8UY1/nGEldYzzvFiPeI0bFXjFW9RasfWJc7BvD3j9G7gExZgyM0XhwjF1DYkiGxXgyPEY4MUY5aYy/ZDG6JcU4p4iRoorxTS2yaUW2ZJFNHyPBGOORKUaOJUaZlBjLUmN0scc464hhdcX46o4x1RsT92GM7X7RnyH6AzFCQdGfLfpDoj8s+iOiPyb046J/pOgfLfTHiP5xMR6PF/oTYpSdFGP5ZMHzq+CZGiN1eozvM2JM/y1Go9mCf04M6bwYT+fHiC6MUX5RjJWLY/RYIvIujeFYFiPPXzF+WxGj2aoYe1eL/fwd48XaGCP+iVF5fYy/N4h9bhL73BzDszVGwe0x5u2I8dMusf/dMTR7Y7zZF2PcgRg1DsVYf1hcr6Mxbh+LkXEiRvFTMRafjtHhbIwT52IYL8T4dDHG5Msx6l2Nse2auB9uiB3cFJlui0x3xY7vxej+QNw/D8U1eSwYnwrGZ4LxubiGL2IoXsV4+TrGqDcxqr2L8c/7GP0/xrj5SdwjX2IU/Rbj9+8x2ueOcyJPHGO+OJ/yx5lcME79wnG2F4mTUCzO4+JxIiXilC8VZ2XpOD3LxrlcLo6rQpz8leLMrRznp6pxDlWLo60R523NOONrx6n9Y5xNdeMMqR/nfoM4WY3ilG4SZ1nTON2axznfIo79pzh5WseZ1SZO83ZxDrSPo+oY53+d4oztEqdmtzgbuscZ1DPOvV5xxNcspfrG+bNfnK4/C40BcWyDhMYQoTFUaAwXGglx1BKhIY0zTh6nliLORmWcwWrBoYmTrRMc+jjLDXG6m+JcNMdxWOPkS40zxyayOOIcdsbRueO888SZkBbnR3+crelxhgfEPjLFPrLiVAjFWZ0Th0ica9E4afE4hUfGWTgqTrsxYqdj45jGx/nyS5xpE+M0nhxnz5Q4SVPjvJwWZ/SMONV/i7N+VpyBc+LcnSvyzRf5Fgq23wXbYsH2RxznUrHnZWLPy+O0XhHn6Mo4+tVxPq6JM2VtnAb/xNn5bxzphjjPN8YZuTlO1a1x/t0WZ8COOHd2Ct3dQnev2P0+oXtA6B4UuofjFDgaZ96xOG1OxDl2Mo7hdJzPZ+L8ei5Oowtxdl8UvJcF75U4Y67FqXFD7PKm2OXtOA/uxAndi1PugbgvHsbp/Vjs4YnYw7M4RZ/HWfQiTsdXcc68jpPyf4bLMcyOLQqicSa2bdvmim3bzsTJiybXth17Ytu2bdt++9/p7tO7qlad7+LzIpJ+lY6+LaLyDzkrP4Xv70V8+7MI8z85b0kV7EumoEcKBW9TKlClVlAwjYItaRW0T6/gSQYFczMpyJFFIWdQQfPsCm7nUDA1l4L0eRQsyaugfn4FlwsoGFtIQfIiCvxFFVQrruBUCQVDSyn4VVqBvayCcuUVHKqgoG8lBZ8qK9BXVVCsuoJdNRR0raXgVW0Fi+oqyFdfwaYGCto1UvC4sYL/mirI3lz0Ef2Wot9K9NsoyNBOwdL2Chp0VHClk4LxXRSk6qYg1F1BzZ4KzvZSMLKPgn99Fbj7K6g0UMHxQQoGDVHwfagC63AFZUYqODBKQZ8xCj6OFU/jxdNE8TRJQbd4Ba+nKFBOU1BghjCZqaDDbAVP5yiYP1dBrvkKEhcoaJWg4MEiBbOUCvmPr5DvYwXNdApu6cWnUXyaxadFQUObgqt2BROdCuLcCiIeBXV8Ci76FYwJCruwgkBEQfWYgjOLFYxYquDvMvG+QkHlVQpOrFYweK2Cn+uEZ6KC8hsVHNmkoP8WBV+3KjBvV1B6p+TZJXn2SJ69kme/guIHFew5JB0fUfDuqALNcQVFTirYeUq4n5GMZyXjeen9ooJtlxR0uqLgxVUFCdeli5sKNt+Ss3BHct+V3PcV5H6oYMMjBW2eKHj0VPp5LufjpYL1r4TFG2HxVsHs9wqyfZTOPilo8UXBva8KZn5XkOWn8PklPf5RcOevgulJlGRKpmRlciVNUyq5lUrJtDglGdMqWZ5OSZMMSm5mVDIls5IMWZUsy6akUQ4lN3Iqic+tJH1eJUvzyb0CSq4XVDK5sJJ0RZUsKaakYQkl10rKvdJK0paVe+WUNKgg9yrKvcpyr6rcqyb3asi9mkom1ZZ7deVePbnXQO41lH2N5V5TuddM5iH3Wsi9VqLRRu61lXvtRbeDeOkk97qIl67ipbv46yH3eom/PuK5r5LG/SXHAMkxSHIMkWxDJdtwyTtC8o4SBmOEwVglzcYr5b+JkumTlGSOV7JqipLm05Tcna5k5kwlWWcrWTNHSYu5Su7PUzJ7gZLsCUrWLVLSSqnkoUrJXI2SXDolG/RK2hqVPDEpmW9RksemZJNdSQenkucuJQkeJfl9Srb6lXQKKuV7WIkyoqRQTMmOxUq6LVXydpkSzQolRVcp2bNaSc+1Sj6sU2JIVFJyo5L9m5T03aLky1alnD8lZXcqObxLycA9Sn7sVWLfr6TiQSXHDykZekTJn6NKPMeVVD2p5MwpJSPPKEl6TkngvJJaF5VcuKRk3BUlqa4piV5XUu+mkqu3pJs7wveesLwvLB8Kt0fC6IkweqZk9XMlvBQer5TMeaMk5zslie8l+0clTz8pWfBFSb5vkvO7ks4/JecvJao/Sor8U7I7iYqeyVR8SK7CkFJFqdQqDsap6J9Wxfd0KuwZVFTIpOJ4ZhVDs6r4m02FN4eK6rlUnMutYkxeFSnzq4gUUFGvkIqrhVVMLqoifXEVy0uoaFpKxZ3SKmaWVZGtvIp1FVS0rqTicWUV86uqyFtdxdYaKjrXUvG6tgp1XRVF66vY00BF70YqPjdWYW6qomxzFUdQMbilit+tVLjbqKjaTsXZ9ipGd1TJf2MV4S7ioZt46C4eeqrI0FvFij4qmvVTca+/itkDVeQYrGLDEBXthqnkd6CKRSNV8n9Exc4xKrqPEw7jhcNEFaUnqzgUr2LgVBU/p6lwzVBRZZaKM7NVjPpP9OaJ3nzRW6jiWoKKeIWKjCoVK9Uq0Kp4oFPxn0FFbpOKzWYVHa0qXtkkn0PyuVTsdavo41XxxafCGhDGIRUnwiqGRVUkWawisERF7WUqLi9XMXGlinSrhecaybJOsqxXMWeDipybVGzcrKLDVhUvt6lQ7ZDZu2T2bpm9V8XXfSpsB1RUPKTi5GEVI46qSHZcReiEirqnhNNp8X1WfJ9XseqCihaXVDy8rGLeVenluvRyQ0WXWyre3lahuytn474weSBMHqn49Vg6eKqi2nMV51+oGPdKRdwbFUveqmj8Xjr/oGLWJ+H9RXh/FY/fxeMP8fhLRbE/Kvb9VdE3iZrvSdU4kqupnFLNmVRqRsepSZVWTSydmoYZ1NzKqGZGZjXZs6pJzKamXQ41L3KqUeZWUzSvmr351PQtoOZbQZlTWOYUlTnF1IwpIXNKqVlcWk2jsmpul1Mzs4KaHJXUbKyspkNVNa+qqdHUUFO8lpoDtdUMqKvmZz017gZqqjdSc76xmvFN1aRtrmY5apq1VHO/lZq5bdTkbadma3s1XTuqed9JjbGLmrLd1BzrrmZoTzVJeqsJ9lFTt5+aa/3VTB2oJstgNeuGqGk7TM2z4WoUI9UUGS0ZxkiGccJivBrnRDVVJ6s5F69m3FQ1aaarWTZDtGeJ9mw18/5Tk2+emu3z1XRfqOZjghqzQk15lZoTajUjtGpS6NVEDcLPJPzMktuqJqddzSaHmk4uNW/canReNaX9ao4E1AwJid+I+I2K38Xid4maacvUZF2hZv1KNe1Xq3m5RlitU1MiUc3BDWoGbVLzZ7Ma31Y1tberubJDzZRdajLvkYx7JeN+6emAGtUh4XtE+B5VM/C4mt8n5J1TamqdkXfOqok/L+9clHcuyTtX5J2r8s51eeem6NySd+6Izl01/vui81DN1UfC8omwfCbenou3l9LjK/H2Rk3Jd2oOv5c8H9X8+yR5vqip903Nje9yhn7KGfot3f8RBv/UvE2iwZBMQ9kUGo6n1DAitYbkaTRE02polF7DnQwa5mTSkCeLhm1ZNXTPruFTDg3WXBoq5dFwJq+Gsfk1pCmoYXkhDRTR8KiohoXFNRQqqWFvKQ39ymj4WVaDp7yGmhU1XK6kIb6KhszVNKyvrqF9TQ2vamnQ1tFQqp6Go/U1DGuoIVljDZEm4qOZ+GguPlqIj1YatrfW0KOths/tNNg7aKjSScO5zhomdNWQvruGVT00tO6l4VlvDcq+Gor313BwgIbBgzT8G6whNFRD/eEa+c7VMGuUhlxjNGwdq6HbeMk2QYNtkobK8TJziobx02TmDJk5U2bOlplzNKjmaigxX8OhBRqGJGhIqtAQVmpoqBafGvGp05DXoGGHUUNPs4avFg1Om4ZqDg0XnRomuyW7V8M6n2QPaHgd1KAPSwdR6SCmYeQSDamWaVi6XEPzlcJzlYaENRqKrNOwb72GARs0/NmoIbBZQ72tGm5ukxw7NOTeJR3tFjZ7NXzZp8FxQDQPieZh0TwqmseF9wkNHU5peHNaej+rodx5DScvaBhzSTq8omHFVQ0tr2t4ekPY3RJ2dzQcvqth6H3p46Gci0caGj/RcP+phvnPNRR8qWHPKw3932j4/VaD/72Guh/F0yfx9EU8fZO+vguHn8LhlwbXHw01/mm4kkTL1GRasqXQsimlli6ptXyM02JNq6Vyei3nM2iZmElLpixa1mXV0iG7ljc5tBhzaSmfR8vpvFo5d1rSFdSyupCWNkW0vCyqRVtcS5mSWk6U0jKqjJa4clqWl9fSsqKWZ5W0qKpoKVlNy9HqWobX1JKytpaldbRQT8vj+loUDbUUb6zlcBMtQ5tpSY6WxS20NGul5VFrLQlttRRtr+VgBy1DOmlJ1kVLrKuWpt21POihZWEvrfzf1XKgr5bB/bUkHaglOkhLkyHyfKg8Hy7PR8rzUfJ8jDwfJ8/Hy/OJ8nySPI+X51Pl+TR5PkOez5Lns+X5f1oezhX9+aK/UPQTRF8h+irxpxZ/WvGn07LIoKWYSfybtQyzaklh17LEIflcWp64tSi9Wkr4JX9Ay4iQllQR4RMVPouFzxItmmVaSq/QcnylltGrtaRZq2XVOuGbqOXVBi36TVrKbRH+W7WM264lw04ta3dJP3u0vN2rxbxfS6WD0t8hLZOOaMlyTMuG49LvSS2fTmmxn9FS/ZyWy+e1TLuoJedlLVuvaOl5Tcv361o8N7XUua3l5h0ts+9pyfdAy+6HWvo/1vLniZbQMy2NXmi5/1LLgtfC6q2weCddfZCuPknWz5L1q5an37Sof0iWX3IWfkuWv1rSJtGxOqmOdsl1vEmhw5RKR6U4HefT6JicTkfWDDo2ZdTRLbOOL1l0uLLpqJVDx/WcOmbl1pE3r45d+XT0K6DjT0EdocI6GhXVcb+YjoUldBQrpeNwaR3Dy+pIVV7H8go6WlXS8aKyTv7j6ihfXceZGjom1NKRuY6ODXV1dKmv41MDHY5GOmo20XGtqY6ZzUWrhWi1FK3WOv620RFup6NxBx0PO+pY1FlH8a46jnbTMbKHjjS9dKzqraNtX8nVT3IN0FF5kI4Lg3VMGaoj+3AdW0fo6DlKx4/ROnxjddQfr+POBB3zJ+koHK/j4BQdw6bpSDlDfM8U37N1vJyjwzBXR4X5Os4tEEYJwkihY7NSRw+1jm8aHV6djnoGHbeNOuaZZZZVZtl0DHXILJfMcuto7dXxyiezAjoqhoR3WEd8VHwtFl9LdPRaJr6W6/Cv1NFgtY57a4TnOuGZqOPIBsm4STJuke626mi/Xce7HTqsu3RU26Pjyl4dM/bryHNQeB3S0f+Ijn9HdUSP62h2UseTUzrUZ3SUOafj9Hlhf1HYX9ax8Yr0fE3H1+s6OXOS4bbwuCM87uko8kDHoYc6RjzWEfdU2D4T3Rei+1J0X4vuWx1X30lPH6SnTzr2fNYx8KuOpN91LPmho8UvHc9/S+d/hV0SPeeT6olPrid7Sj3bUunpHafndxo9oXR6+V+r51FGParMekpn1XMqm57xOfRkzqVnY2493fPq+ZZPj6+AngaF9NwrrCehqJ7ixfUcK6FnTCk96cvoWV9WT5fyej5X0OOupKduFT23q+qZX11P0Zp6jtTSM7KOnrT19Kytr6dTQz0fG+lxNtFTu5meW831zG2hp3ArPYda6xnRVk+a9nrWdNDTsZOeD531OLrqqdVdz80esreX7O0je/vK3v6yd6DsHSR7h8jcoTJ3uMwdKXNH6Zk3Rk+RcXoOjxcPE8XDZPEQLx6m6vk0TS//KfTUmaXnzmw9C/7TU2yenqPz9YxeKNkW6UlU6Omq0vNVrcer1VNfr+e+Qc8ik56SFj0nrMLMLsyceja59PTw6Pnp1RP062kc1PM4pEcd0VM2pufsYj2Tl0oXy/VsX6Gn7yo9/1bria3V02K9nheJegwb9VTerOfSFj0ztunJu0PP3p16Bu/Wk3KvnhX79LQ7oOfdQT32w8LkqDA5JjlPSM5Twvq0eD8r3s+L9wvi/ZJ0eFmP/6qehtf1PLwhfd/SU+aOnjN3xc99PTkeip9Hevo90ZPkmZ4lz/W0fKmX33R6zG/0VHun59p7PbM/6in4Wc/BL8L9m7D8oWfdT+n+t54vf4TPPzknSQ08SGZAmcJAmVQGzqQ2MDmNgRzpDOxIb6B/RgNJMxtYmsVA62wG3mQ3YM1poEZuAzfyGJibz0CRAgaOFDQwurCBDEUNbCxmoEcJAz9LGgiVNtC0rIGn5QzoKhioVMnApcoGZlQ1kK+6gX01DAyrZSCujoE1dQ10qm/gSwMD3kYGGjQx8LCpAVVzA2VbGDjb0sCU1gZytTWwq52BQR0MpOhkYGVnA+27GvjQzYCrh4G6vQzc621gUV8DpfsbOD3AwKRBkmmIZBpqYMBwA8lGGlg+ykDbMQbejzXgHG+gzkQDdycZSIg3UGqqgVPT5L0Z8t4seW+2vPefgeTz5L35BtotFL0EeU8heirRU4ueVvT0wtAgDE0GclrEp1V82g2kdIpPl4EOHgOfvAY8fskXFPYhyRcxUC5m4PxiA9OWGsi7XLisMDB0lXBZY2DtWgNd1hv4lmggsNFAk83Cc4sB/TYDlXcYuLLTwOzdBgrtNXB4n/RwwEDGQwY2HTbQ66iBP8cMxE4YaHlK+jttwHbWQK3zBm5fMLDwkoGSVyTrVfF8XTzfFM+3xPMd8XzPwOr70slD6eSRAd8TA42fGXjyXLp8KV2+Fu03ov1OtD/IGfhoYMxnA5m+GtjyzUCfHwb+/ZSz89tAm7/C+Z/wSmqkbnIj91MYUaYyUi7OKN+pRqanM5Ivg5EDGY2MyGwkfVYjG7IZ6ZnDyO+cRmK5jbTMa+RNPiO2AkZqFzJyt7CRRUWNlClu5GwJI1NLGclbxsi+skaGlzeSrqKRxEpGelSRGVWNRKvLjJoyo5YRex2ZUU9m1DfK7zgjZRsbOdfEyLRm4gPx0cLIyFZGMrQxsrGtkV7tjfztYGRJJyNtuhh539WIq7uR+j2NPOhlRN3HSIV+Ri71NzJroJFCg40cGWJk7DAjWUYY2TbSSP/RRpKPNbJynJGOE4x8mWjEP9lI0ylGnk81YppupPpMIzdnGVkwx0jJuUZOzzMSv8BIngTJtUhyKSWXWthoxJNOPOnFk1E8mY18sBhx24w0cBh55DSicxup7DVy1WdkbsBIsZCRE2Ejk6JGci42snuJkaHLjKRZYZT/rMJptXBaY2TxOiOtE4282yAZN0nGLTJvqxHtdpm3U+btknl7ZN4+Iyf3y7yDRnIdNrLniJFhx8TfCfF3UvydFn9njCw9Z6TdBSMfLxrxXjbS+KqRp9eMGG9I3luS97aRhXeNlL4vPT6QDh4Zyf/EyKGnRkY/N5L5pfB7ZWTAGyMp3xlZ/d5Il49GfnwyEvkinX6TTr8bcfw0Uu+3kYd/xOs/8ZrUxLVkJualMFEilYnTqU1MSWMibzoT+9ObGJnRRMbMJrZkMdEvm4nkOUysymmiS24TP/KYiOQz0bKAibcFTTgLm6hf1MSjYiZ0JUxUKWXiemkTC8qaKFXexNkKJqZVMpG/iolDVU2MrW4ia00TO2qZGFTHRFw9E+vrm+jR0MSfRiaWNjHRrpmJT81N+FqYaNrKxIvWJixtTdRub+JeBxOqTiYqdjFxpauJud1NFO9p4lQvydBHMvQzcbC/idEDTWQZbGL7ENEZZiL1CNEZKTqjTfwdIzrjTLSfYOLzRBOBySaaTTHxaqoJ+3QTdWeaeDjLhHaO5Jlr4sY8ybPAROkEE+cXmZihNFFIbeKYxsQEnYmcBhN7jSaGm01ksAo3m4n+DhMpXCbWuE1085r47TOxJGCibUiyhU34o6K5WDSXiOYyE/VWiOZKYbjaRNW1Jm6uM5GQaKLsRhMXN5mYvcVE0W0mTm43Eb9Tcu6WnHtMjNknPA+Y2HnQxJDDJtIeNbHxmIk+J0wkOyW9nZbezpr4ec5E7ILoXxL9y6J/VfSvi/4N0b8lHd4x8fiuCcN9E9Ufmrj9yITyiYkKz4Tzc+H80kTJ19LnGxPT35ko+EHyfzQx8bOJXF/l3HwzMeqHicy/pNvfJgb/FS9JzGxMaqZPcjPJU5pZncpMtziz/G4zszSdmfYZzHzJaCaU2UyLrGbeZTPjzmGmcS4zz3ObseY1Uze/mYcFzOgLmalWxMztomYUxc1UKGnmaikz88qYKVXOzPnyZmZWNFOkspmTVczEVzOTr4aZwzXNjKttJkddM3vrmRnZwEymRma2NzYzuKmZtM3FI2b6tjSTorWZtW3M9Ghn5m97M8s7munU2cyPLmZi3cy07WHmc08zwd5m6GvmbT/xO0D8DjLzYrAZ21Az9YabeTzCjHGUmZpjzNwba0Yz3kyViWZuTjKzKN5M+almrkwT7zPMlJ5l5sJsM7P/M8tvNjOn55uZttBMwUVmjinMTFaZyasxc0grOfSSw2hmn8nMKIuZLDYzO+1mhjrNZHCb2eoxM9BnJk1AMgUlU1gyRc2si5npucRMkmVmVi0303WlmT+rzCxbY6bjOsm3XvJtMNNuk/SxWfrYaqbVdjMfdpjx7zLTfI9k3StZ95tpctDMy0NmHEfMNDhm5tlx6emk9HRacp+R3OfM1Lpg5v5FM7rLZqpfNXPnmhn1DWFwSxjclv7umql438y1B2YWPjJT7omZy0+Fx3Ph8dLMxVdm5rwxU+KdmXPvzcz6KGw+C5svZqZ/M1P4h3T808zU38Lpr3D6J5ySWsiX3MKRFBYmprKQJ87CoTQWxqezkCuDRb4/LYzNbCFHVgv7slkYncNCtlwW9uS2MDKvhSz5LewqYGF4IQuZiljYUdTC0OIWMpS0sK2UhcFlLKQrZ2FLeQuDKlpIW9nC5ioWBlSzEFfDwsaaFvrXtpC6roUN9Sz0bWAhZSMLiY0t9GlqIUVzC+uw0LulheStLXLOLPRqZyFZBwtrOlro2dlC0q4WVnez0KOHhSS9LPJ/1EL3vhb+9ZP1AAvdBln4O9jCyqEWug6X9QgLK0bJeoyFP2NlPd5Cl4mynmRhebysp1r4PU3WM2Q9S9azZf2fhc7zZD1f1gtlvUjWCgvLVLLWyFora72sjbI2ydoia5us7bLfKWu3rD2y9snMgKyDsg7LOiq6MfGwRNbLZL1c1ivF22rxuUY8rxP/iZJlg6w3yXqLrLdKru2Scafk3S3Z90j2fcLhgDA5KEwOC5+jwuqYsDoh3E4Jw9PC8KzwPG9h/QVhe8lCqivC/KqFfteF/03p4pZ0cUd6uWdh030LAx9KX4+luyfS3TPp8YV0+tLCkNfS71sL299ZGPZBev9kYednOQNf5Tx8t7D7h5yNX3JO/ljY+1fOTBIrOZJZ2Z/cyriUVnKltnIwzsqEtFbypLdyJIOVSZms5Mti5VhWK/HZrRTMaeVELivT8lgpnM/K6fxWZhS0UqywlbNFrMwuZqVECSsXSlqZW9pK6bJWLpezMr+ClXKVrFyrbCWhqpWK1a3crGFFWctKlTpW7tS1oqlvpXpDK/cbWdE3sVKrmZVHza2YW1ip28rK09ZWbG2tNGxv5WUHK85OVpp0sfKmqxVvdyv0tPKhl5VAHyut+ln53N9KZKCVdoOtfB9iZckwK51GWPk90sqK0Va6jbWSZLyVNROs9JpkJUW8lcQpVvpNsxI3w8rmmVYGzbaS/j8r2+daGTbfSuaFVnYnWBmlsJJdJezUVsZrhZdeeBms8n/ASgGLMLJamW63UtQpXFzCxWOlpM/KJb+wCAqLsLCIWFHErFReYuX2Uiva5VZqrLTyYJUV0xrJvE4yr7di32Cl0SYrrzZb8Wy10ny75NxhJbjLSps9Vr7utRLbb6XjQSu/Dkm2I5LtmJWkJ6ysPWmlz2krqc5a2XTOysALkueSlR2XrQy/aiXrdSt7b1gZe8tK7jtWDt+VDPclw0MrJx9Jt0+k22dWzj+XPl9aKfvaytU3Vha9E98fxPdH8f3ZSs2v0tU3K5YfVur/svLitxXXXyvNkth4n9RGILmN1iltfE1lY3GcjU5pbfxJZ2NVBhs9M9lInsVGYlYb/bPbSJvTxrZcNoblsZEln429+W2MLWgjd2EbR4rYiC9mo1AJG6dL2phV2kbJsjYulbOxoIKNipVs3KpsQ1PVRo3qNh7WsGGuZaN+HRsv6tpw17fRvKGND41shJrYaNvMxo/mNpa1sNG1lY0kbWysa2ujb3sbcR1tbOlkY2gXG5m72djTXXz0FB+9xUcfG1P62Sg8wMaZgTbmDLZReqiNK8NsLBpho/IoG3dH29CPtVFnvI2nE2w4JtloEm/j7RThMU14zLDxbaaNJbNtdPlPtOfZWDtftBeK9iIbWxWirRIGGhv7tDb5vrSR12jjmMnGNIuNYjYb5+025jltlHfbuOmxofZJ7oCNR0EblrCNhlEbr2M2fEtstFxm48ty4b/SRufVNv6tsbFmnY0+iaK3UfQ2CfMtNrJus7F/u43xO23k223jxB4bM/bZKHFAOB+0sfCwjUpHbdw5JvlOSL5TNp6dtuE8a6PZeWF7wUb4ko32V2z8umpj5XXp+KaNlLdtbLpjY/A9G5keSK8PJdNjyfTUxvFnNqa/sFH8lY2Lr0XjrWi8F40PovFJNL7YeP7Vhuu79PfTxsdfNqJ/bHT8J+coiZ01yez0SWEnLpWdbantDE9jJ1s6OwfT25mU0U7BzHbOZLEzJ5udsjnsXM9pR5XbTo28dh7ls8t/TTuNC9l5V9hOsKiddsXt/CxhZ2UpOz3L2ElVzs7m8naGVrSTpbKd/VXsTKxmp0ANO6dr2pld206ZujK3nsxtIHMbydzGMrepnSbN7bzHTqilnfat7fxuY2dVOzu9O4jfTuK3s/jtaid7dzuHetiJ72WncB875/ramdffToWBdm4PsqMfYqfOMDvPh9txj7TTYrSdL2PsLBlnp+sEO8km2dkw2c6gKXYyTbOzd7qd8TPt5J9t59Qc8ThXPM4XjwvsqBPs1FTYeaK041Dbaaa181FnJ2qw08lk55/Zzjqrnf52Oxmcdna77Iz12Mnrs3PCb2dm0E7psF0+wyRvTPIusfN4qcxaLrNWyqxVMmuNnc7r7CRJtLN+g52Bm+xk3GJnz1bxtV187RRfu6STPdLJPjs39tvRHrRT+7BkPCIZj9lpecLO15N2lp620/2sXb4npYcL0sMl6feK9HtVeF23U+SmnQu37Cy8Y6fyPTv379sxP7TT6LGdt0+E/TM7HV7Y+fPSztrXkuutnfTvJdcHO+M+2cn3Rbx8FS/fxctPOzd/2dH9sVP3n50XSRx4kzloncLBj5QOVqR20CuNg7h0DrandzAqo4PcmR0cy+JgRjYHpXI4uJbTgTq3g1p5HTzL58BdwEHLQg6+FnawrKiDHsUdpCrpYGspByPKOMhZzsHR8g6mV3RQsrKDq1UcqKo5qFlD3q8p79eW9+s6+FbPwfIGDno2cpC6iYNtTR2MbO4gVwsHx1s6mNnaQem2Dq63c6Dp4KBOJwcvOov/ruK/u/jv4WBVLwd9+jhI28/Brv4Oxg50kG+wg1NDHPw3zEH5EQ5uj3RgHO2gwVgHb8c5CE1w0GGSg3+THayf4mDQNAeZZzjYP9PB5NkOivzn4OJcBwnzHVRb6OBRggOHwkFzlYMvagdLtZJZL5mN4tkkni3CzObghN3BLKeDsm6HfH450Psc1A84eB10EAyLZtTB35hoLhHNZaK5wsGBlQ7iVzsottbBpXUOFIkOamx08HSTA9cW4bTNwfftDlbulJy7HaTbKzn3ORh3wEGBQw7OHnYw/6iDyscdPDjhwHbKQdMzDj6ddbDkvIPuF8XnZfF5Rbq95iDPDQcnbzqYc1vY3HVw554D0wMHjR45eP/YQfSpgy7PHSR/6WDLK+nzjfTxTvp4L9k+SrbPDm59cWD45qDhDwfvfjqI/HbQ+a+DZEmcbE7qZHhyJzlTOjmWysmsOCdl0zq5lc6JIYOThpmcvMvsJJLVSZfsTpLnlHdyORmRx0mufE6O53cyu6CTcoWd3CnixFTMSaMSTj6UdBIr7aRbWScpyzvZVsHJqEpO8lZxcqqqk7nVnVSs6eR+LSfWOk6a1XPyub6TZQ2d9GzsJE1TJ7uaORmHk4ItnZxr5WRhGyfV2jl53N6Jq6OTVp2d8n/SKb/znfTv4SRjLyf7ezuJ7+ukeH8nVwY4UQ9yUmeIk1dDnQSGO+kw0kmS0U42jnEybJyTHBMk90TJPVkyTJEMU52YpztpMtPJp1lOlsxx0mOuk7j5TnYuED8J4kfh5LzSSYLaSXWtk6c6Jx6DkzYmJ7/NTvnscjLI7iSr08lhl5PpHielfcLU78QYFD5h4RNxsjjmpPsSJ6mXOdmxXGavlNmrZfYamb1OZic6ebbBiXeTk7ZbnPzZ6iRxu5MhO51k3+3k6B7xvU98HxDfB51YDjtpelQ4HnOy/IST3qecpDvjZO9ZJ5POOyl6UZhcEiZXnNS95uT1dSfhm04633aS4q6TrfecjH7gJN8jJ2cfO1nwVHg/d/LkheR7JfneiIe3Tta/Fw8fxcNnYfdF+v/mpPwPJ/d+OrH9dtL8r5Nv/5ysSuqiX3IXmVK6OJjKxdQ4F6XSuriZzoUxg4tGmVx8zOxiaVYXvbK75LeXiz25XEzK46JYPhdX87vQFHRRr7CLt0VcRIu56FbCRepSLnaWdjGurItC5V1crOBCWclF7SouXlV1EaruonNNFylqu9hWx8WYei4KNHBxvqGLRY1d1Gzq4kUzFwFcdGzpIllrF1vauBjVzkX+Di7OdXSR0NlFja4unndz4e/hokMv2ddH9vWVff1d5Bvo4uwg2TdE9g2TfcNl30iZN1r2jZV942TfBJk3SeZNln1TRHea6E4X3ZkuOs12kfw/F1vnir/54m+h+EtwoVC4qKWSHGrJoXXRRe8ipdHFDpPktbgobHNxye5C7XRR1y1cPMLF56J7wEVcyMXusIuJUeG3WPgtcaFb5qLhChcfVgrn1S56r3WRfr2L/YnSx0bpY7OLW1tcmLe5aLrDxdedLlbtdjFgr4ss+10cOeBi1iEXFY64uH/UheO4i1YnXfw+5SLxjIuh51zkuuDi1EUX8y+7qHbVxbNrwuKGsLglLO5IxruS8b6Lgg+lq0cuVE/E+zPx/txF7KWLHq+l+7cu9r5zEf/BRclPckY+uzB9FU/fxdMP8fTLxcA/LrL9c3EsiZs5ydxUSuHmUUo37tRu2qZxkySdm83p3fKd6CZ/Zjfns7hRZnNTJ4ebNzndRHO76ZHXTdr8bvYWcBNfyE2pIm5uFXVjLu6meUk330u5WVPGzeBybnJUcHOiopt5ld1UrermWTU3/hpuOtZyk6KOm+113Yyv76ZIQzdXG7nRNXHTqJmbT83drGjhpl8rN1nauDnS1s3s9m4qdhS/ncRvFzfturlJ2sPNlp5uxvR2U7Cvm0v93GgGuKk/yM2HwW6WDXXTZ7ibTCPdHB7lZuYYNxXGuXk4XmZMlMyTJfMUmTFVZkyXGTNlxiyZMcdNg7luPs5zs3yBm74JbjIrxIdSfKiFm9bNY50br8FNB5ObZBY326xuxtkli1OyuNzoPW4a+9x88btZFXQzMOwme1R4xITHEjfVlrl5vtxNcKWbLqvdxK11s2edME0Uphvd3N7kxrrFTYttbn5td7Nhp5sRu93k2yu97JNeDripe8jN+8Nulh6VnMcl50nxeEo8nhGP59w8Oe/Gd1F4XxbeV93svOZm4g03xW+5uXlbOrvrhvtufj5ws/6Rm+FP3OR9JvOfy/yXMv+1zH8j898Jgw/C4JObo5/l7Hx1U+W7m6c/3AR+uen8x03qf252J/EQn8xD6RQe7qT0YE/toVUaD3/TeuRceRid0UOhzB4uZ/Ggy+ahcQ4PX3J6WJ3bw+C8HnLl93C6gIeEQh5qF/HwtqiHxcU99C7pIVNpD0fKeJhdzkPlCh6eVvQQqOyhS1UPcdU97KnhYUotD2XqeLhX14Ozvoe2DT0kbexhWxMP45t5KIqH6y08mFp5aN7Gw8+2HhLbexjR0UP+zh4udvGg6eahYQ8Pn3t6WNVbfPUVX/09nBngYdEgj3wXeng31MPS4R76jvSQZbSH42M8zBvnofoEDy8neohM9tBjiocM0zwcmu5h1kwPlWaL5zniea54ni+eF3rYl+BhmsJDOZWHh2oPHq2HDnqPfF552GXyMNkiLG0e7to9OJySxy15vB62+zxMCHgoEfJwK+zBGhXOi4XzEg9blnkYu0KyrpKsqz2Y13posd7D70QPmzZKB5s9FN7q4eo2D8YdwmGXcNjtYcNeDyP3eyh40MOVQx70Rzw0Pebhx3EP608Ko9MeCpyV7s5Jdxc8NLnk4ftlD+uuehh+Xfjd9HDpljy7I73e8/Dtvjx7KM8ey7On8uyZB+0LefZKnr2WZ2/l2Xt59lGefZL3vsjMbzLzu+j9FL3fovdX9P6Jl6Remib38iOFl8RUXkbGeSmY1suVdF75jeWlWSYvPzN72ZDVy6jsXgrl9HI1lxdTHi/k8/I7v5dNBb2MKeylSFEvN4p5sZTw0rKUl7+lvWwp62V8eS/FK3q5VcmLrYqXNtW8JK3hZXtNL5NqeylV18vdel5cDby0b+QlRRMvu5t6mdLcS9kWXh629OJt7aVzWy9x7b3s6+BlRicvFbt4edrVS7C7l+49vaTv7eVwHy9z+nmpNsDLy4FeYoO99B7qJctwL8dHeFkwykvtMV7ejfWyfLyXARO95Jzs5Wy8F+VULw2me/kyw8uaWV6GzfGSf66XS/O86BcIiwQvvxZ52aiUvGovRbVebuq8WA1eWpskk8XLDquXyXYvpZ1e7ru8eDxeOvnEd8DL/qCXmWEvlaJensW8hJd46bnMS6YVXo6t9DJ/tZdaa8XbOvGW6GXgRi+5Nns5t8WLepuXRju8fNvpZf1u6WmvdLHfy7UDXsyHhPcRL/+OCtPjwvSk6J8W/TOif070L4j+JS8HLnuZddVLleteXtzwEr3lpc8dL1nveTl530vCQy/1Hnv59MTL6meS/4Xkf+Xl8msvxrfS93svfz542frJy4QvXkp+83Lvuxf3Ty8df4vGX8n4TzSS+qiS3MfLFD5iqXz0jfORLa2P0+l8KDL4aJDJx5fMPtZl9TEiu0/OlI9ruXxY8vholc9H0gI+dhb0EV/YR7miPh4V8xEo4aN7KR8Zyvg4WtbH/PI+alX08b6Sj5VVfAyu5iNvDR+Xavow1PbRvK6PP/V8bG3gY2IjH6Wa+Ljf1Ie3uY8uLXyka+XjcGsf/7X1UaO9j7cdfCzv5GNQFx95uvm42N2HvqfM6e3jdx8fW/r5mDBA5gySOYNlzlCZM1zmjJQ5o3zMHeOj5jgf78b7WDFR/EwWP1N8XJ7qwzjdR4uZPv7N8rF9jo/Jc32UnS+5FvgIJvjoofCRSeXjuNrHQq2Punofnw0+1pqEj0X42HzcsPuwOX3yOeUjhdfHXp+PGQEflUPCOexjcdRHv8U+ci71cW6ZD80KH01X+fi12sfmteJ9vXjf4OPBRh++zT66bRWW230c2+FjwS4fdfb4+LTXx5r9onlQNA+L5hEf9mM+2p3wkeqUj32nfcw666PqeR+vL/hYdsnHwCvC65rwui7cb0rO25Lzjo8d93xMeeCj/CMfTx/7iDz10ee5nIOXPs688qF+46PJOx8/34u/j+Lvs4/SX308/ObD/0O6/iVM/vg48dfHoiR+GiTz8zW5n8SUfsak9lM8jZ+7af140vvpktFP+sx+jmbxsyCbn7o5/HzO6Wddbj+j8vopmt/P7QJ+XIX8dCriJ20xP4eL+5lX0k/t0n4+lvGzppyfERX8FK7k51ZlP86qfjpW95Ompp9DtfzMrSN768ne+rK3oextLHubyt5mshfZ21L2tpa5bWRuO9nbQfZ29LO2s5+RXf0U6S4eeoiHXuKhj590/fwc6S9+B4rfweJ3iJ/1w/yMHiHZRkm20X68Y/10He8nw0Q/xyf5SYgXDlP9fJvmZ+MMP+Nm+Sk1x8/D//wE5vnpucBPlgQ/pxf5USn9NFH7+a3xs1XnZ7LBT3mTn6dmP1Grn352Pzmdfi64/Bg8flr4/CQN+Nkd9DMj7KdK1M/rmJ/lS/wMWeYn/wo/11b6sa32036tn7j1fg4mCpeNknWzn09bhPc28b9D/O/yc2+3H99eP932+8l00M/JQ36UR/w0Pubn13HxdFI8nRZPZ/08O+cndsFP/0t+cl/xc+mqH9N1P61v+kl528/+O37m3PNT84GfDw+F/2Nh+lR6fS6cXginV6LzRnTeic570fko2T9L9i9+tn3zE//DT8Vffl789rPkr5+BSQLkSxbgavIA1pQB2qcOEJcmwKG0AeanD1A3Y4AvmQJsyBJgXLYApXMEeJQzQCh3gD55A+TIH+BCgQCGQgFaFQmQvFiAvcUDzC4ZoEbpAB/KBFhbLsCoCgGKVwpwr3IAf9UAPaoHyFozwJlaAbR1AlAvQJIGAXY3DDCzcYBqTQO8axZglfz7G9EyQNHWAe62CeBtF6B7hwBZOgU43TmApmuA5t3l3Z4BdvUKMKOPvNtP3u0fYPVAeXewvDtU3h0WwDdCdEeJ7pgAZ8eK7njRnRgg6eQAe+IDzJoqnqeL5xnieVaA0XMClJgb4MG8AMEFAXonSF6F5FUGMKoDtNYGSKkPcMAQYK4pQB2LsLIKK3uA8c4AZd0BnnoCxHwBBgQC5A0J53AAWzRAx8UB0i0NcGxZgEUrAjRaFeD36gDb1waYuj5A5Q0B3mwMsHJzgOFbJcN2ybBDMuwK0HNPgGz7ApzbL9wPCvfDAVIcFR/HxMcJ6exUgK+nA2w8G2Di+QDlLgZ4finAkisBBl8LUOBGgJs35V/17QBd7wbIdF9YPhCWj4THE+HxTDp8Lh2+DFDrdYDPbwIkvpNMHyTTJ8n0OcDirwEGfg+Q/2eAG78COP8E6PJPZiUNcjpZEE2KIKQKkiwuyL40QeakC1I7Q5AvGYNszBxkQtYg5bIHeZ4jyNJcQYbkCVIoX5Bb+YN4CgbpXjhI1qJBzhULYigRpHWpIKnKBDlUNsiC8kEaVAzys1KQrVWCTKkWpHKNIG9qBllVO8jIukFK1A/ysEGQcKMg/ZoEydMsyNXmQewtgnRqFSRDmyAn2wZRtw/SvKP47Cw+uwT5r1uQOj2CfO0ZZHPvIJP7BqnYP8irAUFWDAoyYkiQYsOC3B8eJDgySN/RQXKPDXJlnMyeILMnyez4IKemCINpwmBGkOSzguyfHWTuf0HqzQvyfb74Xii+FwWpogzyVhVktSbIaF2QkoYgj41BouYgA61B8tuD3HQEcbuEiUeY+IKc9wcxBYO0DQdJEw1yNBZEsSRI02VB/i0Psmel8F4tvNdKjnWSI1FybAxSabMw2iKMtgUZtUO0donWbtHaK1r7gxQ4KPwPCf8jQXocC5L9RJCLJ4NYTgdpfzZIuvNBTlwQZpck1xXJdS3IgetB5t+UPm5LH3eCbL8XZPqDINUfBfn4OEjiU+n6eZDyL4O8fCUM3wjDd0GKf5B+PgaJfA4y4Kvk/C7aP4J4fwXp+SdIjn9BLiUJYU0WomOKEBlShTidOoQuTYhW6UKkyhDicMYQCZlDNMka4l+2EHtyhJiTK0TdPCG+5w2xNX+IqQVDVCsc4kOREOuLhZhQIkT5UiFelg6xsmyIkeVDlKgY4nGlELEqIfntFKJQjRB3aoYI1A7Rp26IPPVDXGsQwtUoRLcmIbI1C3GheQhLixAdWom3NiFOtRVv7cVbxxCpO4c40iWEoluIZj1CJO0VYn/vEPP6hmjQP8TvASF2Dgoxa0iI2sNCfB0eYstI8To6RNWx4nVciMQJISZOClEhPsTrKSFWTwsxZkaI0rNCPJsdYtl/IYbPC1F8QYiHC0NEF4UYpBTv6hB3NSGCuhD9DCHymULcMIfwWEP0tIfkey7EFVcIhydEV1+IrAHJEpQsYeEcDZFxcYgzS0IYloVouyJE2lUhTqwOoVkbouV64b4hxNGNIZSbQzTfGiL59hAHd4RYuCtE4z0hkuwLsW+/ZD0oWQ9L1iMhdh+TXk5IL6dC/DgdYvvZEDPPh6h1UbJfkp6uhJh2LUT1GyE+3wyx6XaI+LvC4r6weCAsHoWY9CREpWch3j4Pse5liPGvhc1bYfMuxJoPIcZ+ClH2i/T6VXr9HmL0T2H1O8TzPyGW/5Oek4YplTzM0xRhlqUKMzwuTIm0YR6nC7MkQ5hhmcIUyxLmUdYwi7OHGZIzTNHcYR7kCRPNF2ZwgTBFCoW5XzhMpGiYQcXDFCoZ5l6pMOEyYQaWC1OwQpi7FcOEKocZUFWuq4e5UyNMsFaY/nXCFKgn1/XluqFcNw6Tv2mY283C8g0Xpl9LuW4t123kup1cd5DrTnLdWa67ynV3ue4p173kuo9c95PrAXI9UK4Hy/VQuR4u1yPkepTMHyN640RvvOhNlOvJcj1FrqeKv+nib6b4my1+58j1XPE/X/IslDwJkkch+VRhCmskr1by6yW/UfKbhYclTMwmfBzCxyW83MLLK/z8YYoHhWcozNKI8I2FKblEeC8Ns3x5mJErhf/qMM/XhFmxLszoxDBlNoZ5uSnMqi1hxm4LU35HmNc7w6zdHWb83jAV94d5eyDM+kNhJh0JU/lYmA/Hw2w4GSb+dJhqZ8N8Ohdm84Uw0y6FqXElzNerYbZdDzPzZpjat8P8uBNm570wcx6EqfcozO/HYfY8DTPveZhGL8P8exVm/5swC9+FafohTPJPYQ5/DqP8GobvYVL9DHPsVxjNnzCt/4VJmzTCqWQRDCkitE8VIWNchHNpIljSReicIULWTBEuZY7gyBqhe/YIOXNG5P9cBE+eCL3zRchbIMKtghGChSMMKBqhUPEI90tEiJaKMKRMhGLlIjwpH2FZxQgjK0coXTXCi2oRVteIMK5WhAp1IrytGyGxfoTJDSNUbRzhc5MIW5pFmE6EWi0j/GgVYWebCHPaRWjQIcLfjhH2d46wsGuEpt0jpOgZ4UivCOo+EVr1i5B2gGQaKJkGR+gwNEKm4REujIhgGxWh25gIOcZJhvERvBMj9JkcIf+UiJyjCOHpEQbNjFB0doTHcyIsnSue54vnhRFeJkRYo4gwXhWhkibCB22ETfoIU40RapojfLdE2GETjw7x6Irwzy0evRES/BGaByOkCkc4HomgjUVouyRChmXCeXkE68oIXVeLp7URrq4TroniaaN42hzh7pYIkW3CcUdEfndHeLo7woq9Ecbsj1D+oHA7JNyORIg/FqH6iQhfT0bYfjrC7LMR6p8XThfEw6UIi65E4FqE1DcinLgZQX9bur4rXO5HuPhAun0UoceTCLmfRbj5PELgZYSBryMUeRvh0Tvh8CHCqE8R+TyK8PprhPXfpaufEar9Fs0/ovlPNJNGaZA8yr8UUQ6kiqKIi9IibZS49FFOZYhizBSlU5YoWbNFuZI9ijtnlD65o+TPG+VuvijRAlGGFopSskiUF0WjrC4eZULJKJVLR/lUJsqWclFmVohSt1KUP5Wj7K8aJaF6FGqKRu0oJ+uIRj3RaCAajUSjcRRPU9FoHqVAiyj3W0ZZ3DrK8LZRSreP8qpDlHWdokzqEqVatyhfu0fZ0TPKf72jNOwbJWn/KIcHRFEPitJmSJQMw6KcHx7FPjJK99FR+Y0U5da4KKEJUQZPilI8PsqzKVFWTYsyfob4niW+Z0fZ+l+UWfOi1F8gbBZGObgoilIZpZU6SjptlHO6KDaDzDTJTIvMtMpMu8x0ykx3lOceYeETFoEoVUJRPoejbI9GmbNYfC4Vn8ujHFkRRbMqSts1UTKui3JxfRTnhii9NgnfLVHubY0S2x5lxM4oZXZHeb0nSuK+KFMORKl1KMrPw1H2HI2y8HiU5ieF52np7EwU87koXS5EyXkpyo3LUYJXowy6Lr5uStZb4uuO+LoXpeqDKF8eCr/HUeY+jdL4eZQUL6McexVF/yZKx3fSyYcoVz9G8X2O0v9rlCLfozz5EWXlryjj/givf5ItSYxtyWLMSRGjUaoYyeNiHEsTQ5cuRocMMfksinE1cwxf1hj9s8cokjPGk1wxVuaJMT5fjCoFYnwpGGNH4Rhzi8ZoXDxGipIxjpeKYSgTo1O5GNkrxLheMUagcoxBVWMUrx7jeY0Ya2rFmFQnRvV6MX7Uj7GnYYyFjWPQNEaa5jHOEMPaMkb31jHytI1xt12MWIcYIzrFKNslxtuuMTZ2jzGjZ4x6vWP86xPjUL8YmgEx2g2KkXlIjMtDY3iHi/eR4n10jKdjYqwaF2PChBjVJsX4NjnGrikxFkyL0XxGjLhZojtbdP+L0WNejLwLYtxbGGPxohgjlTHKq2O818TYoosxyxCjoSlGMosws8bQ2yWvM0YOd4wbnhghX4whgRilQjFeh2MkRmNMWxyjztIYf5eJ1xUx1KvE65oY/zNcjoFyZUsUjp1MzIltOxN/sZ2JObFte2K++LZtu/vGtm1jYr76u3dVrW+tapyTw5zEJYvkbEtikEMycklG7iRM3iSm+JOoE0zieyiJaCSJ5bEk2iWSyHYoiQuHk9h5VPwdT6LEySSenErCcEZyPZdE7QtJfLuYRORyEsuuJsn7v/TclJ5b0nNHeu5JzwPpeSi7eJzE5Kei81x0XojOK9F5IzrvkvjjP8nxg+T4KYmBX5Io+U3YvgvbT2H7nUS9lAp+plIQT6NgZToFHTIoyJFJwZXMCvZkVTDkDwVlcih4kVOBLbeCGXkVNMyvIEVBBYcLKVhbWEGXogryFldwo4SCA6UUjCyjoGI5BW/LK3BXVDC3soKmVRWkq67gRA0Fm2op6FVHQaF6Cu7VV6BuqGDcXwqqN1HwuamCYHMFS1oqaN1KQdY2Cs63VbCzvYIBHRWU7KzgaRcF5m4KpvVQyLuagt+9FST3VbCmn7AMUJBnkLAMVnBwqLAMV1BppIL3/yjwjFYwf6yCFuMVZJyo4PQkBVunKPh7moJiMxQ8mqnAMFvB5LkK6s6XXBZILosUrFqioNMyBblXKLi+UjyulrlrxeO/Ct6tl7kbZe5mmbtV5m5XcGaHgm27FPTbraD4XgVP9ikwHVAwNUl4lcKrUnBII9npFHQ1KMhnUnDLrEBhVTDarqCaU8Enl+TgkRx8CtoEFGQLKbgYVrA7KjuJKyibrODVIQWOIwrmHJN8T0i+pxScPK1gy1kFfc8rKHpRPF1SYLyiYMo1BfVuiPZN0b4t2ncVdLuvIP9DBbcfKVA9UTD2mYIaLxR8eakg/FrB8rcK2r9XkPODgqsfFez/rGDEV8nzu+T5Q4Hvl4KFKZS0SqUkSxolF9Iq2ZVeyeCMSspkVvIqixJnNiVzsivlHU1JhtxKTudRsi2fkn4FlJQopOTZn0osRZTMKKbkrxJK0pRScry0kk1llfQpr6RoRaU8DykxVlEytZqSBjWUpKil5EhtJevrKulZX8mfDZU8aKRE11jJpKZK6jZX8quFkkMoWddaSfe2Sgq2V3KvgxJtJyUTuiip3U3Jj+5KEj2VrOmtpGtfJfn7KbnTX4l6oJLxg6VmqNQMk5oRUvOP1IyWmrFSM05qJkjNJCW1pkjNVKmZLjUzpWa21MyVmnlKNAtEa5HMWSI1S6VmuZK1K5V0W62kwFrhWSc865VM3KikzmZh3iLM24R5h5Ieu5QU2i2+9ijR71My+YCS+kniXSneVUo2aJT00ikpYpB8jEpMZiXTrEoa2ZWkdio54VKy2aPkb5+S4gHJOajEGlYyK6qkSVxJ+mQlZw4p2X5EycBjSkqfkH2dVOI6rWTeWSUtz8tOL8pOLynZfUXJsGtKKtxQ8v6mEv9tJUvuKml7X0mOh0quPVJy8ImSUc+UVHuhlM+PkuhrJaveKun8Xkm+D5LHR8njs3j9Kvv5ruT3DyWHf8kOU6jolUpFkTQqHqdVYU6vYkZGFY0zq+QdX8XpbCq2Z1cxMKeKMrlVvM6jwp1PxYICKloVUpGtsIrLRVTsK6ZiZAkVVUqp+FxaRaSsipXlVXSuqCJfZRV3qqjQVFMxqYaKerVUpKij4mhdFRvrq+jbUEXxv1Q8a6zC1lTFnOYqmrdUkamVivOtVexuq2JYexUVO6r40ElFsIuKZd1UdOyhIk8vFbd6q1D3VTGhn4q6A1T8HqjiyGCZPVRFn+Eye6TM/keFfbTMHquS3x8VmSequDhJxZ4pKkZMU1F5hopPM1WEZwv3XBVd5qvIv1DFvUUqdEtUTFmmouEKFalXqTi5WsW2tSoG/CuZbFDxZqMKz2YVi7aqaLtdRY6dKq7vUqHYrWLcXhW19qv4eUDF4SQVG5TCpFZRTCtMOmEyqJhrUtHSoiKrTcUlu2TpVPGPW0U1r4qvPhXxgIq1IRU9IioKx2RPcRWWZBWzDqtodlRyOq7iwgnxckq8nJEdnJMdnFcRvahi9WUV3a6qKHRdxcMbKky3ZL93VDS5pyLDA8n3oeT7WMXwp5LBc8nghezulfS9kb530vef9H2Qvk8qZn5R0fSbiow/pO+n6P0WvZRqqqRW8yWNWp6j1azJoKZHJjWFs6h5nFWN9Q81s3OoaZ5LTZY8ai7lVbM/v5pRBdXU+FPN98JqkouqWV9cTe+SaoqXVvO8jBpnOTXzK6hpXUlN9ipqrldVo6yuZnxNNXVrq0lRV83xemq2NFAzoJGaso3VvG2ixt9MzbIWajqiJl9rNffaqNG3UzOtg5rGndSk76LmXFc1u7urGdFT2HsLex818b/VrOuvpudANUUHq3k2RI1jmDCMEIZ/hGG0MIwRhnFqef5RU2+SmlRT1Jycqmb7dDWDZqopP1stz9BqQvPUrFygpusiNYWWqHm0VI1lueSwUk2L1WqyrlVzZZ2ag+vVjN2olt8e8bNV/GxTs3WHmoG71JTbreb9HjXBfWpWHJBZSTJLKbNUMksjs3RqWhrUZDOpuWpWk2RVM84u2TjVpHSrOeFRs82nZnBATYWQmg9hNZGomtVxNd2T1RQ5rObpETX2Y+LxhHg8pSbnGTU3z6pRn1cz+aKahpfVpLuq5uw1yeuG5HVLTbU7ar7dVXPovpoND9X8/VhNqadq3jxT43sh2b9S0+mNmgLv1Dx8r8b8QVg/ie8vwvpNzbXvahQ/JcPfauqn1JA6tYbTaTTsSqdhWAYNVTJp+JpZQ3JWDev/0NA3h4ZSuTS8ya3Bl1fDsvwaOhfUUPBPDY8Ka7AU1TCnuAZKasheWsONMhrU5TRMrqChUSUN6apoOFdVw57qGv6pqaFGbQ0/62g4Wk8jnx0NAxtpKN9Yw4cmGiLNNKxpoaEnGoq11vCijQZ3Ow2LO2jo0ElDvi4aHnTVYO6uYXZPDS17a/ijr4brf2tQ9RfNgaI5WEP6oRrOD9Owd4SG0f9oqDVaw+8xGo6P07BtgkbevzRUmqLh81SN/G+Jz5nic7aG0nM1vJ2nIbBAw8pFGrot0VB4mYZnyzU4V2pYuFpD+7Ua8v6r4f56DaaNwrFZOLYKx3bxvkO879IwZbeGv/ZqyLhfw8UDGg4kaRin1FBXLXlrJW+dhv8ZNIwwaahukTyskoddw1anhsFuDRW9wubTyO+OsIU0/B3RUCam4V1cQyhZw+rDGnoclYyOa3h5QoP3lIalZ2Qv5zQUuqDhyUUNjssaFlzV0O668N4U3luS2x3Z1T0NrR5oyPFIw63HGnRPNUx/rqHZSw1ZX2u49kayfCdZ/icePoqHzxoufdFw8JuG8T801P+lIW0KLedSatmbWsvotFpqp9eSMqOWU5m07MqiZWQ2LTWya/mVQ8vxXFq259EyNJ+WKgW0fC+o5cifWrYU0TKomJaKJbR8KaklubSWjWW19C+vpXxFLR8raYlV0bK+mpa/a2gpU0vL+9paInW1rK2vpXdDLaX+0vK2sZZQUy2rm2vp2VJLiVZaXrfWEmirZWV7Ld07ainWWcvLLlp83bQs76GlWy8tRfpoedFXi6eflmUDtHQZpKXwEC3Ph2pxD9eydKSWzqO0/DlGy7OxWlzjtSyZqKXTZC2Fpmp5Ok2Lc4aWxbPkbI6WgvO0PJkvZwvlbLGWjkvlbLmcrZCzVVoWrZGzdXK2Xs42yNkmOdsiZ9vkbIec7ZSz/0nvHpm3T84OyNlBOVPImUrONKKrE129sBiFxSx8VuGzC59DmF3C7BEfPvEREB9B8RYWb1EtXePiN1n8HtLiPaJlxTHJ5YTkckrLq9Na/Gclq/NaelyU/C5reXNFS/CaZHpDS69bkvMdLe/uagnfl+wfaun7WPbxVMt/z7REX8iOXmnp90ZLuXdaPr3Xkvggu/yklfct2e83LV+/azn8U3b+W8uQlDr5v9LxI42OY+l07MigY3gmHdWz6PidVcfJP3T8L4eOf3LpqJ1HR6p8Os7m17GvoI6xf+qoX0RHumI6LhbXcbCkjomldfxVVkem8jquVtChqqRjahUdzarpyFZDx82aOvS1dcyqq4P6OnI11HGvkQ5zYx3zmupo11xH/pY6HqHD0VrH4rY6OrfXUbijjueddHi76FjRTUePHjpK9NLxtreOcF8da/vp6DtAR9lBOj4O1pEYqmPTcB2DRuqoPErH99Hib6z4G69jxEQdNSfrSDlVx5lpOvbOEC+zxMscHenn6bg0X4dioY7Ji3U0XSrcy4V7hXCvEu41Olqt05F7vY77G3TYNulYuEUnnxsdhXboeLZTGP8njHuEcZ8wHtDx7qCOiELHvyod/TU6Kuh0fNHrOGLUsc2sY5hVRw27jhROHaddwuMRHp/wBHRkCOm4HJYco5JjXEfzZB3ZD+u4c0SH6ZiOuScks1OS2RkdT87qcJ/Xseyiju6XdRS/Kvlck3xuiPYtHf3uiPY9HV/vi/ZDHdsfSxZPJYvnsteXOs690rH/jY4J72SH/+nI/FHH9U86dF/E9zfx/UNHnl86Hv6W3aTUszi1ni5p9RRNr+d1Bj2hTHrWZtHzdzY95bPr+ZJDz5Fcevm90TMin55aBfSkKqTn3J96DhTRM7GYnsYl9GQtpedmaT2GsnrmlNfTtqKe/JX1PKmix11Nz/IaenrU0lOyjp73dfXE6uvZ2FDP4L/0VG2i51dTPaea69nTUs/YVnoatNGTsZ2ea+31aDvqmdlZT6uuevJ01/Oohx5nLz1L++jp9reeEv31vBugJzpIz4YhegYN01NlhJ6fI2XmKJk5RmaO09Nwgp5Mk2TmZD26qXpmTdfTZqaefLP1PJ4jnPOEc4Genov0lFqi58NSvbxf6dmyUs/Q1XpqrNWT8l/xvl68b9QzabOeJlv18j+l5/YOPeZdehbs1tNxr57C+/W8OqAnmKRnnVJPP7Weilo933V6jhv0/M+kZ4xFfNrEp0OYnMLkFiavMPklu6CepyE93oielTE9vRN6yh7S8/mw7OOo7OO4npEn9dQ5rSfdWT2Xz+lRX9Az45LkdEVP3mvi6boe103xdFs83dVT+r6ejw/0HHqkZ9sT2eczPbVf6En7Ss+l13pUb/VMfy/9H6T/k/R/lky+6lnxXU+vn3rK/NbzKYWBw6kM7Ehj4J90BupmMJA+k4ErmQ1oshqY9YeBNjkM5M9l4GlugzzfGFid30DfggbK/2ngW2EDx4sa+F9xA2NLGmhY2kDmsgZuljNgrGBgXiUDHasYKFzNwOvqBsI1DayvbWBQXQNV6xtI0dDA2UYGDjY2MLmpgWbNDeRsaeA+BvmtMbC0rYEe7Q2U7mjgYydh7WJgezdh7SGsvQxk6GPgWl8Dun4G5gww0G6QgUJDDLwcaiA43MC/Iw0MHGWgyhgDv8eK1njRmihakw00n2og13QDD2cYcM4ysHyOgV7zDJRdYODzQgNHFxvYtdTAmOXia6WBLKsN3FpjwLTOwIL1BjpvNFBss4F3WwzEtxnYssPA8F0Gau82kG6vZLjPgPaAgdlJwqUULrVwaQyEdJKBQTIwGahmMZDSZuC83YDCaWCa2wBeA3n9Bp4EJO+QgTURA/1iBiolDPxMNnD6sIEDR8XDcfFwUjycFg9nDLjPGVh5wUCfSwYqXDHw/aqBk9cN7L1pYOJtA03vGshx38CDB+L3kfh9YqD3MwPlXhj4+tLAidcG9rw1MOG9gSYfpPaT7OGz7OGr1H6XbH5K7W+pTWHkRCoje9IYmZDOSJMMRnJkMnI/sxFnViMr/jDSO4eR8rmMfMtt5GReI/vyG5lY0EizP43kLGLkYVEj7uJGVpY00re0kYpljfwsZ+R0BSMHKhmZUsVIi2pG8tQw8qSmEV9tI2vqGulf30iVhkZS/GXkfGMjyqZGpjc30rqlkQKtjLxobSTU1siG9kaGdDRSo7ORNF2NXO5mRNvDyJxeRjr0MVLkbyNv+xmJDzCydZCRkUOM1BtmJNMIIzdHGjGPMrJojJFu44yUmmDk00QjRycb2T3VyPjp4nmmeJ5t5MEcI6554mOBkb8XGam0xMivpUbOLjeStNLItNXCtlbY/hW29cK20cjGzUaGbjVSa7uR9DuNXNtlxLDbyPy9RrrsN1LioJEPSUaOKI3sUhsZpzXSWG8ku1H0TKJnMbLKJnoO0XMZ+e02cs4rWfiNzAgaaRs2Uihq5HXMSDRhZMshIyOOiL9j4u+EkVsnjVhPG1ly1kjP80bKXpQ9XTJy6oqR/dck+xtGuGUk3x0jz+8K833J86EwPzZS+6kwPzdy/YUR0yvJ6I1k9M5I6f+MfPkgn4tPsusvRiZ9k/39MJL3l5Fnv40EU5rYkNrEkLQmaqU3kT6jieuZTJiymFiUzUT37CbK5DTxNZeJk3lM7M9nYkoBExQykb+wiRdFTISLmdhUwsTwUibqljGRqZyJW+VNWCuaWFrZRK+qJspXN/GjhokztUwk1TExo56Jtg1M/NnIxJu/TMSbmNjWzMToFiYaYeKP1ibutzHhamdidQcT/TuZqNrFRKpuJi53N6HraWJebxNd+poo2c/Ep/4mjg80sXewiUlDTbQcbiLfSBPP/xG+0cI31sSI8SbqTTSRZbKJO1NM2KeZWDHDRN9ZJirPMZFinomL801oFpqYu9hEp6UmSiw38XGFiWOrZPYamb1OZq+X2RvF+yYTkS0mNm8zMXKHiQa7TGTdbeLeHuHeZ2LVAeFOMlFNaSK12sQVjQmDzsRCg4luJsnVYuKb1cRpu4mDThPT3ZKJ10Rhv4l3ARPJIRM7IybGxUw0TZjIfcjE08MmgkdNbDxuYthJyfu0icxnxc85E44LJlZeMtHvimR1TTRviOZN0bwtmndll/dNlH1o4vsj2cMTE4pnJma9MNHhlYlib0x8eGvi6HsTez6Iz0/i84vs+JuJV99NxH7Kfn7LflKa+Su1mZxpzTxOZ8afwcz6TGaGZTFTN5uZzNnN3MlhxpnLzKo8ZvrnM1O9gJm0hcxc+9OMuYiZJcXM9CphpmIpM79Lm7lY1oy2vJl5Fc10rWymdFUz36qZOV3DjKKWmZl1zHSoZ6ZYAzMfG5o59peZfU3MTGlmpnULM4Uw87aVmeQ2Zna1MzO+g5nmnczyzm3mRVcz0e5mtvU0M7q3mcZ9zeTqZ+ZJfzPBgWY2DTYzYqiZBsPN/DHSzIN/zHhHm/l3rJmh483UmSieJpu5O8WMa5qZNTPMDJxlpuYcMxnmmbk134x9oZmVi8XrUjPVlovXlWaurzJjWWNm2TozfdebqbLRTOrNZq5uMWPaJhnsMNN7l5lKu82k3Gvm8j4zhgNmFiWZ6ak0U0Et2WgkG50ZncHMApOZHhYz5W1mftnNXHBKZm4z871muvnNlAua+Rkycz5iRhOTLBNyfshM2SNmfhw1c+64nJ+U89OS8VkzZc7L+QU5v2RGfUXOr8n5DTm/Jee35fyunN+X84dy/ljmPJXzZ3L+Qua8kvM3Mv+dnP8nuh9E95PwfBGeb2a6/xCeX8L5WzhTWtCltrAgrYUe6S1UyGjhdyYLl7JY0GezsCi7hV45LVTMbSFlXgtX8lkwFrCwpJCFPoUtVC5qIXVxC9dKWDCXsrCsjIW/y1moVsFC2koWblS2YKtqYWV1CwNqWqhR20KGuhZu17PgbGBhTSMLgxtbqN3UQubmFu61sODBwr+tLQxra6F+ewt/dLTwqJOFQBcLm7pZ5BnGwl+9LOTqY+FZXwuRfha2DbAwdpCFZkMs5Btm4dVwC4mRFnaNsjBxjAXGWSg0wcK7iRb5P7Kwb6qFadMttJtpodhsC5/mWDg1z4JigYXZiyx0XmKh9DILP5ZbOL/Sgna1ZLTWQs9/JYsNksUmC1c3i+et4nm7eN5pofr/LKTfI972irf94u2ghSEKC3VVFrJqLDzUWvDrxYNRPJgtNLZayG238MJhIeaysNNjYYJPWAPCGrLwPiysUQv74xamJ1vocNhCiaMWvh6zcPaEBfUpC/PPyN7Oyd4uCNMl2c9lYbpqYfl1C/1uSt63LWS8a+HuPQvuB5LrIwvDn1ho+MxCjhcWnr6U/F5b2P7Wwrj3Flp8sFDwk+T0WbS/ivZ3CzN+ivZvCyVTWvmWysq5NFa06awszGClVyYrlbNYSZPNyo0/rNhzWFmdy8rgPFbq5rOSrYCVRwWtBP+0sqWIlTHFrDQrYSV/KStvSls5XNbK3vJWplW00r6ylRJVrXytJho1RKOWaNQRjXqi0UA0Glm5+ZcVRxMra5pZGdLCSn2sZG9t5UkbK+F2VrZ3sDK+k5WWXawU6mblv+5Wjve0crC3ldl9rXTpZ6XsACu/B1q5PNiKeaiV5cOt9B9ppdYoK5nHWHkw1op/vJXNE62Mniy8U4V3upW3M6wcmWVl/xwrM+ZZ6bTASulFVn4utnJxqRXjcitLV1rpt9pKzbVWMv1r5f56K76NVjZtlllbrTTdLrN2yqxdMmu3zNprZeZ+K50PWimjsPJLKVxq4dIKl97KAKOV2mYrWa1WHtokR4eVrS4r4zzi0Wflz4B4DFo5EbaiiFqZG7fSPdlKxcNWUh+VnRyTvE5YWXvKyrAzVhqes5LrgpUXF60kLlvZfdXK1OuS/U0rJW9b+X7HyoV7VgwPxMsj8fJEvDyTXF5ILi+tBF7LHt+K/nvR/yD6n6x8+Gzl5Fcryu9W5v+00vO37CuljbSpbdxOY8Odzsb6DDZGZrLRJIuNfNlsvPnDxpEcNg7ksjErj40u+WyUL2AjZSEb1/+0YS9iY00xG8NK2GhYykauMjZelrWRXN7G3oo2ple20amqjTLVbfyuYeNKLRvWOjZW1bMxpIGN+o1s5Gxs43kTG4lmNna3sDENGx1a2yjd1savdjYud7Bh6SQ9XWwM7iY9PWzk6CU9vaWnr409/aRngI2Og0RniPQMFZ3hojPSxupRojPGRoNxwjZB2CbaODRZ2KbamDHdRueZNsrNFj9zxc888bPAxtpFNoYvsfHXMht5V0gGK20cXW3j4Fobc/610X2DjUqbJLctkttWG57tNjbutDH6fzaa77FRaJ+ND/ttnDpoQ62wsVBlo4/GRnWdjUwGGw+MNoJmG9utNibabbRx2ijutvHNY+OCz4YpYGNFyMagiI16MfGasPEiWTI9LNxHhfu47OGk7OG0jVRnbdw8Z8N1QXZ3ycaoKzaaXbNR8IYw3BSG28Jw18ai+zb6PrRR87GNLE9tPHpmI/LCxs5XNqa8sdH+neT9n2T3wcbVTzZsXySHb5LDDxuNf8lnIYWddyntHE9tR5nWzoL0dnpntFM9s51MWe08zGYnnN3Ojpx2Jue20z6vnVL57fwqYOdqITu2wnbWFrUzoridJiXt5C9t530ZOyfL2VFXsLOwkp2+VezUrGYnaw27vBPZida287+6dqbVt9OpoZ1yf9lJ1cTOjaZ2XM3tbGhpZ3QrOy3a2Cnczs7n9nbOdbRj6GxneVc7g7rbqd/TTq7edl71sXPkbzsH+9uZO9BOz8F2qg61k3G4nQcj7IT+EfbRwj7WTofxdspMtJNisp3rU+w4p9lZP8POqFmiNUe05onWfNFaKFqL7axYamfwcjsNVtrJvdrOmzV2jq2zo1gvOW2002eznRpb7WTZLr522IntsrN7t50Ze+3yPmSn4kE7aRV27ijt+NV2tmrtTNTbaWuUDM2SoUUytNlxOOz86xIOj53mPuEICEfQzvmwHVPUzsq4naHJdhodtpPvqOzrmOR7wo7mlJ3FZ+z0P2en7gU7OS7ZeXlZ8rgqeVy3M++m7PK27PKuMN4Xxgd24o/s7HliZ+YzO91e2Kn8yk76N3buv5Ws3tvZ+cHO1E92On6RvXyzk/qHnds/7fh+C39KBxNTO2iX1kGp9A5+Z3DIu5ADVxYHG7M5GJvdQaucDorndvAjj0OeVRzYCzj4t5CDUYUdtCjqoEhxB19LOLhYyoGljIO15RyMrOCgWSUHf1Zx8Lmqg/PVHZhqOlhV28Hwug6a1HdQsKGDj40cnG3swNjUwcrmDoa2dPBXKwf52zj40NbBmfYO9B0drOjsYEhXB426O8jX08F/vRyc7uNA97eD5f0dDB4od4PlbqiD98PkboTc/SN3o+VurIOG4+VuotxNkrspcjdN7mbI3SzpmyN382TmfLlbKHqL5W6p6C0XlpXCslpY1gjLOgeG9cK5UTg3O2i8VTxsFw87HJzbJf52i7+94m+/g6YHHRRSiHelgwtqyUXrYI1ecjE6aG6WzKwOvtkcXHI4sLkkT4+D0T6HPKdI1iHJOuzgatSBMy57SHYw7rCDNkdlR8cdpDjp4OYpB94zDraeczDpgoMOlxyUveIg9TUHd687CN50sPO2g2l3HXS576DSQwcZHjt4+MRB9JmDPS8czHrloMcbB9XeOcjyn4NnHxwc+uTg4BeHPNM66PvDQZ1fDnKmcPI6pVN+T5yo0zpZmt7JoIxOGmZ2ki+rkw/ZnJzN7sSY08nq3E5G5HXSLL+TIgWdfCvk5HJhJ46iTjYUdzK2pJM2pZ2UKuskZXkntyo48VVysr2KkynVnHSu4aRiLScZ6jh5WNdJrL6TvQ2dzPnLSa8mTmo2c/JHCycvWzo52sqJqo2TJe2cDOwgPJ2Ep4vwdHVyrrsTU08na3o7+aevkxb9nBQb4OTnQCfXBjtxD3WyZbiTSSOddBjlpPwYJ+nGOXkw3klkopM9k53Mniqa00VzpmjOFs05To7NkwwWSAaLnAxe4pT/HScFVzj5tNLJhdVOrGud/PuvkzEbnLTeJD63iM9tTm5vdxLY6WTn/5xM3+Ok2z4nVQ84yZLk5JnCyWGVE4XGySKdkwEG8WJykt/i5KPVyXm7E4vTyTq3k9FeJ638Mjcoc8MyNyJzYzI34WTGISfdjzipdsxJ1hNOXpyUjE5LRmclo/PCe1F4LwvvVSdfrjm5dMOJ/ZaTjXecjL/npP0DJ+UeOUn7RHJ46iT63Mm+l07mvnbS562TOu+d5Prg5N1HJ6c/y76/yr6/S74/nbT87aREShe/U7m4lcaFP52LnRlczMjkonsWF9WzuciW3cXLHC6O53KhyeNieT4Xwwq4aFrIRZHCLn4UcXGtmAtPCRfbSrmYUsZFl3IuqlRwkaWSi2eVXRyp6kJV3cXSmi6G1HbRuK6LP+u7+NbAxdVGLtyNXWxt6mJycxedW7qo3MpF5jbS21Z620tvR+ntLL1dXTTp7qJwTxffe4luH9H9W3T7u5g60EXXwS75z3GRdbiLFyNcHPtHmEcL81hhHu+i2UQXRSe7+DnFxY1p4neG+J0lfue46DHPRY0FLrIvcvFmsYtTS10YlrtYvdLFP6tdtFrrotS/LlJtcHFvo4vIZhd7t7qYu90l7zwu6v3PRd49Lj7udXFhvwvbQRcbFS4mqFx01LioqHOR0eDiqdHFYbN4soonu4uhTsnSLVl6hcsnXAHhCglXxMXMmIueCRe1DrnIdcTFu6Muzh53YT7p4t/TLsaeddHuvIvyF12kv+zi8RUXh665UNxwseSW5HVH8ronsx/I7Icy+7HMfupi13MXs1666PXaRe23LnK/d/Hffy7OfXRh/exiw1fh/i7cP11U+u0iU0o3z1K5OZrGjSadmxUZ3IzI5KZlFjcls7lJld3N3RxuIrnc7MvjZn4+N/0LuGlYyE3Bwm6+FnFztZhbPiNutpdyM72Mmx7l3NSs4CZXJTfvK7s5V9WNtbqbDTXdTKjtpmNdN5Xqu8nc0M2LRm6ON3aja+pmVXM3/7R007qVmzJt3KRt5+ZhezeJjm4Und0s6epmSHc3zXq6Kdbbze8+bm7/7Sbc383egW7mDRa2ocI2XNhGuvn2j5tro934xrrZOd7NzIluek92U2eqm7zT3Xyc4ebSLDfOOW62znMzdYGb7ovc1FjiJucyN++WC/tKYV/tZuNaNxP/ddN5g5uqm9xk2+Lm9VY3p7a7Me108+//3Izb46bDPvF2QLwliTeFmxMqN3qNmzU6N2MMbtqZ3JS3uMlok9ztbo453Wjd4t3rZpTfTZugm3JhN+mjbp7E3BxJyF4OuVl5RLI5JtmccFP2lJt0Z9w8Puvm8Hk36ouyt8tuRl510+q6ZHdT7m/L/R25vyf3D+T+kdw/kftncv9C7l/J/Wu5fyvz38v8DzL/k8z/IvO/if4P0f8p+r+FL6WHVak9jErroU16D+UyesiY2cOzLB6OZfOgy+5hTU4PY3J7aJfXQ4X8HjIX9PCikIcThT0Yi3pYV9zDuJIeOpb2ULmsh6zlPbyu4OF0JQ+WKh42VPMwsYaHLrU8VKvjIUc9D+/qezjf0IP9Lw9bmniY2sxDjxYeauEhT2sPH9t4uNzOg7uDhx2dPMzs4qFPNw/1engo0MvDt94ervf1EOjnYc8AD/MGeRgwxEPjYR6KjPDwe6SHu6M8RMd4ODjOw5IJHoZN8tBiiodS0zykneHh8UwPh2d70MyVDOZ7GL1QPC4Wj0vF43IPL1d4OLXKg3mNeFjnYdJ68bDRQ/XNHnJu9fDfNg8Xd3hw7fKwfbcw7hXG/R7qH/RQUOHhu9LDTbWHkNbDPr2HhUYPg80emlk9lLB7SO308NAlDB5h8AlDQBhCwhDxUDHmIUtCckz2cOawB+tRD5uOe5hyUnI67aH2WQ95z3v4fMHD1Use/Fc87L4mOdzwMPCWhyZ3PBS75yHVAw8PHnpIfuxB/dTDyuey65ei8Vo03orGe9H4TzQ+erB99rD5q4dp3z30/Omh7m8P+VN6+ZrKy400XoLpvOzL4GVRJi9Dsnhpkc1Lqexe0uX08iSXl2N5vOjzeVlXwMuEQl46F/ZSvaiXXMW9fCjh5XIpL94yXnaV8zK3gpcBlbw0ruKlWDUvqWp4eVDTy6HaXjR1vayu72VsQy8d/vJSpYmX7M28vG/u5WJLL65WXna08TK7nZd+Hbz81clL0S5eUnbzcr+7l+SeXtS9vazq62VMP5kxQGYMkhlDZMZQmTHci3ukl52jvMwZ46X/OOGYIByThGOKl4dTvRye7kU708ua2V7GzxUv88XLQvGy2MvHJV6uLPPiW+FlzyovC9Z4GbzOS/P1ksdGL+k3e3m2xcuJbV5MO7xs3OVlym4vPfZ6qbPfS4GDXr4nebml9BJVe0nSelmm9/KP0Utbs5eKVi/Z7F7eOrxccIlfj/j1CWtAWENemkS8FI95SZPw8jhZcj/sxXDUy/rjXiad9NL9tFc+H17yn/fy7YLoXPISuSI617wsvyE6t7y0u+Ol0j0vfzyQTB5KJo+9eJ56+d9zL/Neehn0Wvy8FT/vxc8HL88/ejn12Yvlq5fN371M/+mlz28vDVL6KJzaR4q0Ph6k83E4gw9tJh9rs/iYkM1H1+w+auX0kS+3j295fNzK5yNSwEdSIR/LC/sYVdRH++I+qpT0kaO0jw9lfFwp58NfwcfeSj4WVfExrJqPVjV8lK/lI0sdH2/q+jhf34e7oY9df/mY18THoGY+mrfwURofGVr7eNHGx5l2PuwdfGzr5GNWFx/9uvlo3MNHiV4+0vbx8bSvjxP9fFgG+Ng8yMf0IT76DPPRaISPov/4SDXax+MxPo6N82Gc4GPjJB9Tp/joPc1Hgxnie5aPlHN8PJzr4+h8H4aFPtYv9jFlqY+ey33UX+njz9WSzVrJZp2PI+t96DdKzWYfk7dKzXYf9XZKzf+kZo/U7JWa/VJzUGoUMkclNRqZo5Mag9SYRMssNVbRsvvY4BQet49eXuHx+ygSFOawj0cRYY75MCV8bDrkY9oR8XVMfJ3wUeyUjzRnxPtZ8X5evF/0seWyj5lXJZ/rPprc9FHyto/0dyXDe5LhA8nwkY/tT3zMeeZj4AvJ+ZWPMm98ZHrn4/V72cUH2cUnH//74mPhN9nXDx+tf/momMLPH6n8/Jfaz5W0fgLp/ezP6GdpZj+jsvrp8Iefajn85M7l50tuP7fy+onl96Mq6Gf1n37GF/HTrZifOiX8FCzl51dpPw/K+jlS3o+hop+Nlf1Mq+qnT3U/f9X0U7y2n7R1/Tyv5+d0Az+ORn52NPYzt6mfwc39tGzpp3wrP1nb+Hnf1s/l9sLUUZg6+1nWVZi6++nY00/13n7y9vXz7W8/d/r7SQz0ox3sZ91QP5OH++k10k+DUX6KjvGTepyfp+P9nJroxzbZz/apojfdz6CZojdb9Ob6yTZf9BZIBov8BJf4ObjMz/IVfsas8tN5jZ9a6/wUWO/n5wY/9zeJvy1+jNv8bNrhZ8YuP3/v9tNkr59S+/1kPOjndZKfC0o/XrWfvVo/S/R++e2QPM3CbhV2u5/vDj93XX4OefzofX42BCSrkJ++ET+NY35KJvxkOOTn1WE/54/68RyXWSdl1mmZdVZmnZdZF2XWZZl1xc+9a34O35Dcb0nud4Trnp9+D/w0feSn9BM/mZ/5efvcz6WXfvyv/Rx4Kx7fi8cPfrp88lP7i+zwm58UP/w8+unnxG8/1pQBtqUOMDdtgMHpA7TKGKBi5gDZswb4lC3AjewBYjkDqHMHWJc3wOT8AXoXDNDozwAligTIUCzAq+IBLpQM4C0dYF/ZAEvLBxhdMUDnygFqVQ1QsHqAFDUDPKoV4ESdALZ6AbY3CDCvUYChjQO0bhqgcvMAuVoG+EqA260DJLcNoG8fYGPHANM7B+jXNUCz7gHK9gyQtXeA930CXP07IM+mAZQDA6wZHGDS0AC9hgvbyADFRwVIP0bYxgrb+AC+iQH2Tw6wfGqAsdMDdJ0ZoO7sAIXnBkg9P8CzBQHOLArgWhJg97IAi1cE+GdVgE5rxMM68bBePGwM8HhTgJNbAti3Bdi5I8DCXQFG7A7Qfm+A6vsD5DsY4FdSgIfKAMfVAazaADv0AeYbAwwzB2hrDVDNHiCvM8APV4AHngDHfAEsAckkJJlEJJOY1CUCVD0UIM8RqTsa4P5xqTspdael7qzUnZe6i1J3WequyrzrUndD5t2Sujuie0/qHojuowDDnwRo90z4XgjfK+F7Lbt4K7t4Lz4+iI9P4uNLgJHfAnT4EaDmL/GbIkiKVEGepA5yOm0QV/oguzMGWZI5yOisQbr8EaROjiCFcwVJkyfIi7xBzuUP4i0YZP+fQVYUCTK+WJAeJYI0LBWkeJkgGcoFeVM+yOWKQUKVgyirBllbPciUmkH61g7StG6QsvWDZGsY5GOjIDcbB0k0DaJvHmRTyyCzWgUZ1CZIq3ZBKncIkrtTkO+dg9zvGuRY9yDWnkF29g6ysG+Qkf2CdBwQpNagIIWGBEk9LMjz4cI4UhhHCeOYICvHBZkwIUjPSUEaTQnKM2mQzDOCvJ8Z5NrsILG5QbTzg2xYGGTm4iADlwZhuWivFO3VQX6sCcp/SpDj64PYNwbZtTnI4q1BRm2XfHYGqfu/IEX3BEm3L8jr/UEuHRTfCvGtCrJOE2SqLkg/Q5DmpiAVLEFy2IJ8tQe55wxy1C1+vEF2+MVPMMg/4SCdopJ5PEiR5CBpDwd5dURmHgsSPCEzT8nMM0GmnZOZF4K0uBSk4pUgua5JRtclo5vCeVs47wb5333Z40PZ4+MgXZ8Gqf9c9vMySMbXQd69Ee/vxPt/QXQfJffPkvvXIIO/B2nzM0i130F5Hg2RInWIp2lCnE0XwpshxIFMIVZlCTE5W4i+2UM0yxmifO4QOfKG+JovxL0CIY4VCmErHGJX0RBLiocYUzJEt9IhGpQNUaJ8iEwVQ/xXKcSNKiES1UIYaoTYWivEvDohhtcL0aFBiNqNQhRuHCJt0xCvm4W43CJEmBCa1iE2tA0xs32IwR1DtOkcolrXEAW6h0jZM8TzXiHO9wnh/zuEon+ItQNDTBsckvfZEAwPUXlkiLyjQvwaHeLJ2BBnxouvieJrcojVU0NMmR7i75khWswOUXFuiNzzQ/xcEOLRohCnl4RwLwuxf4VksCrEpDWSwbqQPItK7cYQuTaH+LFFareFOLVDandJ7W6p3St57Zfag1KrkFqVzNXIXK3U6mWuMYTHLAxWYbALgzNEP3eIlt4Qlfwh8gSFNyS8EdlDLIQvESLpkHg7It6OhRhwIkSrUyGqngmR/5zkcEFyuBjiwuUQwash1Ncls5shZt0OMeRuiHb3Q9R8GOLPx5Lv0xBvnoW4+iJE7FUI/ZsQW97JLv4LMfJjiM6fQ9T7GqL49xCZf4b48CvErRRhDqcKY00TZle6MEsyhBmXKUzPLGEaZwtTLnuYHDnDfMsV5mGeMKfyhfEUCHOgUJjVhcNMLRqmf/EwrUqGqVo6TIGyYVKVD/OyQphLlcJEqoTRVguzuUaYubXCjKgTplO9MPUahCneKEzmxmE+Nglzu1mYoy3C2OSTsbt1mOVtw0xoH6ZPxzDNO4ep2DVMnu5hfvcI87RXWD4XYYJ/h1H3D7NhYJjZg8MMGxqm4/AwdUaGKTYqTKYxYT6MldnjwxyZKLMny+ypMnt6mIkzw/SdHabF3DCV54fJuzBMisVhni8Jc3FZmPAK4V4l3GvCzFsXZuT6sLzDhmmwOUyprWGybQ/zZUeY+7vCnNwdxr1XMtkfZs3BMNMVYQapwrTVhKmpC1PYECa9Kcw7c5gbVsnbLnk7w/zPHWaZV3z6hSUoLGFhiYbJF5cMkyXDQ2EuHwkTPRbGcCLMtlNhFp4JM+ZcmB4XZD+XwpS/EpbfizA/r0suNyWX2/LNuhtGcz/MpofC/ljYn4bp+jxMw5dhyrwOk/1tmO/vwjz6L8zZj2H8n8OovkqO38PM+Rlm+O8wnVNGqJ86Qqm0Ef5IH+FrhggPM0U4nSWCL1sEZfYI63NGmJ07wvC8ETrll/qCUv9nhGxFpL6o1BePcKak1JeW+rIRNpSPMKei1FeO0LlqhAbVI5SuGSF77Qjf6kR4VC/C2QYRAo0iqBtH2NQ0wrzmEf5pGaFrqwiN2kQo2y5Czg4RfnaM8LRzhAtdI4S7R9D1jLC1d0T+RyLy7hqh54AITQdFqDgkQt5hEVKOiPByZIQroyIkxkQwj4uwa0KEZZMiTJwS4e9pEZgRodqsCH/OiZB+XoT38yPcWhjh6OIIzqUR9i+PsGZlhOmrIwxZG6HDvxHqbohQYpN43iKet4rn7eJhp3j4n3jYE2HzvgjzD0QYlRShhzJCE7UwaYVJL0zGCK9MEa5aIiTbIlgcEXa7IqzwRJjiizAgEKFtKEKtSIRisQiZExE+J0e4f1j2cFRyPR5BdVJyOi05nRWN8xG6XxSNy6JxVTSuR0h1M8LrWxGu3Ylw6F4E24MIex5FWPUkwrRnEQa/iND+lfh4E6HkO9n1f7KLDxEef4pw/otk+y2C/keE7b8iLE4RZXyqKH3TRCFdlOoZohTOFCVjligfs0a5+0eUkzmieHNFUeaJsjFflHkFoowqFKVH4ShNi0apVDxK/pJR0pSO8rZMlJvlohytEMVZKcqBKlH+rRZldo0oI2pF6Vonyl/1opRvECVPoygpG0d53STK9WZRDreIYifKvtZR1raNyn9IlGEdo3TuHKVh1yjlukfJ3TNKit5RXvWJcu3vKIf6R7ENlJ7BUdYMjTJjuPSMlJ5RURqNkZ5x0jNBdCZJz2TRmSo600VnZpT9s0VnbpRZ86MMXyhsi4VtaZQKy6PkXRkl9eoob9aIn3XiZ30U18YoSZujrN8aZe72KP/slAz+F6XZniiV90UpeCBK+qQo/ykkN1WUU5ooPl0UtSHKFlOUhZYo42yStSNKK1eUGp4oRX1RsgSifA1GeRSOcj4aJRKPYkyOsutwlBVHo0w5HmXQySgdTkepfzZKmfNRcl2UHC6Lpyvi6VqUIzck71uS9x3J+16UOQ+E75HwPRG+Z1GqvIhS6JXs9U2UT2+jPHgf5eyHKKFPUfRfouz4FmXZjyiTf0UZmCJG+1Qx6qeJUSZdjFwZYqTIFONV5hjXs8Y4+kcMV44YSblibMgTY16+GGMKxOhdKEbLwjFqFI1RtHiMLCVjfC0V40mZGBfLxYhViGGpFGNPlRirq8WYWSPG8FoxutWJ0aRejEoNYhRsFCN945j8f8S43yzG2RYxeaqIYWgdY2fbGCvax5jaMcaQzjE6dY3RqHuM8j1j5OsdI03fGO//jnG3f4xTA2MEBsfQDo2xfXiMZSNjTB4VY9CYGB3HxWgwIUa5STHyTomRelqMd9Nj3JkZ4+TsGP650jdf+hbGWLpY+pZK33LpWxmj4WrpWyt9/4reBtHbKHqbY5zeGiO4PYZuZ4wd/4uxfI9w7hPOAzE6J8X4SxmjojpGAa3404s/Q4wHphjnLDEithgmR0x+JyQXj+TiizEiEKN7KEazSIyqsRiFEzEyH4rx7XCMp0djXD4eI/lkDPvpGAfOxlh/Psb8izHGXo7R92qM1tdj1L4Zo9TtGDnvyv7ux3j9IMatRzFOPInheyYeX4jHV5LNmxhT3gnrf8L6MUbjz7KLr7KL7zEy/ozx+VeMRyniXEwVJ54mji1dnP0Z4qzPFGdeljhjs8XlWTNO65xx6uSOUzpvnFz546QqGOdtoTh3Csc5VTROsHgcfck4u0rHWVU2zozycUZUjNO9cpzmVeNUrx6naM042WrH+Vknzot6ca43iHOsURxP4zjqpnG2NY+zrGWcKa3iDGkTp0u7OE06xKncKc6fXeJk7hbnW/c4z3rGudo7zuG+cVz94igHxNkyKM6SIXEmD4szeESczv/EaTw6TqWxcQqNj5NpYpyvk+I8nRLnyjTpnSG9s6R3jvTOk94F0rtIepdI7zLRXRGnyqo4hdfEybIuzvd/4zzfEOfapjhHtwjztjiaHXG274qzfHecaXvjDNsfp9tB8asQv6o4xTRx/tDF+a2P89oY55Y5zkmrZGWPY3DG5XkizhpvnNn+OKOCcfqEJeeo5ByPUyY5Tp7DcdIejfPhWJwHJ+JcOCU7OhPHfi7OwQtxNl2Ks+hKnEnX4gy6Idy3xPMd4b4n3A/iZH0U58fjOC+fxrnxPM6Jl3H8r2VPb0X7fZzVH0T7U5zRX0T7W5w2P+LU+xWnbIoE+VIlSJ8mwae0CR6nT3A5Y4JDmRO4siZQ/ZFgW44Ey3IlmJYnwfB8CXoUSNCyUIKahROULJogV/EEqUsm+K9UggdlElwolyBeIYG9UoKkKgk2V0uwpEaCKbUSDK2ToFu9BM0bJKjRKEGJxglyNk2QqnmC9y0S3CfB+dbS31b620t/R+nvLP1dpb+79PeU/t4JWvQV/X6iP0D0B4n+ENEfmuDh8AQXRyZIHpXAOSaBcpzwT0iwfFKC6VMSjJiWoNeMBK1mJagzJ0GZeeJ/gfhflODz4gRPlya4ujzB0ZUJfKsT6NYm2PVvgjUbEszZlGDslgT9tiVovyNBo10JKu1OUHhvgqz7E/w6kOB1UoI7ygRn1Ami2gRWfYKDxgSbzOLBKh7sCYY5JUO3ZOhNUNufoHQwQd6wMESFISYMiQTXDiU4diSB/1hCni8T7D6VkPfRBPPPJRh/IcHASwk6X0nQ9FqCajcSFL8lOd6RHO4l+HBfcniY4NLjBIefJvA8T6B9KT5eJ1j9Vny8Fx8fEvT/lKDjlwSNvyWo+iNBsV8JcqRIJlWqZP5LnczDtMlcSp/M4YzJeDIno82azK4/klmTI5m5uZIZlyeZAfmS6VQgmSaFkqlWOJniRZPJWTxZPg/JfCiVzOMyyf9nuCwDrKDaIExJt6SIgHR3I1IPIN3dSDdSIh+NdIN0d4eAtAi3c29319Ld9b0/5t85M8/M2d17F1clhXyPUHCtmoKTNRTsqqVgbR0F8+spmNJAwbBGCno0UdC6mYJ6zRWUb6GgaCsF2dsoeI+CB+0U+H9RYOyo4HZnBee7KjjQXcGmngqW9lYws6+CMf0V9Buo4JfBCpoOVVBtuIIfRirIN0pBxjEKXoxVEBsvfSZKn8kKrk5VcGK6sMwQllnCMkfB1LkKhs9T0HO+gjYLFTRYrKDSUgXF/1SQa4WCTysVPFmtILxWgWW9gnsbFVzerODoVgXbt8kuO2SXXQom7VEwdJ+C7gcU8vdBOh1RUOGYgmInFOQ8peDjaQWPzyoInRefi+JzScGlK+JzVXyui89NBfNuK5h8R7a5K9sohEclPBrh0QmPQXhMCj6bFTy1KIjYFNgcCpQueSeP9PIp2B1QsC6kYGFEwfSYgl8TCvqkFLS/r6DJQ9nnsezzVEH+5/JWLxW8fqUg9UaB550C/QcFtz7Jzl8UHMygZEsmJX9mUfJ7ViUTsisZnFNJ19xKWuVVUi+/kgoFlRQvpCRXESWfiyp5VlxJtIQSe0kl6lJKrpVRcqqskr3llWyoqGRJZSUzqyoZW13JgJpKOtVW8nNdJbXrKynXUEmRxkpyNFXysZmSJ82VhFsosbVSomqj5Gpb8WqvZE8H8eqkZHEX8eomXj3Eq5eSzn2UtOinpM4AJeUHKSk2REnOYcI1XLhGCtcoJY4xSjTjlNyYoOTMJCX7pyjZPE06/qZkzkzpOFvJkN+VdP9DSZv/KWm4QEnlRUq+X6Ik3zIlmZYreb1CSfoqJb41SkzrlPy3QcmlTUqOblGy4y8la7YrWbBTyfTdSkbtVdJvv5KOB5U0Pyw9j0rP48J2UjY7reTLGSXPzymJX1Di+luJ7rKSW/8oOX9NyaEbSrbdUrLqXyX/+0/J1HtKRiqV9FEr6aBV8pNeSS2jkrJmJUUt0tUmXe3S1Sl+bvHzip9fye2gkgthJYejSrbHlaxOKpmfLnwPhO+R8D2Rd3gm7/BCSd1X8qZvlHz3TkmeD0oyfFLy6rOS1Ffpm1GFKbOKu9+ouJxNxYkcKnbnUrEhj4ql+VTMLqBiwrcqhhRW0aOoCoqraFxCRfWSKkqXUlGojIrsZVV8LKfiaQUVsUoqnFVU6KqpuF1DxYVaKo7UUbGjnoq1DVQsbKRiRhMVY5upGNRcRbcWKlq3UtGwjYqqbVWUaq/i2w4qsnZS8aGziiddVUS7i2dP8ewtnn1VXOyv4uhAFTsHq1g3VMWi4SpmjlQxbpSKwWNUdB8nnBOEc5JwTlHx4zQVRX5TkXOmii+zVLyYoyI5V4V3nnSfL90XqriyWMXJpSr2/ali8woVy1ep+GONiinrVIzcoKLfJhWdtqho8ZeKettVVNqpouRuFQX2qvhmv7AeENZDwnpEWI+p0J9Q8e8pFX+fUXH8nGx6QTb9W8Wyyyp+/0fF5GsqRtxQ0eeWio7/qvj5P/G9J75K8VWLr1Y20IuvQXY1ya5pKtxWFQa7iv+c8lZu4fWq2OsX3qDwhlXMi6qYFlcxKqliQLqKLg9k20cqGj1RUe2ZijIvZIdXssMbFV/fqnj1XsX9jyoCn1VYv6pQZ1RzM7Oa89+oOZJNzc4catbnUrM0j5o5+dRMKqBmxLdq+hZW06mompbF1dQvoaZKSTWlSqnlZ0FNjrJqvpRT87KCmvRKagJV1FirqVHXEO9aai7UUXO0nppdDdRsaKRmWRM1c5upmdJcza8t1PRvpaZLGzWt26pp1F5N9Q5qfuykpmgXNXm6qcnUQ83bnmoe9VYT6avG2V+NYaCa/waruTJUzanhavaPVPPXKDWrx6hZOE7NzAlqJkxSM2yKmt7T1HT8TU2LmcI+W03V39WU/kNN4f+pybVATYZFal4vVvNwqZrwn+K/Qo1+lZo7a8R/nfhvUHNgk/hvUbPmLzWLtquZvVPNxN2yzV7ZZr+azgfVtDos/EfV1DiupuxJNcVPq8l7Vk2W82o+XFDz9G81ictqvP+oSbumRnVDzY1bss+/ao79p2b3PTWblGpWqNXM16r5Ta9mnFHNULN0sKjpYJMODjUNXGqqeWQjn2wUkI1CavnOoOZ9VDLikpFU40uXjAeS8Uje4Imai8/UHH+hZu8rNVveqFn1Tnb6oGbWJ+nxRXpk0NAvk4YuWTS0yaqhSXYNtXJqqJBbw/d5NRTMryF7QQ1fvtXwurCGh0U1RIprcJXQYCyp4V4pjXxGaDhfVsPR8hp2V9SwqbKGFVU1LKiuYWZNDRNqaxheV3LqS05DyWksOU011P5JQ8WfNZRsqaFQaw050ZChnYa37TU87qAh1kmDt4uGtG4a1D003Oql4e8+Gk7207B/gIZtgzSsHaJh6TANc0domParhjGjNQwZq6HXeA0dJ2poOVlDo6kaakzXUH6GdJolneZoyDFXw9c/NLz5n2QtkKxFkrVEspZJ1nINt1dquLRaw6m1Gg6u17Bjo4b1mzX8uVXD/7ZpmLFDw/hd0muP9NqnoesBDRzS0OyIhrrHNFQ5oaHMKQ3FzmjIe07DNxc0fLqo4eUlDQ+uyIZXNbivazDf1KC6Ld3uSN5d6abQcEClYbtG8nSSZ5A8k+SlyY5WDSPtGgY4NXR3a2jv1fCzX0ODoIbqYQ3lohpKxKVfUvqla8j4QMO7hxqePtaQfKoh8FyD/aUGw2t5t7carr/XcOGjhhOfZc+vsmdGLesya/nzGy3/y6ZlRg4tE3JpGZlHy4B8WroX0PLLt1paFNbSqKiWmsW1VCih5YeSWgqX0pKnjJYsZbXy+aCVvwlaHlTSEq2ixVNNi6WGFk0tLXfqaPmnnpZzDbQcbaRlbxMtW5tpWdtcy9IWWua1ktw2kttWcttLbgctPTpp6dBFS8tuWhr30FK7l5ZKfbSU7qel2AAt+QZpyTZEy9ehWt4O1/JkpJbkKC3BMVqc47QYJ2hRTtJya4qWy9O0nPlNy+GZWnbP1rLldy1r/pDs/0n2AsleJNlLJHuZloHLtfRcqaXjai2t12ppul5L3Y1aqm7WUnarlhLbtHy7Q0uuXVoy75Hee6X3fi0PD2qJHdbiO6rFdlyL/qQWxWktN89quXRey+mLkn9J8q9I/lXJv65l2U3Z/LaWmXe0TLqrZZRCyxCVlj4aLV10WtoatPxs0tIwTXa3Sn+79HdKf7eW/F4tOfxaMga1vA9peRGR7WPCkBCGlDDc12J4KAyPZYOnssFz2eCl7P9a9n+rZdt7Les/alnxWcvCr1p+z6hjWmYd47/RMSKbjoE5dPTKpaNTHh3k0/FTAR0NvtVRo7COikV1lC6uo1gJHQVK6shZSkemMjo+/qiT/yF0PKqgI1FJR7CKDlc1HeYaOvk50PFfHR3X6+m42EDHqUY6DjfRsaeZjq3NdaxroWN5Kx0L2+j4va2O6e11TOigY2QnHYO66OjdTUeXHjra9dLRoo+Oxv108p1RR9VBOsoN0VFymI4iI3Tk+1VH9tE6Mo7V8WGcjpcThGeS8EwRnmnC85uOtJk6tLN13P1dx40/dFz6n46zC3QcW6Rj/xIdO5bp2LRcx+qVOpat1jF/rY7Z63VM3ahj3GZh2ipM24RphzDt0tF+j46W+3Q0OaCj3iEd1Y/o5P8H2eiEjuKndBQ8oyP3OZ38PdDx5aKOd5d0PL+i48FVHfHrOgI3heu2cN3Robur455Cxy2VjisaHed1Ok4YdBwy6didpuMvq471dh0rnToWu3XM8+qY6dcxJShsYXm7qLDFdfRJ6uiaruOXBzpaPdLR7Im83zMdNV/oqPxKR9k3stk72eyDjvyf5A2/6MiSQc/njHreZtbz/Bs9D7PpiefQE8ylx51HjzWfHkMBPapv9fxbWM+1onr+Lq7nTAk9x0rqOVBKz64yeraW1bO+vJ6VFfXyv4Oe/1XVM7u6nmk19fK5oGdUXT1D6+vp31BPz8Z6OjfV0+4nPS1/1tO0pZ76rfXURE/ldnrK/qKnZEc9RTvrKdhVT+7uerL21JOht54PffS86qfn6QA99wfpiQ3REximxzVCWH8V1tHCOlbPf+P13Jio5/JkPeem6jk5Xc/hGXr2ztKzY46ezXP1rJ2nZ8V8PYsXCu9i4V0qvH/qmbhCz+hVeoav0TNwnZ4+G/R026SnwxY9/KXn5+16muzUU2+3MO/VU2W/nnIH9ZQ6rKf4UT2FjuvJe1JPjtN6spzV8+WcnvcX9Lz8W8+Ty8L9j3Bfk41v6PHc0mP7V4/pPz3ae3oUSj231bKzVs8lvZ6zRj0nzMJu0bPPpmenQ88Wl2zt0bPKp2dZQM/CkJ4/InpmxvRMTcjeKeG/L/wP9Qx6rKfvUz09nsvmL/W0f62n9Vs9zd/rafRRT93Pemp8ld0zGiiX2UDpbwyUyGagSA4DBXIZyJ3HQLZ8BjIVMPC5oIF3hQy8LGLgSTED978zkPjeQPgHA77SBpw/GrCUM2CoYEBTycC9KgZuVzNwrYaBS7UMnK9j4FQ9A0cbGDjYyMCeJga2NzOwubmB9S0MrGplYFkbA4vaGpjX3sDsDgZ+62RgchcD47sZGNXDwLBeBgb1MdC3n4GeAwx0GWSgwxADDDPQcoSBZr8aaDTaQN2xBmqON1BlooEKkw2UmWqg5HQDxWYYKDTLQL45BnLNlW7zpNt8A18WGHi/yMDrJQaeLzPwaLmB9JUG4qsNhNZKv/UGXBsN2DYbMG01oNtmQLXDwN1dBm7tkY77DFw+YODCIQOnjxg4fszA4RMG9p8ysPuM9DwnPS9Iz78NrL5sYPk/BpZcM7DghoE/bknXf6Xrfwam3DMwQWlgjNrASK2BoXoDA43S1yx9LQa62gx0dBho5zLQ2mPgZ5+BpgEDDUPSOSKdYwaqJgxUTMl73pf3fGjg+8fS+6n0fm4g/0sDeV4byPHWwDfvDWT8KO/6ycCHLwbeZDDyIpORJ1mMPMxqJJXdSCynkXBuI/68Rtz5jTgKGrEUMmIsYkRXzIjqOyN3vzfy7w9GbpQ2cvVHI5fKGTlfwciZSkZOVDFytJqRgzWM7KtlZFcdI9vrGdnSwMjGRkbWNjGyqpmRP5sbWdLCyIJWRua1McrngZGZ7Y1M72BkcicjE7oYGdvNyK89jAzvZWRIHyMD+hnpO8BIr0FGug0x0nmYkQ4jjLT91Ujr0UZajDXy03gjjScaaTDZSN2pRmpNN1J9hpHKs4xUmGOk7FwjpecZKTnfyHcLjRRdbOTbpUby/2kkzwojOVcZybbGSJZ1RjJuMPJlo5GPm42822rk9TbZa4eRp7uMPNpj5P4+I8kDstkh2eyIkcAxI94TRlynjNjPyG7njJguGDH8bUR7Wbb7x8i9a0bu3DBy65aR6//Kfv8ZuXzPyEWlkXNqI6e1Rk7qjRwzGjlsNnLAIjvajOx2GNnhMvKXR7b0yZYBI+tCRtZEjKyMyZ4JI0tTRhbdl00fyqaPZdOnRmY/NzLjpez62siUt0YmvTcy/qORMZ+NjPpqZERGE8Mymxj8jYmB2Uz0y2GiTy4TvfKY6J7PRNcCJjp9a6JDYRPtipqguInWJUy0KGmieSkTzcqYaFzWRMPyJupXNFGnsolaVU3UqG6iak0TlWubqFjXRPn6Jn5saKJ0YxM/NDXx/U8miv9somhLE4Vbm/gWEwXamcj7i4ncHU3k7Gwie1cTWbubyNLTRKbeJjL0NfG5n4mPA0y8H2Ti7RATr4eZeDnCxPNfTTwdbeLxWBMPx5u4P9FEarKJxFQTsekmIjNMhGaZCMwx4ZtrwjvPhHu+CedCE/bFJqxLTaT9acK0woRhlQn9GhPadSbUG0woN5m4t8XE3b9M3Nlu4vZOEzd3m7i+18S1/Sb+OWji8mETl46auHjcxPmTJs6dNnHmrIlT502cvGji+CUTR6+YOHLVxKHrJg7cNLH/tom9d0zsuWtil8LEDpVJ/j8w8ZfOxFaDic0mE5vSTGywmuT7gIm1ThNr3CZWeU2s9JtYETTxZ9jEsqiJJXETi5MmFqabWPDAxPxHJuY9MfHHMxNzX5iY88rE7DcmZr0zMeODid8+mZj+xcS0DGamZDIzOYuZSVnNTMhuZnxOM+Nymxmb18yY/GZGFTTzayEzI4uYGVHMzPDvzAz73syQH8wMLm1m0I9mBpYzM6CCmf6VzPSrYqZvNTN9apjpXctMrzpmetYz06OBme6NzHRrYqZrMzNdmpvp3MJMp1ZmOrYx06GtmV/am2nfwUy7TmbadjFDNzNtephp3UvUx0yrfmZaDjDTYpCZn4eYaT5MNMLMT7+aaTbaTNOxovFmmkw003iyWf5HFE0303CGmQazzNSfI5prpt48M3XnixaaqbPYTO2loj/N1FohWmWm5hozNdaJNpipvkm0xUy1v8xU3S7aaabKbtFeM5X3iw6aqXRYdNRMxeOik6LTZiqcFZ03U/6i6JKZcldEV0XXzZS9KbotumPmx7sihUhlpoxGpBMZzJQ2idJEVpHdTCmnyC3yivxmfgiKwqKoKC5KitLNlHwgeiR6InomeiF6JXojemfm+w+iT6IvogxpfJ9JlEWUVZRdlFOUW5RXlF9UUFRIVCSNksVE34m+F/0gKi36UVROVEFUKY0fqoiqiWqIaonqiOqlUaqBqJGoiahZGqWbi1qIWonapFGmrai9qEMaP3YSdRF1S6NsD1EvUZ80yvUTDUij/CDRENGwNCqMEP2aRsXRorFpVBovmphG5cmiqWlUmS6akUbVWaI5aVSbK5qXRvX5ooVp1FicRs2loj/T5P1Fq9KovSaNOutEG9KouymNeltEf6VRf3saDXaKdqfRcG8ajfan0fig6HAaTY6m0fR4Gs1Oik6n8dPZNJqfT+Pni2m0uCS6kkbLq2m0up5G65tptLmdBnfSaHtXpEijnSqN9po0ftGl0cGQRkdTGp3S0uhsTaOLPY2uzjS6udPo7k2jhz+NnsE0eoXT6B1No088jb7JNPqlp9H/QRoDHqUx6Ekag5+lMeRFGkNfpTHsTRrD36Ux4kMaIz+lMepLGqMzWBiTycLYLBbGZbXI77+FiTktTMptYXJeC1PzW5hW0ML0QhZmFLEws5iFWd9ZmP29hd9/sDC3tIU/frTwv3IW5lewsLCShUVVLCyuZmFpDQvLallYXsfCinoWVjWwsLqRhTVNLKxrZmF9cwsbW1jY1MrCljYWtra1sK29hR0dLOzsZGF3Fwt7ulnY18PC/l4WDvaxcLifhSMDLBwbZOH4EAsnh1k4PcLCmV8tnBtt4cJYCxfHW7g00cKVyRauTrVwbbqFGzMs3Jpl4d85Fu7MtXB3ngXFfAuqhRY0iy1ol1rQ/2nBuMKCeZUFyxoLtnUWHBssODdZcG+x4P3Lgn+7heBOC+HdFqJ7LcT3W0getJB+2MKDoxYeHbfw5KSFZ6ctvDhr4dV5C28uWuT/QQsfrlj4dNXCl+sWMtyykOlfC9/8ZyHbPQs5lBZyqS3k0VrIp7dQwGihkNlCEYuFYjYL3zksfO+yUMpjoYzPQtmAhfIhC5UiFqrELFRLWKiRslD7voW6Dy3Uf2yh0VMLTZ5baPbSws+vLbR8a6HNewttP1po/9lCx68WOme00i2zlR7fWOmVzUrfHFb657IyKI+VIfmsDC9gZeS3VkYXtjK2qJUJxa1MKmFlakkrv5WyMrOMlTllrcwtb+V/Fa0srGxlcVUry6pbWV7TyqraVtbWtbK+vpVNDa1sbWxlW1MrO3+ysudnK/tbWjnY2soRrBxvZ+XUL1bOdLRyvrOVv7taudLdyrWeVm70tnK7r5X/+ltRDLSiHmxFN9SKcbgV80gr1lFWHGOsuMdZ8U2wEpxkJTLFSnyaldRvVh7MtPJ4tpVnv1t5+YeVN/+z8n6BlU+LrHxdYiXTn1a+WWEl+yorudZYybvOSoENVgpvslJsi5USf1n5YbuVMjutlNttpeJeK1X3W6lx0Ertw1bqHbXS8LiVpietND9tpeVZK23OW2l/0UrHS1a6XJGNr1rpfd1Kv5tWBt62MvSOlRF3rYxSWBmnsjJRI7vqZFeDlVkm2TRNNrVaWWS3stRpZYXbymqvlXV+2TIoW4at7Iha2R2XHZNWDqVbOfZANnxk5ewTKxefWbn8QvZ7ZeXmGyt33sl2H2S7T1b0X2S3DDasmWw4s9jwZrURyG4jktNGIreN9Lw2HuW38aygjZeFbLwtYuNjMRtfv7ORuaSNrKVs5CxjI29ZGwXL2yhS0UbxyjZKVrVRprqN8jVt8t3PRvW6NmrXt1GvoY1GjW00a2qjxU822vxso31LG51a2+iGjV7tbPT7xcagjjaGdbbxa1cbY7vbmNjTxtTeNmb0tTGnv415A20sHGxj2VAbK4fbWDvSxsZRNraOsbFjnI09E2wcmGTj6BQbJ6fZOPubjYszbVyZbePG7zb+/cPGvf/ZUC+wYVhkI22JDfsyG+7l0n+l9F8t/dfaeLDexpONNl5slu5bpfs26b7DRpbdNrLvtZFnv40CB20UPmzju6M2fjhuo+xJm3zu26h21kat8zbqX7TR+JKN5ldstLpqo911Gx1vSt/b0veOjf53bQxW2BihsjFGY2OCTroabMw02fg9zcZ8q43FdhvLnTb53mdjg1d6+m3sDNrYF7ZxKGrjeNzGmaSNC+nS8YF0fGTjzhMbymc2tC9smF7ZsL2Rfu+k3wfp98lG8ouNhxnsPMtk53UWOx+y2vma3U6WXHZy5LGTN5+dggXsFP3WzveF7ZQpaqdCcTtVS9ipVdJO/VJ2mpSx83NZO23K2/mlop2ule30qmqnf3U7Q2raGVnbzti6dibVtzO9oZ3Zje3Ma2pn8U92lv9sZ01LOxtb2/kLO7vb2Tnwi52jHe2c6mznfFe7/N7budHTzp3edpR97ej720kbaMcx2I5vqJ3wcDuJkXYejpIeY6THODsfJ9jJMNlO1ql2ck23k3+GnSKz7JSYIx3mSod5dqrNt1N7oZ2Gi+00W2qn1Z922q2w03mVnR5r7PRbZ2fwBuHfJPxb7Ez+y85v2+38vtPOgt12lu61s2q/nQ0H7Ww9bGfXUTv7jwv7STunT9u5eNbOP+ft3Lpo594lO5ordkxX7div2/HetBO6Ldx3hPuunecKO29Vdj5p7GTS28lulO3NdgpZ7Hxns1PKYae8S3b3CLNPmAN2fgrZaR2RzWOyecJO75SdgfftDH9oZ8xj2fup8D4X3pfC+9rOsrd2Vr+XrT/a2fbZzp6vdg5ldHAis4Nz3zi4nM3BzRwO7uZyoMnjwJTPgb2AA++3DiKFHaSKOnhc3MHLEg7el3SQobSDrD86yF3OQcEKDopXclCqioPy1RxUq+GgTi0Hjeo4aF7PAQ0cdGzkoEcTB/2aORjS3MGoFg4mtHIwrY2DOW0dzG/vYFkHB6s7OdjUxcH2bg75vHdwpJeD030cXOzn4NoAB/8OcqAa4sAwzIFthAPPrw7Cox0kxwrfeAevJjr4MNlBxmkOsv3mIO9MB4VnOyjxu4Mf/3BQ+X8Oai5w0GCRg5+WOGi9zEGH5Q66rxS21cK2VtjWO5i40cFvmx3M3epg4TYHy3c4WLfLwdY9Dnbvc3DwgGx3yMH5Iw7+Oebg9gkHylPCdUa4zsluF2S3v2W3yw6e/OPg9TUHn244yHzbQc47DgrcdVBMIZupHFTQOKiuc1DP4KCZSZjShMkqTHZhcjoY6nYw2utgkt/BjKCDP8IOlkQdrIo72JiUrdJlqwcOjj1yyN97ectn8pYvHNx75UD/xoH1nez0QXg+OUj/4uBpBidvMjn5ksXJN9mc5M7hpFAuJyXyOCmbz0mVAk5qf+ukcWEnLYo6aVfcSdcSTvqUdDKklJNRZZxMKutkRnkn8yo6WVLZyeqqTjZVd7KzppMDtZ2cqOvkfH0nVxs6+bexE3VTJ+afnDh/dhJs6STR2sljnLxu5+TTL06ydBKOLk6+7SYcPYSjl3D0cVKnn5MmA5y0GuTklyFOug9z0n+Ek+G/Ohk72snUsU7mjHeycKKTFZOdrJ/qZNt0J/tmODk2y8m5OU7+mSsM84RhvhPTQmFYLAxLnST/dPJkhWyxSrZY4yTreid5NzopstnJD1udVNjmpMYOJw12OWm+x0nbfU66HJAdDskOR5yMPuZkygkns085WXDGyfJzkn9B8v+W/MtOjv8jG1yTDW44uXPLieZfJ5b/nHjuOYkondxXO3mudfJB7ySTyUnONOlvlf526e90Us3tpJ7XSTO/E4JOOoed8h1fsuOSnXQyOV2yH0j2I+n+xMmGZ052vJD9X8n+b5xcfOfk+gcn9z455XPeiT2DC38mF4ksLp5kdfEmu4uvOV1ky+Mifz4XxQq4KPOtiyqFXdQp6qJpcRetS7joVNJF71IuBpdxMbqsiynlXcyp6JLveC5WVnXJu7vk3V0cqu3idF0Xl+u7uNXQhaqxC3NTF+6fXER+dnG/pYsXrV18xEWW9i7ydHBRpJOLUl1cVOzmolYPF417uWjVx0XHfi56DZDMQZI5RDKHSeYIF4t+dbFqtIvNY13sHu/iyEQXZye7+GeqizvTXWhnuLDOcuGb4yI+18XjeS7ezneRYZGLHEtcFFzmosRyF+VWuqi+2kXDtS5arHfxy0YXPTa7GLjVxahtLibvcDF7l3TcI3n7JO+A5B2SvCMuzh1zcfWEi/9OudCfcWE/5yJwwUXqbxfPLrv48I+LzNdd5L4p/W5LvzsuKt+VTRWyqcoFGhdddC76GVwMN7mYkOZihtXFfLtLPuNdbHTLnl4Xh/3SLSjdwpIVdaGLS1bSRTBdsh64eP5Isp7Ils9d5H3pouhreb+3Lqq+d1Hvo4vmn120/yq9MroZmNnNqG/cTMnm5vccbhbncrMmj5u/8rnZX8DNyW/d/F3Yza2ibtTF3VhKuPGVdJMo5eZpGTfvyrrJVMFN7kpuilRxU7qamyo13NSr5aZ5HTft67np0cDNoEZuRjdxM7WZm7nN3Sxt4WZdKzfb27g52NbN6fZurnRwc6eTG10XN/ZubkI93Nzv5eZlHzef+7nJNtBNgcFuSgx1U2G4m1oj3TQZ5abNGDddxrnpP8HNyEluJk1xM3uadPlNusyULrPdHPjdzak/3Fz+n5t/F0jGIslY4ia4TDKWS8ZKN19Wu8m+zk3BDW5KbnJTcYubOn+5abbdTbudbrrvlr32So/90uOgmz8Ou1l21M2G4252nnRz5LSb82fdXD/vRnnRjfmSG+8VN/GrstV1Nx9uusnyr5t8/7n57p6bcko3NdVuGmulg95NV6ObAWY3v1rkPWyyk0N2crlZ7xF/n/gH3JwLiX9E/GNu0hLyFik3yftunj108/Gxm6zPZKMXbr5/JfxvhP+d8H8Q/k/yDl/cDM7gYWwmD79l8TA/q4eV2T1syelhX24PJ/N6uJzfw52CHvSFPDiLeIgU8/DoOw9vv/eQqZSHPGU8FCvroVx5DzUremhS2YN8AaFbdQ8Da3oYXdvD9Loe/lffw4qGHjY39rC3qXj/JN4/i3dL8W7tkd90D9F2Hh7/4uFdRw9ZunjI183Ddz08VOjloXYfD836eWg/wEPPQR6GDPEwfpiHmSM88rvuYc1oD9vGejg03sPZiR6uT/agnOrBMt2Df4aH9FkeXs7x8HWuh5z/81BkgYcyizxUX+Kh0TIPbZZ76LpSmFd7GLNWmNfLHhtlj80etm71cGCbh9M7PFzd5UGxx4N5nwffAQ+pQ+J7xMOXY+J7UnxPi+9Z8T3vofFF2eKSh+5XPAy6Kjtf9zDjpoeFt4X3jvDeFV6Fh3MqDzc0HtQ6DzaDh5DJw8M02dgqGzs85HXJDh7ZweehTsBD85CHDhEPfWIeRiQ8TE55mHvfw58PPWx6LPs+9XDquYd/Xnq491pY3wrre2H9KKyfZYOvHnJl8lIsi5dyWb3Uyu6lWU4v7XN76ZXXy/D8XiYV9PJ7IS/LinjZVMzL3u+8nPzey5UfvNwr7cX8oxdfOS/pFby8quQlQ1Uveap7KV7TS/naXurU9dK8vpeODb30bexlZFMvU3/yMu9nLytbetna2stBvJxt5+X6L17UHb3YOnsJd/XyqLuX9z29ZO3jpWA/L6UGeKk6yEujIV7aDPPSfYSXIb96GT/ay+yxXpaM97Jhopc9k72cmCqM04VxhjDO8uKf4+X+XC9v5nnJtMBLvkVevl/ipfIyL/WXe2m10kvX1V4GrfUybr2XmRu9LN7sZf1WL7u3id8O8dvl5e4e8dsnfgfE75D4HfGS+biX/Ce9lDztpcpZLw3PC99F4bskfFe8TLjqZc512fCmbHjby747Xk7f9XJN4UWlkr4a6avz8tjg5YPJSzaLl8I2Lz86vNR0yZt4vPzi89In4OXXkJdpES/zY15WJ7xsT3k5et/L3w+93HnsxfhU3uO5vMdLL69fS9d3wvZB2D4J2xfZLoMPMvnokcXHsKw+JmX38UdOHyty+9ia18eh/D7OF/Rxu5APfREfnmI+kt/5ePm9j4ylfOQt4+P7sj4ql/fRsKJ4VRavquJVXbxqildt8arr46/64tXQx4XGPv5t6sPwkw/vzz7SW/p43dpH5rY+CrT38UMHH9U6+WjSxUe7bj569/AxspePaX18zO/nY80AHzsH+Tg+xMflYT7ujfBh+dVHaLSPx2N9fBzvI/skH0Wm+Cg3zUed33y0mOmjy2wfg373Mf4PH3P+52PZAh+bF/k4sMTHuWU+bi2Xfiul32ofqbXCtF6YNgnTFh+l/vJRfbuPpjt9dNjto99en/xt9zHjoI/Fh31sOOpj73Efp0/6uH7ah/asD9d5H4mLstMl2ekfH/mvSbcb0u2WdPvXR/v/fPS952OU0sdvah+LtOKjFx+j+Jh93LCIj018HLK3y8crj49MfuEJCk/YR42oj2Zx4Un66J/uY8wDH7Me+Vj6RHo9k14v5N1eybu98WF858P3wceDTz7effGRLaOfwpn9lPvGT51sflrm8NMtl58hefxMyufnjwJ+Vn3rZ0dhP8eK+rlS3I+yhB9bST/RUn6el/HztayfvBX8lKzkp1oVP02q+fmlhp9+tfyMqeNnZj0/Sxv42dzIz8Emfi408/Nvcz+mFn4Crfw8auPnY1s/OX/xU7yjn4qd/TTo6ofufnr19DOyt5/pff0s6u9nw0A/+wb7OTvUz63hfgwj/fhG+Xkwxs/7cX6yT/RTdLKfClP91J/up80MPz1niccc8ZgrHvPEY754LBSPxeKxVDz+9ONf4efhKj8f1vjJsd5PsY1+Km3203Crn7bb/PTe4WfULj8z9vhZsk+6HJAuh6TLET93jvlJO+EndMrPkzN+vpzzk+ei7HFJ9rjip+lVPx2v+xlw08/4235+v+Nn5V0/2xWyqcrPPxo/Kp0fp8FPwuTndZqfLDY/hRx+yrr81PX4ae3z0yPgZ0TIL7/j0iPmZ2PCz/6Un/P3Zc+HfsyPheGpMDwXhpfyJm+E4Z2f6h/8/PTJT+cvfgZlCDAxU4B5WQKsyRpgV/YAp3IGuJE7gD5vAF/+AA8KBvhQKEDOogG+Kx6gSokATUoG6FAqQP8yAcaVDfB7+QArKwbYUTnAiaoBrlUPoK0ZwFM7wP26Ad7XD5CjUYDiTQJUbhagcfMAv7SQ+63kfhu531but5f7HeR+J7nfJYCuWwBvD8nvJfl9JL+/5A+U/MEBmg4N0HF4gIEjA0wYFeCPMcI/LsDuCQFOTwpwc0oA47QAgd8CPJ4Z4PPsAHnnBvhhXoAa8wP8vDBA18UBhi4NMPXPAAtXBNi4KsCBNQEurAtwd0MA66YAsS0BXv4VIPOOAIV2BSi3J0D9fQE4EJD/1QKMPhJg9rEAy08E2H4qwPEzwn5O2C8I+98BHl4O8PGfALmvByh5M0D12wGa3wnQ5a5kKyRbJdkaydYFOGgIcNEU4F5aALs1QMIe4LUzQFZPgKK+AJUCARqFZLdIgAEx6Z2Qd0tJ7/sB9jwMcPZxgH+fBkh7HiDyMsCL1wH5mx7g2w/C/Um4vwRomyFI30xBxmYJ8nvWIKuyB9mVM8jp3EFu5Q1iyh8kVDDIs0JBMhYNUrB4kLIlgtQrGYRSQfqUCTKmbJA55eVuRblbWe5WlbvV5W5NuVtb7tYNkqlBkG8bBSnXJEj9ZkHaNg/Sr0WQca2CzG0TZHXbIHvaBznbIci/nYKkdQkS7RbkZY8gWXoHKdI3SMX+QRoNDNJhcJCBQ4NMGh5k/sgg60cFOTAmyMVxQRQTgjgmBUlNCfJuWpAcM4KUmBWk2pwgzecG6TovyPD5QaYvDLJ0cZC/lgY59meQayuC6FYF8a8J8nhdkK8bghTYHOTHrdJ1m3TdITvtEt49wrsvyJoDQfYeCnL+SJD/jgWxnQiSOBXkzZkg2c8H+e6iZF4K8tMVybwqmdeD/HYzyLLbQbbdCXL8bpDriiAGVZCgRjbSyUbGIIXMQcpbgjS0BfnFIT1d0tMTZIEvyMZAkEOhIJcjQdSxIJ5EkIepIJ/vB8n3KEiZJ0HqPhPWF8L6SljfBPnjXZC1H4Ls/yT7fJF9MoRwZgqRniXEh6whcucIUSpXiNp5QrTOF6J3gRBjvg0xt3CINUVD7C0e4nyJEPdKhnCUCpEqE+J9WblXIcQPlULUqiL3qsm9GnKvltyrI/fqyb0GIS40kntNJK+Z5DWXvBYh8rSWPELUaReizS8h+nYMMa5ziHldQ6zrHuJAzxB/9w6h6hvC3T/Ew4EhPg8OkX9YiB9HhKj/a4j2o0MMGBti0vgQCyaG2DQ5xJGpIf6ZHkI3I0RgVoinc0Jk+iNE4f+FqLQgRJNFITovCTFsWYjpy0MsWxli++oQp9aGuL0+RNrGELHNId5sDZFje4jvd4aosTtEy70heu2Xbgel2+EQa4+G2H9cGE8K4+kQnrPCeD7El4shClwOUe6fEA2vhehwI8TgWyGm/htiyX8h/roX4oQyxE11CLNWsvSSZZSsNMmyhqhpD9HKKTu6Q4z1hvjDH2J9MMTBcIjL0RCaeAhfMsSTdOn1UHo9ll5PQzR9HqLryxAjXoeY+TbEivchdn8Mce5ziLtfZfuMYe5nDvPpmzD5s4cpmzNMg9xhOuQNMzh/mGkFwywtFGZbkTCnioW5/V0Y6/dhEj+EeV86TO6yYUqXD1O3Yph2lcMMqBpmcvUwi2qG2Vo7zPG6YW7WD2NuGCbWOMybpmFyNg/zQ4swtVuFoU2Y/m3DTGwfZmGHMJs7hTnWJcyNbnKnR5hoL7nTR+70D1NyoNwZLHeGyp3hcmek3BkVZssYyRknORPkziTJmRLm7bQwuWaEKTVL2OaEaTtX2OYJ2/wwixeG+WtxmJNLpc+f0mdFmOSqsHx2h8m7PsyPG2WDzbLB1jBDtoWZviPMn7vC7NwT5uy+MHcPhHEeCvPgSFj+JwtT8GSYCqfDND0bpuv5MCMvhpl9KczqK2H2XQ3z9/Uwmpth/LfDPLsTJsu9MMWUYaqrw7TUhumtDzPOGGa+OcwmS5ijNunvkC4u6eKRLj7ZOSg7h8PUj4b5JS5vkxSudOF6IFyPwpx7EubeszDuF2EevQqT8W2Ywu/DVPkYpvnnMD2/hhmTMcK8zBE2fBPhSLYI13JEMOWKEM0T4W2+CLkKRihdKEL9IhF+KRZhyHcRpn8fYfkPEXaXjnD+xwjKchG8FSI8qRQhc9UIxapHqFYzQsvaEfrUjTChfoQFDSNsaRzhRNMIt3+KYPs5QqplhE+tIxRoG6FC+whNO0To2inCr10i/N4twroeEQ71inC1TwRjP2EaIEyDIuQeKkzDhWlkhA6jIgwdE2HGuAgrJ0TYOynC31MiaKZF5HM7wouZEbLPiVByboQ68yK0mx9h0MII0xZH+HNphF1/SocV0mFVBN+aCM/WRfhmY4TvNkeouTVCm20RBuyIMGVXhKV7IuzYF+HcgQiKQxE8R6TzsQhZTkYofjpCjbMRWp+P0P9ihMmXIiy5IuevRjh7Xc7flPO35fwdOX9PzivFXy3+WjmvF3+j+Jsj7LSIv014HLKpS3g8wuOPUCIYoVY4QttohIFx4U/KG6TLGzyIcPFRBPUT6ftM+r6Qvq8j/PA2Qt338mYfZZ/Pss/XCKsyRtmfOcrlb6Los0WJ5IjyNleU3Hmj/Jg/SqOCUboUijKySJTfi0VZ/12UI99HufFDFEvpKMkfo3wqF6VgxSiVKkdpXjVKr+pRxteMsrB2lK11o5yqH+W/hlFcjaM8bholc/MoxVtEqdkqKr/XUQa2jTKtfZTlHaLs6RTl7y5RtN2ihHpEed0rSq6+wtJfWAYKy+Aovw6NMnd4lA0joxwdFeXmmCi2cVHuT4jydVKUwlOjVJ0epdWMKP1mRZk8J8rSuVF2zYtyYX4U9cIogcVRXi2NknN5lNIrozRcHaXzWum5Xrw3ivdm8d4a5dY28d4R5cGuKBn2RimyP0r1g1FaH44y4GiUqceF+6Rwn45y6WwU3XnZ8KJseClK3n+ilLsWpemNKN1vRRn7b5T5/8km96KcVka5q47i0UZ5qo+S1RSlZFqUutYoHexRhjujzHZHWeeVvf2ydzCKNSwdo8KREI6UcNyP0uah7PdY9nsaZcXzKPteRrnyOorxbZTY+ygfPkYp8EXeJkOMnzPF6JMlxqSsMZZmj7EzZ4wLuWNo8sYI5Y/xpmCMPIVjlCsao2nxGD1KxBhXMsbCUjG2lYlxtmwMZfkY/ooxXlaOkbNajDI1YjSqFaNbnRhj6sWY3yDG1kYxTjeJca9ZDG/zGM9bxMjROkZpYjRsF6PLLzFGdYzxv84xtnSNcap7jLs95WxvOds3RvYBMUoNkrND5OwwOTtCzv4qZ0fL2bHiO17OTpSzk8V3mvj+JgwzY3SdHWP078LwhzD8L8aZBTEUi4R3ifAui5FrRYwfV8VosiZG93XSbYN02xRj+5YY5/6Kod4eI7hTdtgdI+++GOUPxPjpUIxeR2JMPCabnYix61SMv8/E0J+LEb0Q48PfMQpeiVH5aoyW12P0vxlj2u0YK+7E2H83xlVFjDRVjJQmxlddjKLGGDXNMdpZYgyxxZjliLHOFeOoJ8ZtXwxnIMaTUIys0Rgl4zHqJ2N0TpcNHsgGj6TXE+n1TN7hRYzAqxiv38ibvRfWj8L6OUbvr/K+GeMsyxxnzzdxLmeLY8wRJ5krzpc8cYrkj1OjYJy2heIMKRJnVrG4/E7HOfZ9nH9/iOMqHefpj3GylY9TumKcRpXjdKsaZ2z1uHxWx9lRO86FunG09eNEG8b50DhOwWZxqjaP07pFnIGt4sxoE2dN2ziH28e51SGOo1OcJ13iZO0e54eecRr2jtO1r3j2j7NwoHgOFs+hcXTDxXNknI+j4nw7Nk618XHaTIwzeHKcmVPjrJsunDOEc1Yc95w4z+bGyfG/OD8uiMv3sjg9l8SZsCzO0uXSfaV0Xx3HtDZOan2cDJviFNsSp/ZfcTpsjzNiZ5w/dsfZsjfOmf1xVAfjBA/HeXs0Tv4TcSqfitPqTJwB5+L8dkH6/B3nyOU4t/+Rja5J9g3Jvi3Zd+I0vSvZijgTVbK7Js5eXZx/DHHSTHHup8XJZItTwhGnnitOZ0+c0T7pHZDeoTgXI3H0sTjxRJzPKXmfB3FqPorT/kmc4c+E8YUwvhLGN8L4Lk7oQ5x3n2Tzr7J5xgRtMicY/E2C2dkSbMiR4ESuBHfzJPDnS/C6QIK8hRJUKpKgZbEEA75LMOP7BGt/SHC0dII7PybwlEvwskKC3JUTlK+a4OfqCfrVTDC9doLVdRMcqZ/gdsOE/O1O8LxpQr6TJSjXIkHzVgn6tkkwrW2CVe0THO6Q4FYnOdclwbNucq6nnOud4Ke+cq5/gqkD5dxgOTdUzg2XcyPFb5ScGyvnxovfRMmdLH5TJXe65M5IyDsn5J0TvJgrfP9LUGFBghaLEvRfkuC3ZdJjeYJjKxP8tzqBb22CV+ul7ybpuyVBq78SDNqeYNZO2WV3gpN7Eyj2JwgeTPDucIKCxxJUO5Gg7akEw84kmHsuwZYLCc7+nUBzOUH0nwSfriUocjNBrdsJOtxJ8OvdBPMVCXaoEvytSWDUJUgZEmQ0JyhhSdDAlqCbI8F4V4KlngR7fQmuBRLYQgkeRxJkiyf4MZmgWXqCPg9kk0fS9Yl0fSZdXyTwvpIOb6TD+wSVPyZo/TnBkK8J5mRMsilzkjPfJFFnSxLNkeRTriRF8yapnT9Jx4JJRhdKsrBIkl3Fklz+Lkna90ke/JDkmzJJSpdN0qR8kt4Vk0ypnGRV1SSHqyf5t2YSb+0kr+omydcgSZVGSdo0STK0WZK5zZNsaZHkXKskujZJ4m2TfG2f5LuOSep3TtK1a5Lx3ZMs65lkf+8k1/smcfRP8mxgklxDklQYlqTliCQDf00ya3SSjWOTnB4v/BOFf3KSz1OTFPstSZ2ZSTrPTjL29yRL/kiy939Jri1IYl+U5OmSJDn/TFJ+RZIWq8RrjXitE68N4rVJvLYkif2V5Mv2JMV3Jam3R7j2CdcB4TokXEeS3DyWxHUiyYtTSfKcTVLpfJLWF6XjJel4JcnWq0nOX09iuJkkdTtJpv+SlLyXpLEySS+17KVNslqf5KgxyX/mJAFLkne2JN86k9R0J+ngle39SRYFk+wOJ7kaTWKLC3tS2O/LDg9lh8dJBj9NMue5bPpSNn2dRP82SfK95H2SvC+SlyFFr0wppmZJsTprimPZU9zLmSKYO8WHvCmKFEhR+9sUnQunGFc0xdLiKfaXSHGzZApXqRQvy6TIVy5FlQop2lZKMaJKivnVUuyskeJyrRSWOike10uRo2GK8o1TtGiaYtBPKeb8nGJLyxTnW6cwkCK9XYrMHVKU6pSiaZcUfbul+K1HivW9Upzqk0LdL0VsQIqvg1KUGJqi4fAUPUemmDJKuMcI9zjhnpAiNCnFxykpik5PUXdGiq6zUkyck2LF3BSH56W4Mz+Ff2GKd4tTFFom3ZZLt5XSbXWKZWtTHFif4vbGFN7NKflfOkXB7Slq7kzRcXeKMXtTLNkv/Q9K/8Mp3EdTvD6eosCpFNXPpOhwLsXoC3Lm7xT7Lqe48Y+cuZbi1Q05c1vO3Enxy105o0ixWCVnNHJGJ2cMcsYkZyxyxiY+DjnjEh+PZPkkK5DCE5KsiPDEU9RICk96irEP5D0eCfMTYX4mzC9SvH0lvd6mqPVeen1MMf5ziuVfUxzKmM6dzOkEvknnQ7Z0iuRMp27udLrlTWdS/nRWFUznaKF07hVJJ1wsnc/fpfNdyXQalkqnZ5l0ppZNZ235dE5WTEddOZ141XQy1kjnh1rpNK2TTr966cxskM6mRumca5KOoVk695unk7VlOmVbp9OCdAa3+z/D5RggyRIE4e6expxt27YZebZtW+9s2/aebWvPvj3bHNt8+beyKiPiy5zdGQOmNDFgYzMDzrYw4EUrA2xtDEjR3oBiHQ2gzgb062rArO4GbO9pwOXeBrzra4C3vwHpBxlQZogBzYcZMHSEAQtHGbB3jAE3xxnwbYIBkYkGZJtiQOVpBrSfYcCYWQasmGPA0XkGPFxgwN9FBshLDci33IDaKw3ovtqAyWvZy3r2spG9bDbAvtWAlDsMKL7LgEYJBgzYa8Cc/QbsOmjAtcMGfDpqQOA4szvF7M4Y0OacASMvGLDsEnO5wlyuGfDnhgHSLQPy3mGdewZ0e8A6j1jnCes8M+DlcwMcLw1I9caAEu8MaPLBgEGfDJj3xYCEbzyjHwZ8/WVA+A/nMTB/kwEdLAaMtRmwymHAcRez9Rhg8hmgDxpQOGzgv9cG9IkbMFM0YrvOiCuKER80I/zJjMiU0ogKqY1ok9aIUemNWJ7RiCOZjXiY1Yh/2Y1QchlRII8R9fIZ0auAEdMLGbG1iBGXihnxroQR3lJGZChrRPnyRrSuaMTIykYsq2rE4epGPKjJPWpzj3rcowH3APdoZMSMJkZsa2bE5RZGvG/FPtqwj/bsoyP76GzE6K5GrOhuxNGeRjzubYSxrxHaACMKDzKi4RAj+g0zYvYII3aOMuL6GCM+jzMiPMGIbJOMqDLFiI7TjBg/w4i1s4w4NceI5/OMsC0wItViI0osNaLpciMGrzRi4Woj9q814s56I35tNELcYkTebUbU2WFEj11GTEswYstezrqffR40wneYfR4zouIJI9qeMmLMGSNWnTPixAUjnl4ywnLFiBTXjSieaETjW0YMumPEgntG7HvAGo+M+PmENZJY4wVrvDKi5xvm+Y5ZfGAWn3gmX4wIfDMiy08jKv82osNfzmHgHCYj/2424oXNCIfDiDRuI0p7jWjhN2J40IilYeYd5ZnFjTCIJmiyCYVVE6A3YUByE+alNGFPahNupTXhR3oThEwm5MliQp1sJvTMYcL0XCZsy2PClXwmfCpgQqiQCdmKmlC1uAmdS5owsbQJG8qacK68CW8qmuCpbEKGaiZUqGFC21omjKljwup6Jv5bbUISTLA3MiF1UxNKNzehRUsThrc2YVlbE460N+FxRxNMnU1I3s2EYj1MaNLLhMF9TFjUz4QDA0y4P8iEv0NMUIebUGgkZxhtQv+xnGG8CXv/M+H2JBN+TTFBmm7i79cm1J9tQp+5Jsyeb8LuhSYkLjbh+1LOuIIzruKMa0zotc6EmRtM2LHJhOtbTPi6zYTYDhNy7zbx7ygTeuxjBgdM2H7IhGtHTPh8zITICRNynjah5lkTup83YdpFZnTZhKtXuX7dhHCiCTlum1Djrgnd7psw9aEJWx8zw6fMMInrL7j+mutvuf6e6x+5/pnff+X337n/T+7/h/v/4/5G7m/m/lau20344jQh6jYhl4/9BdhfiP1F2H+M/QtmfJXMiMlm5NHMqJPMjF4pzJiZyoxdacxITGfG9wxmiJnNyJfVjHrZzeib04w5uc1IyGvG7fxm/CpohlzEjILFzGhYwowBpcyYX8aM/eXMuFfBjH+VzNCqmlG0uhmNa5oxuLYZi+uacbi+mb9zmWEmM1I0MaNkMzOatzBjRCszlrcx43g7M5I6mGHvZEbarmaU625Gm55mjO1txpq+Zpzpb8brgWZ4B5uRaZgZlUeY0WmUGRPHmLFpnBmXJpjxcaIZoclm5JhmRs0ZZvSYZcaMOWbsmGfGjQWcbRFnW2pG/uVmNFhpRv/VZsxba8a+9ex9I3vfbIZ+mxnFdpjRdJcZwxLMWLbXjGP7zXh2kL0dZm/H2NsJM3+GzRh3xox158w4d8GMt5fM8F8xI+t1M6olmtH1lhlT75ix/Z4Z1x+Y8e2RGcJT5ppkRv0XZvR7xdzeMLd3Ztz/YIbhkxnJvppR4jtz+clcfpux4q8ZJw1mvDCZ4bKYkdFuRiWnGR3dZkzymrHZb8bloBmfw2ZEo2bkFiyoK1nQR7ZgjmrBXr0Fd5Nb8C+lBfo0FhRPZ0GzDBaMyGTBiiwWnMxmwYscFrhzWZAxrwWV81vQqaAFkwtbsKWoBVeLW/ClpAXx0hbkK2dB/QoW9K9kwfwqFhyoZsHDGhaYalmQsq4Fpetb0KqhhX87WbC2sQXnmlrwtrkFgZYWZG9jQY12FvToYMHMThbs7mLB7W4W/O5hgdrbgqJ9LWja34LhA9nXYAtODGVfw9nXSAsyjbGgyjgLukywYOpEC7ZPtuDGVAt+TLdAmmVBwTkW0DwLBi+wYMkiC44useDZMgscKyxIv9qCSms503rOtNGCrZstuLbVgm/bLRB3WVAgwQLstWDQfgsWH+S3h/ntUX57nN+esqDiGQs6nuO3F/jtJX57hd9eY91E1r3FundY954FSx9YcOyRBUlPLHA9Y5YvmOUr9vyGPb9jzx8sSPxkwc8vFsjfLSjy04ImvznvX85r4DmYLHhlscBrsyCr04LqbmblZVZ+CxKCFtwJ8wyjFiQTrCgpWdFStmKMasU6vRXnk1vxIaUV4dRW5E5nRb0MVvTLZMWCLFYcymbF4xxW2HJZkS6vFRXyW9GxoJXna8XWolZcL27Fj5JWyGWsKFzOiiYVrBheyYqVVaw4Vc2K1zWs8NeyIntdK2rVt6JXQyvmkBX7GlvxoKkV5uZWpG5lRbk2VrRvZ8XEDlZs7mTF1S5WfOtmhdTTikK9rWjc14ph/a1YMZD7Dua+Q7nvcO47ivuOsaL3OCvmTrDiwEQrHk22wjrVirQz2O8s9juH/c6zYtsCK24ssuLXEivU5VYUW2lF89VWjFprxdr1zGEjc9hsRWSrFXl2WNFglxUDE6xYvNfKn18rnh+0wn3YiszHrKh+wooep6yYdcaKveesuH+Bs1ziLFc5y3UrOiRaMekWa95hzXtW/HzAmo9Z86kVLZKsGP2C2b+y4sIbKz69syL2wYr8n63AVyuGfLdi2U8rTv7mnH85p8GKHGYralut6GvnuTh5Lm4rnnqtcPityBiyomrEim4xK2YKNuyRbLgv22BSbUidzIbyKWzokMqGyWls2J7OhpsZbPiTyQZ9VhtKZrehdU4bxue2YVNeG67kt+FbQRt0RWwoUsyGZiVsGFXKhrVlbLhQzoZPFWyIVbIhf1UbqLoNQ2vasKK2Dafr2vC2vg2hhjbkbmRD/SY2DGxmw5IWNhxvZcPLNjb42tmQo6MNdTrb+Hu0DQu723Ckpw1JvW1w97UhywAbagyyofcQG+YNs+HgCBuejLLBMcaGTONtqPafDT0m2TB7ig37ptnwaIYNtlk2pJ9rQ5X5NnRbaMPMxZx/qQ0PlttgWWlD2jU2VFpnQ5cNNszYZEPCFhvubbPBvMOGNLttqLjHhs77bJh2wIbdh2y4e4S5HWNuJ22ocNqGTme5dt6GXRe5dtkG41Wu3WCmN7l2m2t3uXafaw+59phrz/jdc6695Npr7vmWa++550fW+8K1b6z3w4bpv7j2h738Yy9G9mlhLzb26WCfLs7g4Rn6OEPAhnRhGypHOV/chlmiHXt1djxU7LBpdmRIbkfVlHb0SG3HnLR2HEhvx5OMdjgz25Epmx3Vc9jRK5cd8/LYcSifHc8K2OEuZEfWonbUKm5H35J2LCxtx7Gydrwsb4e/oh05q9hRr5odA2vYsbSWHSfr2PGmnh2hBnbkJTvQ2I6hTe1Y2dyOsy3t+NjajnhbOwp2sKNJJztGdrFjXTc7LvWw42svO3R97SjW346WA+0YN9iOzUPtuD7cjl8j7Ug2xo7S4+xoN8GOyRPt2DHZjjtT7TBOtyP1LDsqzrGjyzw7Zi7g3IvseLTEDvsyzraSs63mbGvtmL/ejiMb7Xi+2Q7fVjty7GD/u9h/gp3/99pxar8d7w7aET1sR/5jdjQ+YceIU3asPcMez7HHC3bIl+0oftWOVtftmJBox9Zbdty8Y8ffe3akfGhH+cd2dH5qx/QkO/a8YP6v2Mcb9vGefXy0o/dnOxZ8tePod+b4047Abzty/bOjgdGOIWZmZbXjnN2OT047RI8dRXx2tAgwjxDziNhxI2bHH8GBFDoHyikOdNIcmJ7MgT0pHHiYygF7GgcypXegRkYH+mR2YGFWB45ld+BVTgdCuR3Im88BKuDA8EIOrCniwMViDnwt4YBS2oESZR1oU96BiRUd2FHZgTtVHTBVdyBtLQeq1HGgRz0H5jZw4BAceN7IAV8TB3I2d6BBSweGtHZgZVsHzrd34HNHB3RdHCjWzYFWPRz4r5cD2/o4cLufA8YBDqQZ7EDloQ50H879RnK/0dxvLPcb70CuidxvsgNDpzqweroDF2ayv9kOyPPY3wL2t8iBSUsc2LnMgbsrHLCsciDDWgeqrXeg90bOu5nzbnXg9XYHwjsdyJfgQOO9Doza78CGgw5cPezAr6MOJD/B/E4xvzMOzDjnwL4LDjy55ID7igPZrjtQN9GBQbccWHHHgXP3ONMDzvTYgeJPHWidxIxeMKNX7OENe3jHHj46UP0zM//qwKLvDpz46cDb3w5E/zpQ0OhAM7MDY60ObLY7kOh0wOBmDj7mEGCuIQfmRRw4EnPgpeBEUHIir+JEY82JUcmc2JDCiWupnPidxomU6Z2okNGJrpmdmJ3ViUPZnXie0wl/bidy53PybJ0YUciJdUWcuFrMiV8lnEhe2onyZZ3oUt6JWRWdOFjZiaSqTviq85taTqAOv6nHbxrwG/CbRk6kaMpvmvOblqzTmt+0ZZ32rNPRiTxdnGjUzYmRPdhbL/bWx4k//djbQCcqDnai+1An5g534shIJ16OdiI01on8E5xoMtGJMZOd2DzViZvTnTDMdCLtHCeqznOi1wInFi5y4sQSJ94tcyK2wonCq51oudaJ/9Y7sWOjE3c3O2Hd6kSmHU7U2uXEgAQnlu914tx+Jz4fdEI+4kTJY060P+HEtFNO7D3jxJNzTnguOJHzshMNrzox/DrnTOSct5jnHfZ8nz0/ZM+PnZj31ImjSU68fuFE5JUTBd860fy9E+M/OrH9M+t/Zf3vrP+L9f+w/j/WNzpx3uzkf8dOqA4nSruc6ORxYqbPiQMB5hxyIhDhecZ5nqILo3UubFZcuKm5YEzmQvqULlRP7ULftC4sTe/CmYwufMrsgpzNhZI5XOiQy4XpeVzYl8/Ff5Nd8BVyIU9RFxoV514lXdhUmnuV5V7luVcl7lXFhX7VuFcNF87WcuFzHReU+i6UbuhCR3JhZmMXDjR14XlzF4ItXcjXxoWm7VwY18GFrZ1cuNPFBWs3FzL1dKF2bxcG9XVhZX8XLg504cdgF5IPc6H8CBe6jXJh3hgXjo1z4e0EF2ITXSgyxYXW01yYPMOFhFkuPJ7jgnueCzkXuoDFLoxc6sLG5S4krmS/q9nvOhdqbHCh/yYXlm9x4fw2F77tcEG/24Vye1zous+FuQdcOHrIhTdHWOMYa5xkjdOscZY1zrPGRRc8l13IdY2Z3GAmN5nvbRdu3XXBfN+FjI84xxPO8cyFVc9duPTShZ+vXUj5zoVKH1zo+cmFhV9cOPXNhY8/XND9dqHUX2ZlYFYmFw5aXHhpcyHscKGQ24WWXhcm+l3YHXThUZjzRVlbcIMkN0bLbmxW3bitd8OS3I3Mqdyok8aNIencWJPBjauZ3PiTxY002d2omtONvrndWJrXjXP53fha0A19ETfKF3OjWwk35pdy40QZN96Xc0Oq6EaJym50qOrGzOpuHKrpxsvabkTqulG4gRut4MbkRm7saeLG02Zu+Fq4kbe1G03bujG+vRs7Orpxv7Mbzq5u5OjhBnq5MaoPe+3nxq0B7HUQex3qRt3hbgwd6ca60W5cH+uGYbwb6Se6UXOyGwOnurFquhuXZ7rxe7YbqedxhgWcYZEby5a4cX6ZG99XuJF8tRsV17rRc70biza6cXqzG5+3uqHucKPcLs6WwNn2crb9bnw46IbuiBulj7nR+YQbc065cfSMG2/PuSFe5MyXOfNVznzdjcOJbry+5UbsjhvF7rvR7qEb0x+7cfAps0hiFi/cKPLajTZv3Zj63o39H914/tmN8Fc3Cv1gRr/cmPLHjb3/3EgyuhE0u1HQ5kZLB7NzMTuPG898bgQCbhQIu9Ei6sakuBsJogdPdR4EFA/y6z1okdyDiSk9SEjN52k98Kfn80x8noXPs/F5Dj7Pxed5+Dw/nxfk88J8XpTPi3Ofknxehs/LeTCpggd7KnnwrAqfV/OgQE0PWtb2YHJdD/bW9yCpoQch8qBgEw9aNfNgSgsP9rXy4HkbD8LtPCjc0YM2nT2Y1tWDA909eNnTg2hvD4r286DdAA9mDPLg0BAPXg/zID7Cg+KjPegw1oNZ4z048p8Hbyd5IE71oOR0DzrP9GDubA+Oz/Xgw3wP5EUelFniQbdlHixY4cGpVR58XuOBtt6DChs96LnZg8VbPTi73YPvOz1IkeBB5b0e9NnvwfKDHlw87OH/sx6kOeFB9VMeDDjjwepzHly94IHhkgcZrnpQ+7oHQxM9WH/Lw9+hPLDc8yDrQw8aPPZg5FMPtiR5cPeFB85XHuR860Hj9x6M++jBzs8ePP7qge87s/zFLP8ws3/MzMhszB5ErB4UcTADlwczPR4c9nHWgAdS2INSUQ+6xD2YL3pxUufFZ8ULvd6Lism96JXSi6WpvbiQ1otf6b1IncmL6lm8GJjNizU5vLieywtjHi8y5feiXkEvRhT2YnNRL+4W98JZ0otcZbxoXM6L8RW82FXJiydVvDxXLwrW9KJ1bS+m1fXiYH0vXjf0QmjkRckmXnRu5sW8FuylFXtpw17as5eOXvTp7MXyrl5c6u7Fn55epOvjRa1+XgwZ4MX6QV7cGuKFbZgX2Ud6QaO9GDvWi53jvXj8nxf+SV4UmOpFq+msOZM1Z7PmXC/EBV6UWuRFlyVezF/mxekVXnxd5UXytV5UWe9Fv41erNrsxdWtXhi2c85dnDPBi5F7vdiy34t7B738u9aLPMe8aH7Ci0mnvNh3xosX57yIXfCi+GUvOl31Yu51zpPoxZdbXiS760Xl+170fejFysdeXHnKvZO490vu/Zp7v/Vi63sv7n/0wvPZi3zfvGjxw4spv7w48MeLV/+YlYl9W7zoavNigcOLMy4vvnu8SOXn+QR5PmEv1ka9SIx7YRV9yC770Ej1YZzeh13JfXia0odQah+KpPOhfQYfZmfy4XgWHz5l80Gf04dKuX3om9eHlfl9uFrQB2NhHzIX86FBCR9Gl/JhexkfHpXzwV/Bh4KVfWhT1YcZ1X04UtOH97V9UOr5UL6BD73hw/JGPlxu4sO/Zj5kbOlDvdY+jGrrw7b2Pjzs6IOvM/foxj16cI9e3KOPDx/6+aAO9KHCYO4x1IcVw324MtIHw2j2MY59TGAfE338m8eHx1N9CE73ofAsH9rN4SzzOMsCHz4v8iHZUh+qLPeh/0ofVq/24cZaHyzrmccm5rHFhwnbfEjY4cPzXT7EEnwosc+HLgd8WHDIh7NHfPhxzIc0J32oddqHoWd92HTeh3sXfXBf9iHfNR9a3fBh2k0fDt/m3Hc59wP2/MiHPk+Y3TNm99wH00sfsr7xgd4x/w8+7P7kQ9IXH6LfWO8n6/1mvb+sZ/Dhp8mHtFYfatt9GO70YYvbhwdeZuT3oUCIGUV8mBnz4ZjgxyfJj2SKH1U0PwYk82NtCj9upvLz7x0/cqX3o1lGPyZn9uNgVj/eZvdDzuVH+Tx+9M7nx4oCflwt5IepiB9Zi/vRqKQfE0r7saesHy/K+xGv6EfpKn50r+bHkhp+XKzlx986fmSq70eDhn6MIT92NfbjWVM/Is39KN7Kjy5t/FjYzo9zHfz43cmP9F39qNfdj1E9/dje248nff0I9fej2CA/Og3xY/4wP86O8OPnKD/SjfWjzng/Rv7nx7ZJfjye4kdwmh9FZ/rRcTbfnevHmfl8d6EfaZfw3WV8dwXfXcV31/DddXx3I/fdzHe3ct/tfvzayX0T/Ki7lz3sZw8H2cNhP8JH2e8JPzqfYr9n/Dh/zo8/F/zIcNmP+lc523XOluhH0i0//2/1o+R9P7o9ZA6P/bj01M+fVT+yvPSDXjOzt8zsvR8vP/ohfvGj7Dc/ev1gvr/8uPbHD8s/P3KY/Ghq4VnYeBYOP965/FC9flTy+9E/yHML+3E76ocr7kc+KYDWcgAz1QCO6wP4kjyAlKkCqJkmgGHpAtiSIYCHmQIIZAmgSPYAOuUMYEHuAM7lDeB3/gAyFgqgQZEAxhYLYHeJAF6UCkAoG0CZ8gH0qhjAisoBXKsagLV6ADlrBdCsTgBT6wVwuEEAHxFAssYBVG0awODmAWxsGcD91gH42gZQuEMAHToFML9LAGe7sVaPADL0Zq2+rNU/gISBrDU4AHFYAGVHBNB7VACrxgRwY1wA9gkB5J4UQMspAcyYFsCxGZxrVgCp5nKu+QEMXxjAtsUBPF4aQHh5ACVWBdBtTQBL1gVweUMApk0BZN8aQJPtAUzeGcCh3QF82MNe9wdQ7SB7PRzApqMBPDjOXE4GUPRMAJ3PBbDoQgAXLwXw70oAWa4H0CgxgIm3AjhwJ4B39wLQHgZQ5XEAg55y1iTO+iIA/yvm+pa5vg9g4ccALnzm918DyPojgMa/Apj0J4CD/wJ4bwxAb2FWNtZ3BLDZxXPxBBD0BVAsGECXMPuPsv84+xeD/Pc3iKZqEFP1QRxJHsSnlEGkTBNEzXRBDM8QxLZMQTzNEkQ0WxClcgbRM3cQK/IGcSN/EPaCQeQpEkTrYkHMKhHEqVJB/CgTRLryQdSvGMTYykHsqRrEq+pByLWCqFgniAH1gljfIIh7CMLXKIgiTYPo1DyIRS2DuNQ6CGNb9tSBPXViT12CONotiM89gkjVO4hafYMY2T+InQODeD44CGFYEOVGBNF3VBBrxgRxe1wQnglBFJoURIcpQSyYFsSFGUEYZgWRdW4QTeYHMWUh51zMPZdyzxXccxX3XMM913HPDUGIm4MovzWIftuDWLcziLu72eeeIArvZ58H2edh9nk0CNPxIHKcCqL5mSCmnwvi+IUgvl0KIu1Vzn49iHGJQey9FcSbO0Go94Oo8jCIwY+D2Pw0iEdJQYRfMM/XzPNtECvfB5H4MQjn5yAKfAui/Y8g5v8K4vyfIP79CyKbiXlYmIeNeTiC+OoKIo03iLp+ZhxkxuEgXkdZRwihihTCYDmELWoIj/UhRJOHUDpVCL3ShLA6XQi3MoTgyRRCoawhdMoewqKcIVzOHYI5bwi5CoTQslAIs4qEcKpYCL9KhJCxdAhUNoSJ5UM4VDGEj5VDSFkthNo1QhhVK4TddUJ4VS8EuWEIlSmEQY1D2NyUtZuzdkvWbhNC73YhrOkQwu1OIXi7hFCkewhdeoawpHcIV/uGYOsfQt5BIbQdEsLcYSGcGxHCv1EhZBsbQrPxIUz/L4Tjk0L4PiWE9NNDaDgzhP9mh3BwLvuZz34WsZ8lIYxeFkLCihBerwpBXRtC1fUhDN0YwrbNITzbGoKwI4Tyu0LonxDChr0hPNgfQuhgCCWPhNDzWAirTrDHU+zxDHs8zx4vhrD0cgjXrobguB5C/pshtL8dwoK7IVy8z8weMrMnIbR6FsLs5yGcfRnC39chZH3Hvj+w708hnPgSwo9vzPEnc/wdwqS/IRwxhPDFFOL/pyHUt4cw3hnCAXcIH7ycJcBZQiGMiYSwJxbCWyEMvS6M6koYI7QwdiUL42WKMJTUYVRJG8bQ9GFsyxhGUuYwxGxhVMwRxqBcYWzOE8aTfGHECoRRrnAY/YuGsaF4GA9LhhEpHUbpcmH0qRDGukph3KsSRrBaGCVrhtGrdhir64Zxp34Y/oZhFG8URvcmYaxsFsatFmF4W4VRtG0Y3dqHsbxjGImdw3B3DaNwjzC69ApjWZ8wbvQLwzUgjEKDw+g0NIwlw8O4NjIMx+gwCowLo+OEMBZPDOPq5DDsU8PIPyOMDrPCWDQnjCvz+GwBny3ms6V8tpzPVoZhWx1GvnVhtN8QxsJNYVzewmfb+Gwnn+3msz18to/PDvDZYT47ymfH+ewkn53ms3N8doH7XeJ+V/jsGp8lssYtPrvDZ/dY9wHrPuazp+wvif29YM+v2PNb9vyec3zkHJ/DcH4No+CPMDr/CmPpH877j/MamYGFGdiYi4O5uMLweMIo4mdWwTBWhJlfNAxfPIxiUgQ95AhWqRHc0UcQSB5BiVQR/oxGsDZdBPcyRBDKFEHprBH0yR7B+pwRPMwdQTRvBGULRNC/UASbikTwpFgE8RIRVCgdwaCyEWwtH0FSxQikKhFUrhbB0BoR7KgVwcs6Eaj1I6jeMIKRFMHuxhG8aRpBshYR1GoVwZg2EexrF8GHDhGk6hxBva4RTOgewaGeEXzpHUG6fhFgQASTB0VwbEgEP4ZFkGlkBE1GRzB9bASnx0fw978Isk+OoOXUCOZMj+D8zAhMsyPIMy+CdgsiWLgogitLIrAvi6Dgygg6r45g2doIEtdH4NkYQbEtzGRbBKt3cP5dnD+B8++LoN+BCDYeiuDxkQiE4xFUPBnB4NMRbD8bwYvzESiXONcVznUtgj03Inh3M4KUdyKoe48zPOAMjzjDkwjSJ0VALyKY+iqCk28i+P0ugmwfI2jxmf1+Zb/fIzD/ZL9/Imj/L4LFxgiumSNwWSP8+zSCbi6elyeCu74IggH2FmZvUfYW5zmIUYhyFJXUKIbqo9iZPIrXKaPQp4miVrooxmaI4kCmKD5niSJd9iiQM4opuaM4kTfK342iyFYoipZFophbLIoLJaKwlIoiX9koOpaPYmnFKBIrR+GtGkXxGlH0qhXFujpRPKwXRaxBFBUoisGNo9jeNIqXzaPQWkVRs00UY9pFsb9DFJ86sWbXKKh7FFN7RnGydxR/+kaRfUAUrQZFMX9IFJeHRWEfEUXB0VF0GRvFivFR3PkviuCkKEpPjaLf9Cg2z4zi2ewodPOiqLYgipGLotizJIoPy6JIvTKKBqujmLw2iuPro/i1kTNt4UzbONOOKC7tisKWwP33cf8DUaw8xP2PRBE6FkWZk1H0Px3FlrNRJJ2P8jyjqHElitHX2P8N9n+T/d9h//eimPYgilOPovj3JIpcSVG0fRHFoldRXH8ThftdFMU+Mp/PzOdrFI++RyH84pn8iWLYvyh2G6N4a44ipS2K+o4oJrnYq4e9+thrkFmEmUU0iivxKBxiDIXlGLqrMazRx/AgeQyxlDFUTBPD0HQx7MwQw5tMMaTIGkO97DFMzBnDsdwx/MobQ7YCMbQqFMP8IjFcKRaDs0QMRUrH0KNsDGvLx/CwYgzxyjFUqhbDsBoxJNSK4X2dGFLXj6FhwximUAwnG8fwt2kMOVvE0K5VDIvbxHCjXQzeDjGU6BxD364xbOoew7OeMch9YqjRL4YxA2I4MCiGL0NiyDg8hqYjY5g1OoYLY2Owjo+hwMQYuk6OYdXUGO5NjyE6M4YKczjPvBh2LYjh7aIYUi2NocFy9rCSPayO4d/aGHJtiKH9phiWbInh5rYY/DtiKL07hv57Yti6L4YXB2LQH46h9tEYJhyP4ejJGH6eZg7nYmh9IYYFl2K4diUG97UYiifG0OdWDBvvsPd7MSgPY6j5OIaxT2M4lBTD9xcxZH4dQ4u3Mcx7z/w+xuD6HEPRbzH+7RLDhl8xPP3DmQ0xVDdxZksMB20xfHPwOze/8/I7P78L8rtwDMVi/E6IY4MUx1M5DlmLo0ayOMamiONQqji+p4kjS/o4WmaMY37mOK5mjcOTPY4SueLomyeOzfnieF4gDq1wHLWLxjGheBxHS8bxq3QcOcrF0bZCHIsrxZFYJQ5/tTjK1IxjYO04tteN43X9OFIgjgaN4pjSJI5TzeIwtIgjb+s4OrWNY0X7OO51jCPaOY6K3eIY3iOOPb3i+NgnjvT942gyMI7Zg+O4ODQO+/A4ioyKo+cYzjKOs0yIQ5kUR80pcYyfFseRGexpVhzZ57Kn+expYRw3F8cRWBpH2RVxDFoVx841cbxdF0fqjXHQ5jimb43j3PY4rDvjKJgQR/e9cazdH8fjg3HojjCnY8zpRByHT8Xx80wc2c7H0eYi977Mva9y7+vc+2Ycg2/HsetuHO/vx5HmURyNnsQx81kcF56z75fs+00cvd6x7w9xPPsUh/qVWX6P47+fcRz/Hcffv3HkNsbR0cxMrMzEHkfMGUdlTxwjfXHsD8TxNRRH5ijPKR7HbUGgb6JAYUmgLLJAFRSBWqkCDdMEWqgXaE8ygW4kF+hzCoECKQXKmFqgsmkEap5WoMHpBJqXXqBdGQS6mlGg95kE8mYWKF1WgUplE6hJdoEG5BBodk6BtucS6HJugd7mEciVV6DU+QUqXkAgKihQv0ICzSws0NYiAl0oKtCrYgI5iguUsqRARUsJ1LC0QH3KCDS9rECbywl0rrxALysIZKsoUPLKAhWuIlCDqgL1qibQ1OoCbawh0NmaAj2vJZCltkDJ6gpUqJ5A9eoL1LOBQFMaCrQBAp0hgZIaCWRuLJC+qUAFmwlUt7lAPVoINLmlQOtbCXS6tUDP2vCdtgJp7QUq0IHvdBSoeye+05nvdBHoVFe+000gU3e+05Pv9OI7vflOH4Em9eU7/fhOf74zgO8M5DuD+c4QvjOU7wzjPsP5zgjWGsl3RrHWaL4zlv2M4zvj2c8EvvMfe57Idyax58mcawp7nsa5pnOuGZxrJueaxdlnc/Y5nH2uQNZ5nH0B81nIfBYxn8UCTVvCDJcyw2XMcDkzXCFQilXMeTVzXsOc1wo0Y51AW9bzLDYI9HqjQM5NAqXawvPaKlCjbTyv7QLN2sEz3SnQpV08090CuRMESrtXoJL7eO77BRp4QKC5BwXaeYh347BAH44I5DsqUIbjApU5wftzUqAhpwRacFqghDO8Y2d5x84JFDwvUOaLvIeXeA8vCzT8ikCLrwq0/5pAt68L9P2GQNFEgbLdEqjybYHa3RFo9F2Blt8T6PB9ge4/EOj3Q4GExwLleiJQ9acCdXom0PgkgVY/F+j4C4EevxTI8Eog5Y1A+d8KVOcdz+E9M/7AjD/yXnxifp+Z3xfer28CFfnObH4wm5/M5hfv6W+BLv4R6M1f3uV/AqUxcm4T5zZzbgvntvJnwibQNbtAHx0C+Z38uXELVM4jUEsvZ/JxJj9nCnCmIGcKcaawQNmjAlWJCdQ+LtBYQaSVokhHJZEe6kT6K4ukU0XKp4lUWy9St2QiTUou0voUIp1OKdLzVCJZU4uUPK1IRdKJ1DC9SH0ziDQzo0jbMol0KbNI77KI5MkqUrrsIpXOIVLznCINySXSgtwi7ckj0s28In3NJ1I4v0jZCopUuZBI7QqLNLqISCuKinSkmEgPirOXEuyllEh5S7OXMuylLHspJ9KG8iKdqcBeKopkqyRSiioiFasqElUTqV91kWbXEGlHTZGu1hLpQ22RfHVEylhPpHL1RWrVQKThDUVaApEOkEh3Gon0s7FI8SYi5WomUvXmInVuIdKEliKtbSXSydYify5F/lyKlKy9SIU7cOaOIvXpxJk7c+YuIl3uypm7ieTtLlL6niKV7SVSi94iDesj0uK+Iu3vxzr9RfoxgHUGipRzMOsMYZ2hrDOMdYazzgjWGSmSZRTrjGG2Y0XCOGY7XqRZE0Ta/p9IVyZynkmcZzLnmSpS+WmcZ7pII2aItHSmSAdniXRvtki/54gkzRMpz3yRai1gbguZ2yLmtliks0tEerlUJPsykVKtEKnESpGarBJp4GqR5q0RKWGtSInreD7reT4beD6bRKqyWaQOW0Qat1WkVdtEOr5dpCc7RDLtFEm/W6RCCSI12MNM9jKTfex1P3s9wF4PstdD7PUIez0qUutjIo08LtKyEyIdPskzPsUzPs0zPsv7dk6kOudF6nFBpKkXRdp8SaQLl0V6c0Uk91XepesilbnBXBOZ603meovnd1uku3dE+nVXJPE+533AeR9y3kciTX4s0sYnIp17KtKrZyI5k0RK80KkUi9FavaK9/G1SAvfiLTvrUi33/Fs3vNsPvAOfBKp5meRun5hZl+Z2Tdm9p2Z/RDJ8VOk1L9FKvmHe/zlHv+4h4F7GLmHiXuYuYdFpNw27mHnHg7u4eQeLu7hZh8e9uFlH372EeAeQZGGhkRaFOYdifCORDlLjLMIEuURJaolSdRdJ9EUWaJNikTnVYneaBK59RKlSy5RmRQStUwp0fBUEi1JLdGhNBLdTyvRn3QSyRkkyp9RorqZJOqVWaLpWSTamlWiy9kkep9dIl8OiTLlkqhCbona5JFodF6JVuST6Fh+iR4XkMhYUCJ9YYkKF5EIRSXqV0yi2cUl2lVCouslJfpSSqJwaYmyl5WoajmJOpWXaEIFidZVlOh0JYmeV5bIXkWiVNUkKlldoqY1JBpSU6KFtSTaX1uiO3Uk+lVXIrG+RHkbSFSnoUQ9INE0kmhLI4kuNZboXRP22VSijM3ZZwuJ2rZkn60kWtmafbaR6ElbicztJErWQaKiHSWiThIN6CzRvC4SJXSV6GY3ib53lyjWQ6JcvSSq0Vuirn0kmtxXoo39mGd/5jmAeQ6UKP1gicoNkaj1UIlGDpNo+XCJjo6Q6NFIZjGKWYyR+DPJLMZJ1H+8RHMnsMZ/EiVOlOjbJNaYzBpTWWMaa0xnjRk8s5kSXZjFGrMl8syRKMM8icrPZ94LJBq1kHkv4hyLOccSzrFUouTLOccKiRqtlGjgKonmr5Zo7xqJbq+V6Oc6ZrWB92KjRLU3MavNzGoLz3Qrz3SbRB+2SxTYIVGWXRJV3i1RhwSJxu+RaM1eiU7t43ns53kckCj1IYlKHZao+RGJhh3lvTnGe3NcogcnJPp3UiL1tESFzkjU8CzP/JxEc85LtPsC57zIOS9xzsuc8yrv5jXezesSTb3B80rked3kvbolkf+2RJnvSlTpnkTt70s07gF7eMg78UiiF48lcjyRKM0ziUonSdTiOe/uC4mWvpToyCtm/ZpZv2HW75j1e57nB+bwkTl8Yg6fmcMX5vBVIum7RPl+8G7/5N3+JdGM3xLt+CPRtb8Sff7He2mQKIdJoupmibpYJJpk5VnYeBZ2id46JPI6effdElX0SNTOyx597NHPnALsMcgeQ+wxwp+vKH++YhKNiPM+CDo6KurosaQjs05HyRUdFVN11ETT0WC9jhYm09GB5Dq6l0JHf1PqSEmto4JpdNQwrY76pdPR3PQ6Ssigo1sZdfQjk46ELDrKm1VHdbLpqFd2Hc3IoaMdOXV0LZeOvuTWUSSPjnLm01GN/DrqVkBHUwrqaEshHV0qrKMPRXQUKKqjrMV1VKWEjjqV1NF/pXS0obSOzpXR0ZuyOvKU01HGCjqqWFFH7SrpaFxlHa2poqPTVXX0opqOnNV1lK6mjsrW0lHr2joaVUdHK+vq6EQ9HT2rryNbAx2lho5KkY5aNNLRiMY6WtaEGTTV0ZNmzKC5jlK01FGJVjpq2lpHQ9voaElbHR1qp6OH7XVk7KAjfScdFe2so8ZdmFFXZtSNGXXX0f0eOvrXU0dqbx0V7qMj6qujgf10NL+/jvYN0NHdgTr6M0hH8hBmOJQZDtNR/+E6mjdCR3tH6uj2KB39Gq0j3VgdFRinowbjmfEEHc35jxlPZMaTdPRzso6kqTrKP01H9afrqM8MHc2eqaPds3R0czbPYI6OxHk6yjdfR/UWcH0h1xdxfbGOEpfo6PtSntFyntEKHdVdqaPeq3Q0a7WOdq3h+lqur+P6Bq5v5Pomrm/m+haub+X6Nq5v5/pOru/i+m6uJ3B9D9f3cn0f1/dz/SDrH2L9w6x/hPWPsv4x9nec/Z1gf6e4fprrZ7h+lvOd43znOd8FzneR813mfFc431XOf4137LqO9txgPonM5ybzuc387jC/u8zvHvO7z/weMN+HzPcR7+gTHRV6qiM8Y/5JOlrwXEf7X/AOv+T5vNKR9kZHRd7qqNE7nt97HS36oKODH3X04BPP97OOkn3lz8A3nv93nv8Pnv9PHR35xZ+R37wff3SU8p+OShp01NzI+2PS0XKzjo5ZeL+svF823i+Hjso4ddTKxfvn1tEqj45Oenk/fbyfft7PoI7Kh3TUNsz7G9HR2qiOzsZ09DrO+y3IlEmSqZJOpo6yTP8pMm1UZbqgyfReL1MgmUzZUshULaVMXVPJNCW1TFvTyHQlrUyf08kUSS9Trowy1cokU8/MMs3IItPOrDLdyCbT9+wyCTllypdLpvq5ZeqbR6a5eWXak0+mO/ll+lNAJqWQTIULy0RFZBpUVKZFxWQ6WFymhyVkMpaUKXlpmUqUkalZWZmGl5NpeXmZjlWQ6VlFmeyVZEpTRaayVWVqU02mMdVlWlNDpjM1ZXpVSyZPbc5WV6bK9ThbfZkmNpBpU0OZLkKmDyRTqJFMOZrIVKOpTN2byTS9uUw7WrD3ljJ9a8Xe27D3tuy9HXtvz947yLS3o0x3O8n0t7NMWleZinSTqXF3mYb0kGlJT5mO9JLpSW+ZLH1kStVPptL9ZWo1QKbRA2VaPUim04PZ2xCZ3ENlyjicuY9gbyPZ2yj2NlqmS2Nk+jhWpvA4mXJOYK7/MdeJMs2cxFwny5Q4RaYfU2WSpstUYIZMDWfKNGCWTAtmy3RgjkwP5jK3ecxtAXNbKFPzRTKNWCzTiiUynVgq0/NlMjmXy5RhpUwVV8nUYTXPfA3PfC1zWcdc1jOXDcxlk0w1N8vUYwvPdCtrb5Pp5naZfu6QSbdLpoK7ZUKCTAP3yLRwr0yH9sn0aL9M5gMypTwk8/9GmVoekWnUUc59jHMf59wneCYneSanZapyRqbOZ2WafE6mLed5ny7I9OWiTLFLMuW5IlPdq8z8GjO/zsxvMPNEmf7dlEl/W6Zid3gf7vI+3ON9uC/T8Qec6yHneiRT+iec6ynnesa5kpjpc2b6gpm+5F19xbv6Rqbab2Xq/U6m2e9lSvjAu/iRd/GTTOoXmYp+lanJN5mGfZdp2Q/etZ8yJf2SyfGbe/+VqcI/7m3g3kZmZuLeZu5t4d5W7m2XqY6DeztlmuPiPXezbw/vipd9+9l3gH0H2XeI5xHmeURkehGVyRXjXRAUqiQq/NVLoUk6hbbICl1RFPqiKhTTFMqbTKH6yRXql0Kh+SkV2p9KoQepFTKlUShFOoVKpVeoZQaFRmdUaE0mhc5kVuhNFoX8WRXKml2h6jkU6pZToem5FNqZW6HEPAr9zKuQnF+hQgUUalRQoSGFFFpaWKGjRRR6VlQhRzGF0pVQqEJJhTqUUmhiaYU2lVHoclmFPpdTKFpeoTwVFapXiX1VVmheFfZVlX1VY1/VFUpZk33VUqhVbYXG1FFobV2FztVT6G19hQINFMoOhWqSQj0bKTSrsUK7myh0u6lCf5oppLVQqFhLhZq1UmhEa4VWtFHoZFuFXrZTyNNeocwdFaraSaGunRWa1kWhHV05UzeFfnRXSNeTM/XiTL05Ux/O1FehY/0USuqvkHOAQhkGMevBzHqIQpOHKrR1mELXhiv0bYRC4iiFCoxWCGMUGjRWocXjFDoyXqGnExSy/8c8JjGPycxjCvOYqtDmaTyn6TynGQoJsxTKP1uhhnMUGjhXoUXzFDo8X6EnCxSyLVQo7WKFyi/ht0v57TJ+u5zfruC3KxWKr1Io3xqFGqzlt+v47Xp+u4HfbuS3m1h3C+tu5bfb+O12frtDoas7Ffq6i3UTWHcP6+5lz/vY8372fIA9H+QZHlIo/RGFKh5VqOMxznuc857gvCcV+n5KIemMQgXPKkTnmNV5ZnWBWV1U6PklhVyXFcp4VaEq1xTqcl3h76jMOZE53+TduaWQckehIncVanJPoeH3eUYPFDr1UKFXjxTyPua9e8p790yhHkkKzXzO832h0J2XCv19pVCyNwqVeMs7+4539j3vxgfejY8KvfukUOizQjm/KlTnm0J9vvNe/eC9+qnQw18KmX8rlPqvQmX/KdTOoNAEI++kiXfSzBwtzMLGLOw8PwezcCq0xMX77ObZe3j2Xs7j5zwBzhPkvQlxnrBCNyMK/Y4qpMZ55wSVmokqjZRUWq1T6Yys0ltFpaCqUg69SrWTqdQnuUpzU6i0P6VKD1OpZE6tUuq0KpVLp1K79Cr9l0GlzRlVuppJpa+ZVRKzqlQwm0qUXaUhOVRallOlE7lUepFbJU8elbLkU6l6fpW6F1BpZkGVEgqpdLewSoYiKiUvplKp4iq1LqHSuJIqbSil0sXSKn0qo1KsrEr5yqvUsIJKAyuqtLiSSkcrq5RURSVXVZUyVVepag2VutVUaXotlXbVVul2HZX+1lUpWX2VSjZQqVVDlcZCpfXEfRup9LGxStEmKuVtplKD5ty3BfdtyX1bcd/W3LcN923Hfdtz3w4qzeio0u5OKt3prNK/Luy3G/vtzn57sN+e7LeXSpd6q/S5j0rxvirl768SBqg0eKBKSwepdHwwcxjCHIaqlHW4SjVGqNRzpEqzR6m0d7RK98eoZBqrUqrxKpWdwHz/U2niRJW2TFLp2mSVvk9RSTdNpcLTVWoyQ6URM1VaNYvnNpvnNofnNlelnPNVqrtApX4LVVqwSKVDi1X+raiSY6lKGZarVHmFSl1WMqNVzGg1M1rDjNYyo/WcZQNn2chZNqm0cbNKl7eo9GWrSsJ2nukOlRrtVGnoLpVW7FbpVIJKr/eo5N/Lu7Kfd+UA78pBleYfUungYZUeH1HJflSl9MdZ8wRrnlRp2inWPM2aZ1jzLPM7z5oXVGpzUaXxl1jzskpXrvAeXVVJuq5SoRucM1Gl4TdVWnmLc97mnHdUCt1VKdd9leo9UKn/Q5UWPVLpyGOe2ROe2VOVMiepVO25Sj1eqDTrJbN9xWxf8+6+4d19p1L59yp1+KDS5I8qbfukUuJnlX59UUn7plKJ7yq1/MF78pP35BfP8zfP8w8z+McMDMzAqNIwEzMwq3Tawn6szN3Gfhzsx8l+XOzHzTvkYT9eldw+3vkA73yQZx1SaU5YpX0R/ixFVbLGVEoraFRR1KizpNE0nUY7ZY1uKxr9UzVKrteodDKN2ibX6L8UGm1OqdG1VBr9SK2Rklajouk0ap5eo9EZNFqXUaOLmTT6lFmjeBaNCmTTqFF2jYbl0GhFTo1O59LobW6NQnk0yp1Po/r5NRpYQKPFBTU6VkijF4U18hbRKFsxjWoV16hPCY3ml9ToYCmNnpTWyFFGo4zlNKpaXqPuFTSaVVGjvZU0elBZI0sVjdJW4xzVOUcNjabW5By1OEdtzlFHoxT1NCpTX6N2DTSa2FCjrdDoBmn0q5FGWhONSjTVqFUzjcY112hjC42utNT4O6lGchvO2JYztuOM7TljB87YUaPPnTQSumhUsKtGjbtpNLy7Rqt6aHS2p0YfemkU7a1Rvr4aoZ9GQ/prtHyARqcGavRmEOcfzPmHcv5hnH+4RktGaHR8pEavRmnkH61RjrEa1RmnUb/xGi2coNHR/zR6PlEjzySNsk5hNlOZzTRmM12jQzM0ejpTI9csjTLP0aj6XI16ztNo7nyNDizQ6PFC5raIuS1hbkuZ2zKNZi/XaN8KjR6u1Mi2SqP0azSqvFajbus0mrleoz0bmOlGZrqJmW7RqNJWjbps02j6do0Sdmh0b6dG5l0apUnQqMIe5r2X92afRrv3a3T3gEbGgxqlPqxR+SMadTrKszim0a7jGt05oZHhpEapTmtU7oxGHc9qNOUcz+k8z+kC1y5qlPIy165o1OEq165ptOM6127wDBO5dkujsre5dkejyXe5dk+jW/e59oDn+4hrj7n2hGtPufaMa0lce861l1x7xbXXXHvDtbfc8x3X3nPPj1z7xLXPrPeFa1+59o29fOfaT/byi33+5tof9vmXM/zjmoEzmDifmWsWzmflfDau2Tm7g7O7mIubs3uYi5e5+JiZXyNTgJmFeEfDzDPCPKPMM6bR/TizFvSUTtLz70I9dZX1NFPR015VTw81PVn1ekqfXE9VUuipe0o9zU6lp/2p9fQojZ7safWUMb2eqmXQU8+MepqbSU8HM+vpSRY9ObPqKXN2PdXIoafeOfU0P5eeDufWU1IePXny6ilbfj3VLqCnfgX1tLCQno4W1tOLInryFdVTjuJ6qltCTwNK6mlJKT2dKK2n12X0FCyrp9zl9dSggp4GV9TT8kp6Ol1ZT++q6ClSVU/5quuJauhpWE09raqlp3O19fSxjp7idfVUsL6emjbQ06iGeloHPV0iPX1tpCddEz0VbaqnFs30NLa5nj9/erraUk8/W+lJa6Onkm311Kadnv5rr6etHfSU+D/D5Rz39RlG4dzPtt7sll2rtbqqZdu2bS+tZdst27axbNtc3Pn3+TzPfZ9znfOt31vNwMPqBsw1DWStZaBqbQO96hiYU9fAwXoGntY3YG9oIGcjAzUbi2UTsWwqls0MvGxuwN1SvFqJV2vxaiNebQ2camfgXXsDgY4GCnUSk84G/uxiYGVXA+e6Gfjc3UC0p4GiveS7t3z3ke++Bi73M/C9v0G/Qw2UHGSg7WAD44cY2DLUwI1hBhL8KW8j5G2kvI0yMHW0gZ1jDNz7y4DhbwOZxxmoPN5AjwkGZk00sH+SgceTDdimGsgxTfqnG/T3oIEFM6V/lvTPVt5zpX+egfrzDQxZoEwXKtNFBj4sNhBaqtyWKbflBkb9Y2DNCgMXVxr4ukrZrFE2aw20WWdg3HoDmzcYuL5RGjcbSLtFGrca6LxNGrcb2LVDGncaMO42kGWPgSp7xXifGO8X4wMGnh004DhsIPcRA7WPqpPHDCw5rt6dMOj/P3E8LY5nxPGsgRHnDKw6r/78a+DLBQNxlwwUv6yOXFFHrhrYdE06rkvHTem4JR23peOOdNyVjnsG7t83YHooHY+U9WMDvZ8YmPfUwOFnBp4/17fx0kDeV8rztfJ8Y2DZW/F4Jx7v1eOPBn77ZKDZZwOj/1NmX5TZVwM/vqmPPwyU+qk+xjMyKb6R7QmM3EloJGliI5mTGKmc1EgPg5HZRiMHTEaemo04rEZy24zUsRsZ5DCy1GnklMvIe7eRkNdIEZ+Rpn4jowJG1gaNXAoZ+R42kjJqpFTMSPs47UqmXcm1K4V2pdKu1NqVxkjPtEbmpDNyML2RZxmMODMZyZvZSL1fjAzJYmR5ViNnshn5mN1IJKeRormMtMht5K88RjbkNXI1n5F4BYykLWikbCEjnX81Mq2wkd1FjDz4zYj5dyPZixmpUdxIP4wsLGHkWEkjr0sZ8ZU2UqiMkcZljfr9aWR1eSMXKhj5VtFIispGSlYx0q6qkYnVpL26tNeQ9lrSXttIlTpGetU1MreekUP1jbxoYMTdyEi+xkbqNzEyrKmRFc2MnGtu5L8WRuJaGSne2kibNkbGtzWypZ2RW+2NJO5oJGMnI5U6i3sXce8qFt3EortY9BSLXmLRWyz6GPmnr5Gz/Yx87m8kNtCovwGNtB5sZNwQzRtq5OYwzftT80YYqThS80Zp3mjNG6N5fxlx/a1546RvvJGhE6RvovRNkr7J0jfVCNOkb7qRCTOMbJ1p5PYsI0nmyO9cZTVPfufL7wIjhxfK7yIjniVG8i810nCZkT+XG1n1j/itMPJ1pfitVvZrlP1aI5PXGdmx3si9DUb99jSSdbOR6luM9N2qPLYZOb7dyJsdRgK7jBTerS7tMTJ6r5H1+4xc2a98DyrfQ8r3sJEuR4zMOGpk3zEjj48bsZ9UN0+pm6eNDD6jvpwVo3NGPp0XowtiflGeLon5ZXm6Ik9XleF1I7/cUIY3jfS+ZWT+bSNH76gTd9WJ++rEAyNNHqrPj4yseywNT4z8fGokzXNpeCENL6XhlTS8NvLkjTS8k4b3Rup+UE4fldMncf0srv8ZSfbVSIlv6tF39eiHevTTyN14JowJTGRNaKJ6IhP9EptYlMTEiaQm3hlMhEwmfjObaGExMdZqYpPNxA27iUROExldJiq5TfT0mJjrNXHYZ+Kl34Q3aKJgyETjsImRERNroyYux0z8jDORJrmJsilMdE1pYmYqE/tTm3iaxoQznYm86U3Uz2BiWEYTKzOZ+DeziW+/mEiZ1cQf2Ux0zG5iag4Tu3OaeJjLhC2PiVx5TdTJZ2JwfhPLC5g4W9DEf4VMJCtsokQRE+1+MzGpqImdv5u4X8yEGRPZS5ioVdLEwFImlv5h4nRpE5/KmIiVM1G8vIk2FUxMrGhieyUTdyuLT1UT2aqZqFHdRP8aJpbUNHGqlokPtU1E65ooVs9E6/omJjQwsa2hiTuN9KaJmDYV02Z609zE4hYmTrbUm1YmIm30pq3etDMxvr3edNCbjnrTWW+66E1XvemmN921p4fe9NSe3nrTR9r6ak8/vekvbQP0ZpC0DZa2ISYGDJW2YfIz3MTHP+VnpPyMMtF2tPyMMbHjLxP3xorBOBM5xovBBBODJppYNkncJpv4PEXcponbdBPtZ5iYMtPErlliPduEda5YzzNRd75J/+eZWLHQxPlFJr4uVj5Llc8yE52Wm5j+j4m9K0w8WalMVyvTNSYarDXx5zoTq9ebuLRBPdioHmw2UW6LiW5bTczaZuLgdhMvdqg7u9Sd3Saa7DHpuzOxYZ+Ja/tNJDyovh0yUfmwiV5HTMw/auLYMRNvj5sInlRHT5loedrEuDMmtp41cfucCcO/4nlBbC6KzSVlfVlsrijrqybirsvnDfm8KZ+31Knb8nlHnbpnIvd9E/UeqIcPTax6ZOLiYxM/nkjzM2l+ru6+kOaX0vxKml9L81sThd6ZaPrexJgPJjZ+1DfyyUTi/0xk/mKi6lcTfb/pu/quDvxQnj+VZ3wzxROYaZvQzKREZnYmNvMgiRmrwUwuo5m6JjNDzWZWWsxcsJr5bjOT2mGmrNNMV5eZ2W4zhzxmXnrN+Pxmfg2YaRY081fIzKawmZsRM0ljZrLEmamezEz/5GaWpDBzOqWZT6nMJEtjpmRaMx3SmZma3syeDGYeZzTjzGwm3y9mGmYxMyKrmbXZzFzNbiZBTjMZcpmplNtMrzxmFuQ1czyfmXf5zYQLmilWyEybX81MLGxmRxF5+U1efpeXYmbqFTczTF/eqhJmLpY087OUmbSlzZQvY6ZHWTNzy5k5Ut7MmwpmgpXM/FbZTKsqZsZXNbOtmpl71c36rWkmZy0zdWqbGVJHXOqKSz0zP+qbSdPQTLlGZro3NjOniWY1NfO6mZlAC81qaaZlK81qrVltNKutZrXXrA6a1VGMO2lWZ+nqolldpau7dPWQrp7S1cvM0d7S1cdMqJ+Zov3NtB5gZsJAeRxk5v5geRwqj8PkcbiZ4X+aWT3CzOWRZuKNNpN+jJmKf4nXWPH6W7zGmXk/3kxkorKfZKbdZDOTp5jZPVXsp5lxzBD7mWYazTIzcraZ9XPMXJ9rJtF8M5kXmKm20Ey/RcpxsZkzS8x8Xmom+XIzf/xjptMKMzNWmjmwysyL1Wa8a9WJdWaarzfz9wYzWzaaubNJ//ptMZNjq5na28Rxu7zvkPedymSXvO8xU2GvmZ77zMzfL70HlO9B6T0svUek96iZKcfUlePSe0JdOWUm/2kzjc+YGX3WzMZz6t159e6CenfRTI1LZgZeNrP8ipnzV818u6YO31BWN5XVLfG9Lb53zLy9qw7dN/P7A3Xoob6HR2Z2PTbz6ImYPBOT52Lywsyol2Y2vDJz47WZJG+14512vNeOD9rxUTs+acdn7fiiHV+V4Tcz876bOfZDPn7KR3yLvjkL7RJamJLIwp7EFp4kseAyWChgtNDEZOEvs4XNFgu3rRaMdgvZHRZqOy0McVlY5bZwyWMhns9Cer+FSgELvYMWFoYsnApb+BSxkCxmoVSchU7JLMxMbuFgCgsvU1rwp7ZQJI2FVmktTEhnYUd6Cw8yWLBnsug3poWGv1gYmcXChqwWbmSzkCSHhaw5LdTMZWFQbgv/5LFwIa+FH/kspC1goWJBC70KWVjwq4WThS18LGIhrqh2/67dxSzMKK7daHcJ7S5l4bc/tLu0hYllLOwsa+FhOQuOChbyVbTQuJKF0ZUtbKxi4VZVC4bq8l1DvmvKdy35ri3fdSzEr2chQ30LVRpY6NvQwpJGFs40tvCliYWUzSyUbW6hWwsLc1taONrKwrvWFiJtLdDOQvv2FqZ1sLCvo4XnnSx4u1go3NVCi24WxncXjx7i0VM8eotHHwuN+loY1U+a+kvTAGkaJE2DpWmIhaFDLaweZuHycAsJRljINNJC1VEW+o+2sGyMhXN/Wfg21kKacRbKj7fQc4I4TbRwYpI4TVZGU8VpmoXO0y3MmmHh0EwLr2dZCM2xUGyuhbbz1I/5FvYusPBsoQXPYgu/LpHWpdK6zML25dL6j7SuFL9V4rda/NZY2LRWvVlnwbTBQs6NFupusjB8s4W1Wyxc22oh8XYLWXZYqLFTme6ysGK3hYt71Kd94rpfXA+I60FxPWTh7GELX49YSH1MHo7Lwwl5OKmsT6lnpy0kP2vhj3MWupy3MPtfC0cuWHh7Ubwvi/cVCx2uWph+zcKB6+rADQuBWxaK3rbQ5o6FyXfV/XsWnt6Xt4fy9kjeHsvbE+XwVN14pm68sJD/pb6JV/omXlvY+sbCvbcWrO8t5Pmgvn5UPp+Uz2fl85++la8WcnyT5+8W/vxhYd1PC9fjWUmSwKrfllZqJbIyJLGV1UmsXElqJaHRSmaTlepmKwMtVlZYrVy0WYnnsJLBaaWKy0p/t5VlHivnvVa++6ykDVipFLTSJ2RlcdjKmYiVr1ErqeOslE9mpWdyKwtTWDmV0srnVFZSpLFSNq2V7umszEtv5UQGKx8zWkmW2UrpX6x0zWJlTlYrx7JZeZ/dSiynlVK5rHTObWVWHitH8lp5m89KpICVEgWtdCxkZeavVg4VtvK6iJVwUSvFf7fSvpiV6cWtHMDKqxJWgqWsFPvDSrvSVqaWsbK/rJUX5awEKlgpWtFK20pWplS2sq+KledVrfirW/mthpU2Na1MrmVlb20rz+pY8dWzUqS+ldYNrExqaGVPIytPG1vxNrVSuJmVVs113sLK7pY6b2XF00bnba20bGdlYnudd7DypKPOO1v5tYvOu+q8m5Vd3XXew4q7l85767yPlQl9dd5P5/11PlDng3Q+WOdDdD5U58N0/qfOR+h8pM5H6Xy0zsdo/lid/63zcZo/XucTdD5R55OlZ4rOp+p8mvRMl84Z0j9L57Olf470z5WveTqfr/OF8rtIfheLwxJxWCoOy8ThH/FZIT4rxW2VuK0WtzXitk4814vnBnHeKM6brLzcLP5brfy+Tfy3W5m2Q7nsVC67rIT2KK+9VjrsszJjv3I8YOXNQeV7WPkeUb5Hle8xK4ePK/cTVqKnrJQ8rT6csTL7rJWj59ST81biLlj546L6c8nK3MtWjl9Rr65aSX7dSpkbVnrctLLglnp428p/d6ykuqd+3rfS64GVRQ/V20fq7WMraZ5aqfhMfX5uZekL9fyllR+vrKR/o/6/Vf/fWVn+3sqFD1bif7KS6bO+l/+sDPpiZeVXK5e/WUn0w0qWn/q+4tkYGt/GmgQ2riW0kTSxjexJbNRNauNPg40NRhu3TDZMFhu5rDYa2GyMttvY7LBx12nD6raRz2OjidfGWJ+N7X4bDwM2nCEbBcM2WkRsTIja2BWz8TTOhje5jSIpbLRJaWNKKhv7Utt4mcZGMJ2NYultdMhgY0ZGG4cy2Xib2UY0i41SWW10yWZjTnYbx3PY+JjTRvLcNsrmsdEjr42F+Wyczm/jawEbaQrZqPirjb6FbSwtYuPf32z8LGojYzEb1YrbGISNlSVsXClpI9EfNrKWtlG7jI3hZW2sK2fjZnkbxoryWkleK8trFXmtauNeNRu2Gjby17TRtJaNcbVt7Kxj43FdG576Ngo3sNG6oY3JjeSpsTw1kadmNoo3l6cWNma2tHGklU3/t9mIa2ujdDsb3drbmN/BxsmONv7rZCN1FxsVutro003au9s430Pae0p7bxvV+0h7Xxur+tm42t9G4oE2sg1SToNtjBiinIbauD3MhuVPG3lH2Gg8UnmMUh6jbTwaY8M11qZvzUarcdI43sbeCTZeTJTGydI4xUbHqdI4TRqn23g/w0ayWTbKzBbfOTYWzBXfeeI730bahTYqL7LRf7GNf5bYuLjURoLlNn75x0atFTaGrRTHVeK4Wp1ZayP3OhuN1tv4a4ONrRttPNikbmyxUWirjZbbbEzaLi07pGWntOyWlj3SstfGrH02ju638eGAsj6krA/b6HnExqKjNs4es/H9uI30J21UPWVj4GllekaZnhWX8+Lyr7hcEJeLNjZeUk8vK7uryu6ajWbXbYy/oT7eVB9v2fDdsVH0ro1299S7+zYOP1BGD5XRY2X0xEb3p/L/zMaZ5za+vbCR7pWNKq9tDHhjY8Vb7XynnR+086N2ftLOzzY2/aedX7Tzm3Z+184f+gZ+2tgdz86z+Hb8Ce0US2SnQ2I7M5PYOZLUzgeDneQmO2XNdnpZ7Cy22jlns/PDbiej0051l53BbjtrPHaue+0Y/HZyBew0DNoZE7KzLWznYcSOK2ancJyd1snsTE1u50AKO69T2ommtlMqjZ2uae3MT2fnVHo7XzPYSZvJTpXMdgb8YmdFFjtXstpJnN1O9hx26uW0MyqXnc257dzPY8eRz07B/HZaFrAzqaCdfYXsvPzVTriInRK/2elS1M7c3+2cLGbnS3E7aUrYqVzSTv9Smv2HnculNbusnWzlNLu8nZEVNLuiZlfS7Cp2ClXV7Gp2Jle3s7+GnVc17URq2ylZR7rrSnc96a4v3Q2ku5F0N7YzsImdlU3tXG1mJ2kLOzla2mnQSkxa29naRkza2nG3t1Okg502He1M62TnUGc7b7vYietmp0x3Oz172FnUU7x72fnZW7z72qnRz87Q/nbWDbBza6Ad82A7eYfYaTrUzvhhdnYNV5Z/2gmMtFN8lJ1Oo+3MHmPn+F92Po+1k3qcnUrj5X2CnX8myvskeZ8irlPt1J9mZ/R06ZshfTOV2WxlNkf65krfPOmbb+fdAjvJFqkPi9WHJXaWLLVzfpmdeP/YybzCTq2VdoavsrNhtZ07a+zY1tkpsN5Oiw3KZqOy2SR+m8Vvq3LfZqfbdjsLdtg5s9PO9112MuxRp/baGbLPztr9dm4ekMdD8nhYHo/I41E7e47ZeXHcTuik8j2lfE/bmXdGGZxVBufspPvXTtULdgZdVC8v2blx2Y7pqp081+w0uW5n3A1xumnn+S07wTt2uGun8z115L468kAzHmrGY814ohlP7ax+phnPNeOlZrzSjNea8cbO7rea8U4zPmjGR+n4JB2fpeM/zfhiJ/03O9W+6/v4IR0/5SWeA3MCB3kTOmiWyMGExA72JHHwMqmDsNFBSZODbmYHCywOzlgd/LA5yOhwUMPpYJjLwXq3g9seBzafgwJ+By0DDiYHHewPOXgTdhCLOigTc9AzzsHiZA7+Te4gfkoHWVI5qJPawcg0DjandXA/nQNXBgeFMzpom8nB9MwOjvzi4EMWBymzOaiQ3UG/HA7+yengSi4HSfI4yJnXQcN8Dsbmd7CjgIOnBR34f3VQvLCDTkUczP3NwamiDr7+7iB9cQfVcDCkhIO1JR3cKuXAWtpB/jIOWpR1MKmcNJeX5grSXEmaKzvoVcXBkqoOLlRzkKCGg6w1HdSr5WBUbQdb6zh4VNeh/88cFG3goENDB7MaOTje2MF/TRykbeagSnMHg1o4WNPSwY1W4tzGQb62Dpq3c+i3o4N9HRy87qh9nR2U7iJGXbWvm/Z1176e2tdL+3o7GN3Hwba+2tfPgXeAg98HOug4yMGcwQ5ODnHwZaiDdMPl70/5G+Fg3UhlMkr+xiiTv5TJWAdT/nZwcJyDd+MdJJ/ooPwkB30nO1g+xcHlqeI5XTxnOGg008Hfsxzsmu3g+RwHoXnqwHx1YIGDhQsdnFvkIN4SB78sVX7LlN9yB1v+cfBwhVisEovVYrHGwey1Dk6sk7b10rZR2jZJ22Zp2yJtW9WX7Q4K7nDQaqeDqbscHNrt4P0eByn2Kev9yvqAgxUHHVw75MB4xEGeow6aHlM/jzvYe8LBq5MOoqeV0xnldNbB0nMOLp53kOiCg+wXHTS4pF5cdrDzioNnVx0ErzsocUM+bsrHLfm4LR935eOeg7r3lekDZfpQjB+J8RMHxZ6qQ8/Uoefq0AsH31+q968d1Hzj4M+3Dja9U2ffq7MfHfz2yUH7z8r/P3n+Is9f5fm7g+o/HAz9qW8knpO78Z04Ejr5NZGTtomdzEji5GhSJ58NTtKYnFQxOxlscbLW6uS2zYnN4aSg00lrl5NpbidHPE4+ep2k8jupHHAyMOhkTcjJzbATa9RJgZiTVnFOpiZzcji5kw8pnKRM5aRSaicD0jhZndbJjXROLBmc5M/opGUmJ1MyOzn0i+5m0d1suptdd3Pobk7dzaW7eXQ3r+7m0938ultAdwvq7q+6W1h3i+jub9JQVHeLSUNx3UUaSkhDSd0tJb2lpbeM9JaV3nJObpWX3oryVkneKstbFXmr6uRTNSepa4hDTXGoJQ61xaGOE3s9MavvpE0DMWvo5FgjMWvsJG1TJ9WaORna3Mn6FuLb0omztZMibZy0b+tkVjsnJ9o7+drBSYZOTmp0djK8i5NNXZ086ObE08PJ7z2ddOzlZG5vJ6f7OPnR10nm/k7qDHAycqCTrYOcPB7sxD/UCcOcdB3uZOGfTs6PcJJglJOso53UH+Pkr7+c7Bzr5PnfTsLjnfwxwUnPiU6WTnJyabKTJFOd5JrmpMl0JxNmONk308mbWU7i5jgpN9dJ33lOVsx3cm2BE9MiJ/kWO2mxRMyXiuMy5b5cbFaIzUqxWeVk3Wqn/h9Tn9Y5KbzeSbsN8rtRfjfJ72b53eqk5jYnf253smWHk0c7nfh2O/V70UmXvU4W7HNybr+T+AedZDvkpMFhJ2OPONl11MmLY04iJ5yUPumk9ykny087uXLGieGckzznnTT/18nkC04OXnTy/pK6cEX5XnUy6Joyu67MbkjXLem6LV13pOuuk5P3nHy77yTjQye1HontY7F9IrZPxfa5kxIvnHR76WTRKycXXjtJ9NZJjndOGr93Mv6Dk70fxeuTk2T/OSn/xUn/r05WfVNHv6tLP9WleC7axHcxI4GLYwldfEnkIn0SFzWTuvR3mYvNRhePTC58FhdYXXS1uVhod/Gvw0VCl4scbheNPC7Ge13s9bl443eRLOiiQshF/7CL1REXN6MubHEuCiVz0Ta5i5kpXJxI6eJrKhcZ07ioldbFyHQutqZ38SSDi0AmFyUzu+jxi4slWVxcyuoiSXYXuXO4aJrTxaRcLg7mdvE+j4tU+VxUzu9icAEX6wu6uFvIhauwi6JFXHT8zcW8oi7O/O4iXnEXWXFRv4SLsSVd7C7l4uUfLmJlXJQr66JfORcry7u4UcGFtZKLgpXFpYq0VnVxvJq0VpfWmi5q15LW2i621XHxtK6LUH0XpRq46NnQxbJGLq40dmFs6iJvMxctmruY2sLFkZYuPrdykbaNi+ptXQxvJ67txbWDC38nce3solsXF4u7urjYTV57yGtPee0lr73ltY+LD31dpO7vouoAF0MHutg4yMWDwS68Q10UG+aiy3Dl8qdyGeEi0SgXOUe7aDLGxcS/XBwYK1Z/i9V4F1UmuBgy0cWGSS7uT3bhmar30/R+ut7P0PuZej9b7+fo/Vy9n6f38/V+gd4v0vvFer9E75fq/TK9/0fvV+j9SheLVrm4sNpF4rUucq2T/vXSv0H6N0r/Junf4qLaVhfDtrnYtN3Fwx3q1S753y3/e5T1XmW9z0XSAy7yHHTR/JCLKYfF74j4HXWR7riLGifUy5Pqyil15bSL4FnxPyf+510s/9fF1QsuTJdc5L/sovUV9fqq8rvm4tt1F5luuqhzy8Xo2y523nHx4q6L6H3l/0D5P3Sx6pG6+tiF/amLws9ctH/uYu4L9eeli/ivXWR746LhW3X9nYt97128/eAi5Sf177P695+YfBGTr8rku4viP/St/FSm8dxcjO8maUI3eRK5aZHYzdQkbv0t5uY/g5v0Jje1zG5GWtxst7p5ZnMTcbgp43TT1+VmpdvNTY9bvxHdFPa7aR9wMzfo5kzITfyIm2xRN41ibsbHudmfzM275G5SpXRTNZWboandbErj5mFaN/70bkpkcNMjo5tlmdxcyezGlMVN/qxuWmdzMzO7mxM53HzP6eaX3G7q5XEzNq+b3fncvM7vJnlBNxULuRn0q5v1hd3cK+LGU9RN8d/ddC3mZnFxN5dwYyjpJm8pNy3/cDO9tJtjZdx8LesmU3k3dSu4GVPRza5Kbl5VdpOsqpsK1dwMrO5mXQ3NrOnGXdtNsTqaWVcz62lmfbFrqJmNNLOxZjZxc7ypm2/NNLOFZrZ081cr6WwtnW2ks510tpfODtLZ0c39Tm68XdzQ1U33bm6Wdpf3Hm6MveS9t7z3kfe+bk72c/Ojv5ssA900GORm3GA3+4aI51DxHC6ef7oZNsLN5pFuHo9yExzj5o+/3PQe62bF325ujFNGE5TRRDcdJrmZN9nNuSluEk5zk3O6m6Yz3Eye6ebwLDefZyv3ucp9nptR893sWODmxUI3scVuyi8Rj6XisUw8lovxCjFe6abbKjdLVru5vEa5rXPrbzA3bTa49X+Xm1Ob3Pzc7CbrVnVhm5sJ290c2OHmw043aXa7qb7HzYi9brbtU7/2q18H3ZQ95Kb/YTdrjri5c9SN67i4nxD3k+J+StxPi9FZMTonRufF6F/tuaA9F7XnsvZc0Z6r2nNNe667SXvTTY1b2nNbPb7j5vldt74t+XngZsBDN2sfyc9j+XmqLJ4pi+fK4oWbqy/dmF+7KfjGTbu3bua8c3P2vZsEH93k+CRun8XtP30vX/S9fHWT8bubOj/Uo5/KPJ6H1/E9pEjooXIiD0MTe9iUxMPjpB6CRg+lTR76mD2ssni4ZfXgtHso6vDQxelhkcvDJbcHg9dDfp+H1n4PswIeTgU9xAt7yB7x0DjqYVLMw6E4D5+TeUifwkPtlB7GpPKwK7V2p/GQPJ12p9fuDNqdUbszeQj9ot1ZPPTN6mF1Ng+3s3tw5fTwey4PXXN7WJLHw5W8Hkz5PRQs4KFdQQ9zCnk4+6uHhEU85PzNQ7OiHqb+7uFYMQ9fi3vIXMJD/ZIe/i7lYd8fHt6X9pCmrIca5TyMKO9hewUPLyp6iKvsoUIVD4OqethQzcPD6h4CNT2UquWhd20PK+uIRV2xqC89DcSioYfFjTxcbiw9TaWnmfQ09zC3hfS0lJ7WHnK18dC8rYdp7Twcb+/hewcPWTp5aNjZw4QuHg509fCxm4d0PTzU6ulhdC/x6S0+fZRNPw9V+nsYNsDDloEeng7yEBniodxQDwOGeVg33MP9Pz34RnooOcpDr9EeVozxcPMvD46/ldc4aRwvjROkcaI0TpbGKdI4VRqneTg33UPimR7yzPLQcraHGXM8nJzr4ec8D9kWKMOFynCRh8OLPXxZ4iHTMg/1lovjP+K4QhxXiuNqDzXXeBi11sPOdR5erVeuG5XrJuneLN1bpHurdG+X7h0eBu70sH6Xhwe7Pfj3evhjn3q2Xz07oKwPKuvDHoof8dD9qIdlxzxcP+7BdtJDkVMeOp1W986oe2c9GM/Ly7/yckFeLsrLJXm5Ii9X5eWah5nX1ccb6uMtDzlue2h6R524q07c8+g3oTJ4qAweKYPH6ugTdfSph4zPPdR94WHsS/l7JX+vPaR9K3/vlMt75fJBuXz0kPKzh6r/efjzi4dtX9Wdb+rODw+VfnoYEs/L5vheniTwEknkpVxiLwOTeFmf1MtDg5eAyUtps5e+Fi9rrF7u2rx4HV5KOL30cnn1f5aXWx4vLp+XYn4v3QNelgW9XA95sUe8/Bb10iXmZXGclyvJvFhSePk1pZeOqbwsSO3lYhovxnReCqT30i6Dl3kZvZzP5CXJL17yZfHSOquX2dm8nM3uJWFOL7lzeWmZ28vMPF5O5fUSP7+XnAW8NCvoZVohLyd+9fKzsJdsv3lpUtTLlN+9+q68fCvuJUsJL41KeplUysvhP7x8Ke0lc1kvDcp5mVDey8EKXj5X9JKxspd6VbyMq+plfzUvH6t7SV/TS51aXsbW9rKvjpcPdb2kre+lVgMvYxp62dPIy7vGXtI09VKzmZfRzb3sbuHlTUsvqVp7qd7Gy8i2Xna28/K6vZeUHb1U6+RlRGcvO7p4edXVS4ruXqr28PJnTy/be3l52dtL8r5eqvTzMry/l20DvLwY6CXZYC+Vh3gZNtTL1mFeng/3EjfCS6WRXoaO8rJltJdnY7zExnqp+LeXIeOU8XgvTyd4iU7yUmGyl8FTvGyaqrNpOpuhs5k6m6Wz2erCHHVhnpfy83W2QGcLdbZIZ0t0ttTLoGVeNi7X2T86W6mzVTpbrbM1Olurs/U626CzjTrbpLPNOtuqs2062655O3S2U2e7dbZHO/bqbJ/O9uvsoLQc0tlhnR3R2VHpO66zEzo7KR+npPm0zs7K2zl5O6+zf+X3gvxe0tllMbgiBld1dk1cbojLTbG6JVa3xeqO+N0Tv/s6eyCmD8X0kTg/EeenYv9M7J+L/Qvl8Up5vFZGb5TRW+X2Trl9UJYfleUnL7s+K9//vKT+6qXGN2X+XZn/UA9+qgfxfdRK4GNMQh97E/l4n9hHuqQ+aht8jDX62Gfy8dHsI73VR12bj3F2HwccPj47fWR0+6jv8THB6+OQz8cXv4/MQR8NQz4mhX0cifj4FvWRJc5H42Q+piT3cSyFjx8pfWRP7aNpGh/T0vo4mc5HvAw+cmb00SKTjxmZfZz+xUfCrD7yZPPRKruP2Tl8nMvpI3FuH/ny+Gib18e8fD7+ze/DUNBHwUI+OvzqY0FhH5eK+DAX9VH4dx+divn0O9DHVXzYSvooWspH1z98LCvt40YZH85yPoqX99Gzgo8VFX3cruTDU8VHyao++lTzsaa6j3s1fPhr+Shd20f/Oj7W1/XxqJ6PcAMf5Rv6GNzIx6bGPp428RFr5qNScx/DWvjY1tLHy1Y+UrTxUa2tj5HtfOxq7+NtBx9pOol7Zx9/dRHjrmLczUeGHj7q9fQxvpd49hbPPj5+6eejUX8fkweI3UCxGyR2Q3w0G+pj+jAfp4b7SDDCR+6R4jRKnEaL0xgfScb6yP+3j/bjxGS8mEwQk0liMtlH5yk+lkz1cW2aD/sMH8Vm+ugxS/5ny/8c+Z8n//N99F3gY+1CHw8W+Qgu8VF2qY+By+R1ubz+I68r5XWVvK72sX2Nj1drfaRc76P6Bh+jN/rYs0l92qw+bVV3tqk7230c3OHjv53ytVu+9sjXXvna5+Pnfh85Dvr095WPmYd9nDniI9ExZX1cWZ9Q1id9XDzlw3TGx69n5eGcPJyXh399OC7KwyV5uOxj5RUfd6768F338ccNH/1uKq9byuu2j8hdHxXu+Rhy38fWBz5ePFQ2j5XNEx+jnvrY/Ux6n0vvSx91Xknva+l9oxzeSu97dfiDOvzRx4lP6ut/PnJ98dHyq5h/E/PvPpL+VA/j+ekQ38+iBH6uJPRjS+ynaBI/3ZP6+cfg57bRj9fsp5TFTz+rn3U2P4/sfiJOPxVcfoa6/Wz1+Hnp9ZPS76d6wM/ooJ89IT8fwn4yRP3Ui/mZEOfnSDI/35L7yZbST7NUfqan9nM6jZ9E6fzkS++nbQY/8zP6uZTJj/kXP0Wy+Oma1c/ybH5uZvfjzumnZC4/fXP7WZvHz8O8fsL5paOAnyEFpaOQdPwqHUX81PhNOor62fu7n4/F/GTET4MSfiaW9HO0lJ8ff/jJUcZPi7J+ZpXzc7a8nyQV/RSoJB6VxaOKn6tV/dir+ylWw0+Pmn5W1vJzt7Yff10/Zer5GVjfz6YGfp419JOssZ+qTfyMbOpndzM/75r7SdfST91Wfsa39nO4jby3lff28t7Bz4yOfs508pO4i5/8Xf207+ZnYXdl0EMZ9PLze2/t7KOdfbWzn3YO8FN2oJ9Bg/xsHuzn+RA/yYf5qTbcz6g/xXuEeI8U79F+6o+Rz7/kc6yfn3/7yTneT8sJfmZP9HN+kh/DFD+FpvrpPM3P0ul+bszw45rlp8RsP33mKOO5ynieMl7gp+JCP8MW+dm+2M+bJX7SLPNTe7lfv/38HFrh5+tKP1lX+2m6Rnmulad18rRBnjbK0yZx3CyOW8Rxm5/i2/302uFn9U4/93f5Ce3xU36vstvnZ9t+P68O+El1yE+tw37GHvFz4KifL8f8ZDnhp8lJzT+lvpxWX85q/jnNP6/5/2r+Bc2/pPmXNf+KnzVX/Ty4pvk31I2b6ugt6b/t5/Ud6b8n/fel/4H0P5T+R8rkiTJ56mfmM/XguZ+kL/0UfOWn02s/S96Iz1vxea/ufVD3PvpZ/8nP489+Yl/8VP7qZ8Q3P7u++3n/Q/zjBagfP8CkBAGOJQwQL3GAXEkCtE4aYJ4hwEVjAIs5wG+WAN2tAVbaAty1Bwg4A5R1BRjsDuh7Cuh7CpDKH6BWIMDYYICDoQBfwwGyRgM0iwWYGRfgbLIASVMEKJQyQKdUAZamDnAzTQBPugCl0gfonyHAxowBnmYKkOyXANWyBBidNcDebAE+ZQ+QOWeAxrkCTMsd4FSeAInyBcifP0CHAgEWFQxwrVAAZ+EAJYoE6PtbgPVFAzz+PUCseIAqBBhZIsCekgE+lgqQsXSAhmUCTCkb4GS5AAkrBMhXMUD7SppVOcDVKgEc1QLoHwj61AiwrqZm1dKsOppVV7PqaVZ9zWoQIFMjzWqsWU00q6lmNdesFprVUrNaSVdr6WorXe2kq710dQjwpGOAuM4BqnYJMKqrPHaTx+7y2FMeewWY3jvAmT4BkvQLULC/eA0Qr4HiNUi8hgT4Y2hAf0sF2DQ8wPM/A6QYGaDmKLEfLfZjxP6vANn+DtB8XIBZ4wOcnxDANClAkckBuk0JsGKqcpymHGcEKD8zwNBZAbbPDvBmToC08wLUmx9g4gJ1YqE6sThA7iUB2i4NsGBZgCvLA9hXiM1KsVklNqvFZo38rJOf9fKzQX42Bvi8KcAvWwI02Rpgxjblv1357wzw664AXXYHWL4nwO29Afz71aUDAYYcDLDtUIDXh6XhaIC6xwJMOC4NJ6ThlDScloYz0nBW+ZxTPv9KwwUxvSiml9Sby+rNVfXmWoAx1wPsvxHgy0118LY43BGHuwH+vScOD9Tnh+rzI/X5cYD7TwKEngWo+DzA8BcBdr0M8P6VOvImQKO3Aaa+C3D6fYDEH5XFJ2XxOcCy/wLc+hLA9y1Ame/6Dn5I+09pjxckbYIgdRMGmZgoyLHEQeInDZLXEKSdMcgiU5Dr5iAua5BStiD97UE2OYK8cAZJ6Q5SyxNknDfIYV+QH/4guYJBWoeCzA8HuRIJYo8FIS5I32RBNiQP8jRFkOSpgtRIHeSvNEEOpg3yLV2QHBmCtMwYZG6mIJcyB7FlCVIsa5De2YKsyx7kSY4gcbmCVMsdZEyeIAfyBvmaL0i2AkFaFAwyp1CQi78GsRbRu9+C9CoaZO3vQR4X0zv0roTeldS7UkG+/KF3ZfSurN6V07vyeldR7yppX2Xtq6J3VfWuut7V0LuaeldL+2oHyV5XOutJZ33pbCCdjYIUbxykT5Mg65vKXzP5ayF/LYOMbRXkUOsg39sEydlOXNqLSwdx6RjE0TlIiS5B+nUNsrFbkOfdxbOnePYSz95BjvQJ8rNvkNz9lcMA5TBQOQwK4h4S1LcUZOCwIFuGB3n1Z5A0I5XfqCCTRgc5MSZIwrFB/dYL0nFckKXjg9yeEMQ/KUi5yUGGTgmyY2qQd9OCZJwRpNHMINNmBTkzO0jSuUEKzwvSbX6QlQuC3F8YJLw4SOUlQUYuDbJ3WZDPy4NkXRGk+cogs1eJ3WqxWyt268RuvRhsEIONYrA5SM0tQf7eqm5sUze2y8vOIG13BVm4W172yMu+IKX3Bxl0IMjWg0HeHAqS7kiQ+keDTDkW5NTxIIlPBil0KkiX00FWnAly72yQ0Pkglf4NMuKCNF2UpkvSdEWarkrTNWm6Lk03lcst5XJbvbsT5Nld8b0vvg+CjH8Y5Ogj9fyJev40SIdnQZY8D3LrRRDfK3F6LU5vgux8G+T9uyCZPgRp/DHIjE9Bzn8OYvoSpOjXID2/qWPf1ZUfQZLFC1EjfoixCUIcThjiR6IQuZOEaJc0xCJDiBvGkH7nhShjCTHEGmK7LcQ7e4iMzhCNXCGmu0Oc84Qw+kL85g/RMxBibTDE41CIZBHNjmp2TLPjQvxMptkpNDtliMWpQtxMrdlpQ5RNF2Jo+hA7M4R4nzFEpswhmvwSYmaWEP9mDWHOHuL3HCF65wyxPleIZ7lDpMgbola+EOPzhzhWIESCQiHy/RqiY+EQy4qEuPNbiODvISoWCzGieIg9hPhcIkTWUiFa/BFibukQl8uEcJQLUbJ8iAEVQmyuGOJVpRBpq4SoXzXElGohTlcPkbRmiMK1QnSvHWJ1nRCP6oaIqx+iegN5ayhvjeStcYg8TUO0bxZiSfMQt1qE8LcKUb51iOFtQuxuG+JTuxBZOoRo3jHEnE4hLnUOYe8aokS3EP27a38P7e+p/b21v0+IqX1DnOkXwjAgRJGBIXoMCrFmsNgOEdthYjs8xN9/hjg6IkT8UfI/Wv7HyP9f8j82RGhciErjQ4ycEGLfxBBfJoXIPiVE66khFkwLcW16CPfMEKVnKdvZIXbMEf+54j8/RNMFIWYtDHFhUQjrkhAsDdFvWUh/M4V4+Y80rpTGVWK0WozWSOM6aVwvjRuU/8YQTzaFSL5FGW1VRtuU0fYQCXeGKLArROfdIVbsCXF/b4jI/hBVD4QYczDEwUPq32F15Kg4HhPH4+J4IkTgVIgKp5XjmRB7z4b475x8/Bui1QX5uCgfl0J4rqijV9Wja+rR9RAfboT45VaIZrfF+o5Y31XW95X1gxADH4bY+ijE28chMjwN0fhZiBnP1bUXISyvQhR/La9v5PWt8ngnrx9CNPioPD6FOPs5pO8opO9IffymPn4P8fxHiFTxwtSNH2ZygjCnEoZJmjhMkSRheiQNs9YQ5okxTApzmNqWMBOsYU7YwiR2hCnkDNPNFWa1O8wjT5hkvjA1/WHGBcIcC4ZJGA5TMBKmSzTMyliYh3Fh4pKHqZ4izN8pwxxNFSZ+mjD504bpnC7MivRhHmQIE80UplrmMGN/CXMkS5h42cLkyx6mU44w/+QMcz9XmEieMFXzhvkrX5jD+XWnoO4UCtPx1zDLC4e5V0R3iurO77pTTHeK606JMHlL6k4p3flDd0rrTlndKac75XWngu5U0pzK2lVFd6rqTjXdqaE7NXWnlu7U1p26ulNPd+pLTwPpaSjNjaW5iTQ3leZm8tVCvlrKVyv5ai1fbcLE2sl7e3nvIO8dwyToLD5dwnTtGmZVNzHsLoY9xbBXmPG9wxzvEyZRP3HuL84DxHmgshikLIYoi6FhJg4Lc3J4mCQjwhQeGabnqDDrRod5NiZMqrHK9G9lOi7MmfFhjBPDFJ0UpvfkMBumhHk5NUza6WEazAgzbWaYc7PCWOaEKT43TL95YTbPD/NmQZgMi8I0Xhxm5pIwF5eGsS8PU/KfMANXhNm+Msz7VWEyrwnTfG2YuevCXFkfxr0xTJlNYYZuDrNrS5jPW8Nk2x6m1Y4wC3eGubErjH9PmAp7w4zYF2b//jDfDoTJdShM+8Nhlh4Jc/domPDxMFVOiPtJcT8lpmfE9KyYnlOfzqtP/4rXRfG6pF5eVi+viMU1sbguFjfE4maY57fCpL4Tpv7dMFPvyef9MOaH8vlIPh+H2fJEPp+Gyfg8TJMXYWa/DHPpVRjnmzB/vA0z5F2Yne/DfPogD5/k4bM8/CcPX+ThW5iK38OM/BHmwM8w3+NFyJMgQseEEZYninA/cYRY0gjVDRHGGSMcM0VIZInwqzVCd1uEtfYIzxwRUrki1HNHmOqJcM4bweyPUDwQoX8wwpZQhLfhCJmiEf2NFGFOXIQrySK4U0QokzLCsFQR9qSO8CVNhJzpIrRNH2FJhgh3MkYIZ45Q5ZcIf2WJcCRrhATZIxTMEaFrzgirc0V4kjtCyrwR6uaLMCV/hDMFIpgKRSj2a4R+hbW7iHb/pt2/a3cx7S6u3Wh3yQhlS0UY/keEvaUjfC0TIVe5CO3LR1hWIcLdihEilSNUqxLh76ryXU2+a8h3zQg9akVYVzvC8zoR0tSL0KB+hOkNIvzbMIKtcYSSTSIMahphR7MIH5tHyNoyQqtWERa2jnCzTYRAuwiV2kcY3SHCoY4R4nWOkL+LPHWVp27y1F2eespTL3nqHeFsH/HsJ579xXNAhG0DI7wfFOGXIRFaDI0wf1iE68Mj+EZEqDgywqhREQ6OjvBzTIR8YyN0/jvCqnERHo+PkGJihDqTIkyeLFZTNHea5k7X3BkRts7U3FmaO0dz52ruvAg35kfwL9TcRZq7WHqXSO8y6V0eocs/0rtCeldK72rlv0b5r1X+6yJYN0QosTHCwE3isFkctojDtgitt0dYtCPCrZ0RQruV7R5luzfC0X0REh6IUOig+B4S38MRXhyJkPZYhIbHI8w8EeHiyQjO0xFKn1Fnzqoz59SZ88rtgnK7qL5eUl8vR4i7GqHmtQgTr0c4dSOC8VaE32+rD3fUh7sR3t2LkPmBPD6Ux0fy+FgenyqTZ8rkeYTDLyLEf6WevVbH36jjb5X1O2X9QVo+RvR7Tlo+S8sXafkqLd+k5bs69CNC7nhROsSP8k+CKA8SRkmWOErtJFEmJY1yxhDFbIpS3BxlgCXKdmuUD7YoWR1RWjujLHJFue2OEvZGqeqL8rc/yvFAlCShKEXCUXpHomyKRnkTi5IxWZRmyaPMSxHlWsoovtRRKqaJMjptlMPposTPEKVgxijdM0VZlznKi1+ipM0apVG2KLOyR7mcI4o7V5SyuaP8mSfK/rxRfuSLkq9AlC4Fo6wqFOXJr1FSFYlS/7co04tGufB7FEfxKKWJMrRElD0lo3wtFSV36Sgdy0RZUTbKo3JRUlSIUrdilKmVopyvHMVWNUqpalGGVI+yu0aU/2pGyVk7Svs6UZbXFad64tRAnBpGmdwoytnGUSxNo5RoFmVQ8yg7W0T53FJvWutNG71pqzft9KaD3nTUm05601lvuupNN73prjc99KZnlBy9o7Trozd99aaf3gzQm4F6M0hvBuvNUL0ZFmXw8Ci7/pS2EdozSntG682YKA//ipL87yh1xkWZMj7KuQnyM0l+JsvPFPmZGuXLNDGYIQYzxWCWGMyOknJulHrzokybH+XfBeK2SNwWRxm2JMrepVG+L4uS958onVdEWb0yytNVUVKvidJgbZSZ66JcWh/FtTFKuU1RRmyOcmBLlHjbohTYHqXbDmW6U5nuipJ+T5Qme6PM2ace7FcPDqoHh6KMORzlyJEoiY5FKXw8Sq8T6s5JdedUlMxnorQ4G2XhuSi3zkcJXYhS7WKUcZeinLwcxXA1SrFrUfpfV0dvRPl4M0r221Ha3omy7G6U+/fE8YE4PhSTR2LyWEyeiskz9eK5evEiyreX8vda/t7I31v5exfV9xPV96P+fYpy5XMUz5coFb5GGfVNnf0eJeHPKL/Gi9ErfoyNCWK8SRgjc+IYLZLEWJg0xm1DjLApRnVzjAmWGKesMUz2GDhiDHTG2OmK8Z87Rk5vjA6+GCv8MR4HYqQMxagfjjEjEuNiNIYrLka5ZDFGJo9xMEWM+KliFEodo2ca7U0b43W6GJkyaG9G7c0U41Zm7c2ivVm1N1uM09m1N6f25ooxKHeMXXlifMkbI3f+GJ0KxFhZMMaTQjFSF47RsEiMWb/FuFI0hrdYjArFY4wmxpESMRKVilHkjxh9SsfYUibG+7IxspaP0aZCjKUVY9yvFCOuSozaVWP6WyjG+eox7DVjlK4VY3jtGPvrxPhZN0aB+jG6N4ixvmGMV41iZGwSo3nTGAuaSXtzaW8p7a2kvbW0t4lhbhejZPsYQzrE2NMxxrdOMfJ2idGla4w13WI87x4jXc8YTXrFmNs7xvU+MQL9YlTtH2PcgBgnB8YwDo5RfIi4DxX3YfI/XP5HyP/IGKtGxXg6Okaav2I0Hhtjzt8xro2L4Z8Qo/LEGGMnxTgxOYZhaoxi02IMmK4ZM5TdzBi5ZsfoOEcM52rGPM1YEKPRQs1YpBmLNWOpZiyL8fdyzfhHM1ZqxirpWK0ZazRjrXSsl44N0rExxrNNMdJukY6t8rJNXrbLy0552SUvu9WhPcpyn7LcH2PwgRi7D8b4ekg8jojH0Rhrj8V4cTxG+pMxmp2KMf+0mJ4R03MxapyPMfHfGGcvxLBeilHqcoxhV2Lsu6pcrimXGzF63Iyx4Za6fFtdvhuj1b0Yi+/HuPdA2T6KUedxjKlPYlx4GsP5XL18EWPUyxiHX6kfb9SPtzH6voux9X2Mjx9i5PgUo/1ndfs/dfuLOvZNfL7HmP1DfH6KT/w4qiSIY1zCOE4misOUJI4SSeMYbIhjjzGOb6Y48lni6GaNY50tjlf2ODI542jpimORO467njjifHHU9scxNRDHhWAcznAc/zNcjmFsrFsUrm3rNDOZcOKZoHbf2rZt225vrVPbtm3bxqlt9+6f3zPf7L3Wu1aeJOVzWBjzj4XjOS0kUCwUVi30t1rYpVn4arMQdljo5LSw1mXhhduC02OhqdfCAp+Fu34L2YIWaoQsTDEsXDAtpIpYKBO1MCJm4XAuC3HzWCiQ10KffBa257fwqYCFUCEL7QtbWFXEwrOiFuzFLTTGwrwSFm6XtJCltIVqZSxMKmvhXDkLKSpYKFXRwvBKFg5VthCnqoX81Sz0rm5hWw2ZWVNm1paZdWRmXZlZT2Y2kJkNZWYjmdnYQtamFqo3szC5uYXzLSykbGWhdGvR2UZ0thWd7UVnB9HZUXR2svC5swWjq4UO3Sys7m6R324WHL0sNOkt3vuI974Wsve3UHOAhakDLVwcZCH1EAtlh1oYNczCseHCc6TwHCU8RwvPMRa+/c9CdJyFLuMtrJ9g4fVEC/pkCy2mSEZTJaNpktG/FurOsDBzpoVrsyxkmGOh0lwL4+ZZOD3fQtKFFlgkuS+2cGCJhT9LLeRdbqHnCgtbV1r4uMpCcI2wWCss1gmL9aJ7o+jeZGH+ZtG9RXRvE93bLUzbYeHSTgtpdksP9kgP9koP9llIdMBC0YMWBh6ysPewhZ9HpFvHpFvHLWw6YeH9SQv+0xbanrGw4qyFJ+cs2C5YaHRReF8S3pelF1elF9eEzXVhc0PY3LJQ7raF0Xdkx10LCe/Ljgey46HseCQ7HsuOJ7LjqYXNz2THcwuBl7LjlYWVr8XHG8n0nfh4Lz4+iI+P4uOzhVpfLEz/auHyNwvpflio8NPC2F8WTv62kOSvsIqjMCSuwoF4Cn/jK+RLqNA7kcK2xAqfkyiYyRQ6JldYm0LhVUoFd2qFFmkUlqRVeJhOQcmgUD+jwuxMCjcyK2TOqlAtm8Kk7ArncyikyqlQ1qIwSlE4piok1BSK2hQG2hX2OhR+ORXyuBV66ApbPAofvQohv0KHgMLqoMKLkILLVGgeVlgcUXgQVbDkUuR/j8KsPLIzr+zMr1C1gOwsKDsLyc4isrOowuhiCseLKyQqITtLKgwqpbCvtMLvMgp5yyn0Ki8+K4jPiuKzskKnKgrrqiq8rqbgqaHQqqbC0loKj2srWOsqNKynMLe+wu0GCtkaKdRsrDCticLlpgrpmitUbKEwrqXC6VYKydoolGyrMLydwpH2CvE7KhTupDCgs8KeLgo/uyrk7i6+e4jvnuK7l/juI777Kqzpp/Cyv4I+UKHlINEwWDQMEQ3DRMNw0TBCNIxUyD5aodYYhen/U7gyViH9eIVKExQmTFQ4O0khxRSF0lMVRk4T9tOF/QzhMFM4zBIOsxX+zJG850ne8xW2L1D4ulAhslihyxKFDUsV3i1T8K9QaLtSYeUqheerFZxrFZqtkyzWS/4bJP9NCg02K8zZonBrq0LW7cJlh3DZKVx2iaY9ommvaNonmvaLpoMKZQ5JHw6LpiOSzTGFYselgyekgyelg6cUCpxR6HtWYdc5he/nFWIXFbpfUth8WThdEU7XpJPXpZM3JKubktVtyeqOwvK7Ck/uKdgfKDR5qLDwkcL9x9KXJ9KXp9LRZwo3n4vGlwo1XonG18LtjWh8p1D5vWj8oHDuo0LKz9KfL9Kfrwonvikk+aHAT4VhvxQO/VaI91eyjKMyIK7K3ngqv+Kr5E2oyudGZXtila9JVKLJVLomV9mUQuVDSpVgapUOaVTWplV5lU7Fk0GldUaV5ZlUnmZWcWRVaZpNZVF2lYc5VNScKg0sKnMVlTuqSnZNpbZNZYZd5bpDJZNLpZpbZYqucsmjks6nUtGvMj6gcjaoktJQKWuqjA6rnIioJImplMilMjy3yuE8KvHzqRTJrzKogMr+gip/C6kUKKLSt6jKrmIqP4qr5C6h0rOkyrZSKl9Kq0TKiqdyKhvLq7yvIJ4qiafK4qmKyuuqKt7qKm1qqKysqfK8loqrjkqLuipL66nyX0fF1lClSSOVhY1VHjRRUZqJx+bisYV4bKmSo7VKnTYqM9uq3GinkqWDSo2OKtM6qVzprJKhq0qVbiqTuqtc6KGSppdKhd4q4/qonOkrnvuL5wEqYwaqnBykym81lZJDVUYMUzk6XCXhSJXio1SGjlY5NEYl3liVwuNUBo5X2TdBGEwUBpNV+k1R2T1V5ec0yfVfyXWGyo6ZKt9mqcTmqPSYq7J1nsrn+SrhhcJkkeS8WHJeohJaptJxucr6FSpvV6r4V6u0X6OyZq3kvk5y3yCMNgqjTcJos4p7q0rLbSrLtksPdkgPdqk0262yZI/K470q2n5hdkCYHRRmh6QXR1QaHlWZd0zl3nGVnCdV6p9SmXNa5fYZYXhOGJ5XmXVB5eZFlayXVWpdUfn3qvTmmkrmG8L0pjC9pXL1tkrGu9Kje9Kj+9KjByrpH6lUfiyM/xPGT1TSPpNePVeZ8ELl3EuV1K9Vyr8R5m+lZ++E+QeVch9V/vdJ5fRnleRfVcp8k959lwx+qCT7pVLqt8qoPyrH/0oP41opGc/KiPhWjiWwkiiRFRJbGZ7EypGkVhImt1I8hZWhKa0cTmUlQRorRdNaGZLOysH0VuJltFIkk5XBma0cyGIlbjYrhbNbGZjDyv5/rMSxWCmoWBmgWtlntfJXs1LAbqW/w8pep5U/Liv5dSv9PFb2eK389lnJF7DSN2hld8jKL0POYSt9IlZ2Ra38jFnJm1vOeazszGvlRz4reQpY6V1QzoXkXFjORa30KmZlR3Er37GSu6ScS8m5tJzLyLmclZ7lrWyvYOVbRSu5Ksu5ipyryrmanGvIuaaca8m5tpzryrmenOtb+drASqyRlR6NrWxrIuemcm4u5xZybinnVnJuI+e2cm4n5/Zy7ijnTvJ+Z5nXReZ1k3nd5dxDzj3l3FvOfeTcV8795DxAzgPlPEjOg0XvUNE/TPQPF/0j5DxKzqPlPEbO/xO/48T/ePE/QfxPlPNkOU+R81ThNU14/Su8Zgi/mXKeJTznCN+5wnee8J0v54XCf5HwXyz8l0geyySf5ZLPCslnpeS1WvJbI/mtlfzWSZ4bJN+Nku8myXeL5L3VyqBtkv926cNO6cMu6cNuK4f2WIm/T/qyX/pzQPpzUPpzWPp0xMqwo9KvY9K3E9K3k9K3U9K/01YSn5U+nrMy8ryV4xesJL1kpdRlK6OvWDl51Uqy61bK3LAy5qaV07espLhjpdxdK2PvWTl730qqh1YqPLIy/rGVc/9ZSfPUSsVnViY+t3LhhZV0r6xUfm1l8hsrl95ayfDeSrUPVqZ+tHL1k5VMX6zU+Gpl+jcr179byfLTSq1fVmb8tnLzj5XscTTqxNWYHU/jdnyNfxJq1E+kMTexxr0kGpZkGg2TayxIofEgpYY1tUaTNBqL0mo8Tqdhz6DRLKPG0kyafM9oOLNqtMymsSK7xvMcGnpOjTYWjVWKxitVw6dptLdprLVrvHVoBF0andwaG3SNDx4N06fR1a+xOaDxOagRNTR6mBrbwhrfIhq5Yxq9c2nsyq3xM49Gvnwa/fJr7C2g8begRsHCGgOLaBwoqhGvuEZRNIaW0DhSUiNhaQ3KaIwoq3G8nEbSChqlK2qMqaRxurJGyqoa5appjKuuca6GRppaGpVqa0yqo3GprkaG+hrVGmhMa6hxrZFGliYatZpqzGymcau5Ro6WGvVaCbvWwq6NhtJOo1F7jYUdNB511LB1FlZdhFVXYdVNw9VDo1VPjZW9NF721vD21WjXT9j0FzYDhM0gYTNYY+MQjU9DNSLDNbqPEBYjhcUoYTFGWPxPWIzV+DVOo8AEjQETNfZP0og7RaPIVI0h0zQOT9dINEOjxEyNkbM0TszWSDZXo+w8jbHzNc4u0Ei9SKPiYvG6RLwuFa/LxesKjekrNa6v0si6RqP2WunJOo076zVybtRosEl6sVnj4RYNbZtG0+3ibYd42ynedmu03iO575Xc92n4D2h0OKix/pDkfFhyPio5H9PYelzj6wmNXKfEy2nxcka8nBUv58XLBcnxouR4WXK8ojHsqsbRaxpJbmiUuim53ZLcbktudzUq3NOYcF/j4gNNvmNE+2PJ6T/R/kS0PxPtz0X7C9H+Ujr9Wjr9RnJ5K7m8kw5/0Gj+UWP5J40XnzU8XyWHb5LDd413PzRCvzS6/JZO/tH48lcjFtdGr3g2dsW38SuBjQKJbAxIbONAEhvxk9koltzG8BQ2jqW0kTS1jTJpbPwvrY2z6WykyWCjUkYbkzPZuJLZRqasNmpmszEzu41bOWz8k9Mmv8tszFdsPFRt2DQbzWw2ltltPHfY0F022rptrNVtvPPYCPlsdPHb2BKw8TVoI5dho7dpY3fYxp+IjYIxG4Ny2TiU20bCvDZK5LMxMr+NkwVspChko3xhGxOK2LhY1Eb64jaqYWN6CRs3StrIXtpGvTI25pa1cb+cDWsFG00r2lhaycazyqKlqmipZmNNdRtva4iWWqKltmipI1rq2shd30afBjb2NLTxt5GNwk1sDGlq40gzG4lb2CjV0sboVjZOt7aRqq2Niu1sTGpv43IH4dJJuHQWLl1s3O5qI2d3Gw172FjY08Z/vWw4+9ho1dfGqn42Xve3ERhoo9MgG5sG2/g8xEZsmGQ0XDIaYeP3SOEwWjiMsXH4fzYSjbNRcrzsniC7J8ruybJ7iuyeKplMs5H5Xxu1ZtiYNdPGnVk2LHNsNJ5rY/E8G0/m23AttNF6kY3Vi8X3EvG9THwvF98rxPdKG3lW2+i7xsbetTbirLdRdIONYRulD5ukD1tslN1qY9w2G+e320i3U5jvEua7hfkeGzn22ai/X/I/YOPRQRv2wzZaHLGx8qiNV8ds+E+Iz5Pi85T4PC15n5W8z0ne54XxBWF8SRhftnH0io0k16R7122MvWHj3E3ZddtG1Tuy667suif5PpBdD2XXI9n1WHY9sdHyqex6JkyfC9OXNjq/srH5tY0vbyTPd5Lne/H1QXx9El+fxdcXG8e/2kj23Ua5H9Kln9KlXzYy/rFR46/kF8fO7bh2LPHtNEpgZ3FCO08T2XEnsdM2qZ21yey8T27HTGmneyo7O1Lb+ZnGToF0dgamt3Mog51EmeyUzGxnTBY7Z7PaSZPdTpUcdqb9Y+d6TjvZFTv1VTvzrXYeaXYcdjstHXZWOe28cdkJ6na6eOxs9dr57rOTN2Cnf9DOgZCdBKYdwnZGReycjtpJnctOpdx2puSxcy2vnWz57dQtYGdeQTsPC9mxF5HZRe2sLGbndXGZXUJml5TZpWR2aZldVmaXk9nlZXZFOyUq2RldWWZXkdnV7FSubmdqDdFdU3TXFt117Cyoa+dxPdHdwE6rhnZWN7LztrEdo6mdbs3sbG8uTFoIk1Z2BrW2c7iNncTt7JRub2dsBzvnO9pJ39lO9S52ZnQV3t2Edw87jXvaWdLLzrPedjx97bTvZ2dDfzufBtiJDbLTe7CdPUPsxBlmp+hwO8NH2Dkx0k6K0XYqjLEz6X92+d9vJ+t4YTBBGEwUBpOEwRRhMFX4ThO+0+2EZojOmaJzluicLTrnis55onO+nSQL7ZRZZGfcYjsXltjJsMxOjeV2Zq2wc3elHXW1naZr7Cxba+flOjv+DXY6bbSzeZOdb5uF51bhuU14breTcKf0YJf0YLf0YI+ddPvsVNtv598Ddm4dFM+HxfMR8XzUzvNjdrwn7HQ4aZfPip0vp+3kPmun3zk7+8/biX9Rsrkk2Vy2c+aKnbTX7FS9bmf6DZl1007O2zLrjsy6K/zuyawHMuuhzHoksx7byfNEZj2VWc8k5xcy66XoeiW6Xouut6LrnWTxXrL4YEf5ZKfJZztLv9h58dWO77t4/CEef4rHX+Lxj50Bf6XrcRwkiuegdHwHYxM4uJDQQYbEDmomcTArqYN7yRxYUzhontLBylQOXqd2EErroGs6B9vTO/iVwUHBTA6GZHZwNIuDZNkclM/uYGIOB1f+cZDV4qCu4mC+6uCx1YHT5qCN3cE6h4MPTgdRt4PeuoM9HgdxfQ6K+x2MDDg4HXSQxnBQ1XQwPezgVsSBJeagcS4HS3M7eJHHgT+fg075HWwp4OB7QQf5CzsYVMTB4aIOkhR3UBYHE0o4uFTSQebSDuqUcTCvrINH5URHBQetKzpYW0l0VBYdVUVHNQd7q4uOmqKjloNRtR2cqeMgbT0H1eo7mNHAwZ2GDpTGDpo2cbC8qYNXzRwEWwiPlsKjlfBo7aBQWwdD2zk43t5Bio4OKnZyMKWzg+tdHGTv5qBBdweLejh42tOBp7eDDn0cbOrr4Gs/B3kHOBgw0MGhQQ4SD3FQZqh4GObg8nAHWUYKy1HCcrSwHOPANdZB23EO1o938GmCg1yTHPSd7GD/FAcJpjkoOV0y/VcyneEg4ywHtWY7mDPHwYO5DuzzHbRaIP4Xiv9F4n+J+F8q/pc5iLfCQYmVDsascnButYP0ax3UWCd9WO/g/gYHtk0OWm52sHqLg/dbHUS2O+i1QzLcKex2O2CPg9F7HZzd5yDdAXn3oLx7SLp0WN49Ku8ek3ePO3h3Qt49Je+elnfPyN5z8u55efeC7L0oey/Lu1cczL4qe6/JuzdE800Ha27J3tui+a5oviea7zuI/1A0P3Lwv8cOzv8nHX4qfp+J3+cOHr5w4Hgleb+W3r1x8PGtsHovrD44OPDRQcLP0v8vDsZ9la58k678EM4/hfMv4fzbgfuvg3ZxnGyM6+RLPCd5EzgZmNDJ4UROkiZxUi6pk0nJnFxN7iR7SicNUjlZnNrJszROfOmcdE7vZGsGJz8zOimY2cnQLE6OZ3WSMruTyjmc8p3i5FZOJ4ripKnqZIXVyWvNiWF30sPhZJfTSRy3k+K6k1EeJ2e9TtL7ndQIOJkddPIg5MRuOmkddrIu4uRj1EmuXE765XZyMI+TRPmclMnvZEIBJ1cKOsla2En9Ik4WFRWNxZx4cdKphGgsKRpLicYyorGskxPlnKSq4KRKRSfTKzm5XdmJWtVJ82pOVlV38q6Gk3AtJ71qO9lbx0n8ek5K1ncytoGTCw2dZGrspE4TJ/ObOvmvmRO9hZMOLZ1sbuXke2sn+ds6GdzOybH2TvmcOKnUSVh0FhZdhEU3J826O1nZw8nbnrKnt+zpI3v6yp7+smeA7Bno5OIgJ5mHOKk71MmCYU6eDHfiGemk4ygnW0Y7+TFG/IwVP+PEz3jxM1H8THLy72Qnd6Y4sU5z0mK6k9X/Onk/w0lslpO+s50cmCPc5gm3+cJtgXBb6CTbYsl2iZMlS528WOYksMJJ15VOdqxy8me1k6JrJZ91ks96yWejk5qbnMzZ7JT/Kk5c25y02y4d2uHk604n+XaL9z3ifa943y/eDwjjg8L4kDA+IoyPiqZjoum4k+hJJ31OiabToumsaDrnZOJ56dsF6dslJw0vO1l6xcnLq06C1510vyGduSmdue2EO07G3HVy/p7k8UDyeCh5PBJOj4XTE8n9qeT+THJ/7qTwSyfDXzk59dpJ2rdOqr+Tfr2Xfn1w4vzkpO1nJxu+iP6vov+76P8h+n9Kj39Lj/8I07/CNI4LLZ6LlvFdrE3g4mNCF7kTu+ifxMXhpC6SJndRIYWLKSld3EzlwpLGRbO0Llamc/EuvYtIRhd9MrnYn9lFoqwuymZzMTG7i2s5XOTI6aKxxcUyxcVr1YWpuehpc7HX7iK+00Upl4vxbheXdRfZvC4a+lws8bt4GXARCrnobrjYbbqIF3FRIupibMzFpVwusuRxUT+vi8X5XDzP7yJQ0EW3Qi52FXYRp6gLirn4X3EXF3CRuaSLeqVcLCrt4lkZF/5yLrqWd7Gzgtyt5KJ4ZRdjqsjdqnK3utyt4WJhTblbS+7Wkbt15W49F3/ry92GcreR3G0sd5vK3WZyt7ncbSF3W8nd1nK3jcxtJxrai4YOLi52lLud5W4X0dBV9HYTvT1Eb0/R28tF3D7ira946yfe+rvIOtBFg0HCYbBwGCIchgmH4cJhhHAY5aLkaBfjxgiz/wmzccJsvIulE4TvROE72UWvKS72TXWRcLqLMv9KFjMki5ku/pntoskcFyvmung7T3JbILktdHFgkYvES1yUXyoZL5OMl7tQVrpovsrF6tUuPqxxkWud9GG9iyMbXCTf5KLSZhfTt7i4s1W6s91F6x0u1u908WWXi3x7XAze6+LEPhepD7iodtAl3yUuHhx24Trqov0xF5uPu/hxwkWhUy5GnHZx5oyL9Odc1DrvYv4FF08uuvBedtHliosdV4X9NWF/Q3jeFJ63JP87wuiuMLonjO67MB5Krx5Jrx6L7yfi+6n4fubi+nMXOV+6aPrKxarXLt6/ES/vxMt76fYH8fJJvHwWL19c3P3qwvbdRZsfLjb8dMlvLhcF/rgY+tfFqThu0sZzUzO+m7kJ3PyX0I0nsZvOSdxsT+rmbzI3xVO4+V9KNxdTucmaxk2DtG6WpnPzKr0bM6ObXpnc8hlxy2fETblsbiZnd3Mzhxslp5sWFjdrFDefVDd5NTeDbG6O292kcrqp5nIz2+3moe7G7XXTwedmq9/N74CboiE3ow035003mSNu6kfdLI65eZnLjZHHTc+8bvblk50F3JQtKDsLyc7CsrOo7CzmZm1xN5+RnSXdDC7l5kRpN6nLuqlezs2c8m4eV3CjV3LTqbL4rCI+q4rP6uKzhptLNd1kq+2mUR03y+q6eVPPTaSBm74N3Rxq5CZpEzcVm7qZ3szN3eZu7C3dtGnlZmNrN9/buCnUzs2I9m7OdnCTsZObOp3dLOzi5nlXN8Hubnr0cLO3p5uEvUV7H9He182NfqJ9gGgfKNoHifbBbvINdTNkmJuTwyWjkZLRKDfzRrt5MsaNb6ybruPc7BrvJt5EN6UmuZkw2c21KW5yTnPTbLpbvkfcfJzhJs8s4T5buM8RBvOEwXxhsEAYLJSsF0vWS9zsWOomznI3JVa4GbfSzdVVbv5Z46bpWjer1rn5sN5N7o1uBm5yc2yz5LdV5myTOdtlzg6Zs0vm7JY5e2TOPjcl97sZf0DmHJQ5h2XOEdFzVPQcEz0nRM9J0XPKTZozbmqcle6dk+6dd+O9KL4uia/L4uuq+LrmZuJ1N9dvuLHcctP8tvC5I3zuCp/7boY+cHPqoZt0j93U+s/Ngidunj11E3gunF8I55fC+bX08o2bKW/d3HrnRvvgpvVHyeuT5PVZ8vrqZuQ3N+e+u8n0U7r2y82S325e/3ETjqPTJ67OoXg6yRLoVE6oMyORzoPEOq6kOh2S6WxLrvMnhQ6pdMam1rmSRidHOp2m6XVWZdD5mFEnT2adwVl0TmTVSZtdp2YOnfn/6DzNqRNQdLqrOnutOgltOuXsOlMcOredOppbp42us8mj88OrU8SvMyqgcyGok9XQaWjqLA/rvI3oxGI6A3LpHM2tkyqvTrV8OnPy6/xXQMdbSKdrYZ3dRXTiF9MpU1xnMjo3S+hYS+m0Lq2zoYzO97I6hcvLjgo65yvqZKksO6roLKsqO6rJjhqyo6bsqCU76uhUr6szt57sqK/ja6jTrZHOnsY6CZrqlG0mPpqLjxY6tlbio7X4aKPzs61O0fY6YzroXOqok62zTuMuOiu76nzoJqx6CKuewqqXsOqjU6uvzoJ+Os/764QG6vQapHNgsE7SoToVh+n8O1zn/gjJY5ROx9E628foxBmrU3KczoTxOtcn6CiTdFpO1lk/RefbVJ1C03VG/iseZ4jHWeJxtnCco/Nurk6u+ToDF+gcX6iTZrFktUSyWqrzbJlOcIVOz5U6+1fpJFkj+9fK/nWyf73s3yj7N8n+zbJ/q06pbToTt+vc2KGj7tJptVsY7xHGe4XxfmF8QOfiQfF/WPwfEf9Hxf8x8X9CZ8hJnVOndNKf0alzVmfROZ2X53XCF3X6XtI5fFknxVWdqtck4+vC/4bwvyX8b0uP7ugkuqdT/r7OtAc69x7qOB9LV/+Trj4Rbc+EzXNh80K0vRRtr0XbG9H2Vjr2Tjr2QWf0R8nmk072LzpNvuqs/qbz6btOvp86w37pnPmtk+mvTv04HpbG9fA2nodYAg8DEno4nshDmiQeaiX1sCCZh+fJPRgpPfRO5eFQag/J03qoms7D7PQeHmfw4MvkoVtmD3uzeEiUzUOF7B6m5/Bw/x8PLouHToqHHaqHeJqH0jYPk+0ebjk82Fwe2ro9bNE9/PZ4wOdhnN/DtYAHS8hDS8PDBtPD97CHIlEPo2Me+Y3lIXseD03zeliTz8Pn/B4KFPQwvJCHc4U9ZCnqoWExDyuKe/iAhzwlPQwp5eF0aQ8ZynqoV078lvfwpoL4reRhYGXxW8VD2moealf3sLCGh5c1PYRre+hbx8ORuh5S1fdQo4GHeQ09PGvkIdREWDT1cLCZsGghLFp6mNPKw3+tPfjbeujRzsP+9h6SdPTI/xAPMzt7eNTFg7ebh67dPezpIZx6CafeHv7t4+FBXw/u/h46D/Cwa6CHBIM9lBviYdpQD/eGeXCO8NBxpDAcJQzHeCjzPw9Txnq4M86DY4KHDhM9bJ/kIc4UD6Wmepg0TfhOF74zPLSb6WHrLA9/Z3soOdfDxHkebs73oC0U9ouE/WIPf5Z4KLHMw4TlHm6s8GBd5aHNag+b10guayWX9R7Gb/BwfaMHdbOH1ls8bNrq4dc2D8V3SGY7JbNd8myPPNsrz/bJs/3y7KA8OyTPDntQjnpodczDxuPy7IQ8OyXPTsuzM/LsnDw7L88uyLOL8uyyPLsiz67Ks+vy7IbMvCnPbsmzO/Lsrjy7J/seyL6H8uyRPHssOp+Izqei85k8eyEeXoqHV+LhtTx7K/7eib/34u+jPPsk3j+L9y/i/Ztw+S5cfgiXX8LstzD7I8z+Cs+4XibF83Irvhd7Qi/tE3nZlthL3KReSifzMjm5lzspvDhSeemY2suONF7ipfNSNr2XqRm83MvoxZXZS6csXnZl9ZIgu5fyObxM/8fLg5xedMVLF9XLHquXRDYvFe1eZji8PHJ68bq9dNe97PN4SerzUtnvZXbAy39BLwHDS0/Ty8Gwl+RRL9ViXubm8vIstxcjr5c++bwcye8lVUEvNQt5WVDYy8siXiLFvPQv7uW4/FNPW9JLnVJelpT28qaMl1zlvAwq7+VUBS8ZK3mpX9nL8ipePlT1kre6l2E1vJyr6SVLbS+N63hZXdfL53peCjbwMqqhl4uNvORo4qV5Uy/rmnn53txL0ZZexrbycrW1F6Wtl9btvGxq7+V3By8lOnmZ2FnYdvFi6yZsu3vZ3kP49fJSprfw6yP8+nrlsyGMBnjZPVAYDRZGQ7zMHOrl8TAv/hFeeoz0cmCUcBgjHP7nZd5YL8/HCYcJXvpO9HJ0kpc0U7zUnupl8TTxOl28zvAyeKaX07PE6xwvDeZ6WTHPy8f5XvIv9DJikZcLi71kX+ql2TLxs1z8rBA/q8TPai/X1nhR13lps97Llg1e/m70Umqz9GGL9GGrF+d2yXyHZL7TS8LdXirskVz3Sq77vPgOiOaDovmQaD4imo+K5mOi+biX8EnJ55Tkc9pLurNe6p7zsvS8l3cXvOS55GXoZcngipes17w0ue5lzQ0vX296KXzby5g7wvmucL4vnB942fzQy59HXkr+J7qeiK6nouu56Hohul4Ky9fC8o2wfCss30mnPnjp9dHLoU9eUn6R3nz1svCbl1ffvUR/Sjd+STd+C6+/wiuOj5VxfXyK56NAAh+jEvq4lMjHP0l8tEzqY2MyH7+S+yiR0sfEVD5upfbhSOujYzofO9P7SJjRR4VMPmZk9vE4iw9/Nh+9svs4lMNHypw+alp8LFR88t/cR0zzyf8OH6ftPjI5fTRy+Vjl9vFF91HI62OMz8cVvw9L0EfrkI/Nho+/po9SER9Toj7uxny4c/voksfH3rw+kuT3UaWAjzkFfTwr5MMs4qNfUR/Hi/lIh496JXwsK+njQykf+cr4GFHWx8VyPnJU8NGioo8NlcRbZR9UFW/VfNyuLt5q+uhUy8fu2j4S1fVRqZ6PWfV9PGngI9TIR5/GPo428ZG2mY86zX0sbeHjfUsfeVv7GN7Gx4W2Mr+9j+YdZH5Hmd9J5neR+V1lfjcfzh4yv6fM7+UjcR+Z39fH7H4+nvb3YQwU/YN8HBss+oeK/mE+lg8X/SN85B/lY+RoyWaMj5xjfbQa52PTeB9/JgifScJnso97U3zo03x0ne5j378+ks30UW2Wj/mzfbyc4yM6z8fA+T5OLRD+i4T/Yh+rl/j4utRHkeU+xq7wcX2lD221j/ZrfOxY6yP+eh/lN0i+GyXfTT4CW3z03urjyDYfaXYIg53CYJcw2C2M9wrjfcJ4v/TnoPTnkGg8LBqPiMZjovG4aDwhGk/56Hbax/4zPlKc81HjvHTkgnTkoo9cl30MueLj7FUfWa/7aHrDx7qbPn7c8sl3hnC8KxzvCccHPjo/9LHnkfTgP+nBEx/znvp48cxH5IX4fCk+X4nPNz4av/Wx5p2Pb+99FP3oY9wnHzc/+7B/lR5/87Hru2T900flX9Kl39KlP9KlOH4GxPVzMp6fjAn8NEzoZ3UiP18T+ymS1M/YZH5uJPdjS+mnQyo/u1L7SZTWT6V0fuak9/Msgx8zk8zILDOyyIxsfhpllxk5ZMY/fopa/IxTZIbqx6756WiTGXY/iZ1+Krv8zHX7ea77CXv9DPT5OeX3kznop3HIz1rDz3fTT7GInwlRP7difpy5/XTO45fPhZ+k+f1UK+BnfkE/rwr5iRXxM6Son7PF/GTDT7MSfjaU9POrlJ+SZfxMLuvnXjk/egU/3Sv6OVDJT8oqfmpW9bO4mp931f3krelnRC0/F2v7yVnXT6t6frbU9xO3oZ+yjfz829jPoyZ+As389Gnu52gLP+la+anf2s+KNn4+t/VTqL2f/3Xwc72jH62zcOsinruK5+7iuYd47unnRS8/kT5+BvX1c6afnywD/DQd6Gf9INE72E+JoaJ3mOgd7sczUvSO8nNwtJ9U//NTe6yfJeP8vB/vJ/9EP6Mm+bk82Y8y1U/baX62T/eTYIafijP9zJrl5+lsyWiuZDRP+M4XvguF7yLhu9jPjyV+WOZn0nI/d1cIm1V+uq0WNmuEzTo/tdbLrg2ya6Ps2iy7tvi5stWPut1Pux2ya6fs2i279viZvVf6sE+yPCBZHvRz+pD4OiK+joqvY+LruORw0s+UU37un/bjPeun5zk/h8/7SXPRT91LfpZf9vPpijC8JgyvC8Mb0r1b0pvbfvbckczvSeb3/Sx44Of1Qz+5H/sZ9p+fC0/8/PNM8noueb3wE++Vn/Kv/cx84+fJWz/Gez/9P0hHP4r/z36afPGz7qufn9+E9Q9h/VM0/RJNf0TTX9EUJ0CaeAHqxQ+wIkGAzwkDFE4cYGySADeTBnAkD9A5RYC9KQMkTx2gRpoAi9IGeJsuQL4MAUZmDHA5UwA1S4B2WQPsyBYgYY4Alf8JMDdngBeWADE1wBBrgHNagBz2AC0dATY7A8R1ByinB5jhCfDEG8DwB+gfCHAqGCCzEaCpGWB9OMCvSIBSsQBTcwV4mDuAP2+A3vkCHMsfIH3BAA0LBVhdOMD3IgGKFwswsXiAuwTQSwboUSrAodLisWyAuuXEY3nxWCFAkUoBxlUOcKtKAGe1AF2rB9hfI0DKWgFq1Q6wtE6AD3UDFKwfYEyDANcbBrA3DtCpibBoGiBZc2HRQli0DPCuVYD8bQKMahvgarsA1g4BOnQMsLtTgCRdAlTrGmBhtwBvugfI2zPAiF7CrLcw6yvM+gXY2T9A4oEBqgwKMH9wgNdDAuQeFmD48ACXRgRQRgVoO1rYjgmQaKywHRdg3vgArybIvUkBhk0OcHFKAMs0uTc9wPZ/JYOZcm+W3JsdkO+KALnmyb35cm+B3FsUoM1iubdE7i2Te8vl3gqZt1LurZZ7a+TeWrm3XuZtkL0b5d5mubdF7m2Ve9tk7w7Rt1P07RJ9e8THXrm3T/QdEB8Hxcch8XE4QJ6j4veY+D0ufk8GaH8qwK7TwuWscDknXM5Lly5Ily4Jv8vC70oA7VqAjtcD7LkhnG8J59sBFt8J8P5ugAL3JY8HksdDyeOxdPO/APueBEjxTHJ7Lrm9CPDxZYBCr6XDb6TDbyXf95LvhwAHPwZI/Vl68EV68DXAl28Biv4IMOFngDu/Anj+BOQzEeBInCDp4gVpED/I6gRBvicMUiJxkClJgjxIGsSfPEifFEFOpAySKXWQJmmCrE8b5He6IGUyBPk3Y5D/MgUxsgQZkDXImWxBsuUI0uKfIJtzBomnBKmgBpltDfJCCxKzBxnqCHLBGcTiDtJWD7LDEySxL0hVf5AFgSBvg0HyGUFGmUGuhYPYokE6xYLsyxUkRZ4gtfIGWZYvyKf8QQoXDDK+UJDbhYPoRYP0KBbkcHHxVEI8lQyyplSQH6XFU9kgU8sFeVg+SLBikH6VgpyqHCRL1SDNqwXZVD1I3JpBytcKMqt2kOd1gkTridb6orWBaG0kWhsH2dlEtDYLUq15kEUtgrxrGaRA6yBj2gS50TaIo32Qrh2CHOgYJHXnIHW7BFnZNci3bkGK9wgyuWeQ+72Ea58gffsK135BMg8IyvdEkI2DgsQZEqTcUNEwTDQMFw0jRcOoIBdHi4b/BWk3NsiucUGSTAhSfWKQxZOCvJ8cpODUIGOnBbk5PYhrRpDuM4XDrCBp5wiHucJhnnCYH6TkwiDTFgV5vDhIaKlktkwyWx4k+8ogrVYF2bo6SIK1QSqvCzJ/fZA3G4Lk3SRZbJYstgSxbwvSZXuQ/TuCpNol/naLvz3ib28Q9ou/A9Kbg0ECh4XxEWF8NEjW49KHE0G2nAwS/3SQimeCzD0b5NW5IHkuBBl5McjVS5LzlSCdr8rsazL7hsy+KbNvyezbMvuudPKe5Hdf8nsYpP+jIKcfS9eeBGn5VHQ/E90vRPdL0f1KdL+WDr0NMvpdkOvvJZePksunIAc/B0nzNUj9b9L378LkhzD5JUx+C5M/0uM4IQbGDXEuXoh/EoRokzDEjkQhEicJUS1piEXJQrxPHqJQyhDjUoW4nTqEnjZEz3QhjqYPkTFjiCaZQmzIHOJvlhDlsoWYlT3EixwhcuUMMdwS4rISwmoN0UkLsc8WIqUjRB1niJWuEN/cIfCEmOIN8cgXIhQIMSAY4kwoRA4zROtwiO0R0RMTPblET27Rk0f05BM9+UVPgRCeQiF6FQ5xrEiITMVCNC0eYiMh4pYMUaFUiLmlQ7wqEyJPuRCjyoe4ViGEvVKIrpVDHKwSIm21EA2qh1hTI8SvmiFK1w4xo06Ip3VDROuHGNogxMWGIdTGITo0Ccl3RIgUzcVDixArWoqHVuKhTYipbcVDuxBGB2HaUZh2EqZdQrTtGmJntxBJe4So0TPE0l4hPvUOUbRviEn9QtzvHyIwMCT/J0KcHhwi29AQrYaJ7+EhEo0U36PE9+gQH8aEKDw2xPhxIe6OD+GdGKLPpBAnJ4fIMjVEi2khtk4Pye+mEFVmhlg4K8S72SEKzhVW84TVfGG1METvRSGOLw6ReWmI5stCbF4eIv7KEJVXhViwOsTbNSEKrAsxdr28s0Hy3iR8N8s7W+SdbSGabZd3dsg7u+Sd3fLOHnlnr7yzX945IO8clD2H5Z0j8s5Reee47DkRks+DaDst75yRd86KtnOi7YJouxjiziXxc0W0XQ1x4pr4uSF+boqfWyES3glR9a4wuCcM7guDhyEmPBIGj0P4noTo+zTEqWfC7YVweyncXklf3oSo/jbEknfC+r2w/iisP4V48DlE8Kt07FuIs98ln5+Sz68Qu36HSPY3RK04BsvjGnyNZ0ACg6kJDR4nMggnMRiS1OBiMgM1hUHHlAb7UhmkSmNQL63B6nQGP9MblM5oMDOTwfPMBrmyGozIZnA1u4H9H4OuOQ0OWQzSqwaNrQYbNIM4doMKDoO5ToM3LoP8usH/PAa3vAa636B3wOBE0CCLYdDCNNgWNkgUNagWM1icy+BTboOieQ0m5TN4kN8gVNBgYCGDc4UNchY1aF/MYE9xgxQlDOqWNFhVypDvB4NSZQ1mlDN4Vt4gVlF0VhKdlUVnVYNu1QwOVzfIUNOgSS2DjbUN4tU15P+1wfz6Bu8aGBRsZDC+scHdJga+Zgb9mhucbmGQo5VBm9YGO9sYJGtnUKu9wYoOBt86GpTsbDC9i8HTrgbR7gbDexhc6Sk7ewubPrKzr7DpLzsHyM6BsnOw7BxisGCo7BxmUGiE7BxpcG+UgX+MQf//GZwZa/DPeIO2Ewx2TxSfkw3qTBGfU8XnNMnjX8ljhuQx0yD3bIORcwyuzzVwzTfoscDg2EKDzIsNmi8x2LrUIOFyYbvCYMlKYbvKoNgagylrpQPrDMwN0oGNBpc2GVi3GHTeanBwm0HaHQaNdkqeuwzi7jGouFc47RPN+0XzQdF8SDQfNggcNRhwzODsccnmpGRzymDvaenQWenQOYM15w1+XzAod8lgzmWDV1cM8l2TPlw3uH3DwHvLoO9tg1N3DLLfE873DXY9MEj+SDw/Fs//iecn4vmZeH5u8OKFQZ5XBqNfG9x8I316J316b3Dyg0G2TwatPxvs+GKQ9Jvk9F1y+mHw/ad047d0448w+yvM4pqMimdyI76JO6FJr0QmJxKbZE1q0iqZyY7kJklTmtRKZbIitcn3NCal0pnMSG/yPINJ7kwmozOb3Mxiomcz6Z3d5GQOk2w5TVpbTHYqJsmsJrU1k5U2k592kzJOk1kuk5duk7wekzFek1s+E0/ApG/Q5HTIlO8Gk7Zhk90RkxQxk3q5TNbkNvmdx6RcPpM5+U3eFDApUMhkXGGTu0VMAsVMBhQ3OYeJpaRJh1Im+0ub8v/BpGE5kw3lTeJWNKlUyWRBZZMPVUyKVDOZVN3kYQ0Ts5bJkNoml+qY2OqZdK1vcriBScZGJs0am2xpYpKomUn15iZLW5h8bWlSorXJv21MnrU1ydVeWHYQlh2FZWdh0UVYdDXJ3t2kTQ/x0lO89Dap20e89BUv/UzKDzCZO9Dk7SCTgkNMJgw1uT/MJDjCZNBIkwujTKxjTDr/z+TQWJP0402aTjDZPNEk4WSTalNEy1STL9NEy7+iZYZomSm5zBYtcySXuZLLfJM+C0xOLRSui03aLTHZs9Qk1XKT+itM1q00ibPapOIa4bLW5P064bLBZPJGk0ebTMJbTIZtNbmyzcSxw6THTpNju0yy7JGO7JWO7JOMD5jUOWiy6pDJr8OS0VHJ6JhkdFx8nRRfp8TXaZPQWZPB54TxeRPtojC+ZHLkskmmqybNr5lsu26S5Kb07Zb07bbJjzvSl3sms++bvH5gkv+R5P3Y5N5/wuipMHpmcvG5MHpp0uWV5PVa8nors97JrPcy66NJzU8y67PM+iKzvsms7zLrh3Tnl8n436Lrj8yKE2ZQ3DAX44XREoTpmjDMkURhMiUJ0yJpmO3JwiRNEaZ2yjCrUoX5lTpMubRh5qYL8zZ9mEIZw0zMFOZh5jBm1jBDs4W5kj2M458wPXKGOW4Jk1UN09oaZpcWJoU9TD1HmLXOMH9dYSrqYRZ4wnzwhinmDzM1EOZJMEzMCDPSDHMjHEaPhukTC3M6V5icecJ0yBtmf74waQuEaVwwzKZCYRIUCVO9aJhlxcJ8Kx6mVIkwM0uGeVkqTP4yYcaVDXOvXJhgBfFbMcylSmFsVcJ0qxrmaLUwWWqEaVUzzM5aYZLXEY11RWM90VhfNDYMs7BRmI+NRWNT0dgszNPmYXK1DDOqVZhbrcN424bp1y7MufZhlI5hOnUKc6hzmAxdwzTrFmZb9zBJeoap1Us49haOfYRjvzDz+od5NyBMkUFhJg8O83hImOiwMCOGi/cR4n2UeB8d5swY8T42TMdxYQ6MD5N+Ypimk8JsmRwm8dQwNaeFWTk9zM9/Ze5MyWeWzJ0dpvBcmTtP5s6XuQtl7iKZu1jmLg3Td5nMXR7GslLmrgpzcLXoXSt614ne9aJ3o+S+SfRuDvN7S5gK28LM3y5Z7QhTdJdw2C0c9giHfWFG7xcOB8L4DoUZcDjM+SNhrMekT8elTyfCZD4lfE8L3zPSgXNh6p8Ps+5CmLiXwlS5HGbxlTBfroYpeT3MjBuS203J7XaY8XfC3L8bxrgv3XoQ5urDMM7HYXr9F+bUkzD/PAvT/rn04UWYdK+EyeswW98Ik3fC+r1o/yDaP4r2z6L9i2j/Khl+DzPtR5hnP8Pk/h1mzJ8wd/6GCcSNMChehEvxI9gTRuiRKMLxxBGyJY3QNlmEvckjpEkZoXGqCJtTR0iUNkLNdBFWpo/wM0OEcpkizMsc4X2WCEWzRZiaPcLTHBFy54wwxhLhjhIhYJUdmuywyQ6H7HBGOOGKkF2P0M4TYZ83Qlp/hCaBCFuCERIbEWqZEVaFI/yORKgQi7AgV4SPuSMUzxvh33wRXuSPkK9ghHGFItwvHMEoGmFosQhXi0dwlYjQu2SEM6UiWMpE6FQ2wqFyETJWiNCiYoQdlSIkrxKhftUI66tFiFcjQtWaEZbWivC9doQydSPMqRfhbf0IhRtGmNwowpPGEXI1jTC6WYTbzcVTS/HUSjy1Fk9tI/RsF+Fk+wg5OkZo3ynCgc4R0neNyOcgIp+DCMl6RqjbK8La3hHi9o1QpV+EJf0jfBsQofSgCLMHy74hsm+Y7Bsu+0bIvlGyb7QwHCP7xsq+cREuj4/gmBih16QIpyZH+GdqhI7TIhycLv5miL+Z4m9WhBRzxN/cCBvmRYi/IEL1hRGWL4rwY7FktlQyWxbhw/IIxVZGmL4qwvPVwnOt8FwX4cH6CObGCMM3Rbi+OYJna4R+2yKc3x7BujNCt10Rju2WjuyV/PZJfvsjpDsYoekh8Xo4QtKj4vWYeD0uXk8K21PC9rSwPSNsz0WYe176ckH6cinCtMuy+0qEvNdk93XZfUN235Ldt2X3Hdl9L0L/+7L7QQTtUYTuj6U7/0l3ngrnZ8L5uXB+GaH5K/H9Wny/Fd/vxPf7CAk+iu9PEfk+iPDri/Tom/Toe4RPPyKU+BVh5u8Ir/9EKBgnyqS4Uf6LFyVXgihjEka5kyhKMElU/idEuZosijtFlD4po5xNFUVNE6Vr2ijH0kXJliFKu4xR9mWKki5LlGZZo2zPFiV5jij1/4myIWeUBEqUGmqUFdYov7QoFexRFjqifHZGKemOMkuP8sYTpbAvyhR/lKeBKHlCUcYaUe6bUcxIlOHRKDdiUby5owzIE+Vi3ij2/FF6FohyqmCUnIWjdCoS5XDRKJmLR2lNlD0loqQpFaVJ6Shby0RJWi5K3fJR1lWIEq9SlGqVRVMV0VRVNFUXTTVEU03RVFs01RFNdUVT/ShTG0R51jBK3sZRxjWJ8qBplHDzKCNaRLnVMoq/dZRBbaJcbhvF2V44dRBOHYVTZ+HURTh1jcrvoijte0Q50DNKht5RWvSJsqtvlFT9ozQaEGXzwChJBkepMyTK2qGib7joGxFl+cgoP0eJvjGi73+ib2yUUuOjzJ4Q5e3EKEUnR5k2JcrzqVHyTY8y4d8oj2ZEic2KMnq25DgnSmhelKHzo1xbEMWzKEr/xcJvifBbJvyWRzm9IoplVZQuq6McXRMl6zrJdH2U/RtE6ybRulm0bhGt20Tr9ihbdojWXcJyt7DcEyX+vijV90dZeSDK74NRKh2OsvhIlG9Ho5Q5HmXeiSgfTkbhdJQZZ6K8Phul0HnJ+oJwvShcL0cZfyXKw6tRotejjLohum+K7tui+06U63dF933J/UGUSw+jOB5H6f1flDNPhPGzKN2eRzn+IkqOV1E6vo5y6I104F2UNu+j7P0gvfwUpfnnqPw/iJLym3j4Lrx/iIdf4uG3ePgjHuLEqBE3xqp4Mf7Ej1E5YYyliWL8SByjXNIYC5LF+Jw8RqmUMWanivEudYxiaWP8my7Gq/QxCmaMMTlTjKeZY+TNGmN8thgPs8eI/hNjdM4Ydy0xDDXGcGuMG1oMnz3GIEeMK84YbneMfnqMC54YNl+Mnv4YpwMxlFCMrkaM42aMHJEYHaMxDsdiZMkdo02eGPvyxkifP0aLAjF2FYyRunCMJkVibCsaI3nxGA2IsalEjMSlYtQpHWNdmRjxy4nP8uKzQoy/FWNUqRxj2f8ZLsdwN9YoCte2bd3ayWSCid4kk0ySU9u2bdu221Pbtm3btnv3v+/5sPda79o9nVQ28auKSf4NmFhc3cS3GiaCtUzMr23iUx0TvnomZtc38a6BeG4knhuL5yYmtGYmpjQ38byFCWsrExNam3jcxiS/DUyMbW/iQQcTFTqZGNnZxJ0uJsp0MzG0u4mbPUyU7GViUG8TV/uYKNrPRL/+Ji4NMFF4kIneg02cG2Ii/zBhMVxYjBAWo4TFaGExxkTOcSY6jjdxZIKJrJNMtJts4uAUE5mmmWg1XbjMEC6zhMtsE7vnmEgzz0ST+Sa2LzCRcpGJhotNbFliItkyE/WWm9i4QhitFEarhNFqEwnWmqixzsTq9SbibjRRdZOJ2M0yF1tkLrYJr+3Ca4fw2mViyW4T3/fIjOyTGdkvM3LAhH7IxLzDwu6IsDsm83Jc5uWECe8pEzNPm3hzxoTrnIlp5028uiCzc0k4XhaOV0zYrpmYeN3E0xsmLLdkjm6beHRHmN4zMea+MH0gM/VIZuqxSX4XmCj3zMSI5yZuvxC+r4Tva+H7xkSpdyYGvzdx/YOJ4p9k1j4L6y/C+puJ/t+F9Q8TRX7J3P2WuftjotA/4R7HzLm4ZgrEN9MzgZkzCc3kS2ymexIzp5KayZPcTNcUZk6kNJMrtZnOacwcS2smR3ozHTOYOZrRTLbMZtpnMXM4q5ms2c20zWHmYE4zmXObaZPHzP68ZjLmN9OqgJl9Bc2kL2ymRREze/4zk66YmebFzewqYSZNKTNNS5vZWcZM6nJmmpQ3s72CmZQmM43MZrYpZlKoZhpazWy1mUnmMFNfM7PZaSap20w9j5lNXjNJfGbq+s1sDJhJHDRTO2RmvWEmYcRMraiZdTFmElQ2U7OKmbVVzcSvbqZGDTNrapqJV9tM9TpmVtc1E7e+mWoNzKxqaCZOYzNVm5hZ2dTMv2ZmqrQwE9vSzN9WZiq3MbOirZk/7cxU6mBmeUczvzuZieliZllXM7+6ybqHrHvKupeZaB8zS/ua+dnPTGSAmSUDzfwYZCY8RNZDZT1M1iPMLB5p5vsoM8YYM4vGynqcrCfIeqKZb5PMhKbIeqqsp8l6hpmFM818nSXrObKeK+t5ZoILzCxYKOtFsl4i66VmviyT9QpZx8p6pRl9tazXyHqtrNfLeoOsN8p6s5n5W2S9VdbbZb1D1jtlvVvWe2S9V9b7ZX1A1gdlfVjWR2R9VNbHpc4JWZ+U9WlZn5H1Wel7XtYXZH1R1pdlfUW0XZX1dVnfkPVNWd8W/XdkfVe83Jf1A/H4UNaPxe8TWT8VDs9l/ULWL2X9WtZvhM9b4fZeuH0Qhh9l/Vl4fpH1V+H8XdY/hPlPWf8W/n9k/VeyiKOwLK7Cr3gKMQlknVDhdyKFSkkUlidV+JNM1ikUVqRU+JtKoXIahdi0Cv/SKVTJoLAyo0KczApVsyisyqoQN7tCtRwKq3MqxMutUD2Pwpq8CvHzK9QooLC2oEKCwgo1iyis+08hYTGF2sUV1pdQSFRKoU5phY1lFBKXU6hbXmFTBYWkJoV6ZoXNikIyVaGBVZH5V0juUGioKWxzKqR0KzT2KGz3KqTyKTTxK+wMKKQJKjQLKewyFNJGFPktoLAnRiF9ZYWWVRT2VVXIWF2hVQ2F/TUVMtVWaFNH4WBdhSz1Fdo1UDjcUCFbY4UOTRSONlXI0VyhUwuFYy0VcrZW6NxG4URbhdztFbp2UDjVUSFvZ4XuXRTOdFXI312hZw+Fcz0VCvZW6N1H4UJfhcL9FfoOULg0UKHoYIUBQxSuDlUoPlxh0AiF6yMVSo5WGDJG4eZYhdLjFYZNULg9UaHsZIWRUxTuTVWoMF1h9AyFBzMV+QZSGDtH4dFcBct8hQkLFJ4uVLAuVpi0ROH5UgXHcoWpKxRexSo4VylMX63wZo2CZ53CrPUK7zcosElh7maFT1sUAtsU5m9X+LJDIbRLYdFuRf7+K4T3KSzdL7NzQGbnkMzIYZmRIzIXx2QujsssnJT8T0n+pyXzswq1zknO5yXbi5LtJcn2suR5VfK8JnlelwxvSoa3FHbcltzuSm73JKv7ktVDyeqR5PNY8nmq0PaZwqHnCllfSiavJJPXksNbyeGdwsn3Cnk+KnT7JOw/C/uvCr2+KZz/Lrx/Cu9fCpd/C++/CgP/KVyLY6FkPAtD4lu4lcBCmUQWRiS2cDeJhQrJLIxObuFhCgvmVBbGp7bwNI0FazoLk9NbeJHBgpbJwrTMFt5kseDJZmFWdgsfcljw5bIwL7eFL3ksBPNZWJTfwvcCFiKFLCwrbOF3EQuVi1pYWcxCnBIWqpe0sLaUhQRlLNQua2FjOQtJKlioX9HCVpOFFIqFxhYLO1ULaW0W+f6xsNdhIaPTQmuXhYNuC1m9Fjpg4ajPQs6AhS66hVNBC/kMCz3CFs5FLBSKsdC3koVLlS0UrWphYDUL16tbKFXTwrBaFm7XtlCuroVR9Sw8qC++G4rvRhaeNBbfTcV3Mwsvm1twtrQwo5WFd60t0NbCnHYWPrW3oHe0sLCTeO0sXruK124W/nS3UKWnhVW9LMTrY6FmXwvr+1lINMBC3YEWNg+ykHyIhUZDLewYZiHNCPE3UvyNEn9jLLQZa+HQOAvZJljoONHC8UkWck+x0G2qhTPTLBSYYaHPTPE0SzzNEU9zxdM88bRAPC20cGeRhfJLJMulkuUyC8oKCxNiLTxfacGxWvJbI/mtlfzWW5i9wcLHjRYCm8XHFvGxVXxsFx87xMdO8bHbwuo9Fvn+t1Brv4UNBySnQxYaHLaw7YiFVMcsND1uYfcJCxlOSTanJZszks050X5etF8Q7ZdE+2ULZ69YKHhNtF8X7TcsFLtlYdBtCzfuyBzekzm8b+HeAwumRxbGPZYMnliwPbMw5bmFVy8suF/JvL2WeXsjet9ZWPDewrcPoveT6P0ser9YqPpN9H6Xufopc/VL5uq3hWR/LTT8J6zjqKSJp9I8vsq+BCqZEqm0S6xyJIlKzmQqXZKrnE6hkj+VSu/UKhfTqBRNpzIwvcr1DCqlM6kMz6xyL4uKKZvKuOwqT3Oo2HKpTM2t8jqPiiefyuz8Kp8KqOiFVBYVVvlRRCWmqEpsMVVmX6VGSZV1pVQSl1GpX1ZlazmVVBVUmlZU2WNSyaiotLGoHFZVsttUOttV+f2rks+p0sslutwq/3lFFyo3fKIroDJCV7kfFF2GyviwyrOIiiNGZVollbeVVaiqMreaypfqKkZNlaW1VH7XVqlSV2V1PZUEDVRqN1TZ1EgleROVxk1VdjVTSddCpVVLlYOtVLK1UenUVuVEO5W8HVR6dlS50Em0dFEZ0FUYdRMtPURLT9HSS8XcR2VCX9HST7QMUJk+UOXdIBXfEJX5Q1W+DVOJjFBZPlLl3yiVamNU1o5VSTRepd4E4TJRuExWaTZFZe9UyWu65DVD5ehMlVyzVbrNUTk7V6XQfJV+C1SuLlQpuVhl2BKVu0tVKi6XjFZIRrEq9lXCYrWwWCMs1qnMW6/ydYNKeJPKss2qfPdL/22Sy3bJZafksktl226V1HtlXvbJvOxXyXxQpf0hlWOHVfIcVelxTOX8cZUiJ8X/KfF/WvyfVRl5TuXBeRXlosrESyovLqs4r6rMuqby8brMxU2Zi1sqP2+rVL6rsuqeSvwHwv+hyuZHKimeqDR5qrL7mczCC5W2L2VGX8mMvhHPb8XzO/H8QTx/VLn2SaXUF5nLr8L8mzD/Icx/Ss9f0vOPysy/0vOf9IxrZVE8K7/iW6mc0MqqRFYSJLFSJ6mVzcmspExhpWlKK3tTWcmUxkq7tFaOpbOSO4OVHhmtnM9kpUgWKwOzWrmRzUrZHFZG5bTyKJcVNY+VKXmtvM5nxVPAytyCVr4UshIuYmXZf1b+FbVSvbhVvnmsJCllpWFpKzvKWElXzkqr8lYOVbCS3WSli9nKGcVKQdVKP6uVqzYrpRxWhmtW7jutmN1WJnqsvPRacfmszPZb+RSwEgpaWRqy8sewUi1iZV3USuJKVhpUtrK9ipW01aRPdSsHa0ifWtKntpXTdaRPPelTX/o0kD6NrIxoLH2aWFGaWZnU3MqrFlbcrazMaS1+2lgx2omf9uKng5UancRPZytJu1pp1M3Kru5W0ve00qaXlSO9reTqa6V7Pyvn+gu3gcJtkJWbg62UG2pl9DArj4dbsY20Mm2UlXejrfjHWlkwzsqP8VYqTZR8Jkk+U6zUnWpl6zQrqWZYaT7Tyv5ZVrLOsdJprpVT86wUWGCl70LxsEg8LBEPS8XDMvGwQjzEioeVkslqyWSNla9rrUTWW1mxwUrcTVZqbbayaYuVFNsk++2S/Q4rmXdZ6bDbyok9VvLts9J7v5XLB6yUOGRl2GEr945IDsckh+OSwwnhc0pqn5baZ6T2Oal9XmpflNqXpPZlqX1Val+T2tel9k0rHW9ZOXnbSv67Vvrcs3LlvpWSDyXjR1YePLZieWpl8jOZpedWvC+tzHtl5ftrKzFvrax8ZyX+B5nZj8Lkk5XUX6y0+GrlwDcr2X5Irj9lfn5ZKfTHSv+/Mqf/ZE7j2hgdz8bj+DbsCW1MT2TjfWIbelIbi5PZ+J3cRtWUNtalspEkjY2GaW3sSmcjQwYbbTPaOJbJRp4sNnpmtXEpm43iOWwMzWnjXi4b5jw2Jua18SqfTebexryCNr4VshEtYmPlfzbiF7NRt7iNrSVspC5lo2VpGwfL2MhRzkbX8jbOVbBRxGRjkNnGLcVGedXGOKuNZzYbToeNWZqNz04bhtvGco+NONio5bOxyW8jpW6jWdDG/pCNrGEbnSM2TkdtFKpkY0BlGzeq2ChXzcaY6jae1rDhqGVjZm0bn+rYCNWzsay+jX8NbNRsJPUa20jRVOo1s7GvudRrKfVaSb3WUq+t1Gsn9dpLvY42xnaSep1taF1FXzep11309RR9vURfH9HX18bmfqJvgI3mA20cGGQj+xAbXYbaODtM/I4QvyPF7ygbFcbYGD/WxotxNlwTbMyZaOPrJOE3xUbsVOE3XfjNsLFtpo20s220mmPj8Fwbuebb6LHAxsWFksdiyWOJ5LHUhrLcxuQVNt7E2vCtsrFgtY2fa2xUWWdj7XrJd6ONRpts7N5sI9NWGx222Ti53Ub+nTb67rJxbbeNMntlXvbZeLJfmB0UZofE42HxeFQ8HrMR94SN2idtbDklmZ6RTM/aOHTORs4LNrpftHHhko1iV0TTVdF0TTTdEE03RdMt0XTHxsK7Nn7dk5l7IDP30EbSxzYaP7Gx56mNzM9tdHoh3F8K99fC/Y2Nm29lLt7LXHyw8fyjcPosnL7InH21EfPdxqofNhL+slH/t40df2Ru/9loF8fO8bh28sW30yeBnasJ7ZRJbGd0EjtPktpxJLczM4WdzynthFPbWZHGTrx0duqmt7Mtg520mey0zmznaBY7ebLZ6ZXdzuUcdkrlsjMyt51HeezY8tmZkd/OxwJ2QoXsLC9sJ+5/dmoXtbO1mJ00Jey0KmnnSCk7ucvY6VlWapSzU7KCnREVpYZJaih2plukhio1bFLDLjU0qeGUGi6p4REdXqmB1PCLjoDU0EVHSHQYdh6H7dij4iXGzqdKdowq4qWqeKkuXmqIl5p20tW2y+9bO8fq2slbX3g0EB4NhUdj4dHEztOmdrTmdma3sPO1pZ1oazur2thJ2M5Og/Z2dnawk7GTnfad7ZzsYqdgNzv9u9u52cNO+V52xve287KPHU8/O/P72/kxwE6VQXbWDbaTdKidJsPs7BtuJ+tIO11G2Tk32s5/Y+0MGWfn3ng7ykQ7UybZeTfZTmCqnSXT7PybbqfWTDubZ9lJPUc4zrVzeJ4wWCAMFtq5skgYLLEzaqnkuUz0r7AzK9bOl5Wif7XoX2Mn0TrRv97Org12Mm2y03GzndNb7BTaZmfgdju3d9gx7bIzabedN3vs+PbZWbTfzp8DdmocsrPpsJ1UR+20PGbn0HE7uU5KhqeE/2npfVZ6n5Pe56X3RWF3SdhdthNzVXpfk9437DS8aWf3LTuZ79jpdNfOmXt2ijywM/ihnbuPxPcT8f1UfD+zo7+ws/SlnTivJfs3kv1bmcH3ktsHye2jzPFnO32/2Ln+1U6573bG/bDz4qcd7287C/7Y+fXXTrU4DjbEdZAivoPmCRwcTOggZ2IHPZI4uJTUQankDkalcPAkpQMttYPZaRx8TesgJr2D1RkcJMnkoHFmB3uzOMiazUGX7A7O5XBQLJeDYbkdPMjjwJrPwfT8Dvm2dxAu5CC2sIME/zloUNTBrmIOMpVw0LGkg9OlHBQp42BwWQd3yzmwVHAwtaKD9yYHQcXBcouDeFYHdW0OdtgdZNActHc6OOlyUMjjYKDXwW0cmP0OJgccvNUd6CEHSw0HcSIO6kQdbItxkL6yg3ZVHJyo6qBgdQcDasi7mg5MtR1MqiPv6joI1Jd3DeRdIwe1G8u7Jg7SNZN3zeVdC3nXSt61lndt5F07edde3nWQd53kXWd511X6dZN33aVfT3nXS3T2lnd9RWc/B3f6i86BDqYMcvBusPgb6mDZMPE3QvyNFH+jHPKb1kGHscJlnIPCE4TLROEySbhMcTBtqoMP0xwYM4TnTOE5W3jOEZ5zHWSe76DzAgdnFzooulhyWCI5LHVgW+5g5goHn2MdRFdJfqsdJF4r+a1zsG+9g+wbHXTb5ODiZgcltzoYuU1y3+7AudPB3F0Ovu92UGWvg/X7ZF4OyLwcdHDokIPcRxz0Purg2jEHZU84GHfSwctTDjjjYNFZB3/OOah5wcGWiw7SXnbQ9oowvOqgwHVheEMY3hQWt4XFHcn6roPQfcn6gYP4jxzUfyyenoinZ+LpuczWC5mtVw6Gv3bw6I0D+zsHs97LTH5wUOmTg7WfHST76qDZN5nl7w5y/XTQ65eDq79F21/R9k+0xdEgnsai+Bp/E2jUSqSxNbFGuqQa7ZJpnEyuUSilxqBUGndTa1jSakxLp/ExvUY4o8bKTBqJs2g0zqqxL5tG9hwa3XNqXMqlUSqPxui8Gs/yabgLaMwvqPG7kEaNIhqb/9NIU0yjTXGN4yU0CpTSGFha404ZDaWcxtTyGh8qaBgm6WHWSGTRaKRq7LVqZLNLD4f00KSHS3q4NZ57NDxoLPBJD79GTV1jS1AjraHRNiw+IuIjRnxUEh+VNdSqGtOraXyqrhGtqbG6lkaSOhpN62ocqKeRs4FGr4YaVxtplG2iMb6pxqtmGr4WGktaasRprVGnjcaOthoZ22t07KBxtqNG0c4aw7toPOqq4eiuMaeHxveeGlV7a2zoo5Gqn0ar/hpHB2jkH6TRf7DG7SEa5mHiebh4HiFcR4nn0cJ1rHAdp7F/vEaOiRo9J2lcmSx6pmqMmyZ6pouemaJnluiZo1F3ruiZp5FpgUbnhRrnFmkUX6LJ97wmf+M1nCs05sVq/FqpUX21ZLBGMlgnfNYLnw3CZ5PG4M0a97ZoWLdpzNyu8WWHRqVdGut2ayTfq9Fin8aR/Rp5D2r0O6Rx67CG6ajGlGOi/bjkdVK0nxLtZzSanBXt54TlBWF5UePaJY1yVzQmXNV4c01Dv6Gx7KZG/NsaDe5o7LmrkfW+RrcHku1DjdKPNcY+0XjxVGb0ucbiF+Lzlfh8LT7fiM934vO9xvkPGiU+aYz6LLP2RWbtm8zBd40/P2Sef2ls+62R4a9k9E8yiuOkaDwnw+M7eZzAiTORk3mJnfxK4qRGMidbkjtJl9JJ+1ROTqd28l9aJ8PSOXmU3omW0cncTE5+ZnZSLauTTdmcpMnhpG1OJydzOSmcx8mQvE4e5HPiKOBkTkEnPwrJ3SJy9z+5W0zuFpe7JeRuKblbWu6WcWIv52R2eSffKzipanKy0Sx3LXJXlbtWuWuXuw65q8ldl9x1y12P1EXq+uRuQO7qcjcodw0nQ8NOHkZEQ4xoqCQaKsvdqk42V3OStoaTdjWdnKol3uqIt7rirZ54ayDeGgqHRsKhiXBoKhyaO+nQwsmZlsKstZMRbZw8aevE1d7J/A5O/nR0Uquzk21dnGTs5qRTdyfnejgp0cvJqN5OnvVx4u3nZFF/J/8GOKk7yMnOwU4yD3XSdZiTi8OdlBrpZOwoJy9HO+X3q5Ol45zEm+CkwUQneyY5yT7FSY+pTq5Mc1JuhpMJM528neUkOMdJ7FwnieY7abLAyYGFTnIvdtJniZMbS52YljuZssLJx1gnkVVO1qx2kmytkxbrnBxZ7yT/RicDNzm5u9mJdauTmducfNvupMpO4b/LSeo9wnSvMN3npMgB4XRQOB2SeTki83LUye9j4v2EeD8p3k+L9zNOzp91UvK8k9EXnLy46MR32cmSK+Lnmvi5Ln5uiJ9bTnrednL1jpPy95xMuu/k3QMnxiMnqx47SfLUSbNnTg4/d5LvpZP+r5zcee1EfetkxjsnX9+Lxo+i8ZNo/CIav0qW3yTLHzLTP2Wmf0k+f5ws+Ovk7z8ndeK62BHPReYELromdHEpkYsySVyMS+ridTIXegoXK1K6SJTaRZM0Lg6mdZE7vYu+GVzcyuhCyexiehYXX7K6qJzdxYYcLlLlctEmt4uTeVwUyediWH4Xjwu4cBVysaCwi79FXNQp6mJnMRdZSrjoVtLF5VIuypZxMaGsi7flXIQquFhZ0UUSs4tmiovDFhf5rC4G2Fzctbuwai5mOV18d7mo5nGx2esinc9FB7+LswEXxYMuRoVcPDdcEHGxJOoiXiUXDSq72FfFRc5qLnpXd3GjhgtTLRdTa7vkd6uLmHou1tUXDw3FQyPx0Fg8NBUPzcRDcxfuli4WtnLxr7WLum1d7GrnImsHFz06urjayUX5Li4mdXXxoZuLSA8Xa3q6SN7bRcs+Lo73dVGov4shA1w8HOjCOdjF/CEu/gx1UXu48BghPEYJj9EuroxxUW6ci4njXbyf4CI8ycXqyVJrqtSa5uLYdBcFZ0qtWVJrttSaK7XmSa35wnah1FoktZa46L5Uai0TXStEV6zUWim6VouuNS5SrHPRar3o2uCi8CYXQzeLxy2S0zbxuF087hCPu1zs3u0i214XPfe5uLbfRcWDLqYcEl6HhddRF+uPCa8TLtqedHHqlIuiZ1yMOOvi2TkX3gvC/qKL+JddNLziYv9VF7muy/zckPm56cJy28WMOy6+3ZUc70uOD1ykf+Si42MX55+4KPXMxdjnMosvXARfuYh9LTPxVmbinYsj710U+Ohi0CcXDz670L66mPdNGHwXBj+FwS/J5o9k81d0/3NRIa6bKfHcfIrvJiahm/WJ3KRO4qZdUjenk7kplsLNqJRuXqRy40vjZllaNwnTu2mSwc3BjG7yZnYzIIube1nd2LK7mZPDza+cbmrldrMjj5ss+dx0y+/mSgE35Qu5mVzYzcci0quom3XF3KQq4aZtSelVSnqVkV5lpVc5N/4K0qui9DJLL8XNIYtbZt3NQJub+3Y3Ds3NPKebPy43dTxudnndZPW56eF3cy3gpmLQzdSQm8+Gm8oRNxujbtJWctOhsptzVdyUrOZmbHU3r2u4CdZys7K2m6R13bSo5+ZYfTeFGroZ2sjNk8ZuPE3dLG7mJl4LNw1butnfyk3uNm76tXVzp50bawc3szu6+dlJfHcR313Fd3c33Xu4udrTTYXewriPMO4rWvqLlgGiZZBoGSxahoiWYW7GDXfzZoSb0Cg3q0a7STbWTctxbk6Md1Nkopvhk9w8neyGqW6WTnOTYIabxjOFyyzhMke4zBUu89xoC9zMX+jm7yI3dZe42bPUTY7lbnqvcHMr1o1llZuZq918X+Omxjo329a7ybRRMtokGW2WjLaK1m2idbubSjtF6y7RusdNx71uzu9zU+qAm/EH3bw95MY44mbNUTcpjrtpc8LNqZNuip6WDM9IhmfdBM67WXHBTZJLbppfFq5XhOs14XpduN4QrrfcLLntJv5d8XJP5um+eHkoXh65efBYvDx1s+CZm3/P3dR/6WbvKze53rjp+1a4v5N5+yDz9tHN709uan+RGfjqJtt3N71+uLn5043yW7z+Ea9/xWscD9vjesgc30P3BB6uJvRQMbGHaUk8fEnqoWpyD1tSeMiQykOX1B4upfFQLp2Hyek9fMzgoVImDxsze0iX1UPHbB4uZPdQJqeHCbk8vM/tIZrXw7p8HlIX8NC+oIdzhTyULOJh3H8e3hb1EC7uYU0JDylLeWhb2sOZMh5KlPMwpryH1xU8hEweVps9JLd4aK16OGX1UMzuYbTDwyvNg+7ysNLtIZnXQyv5aj/p81A04GGk7uFF0EPA8BAb9pA06qFljIcTlTz8V0XOq3p4Xs2Dv4aHFTU9JKntoUUdD8freihS38OIBnLeUM4by3kTOW8m583lvIWct5Lz1nLeRs7byXl7Oe8o553kvLOcd5XzbnLeXc57ynkvOe8j533lvJ+cD5DzgXI+SM6HyPlQOR8u5yPkfKScj5bzMaJ/rOgfL/oniP5Jon+y6J8i+qeJ/ukeXs4Q/7PE/2zxP1f8zxP/88X/QuGzSPgs9hBc6mHVMuG3wkObWA+nV3oovlr4rhG+az0Y64X/BuG/SfhvFv5bJJ9tks92yWeH5LNL8tst+e2V/PZ5OL/fQ+mDku8hyfewR/6me9hwzEPaEx46nfRw8ZSHsmdkPs56+HTOQ+ULHjZflPm5LPNzxcOVqx4qXPcw9YaHrzc9VLvtYesdmb97Mn/3PVx/4MH8yMOMxx5+PPFQ85mHnc89ZHvpodcrD7dee+T7xcOcdx5+v/dQ96OHPZ885Priod9XD/e+eXD88DD/p4c4vz00+OPhwF8PeeN4GRTXy8N4XtwJvCxO6CVBYi9Nkng5ktRLoeRehqXw8iylF19qLyvSeEmSzkvL9F5OZPBSNJOX0Zm9vMriJZTNy+rsXlLm9NIul5ezub2UyutlfD4v7/N7iSnoZUMhL+mKeOn8n5dLRb2UL+5lagkvX0p6qVbay7YyXjKX89KjvJcbFbwoJi+zzF5+KV5qq152W73ktHvp6/ByV/PicHlZ4PYSx+ulIV4O+rzkD3gZrHt5HPTiNbwsC3tJFPXSPMbL8UpemXMvo6p6eVnNS7CGaK4pmmuL5jpeztUVzfW9TGjg5UNDL5Uae9nUxEuGZl66NPdypYWXiq28TG/t5XsbLzXbednZ3kv2jl56d/Jyu7MXW1cv87p5+dfdS4OeXg708pKvj2jqK5r6iaYBommgl8SDvbQYIhyHCsfhommEcBwpHEd7WTPGS6pxXtqP93J+gpcyk7xMmuzl0xQvVad52TpdOM0UTrOE02wvlrleZs/z8nu+l7oLvexd5CX3Ei8Dlnp5sMyLa4VkGyvZrvLSbLWXY2u8FFnnZeR64bBBOGwSDpuFw1bhsE16bpeeO6XnLum520uVvV627JOeB6TnQel5SHoekZ5Hvfw55qXeCS/7TnrJc9rLwDNeHp314jnvZekFYX9JfF4Wn1fE5zWZl+te3tzwEr7lZd1tL2nueul0T+bhvszDQ5mHR16+PfZS46mXHc+E7QsvfV56ufNK8n4jeb/1Eve9l8YfvBz+6KXgZy/Dv3h5/tVL4LuXVT+8pPglPn5Lnn+8lP4nPuLAp7hQNT5sTQCZE0HPxHAzCViTwdzk8DcFNEgFB1JD/rQwJB08TQ++jBCbCZJlgTZZ4Uw2KJUDJuSEj7mgch7Ykhcy5YceBeBGQVALw5wiUvM/qF9MahaHfCWlZimpWVpqlpWa5aRmBalZUWqapKYCEy1SU4UqNqlpF53ys7ynU3TKJ7j8iUci5h/Q0A+HAlAgCMNC8MyAQARWRSFlJWhXGc5XgbLVYHJ1+FIDqteC7bUhW13oUw/u1gdHQ1jYCOI3gaZN4WgzKNICRrWE163AaAPr2kLa9tC5A1zuCBU7w4wu8LMr1OkOe3pA7l4wsDc86oP8HoXl/SHJQGg1CE4PhpJDhdcw8TZcvI0Ub6PE2xjxNhZujQPbBJg/EeJOhsZT4MhUKDwdRs6AlzMhNBvWzoE086DTfNGxQHQsEh2LRccS0bEM9i6HPLEwaCU8XiWQ1sCKtcJ4vTDeAGc3QunNMGkLfN4K1bYLjx3CY5fw2C089oC2DxbthwQHofkhOHEYih2Fscfg3XGIOQmbTkHGM9D9rGR9TnK5ILlchDiXodEVOHwVCl2HETfg1U1heFsY3hGG94ThfbjyAPlbDrMew+8nUO8Z7H8uM/cShr6SLF9Llm8ly3eQ6gN0+AgXP0H5LzD9K/z4BrV/CPef4ve3+P0jfv/KTMXxERvXR/L4Ptom8HE+oY+yiX1MSeLjW1IfNZP72JXCR65UPgak9vEwjQ9vOh/L0/tImtFHm0w+zmb2USarj8nZfHzJ7qNGTh87c/nIkcdH/7w+HuTz4SngY1lBeVPYR+siPs7856N0MR+TisubEj6ql5I3peVNWXlTTt6U9+GuKG9MPpIo8sYib1R5Y5M3dnnjkDdOeeOSNx554xVtSB+/aAtIn6BoC4k2Q7RFRFvUx9cY8VNZ/FQRP9XET3Ufj2r4oJaPFbWFQV1hUE8Y1PdRrqGPqY18fG/so1ZTH3ua+cjTwseglj6etPLhb+NjZVsfKdv76NDBx8WOPip09smM+/jV1Ufd7j729/CRv5ePob19PO/jI9jPx9r+PtIM9NF5kI+rg32Yh/qYPczH3+E+Go70cXiUj0JjfIwc6+P1OB+RCT42TPSRYbKP7lN83Jzqwzbdx/wZPuLN8tF0to/jc3wUm+dj3Hwf7xf4qLzIx9bFPrIu9dFnmY97y324Yn0sXekj8WofrdYIy7XCcr1w2SBcNgqXzT52b/GRe5t43C4ed/jw7RKPu8XjXvG4z8el/T75Depj5iEfvw/7qH/Ux8FjPgqe8DHipI9Xp3yEz4jes6L3vOi9IHovit7LPhZc8RH/mo9m132cuOGj+C0f42/7+HjHR7V7PnbclxwfSo6PJMfHMmNPJZNnkskLH+1e+rjwykf5N8L3rfB956PeBx8HPvoo8Nknf8d9vPzqw/guvX9I71/S+7f0/iO9/0nvOH4SxPPTPL6fkwn8lEjkZ0JiP5+T+KmezM/O5H5ypvQzIJWfx6n9+NL6WZnOT8oMfjpm9HM5kx9TFj+zsvr5m81Pwxx+Duf0UyS3n9F5/LzN6ycmv58tBfxkKeSnd2E/94r4cRX1s7SYn6Ql/LQp6edcKT/lyviZVtbPj3J+6lbws7+inwJmP8MVPy8tfsJWPxtsfjI4/PTQ/Nxy+nG4/Szy+EmEn5Y+P6f9fkrrfiYH/XwL+akV9rM34idvjJ8hlfw8r+wnWNXPump+0tXw062mnxu1/Njq+FlQV1jUFxYN/JyS/xBKNvYzqYmfL0391GzuZ08LP3laSZ3Wfp61kTrt/KxtL3U6+unaSep0ljpdpU43qdND6vSUOr38lOojdfr6+dpP6gyQOgNFz2CpM0T0DPUTGi56RvhJP8pP99F+bo7xYx8nvsb7SThRfE3yc2ay+JrqZ8o0P9+n+6k908++WX7yzxE+c4XPPOGzwM/GhX4yLfbTc4mfO0v9OJcL5xV+kqwUzqv8nF/tp/xaP9PX+fm13k/9jX4ObfJTeIufUVslr21+Ku3ws3Wnn2y7/fTb4+fBXj/e/X5iD0juhyT3w36uHPGjHPMz57ifOCf9NDnl5/hpP8XPyvyck/k576fGRT+7LwmzK34GXxVm14TZDfF6U7zeFq93JMO7kuF9P4sf+En8yE/rxzILT2QWnonG56LxhWh8JRpfi8a3MlPv/Lx776fyRz/bPvnJ/sVP/69+Hn2T2fzhZ9VPP6l/++n8x8+1v37UOAHmxw0QP36AFgkCnE4YoHTigPwND/A9aYA6yQPsTxGgQKoAI1IHeJ0mQEy6AFvSB8iaMUDfTAEeZA7gzRogNluAVDkCdMoZ4GquAJY8AeblDRAvf4DmBQKcKhigVOEAk4sE+Paf1C4mtYtL7ZJSu1SAN6WldlmpXU5qVwjQr2KAhyb56FACrLQESG0N0NkW4Jo9gFULsMAZIIFbdHsCnPEGKOMLMNUf4GcgQL1ggIOhAIXDAUZHAryLBqhSKcD2ygFyVA0wsFqAJ9UDBGoGWFsrQLo6AbrXDXCrXgBHgwBLGgZI0jhA2yYBLjQNULF5gFktAvxtGaBx6wDH2gQo3i7AhPYBvnQIULNTgL2dA+TrGmBYtwCvugeI9AywuVeALH2EU1/h1E+8DBAvA8XLYPEyJMD1oQFswwMsHBEg0agArUYHODcmQLlxAWaMD/B7QoCGkwIcnRyg6NQA46cF+DQ9QI2ZAfbMCpB3jvSbG5D5ln4LpN9C6bdY+i2Rfkul3/IAq1ZIv5UBuqwKcGO19FsbYNG6AIk3BGi9McD5TQEqbBF/W8XfNvG3I8DxneJvd4CJewJ83Rug9v4A+w5IVvIROPJwgLdHAlQ6FmDbceF5UnieEp6nA+hnA6w7FyDDhQA9Lga4cymA60qA5VcDpLgeoOONAFduymzclrm7I/ndC9DyfoCzDwKUfRRg+mPx/EQ8PxPPzwMUeymMXwX4/FoYvxXG7wLk/yDz8lHm5ZNo+CIavoqG76LhR4CnPwMEf4uGP6LhX4CecXTuxtVxx9dZkUAnZSKdTol1riXR5TtcZ2FynUQpdVqn0jmfWqdCWp1Z6XT+pddpklHnRCadkll0JmfV+Z5Np24OnYM5dfn7rTM2j87HvDrV8+vsLqCTt5DOsMI6r4roRIvqbCmmk62EzoCSOk9K6ehldNaV1clQXqdnBdFVUXSZdWIVnVSqTmerznWbjs2hs0jTSeLSaevWuejRMaEzx6cTL6DTXNc5HdQpY+hMC+v8jug0jNE5WkmnWBWdiVV1vlbTqV1DZ39NnUK1dUbX0XlfV6dqfZ1dDXTyNNIZ2li0NhGtzURrc53sLUVrK9HaWifYVmd9O52MHXR6d9S530nH20VnVVedNN11uvbQudVTR+uts7SPTvJ+Oh3661wdoKMO0lkwWLgOFa7DdC4M16k4UvSP0ok7RqfZWNE/TvRP0Jk+UfRP0mk0RefYVJ0S03UmzRDWM4X1bJ1Dc4T1PF2+T3Q+LdCpuUhn72KdAkt1Ri7Tebdcp0qszs6VOrlXi6c1Oi/Xiqf1Ols3iKdNOgM36zzdohPaprNhu07mnTp9d+k83K3j36uzZp9O+gOSyUHJ5JCO54jOyqM6qY+LzxPi86T4PK2z7IxOinM6Hc/L/FyQnC5JTpclp6s67a7pXLquo9zUmX9LJ8EdnVZ3ZabuifcHOrMfivfHkt0TnTNPdco+15nxQufvS5mz1zJnb3RKvdOZ+l7n1wfJ85Pk+Vmn+Ffh8U14fNep91N4/NL574/O+L86X/5JxnGDHIgXpFCCIGMSBvmYKEiNJEH2Jg1SIHmQUSmCvE8ZpGrqILvSBMmbLsjw9EHeZAhSOVOQHZmD5M4aZGi2IK+yB4nJGWRrrqB8fwcZlDfI83xBwvKjb3PBINkKBxlQJMjT/4KEigXZWDxIlpJB+pUK8rh0EL1skPXlgmSqEKRPxaD87Q7iV4KstQTJYA3Syxbkvj2ITwuyxhkkvTtIT0+Qe94gXl+QVf4gafUg3YNB7oSCuMNBYiNB0sQE6VYpyO3KQVxVg6yoFiRVjSBdaga5VSuIs06Q5XWDpKwfpHODIDcaBtEaB1nWJEiKZkE6NQ9yvUUQe6sgS1sHSd42SMd2Qa61l72OQZZ0CpKsS5AOXYNc7RbE1iPI4p5BkvaWvT6y1zeItX+QRQNkb1CQ9oODXBkie8Nkb3iQJCODtBsle6ODqGODLBwnexNkb2KQy5Nkb4rsTQ2SeLrszZC9mbI3W/bmyN482ZsvewuCWBbJ3mLZWyp7y2RvudyLlb2Vsrda9tbI3lrZWy97G6THJtnbLH23yN422dsueztlb5fs7Za9vaJvn+wdEM0HZe+QaD4ie0fFx3HZOyHeTorf0+L3jDA4J37PC5cLsndJuFyWvavC6prwuy6sbgq/W8LvjjC9K5zvBXE8EM4PhfNjYf8kyM2nwv655PFCMnolGb2WjN5Ibu8kt/dBUn+ULD9Jlp8l369BVn6TfH9I5j+D3P0VxPNH5uBvkHRxQvSMG+JevJD8OA6xJmGIDIlD9EoS4kHSEP7kIdalCJExVYg+qUM8ShNCTxdiffoQmTOG6JcpxJPMIUJZQ2zMFiJrjhADcoZ4litEOE+ILXlDZM8fYlCBEC8KhogWDrGtSIhcRUMMLRbiVfEQlUqG2FEqRJ4yIYaXDfG2XIiqFULsrhgivznESCXEe0uI6tYQe20hCjpCjNFCfHKGqOUOccATogghxvtCfPWHqKuHOBwMUcwIMSkc4kckRIOYEMcqhShZJcTUqiF+VwvRuEaIkzVDlKkdYkadEP/qhmhWP8SZBiHKNwoxu3GIeE1DtGwW4nzzEKaWIea3CpGoTYi2bUNcbhdC7RBiUccQSTuH6NAlxLWuIRzdQyzrESJlrxBdeoe41SeEq1+I2P4h0g4M0WOQ8B4svIcK72HCe4SwHSlsRwnbMSE2jA2RZbxwnCAcJwrHycJxSoic00IMmS7MZgizWSF2zg6Rd26IEfNCvJsvfBYKn0XCZ4nwWRri87IQtVeEOBgbouiqEBNXh/i+RlisExbrhcXGENM2hfizOUSTrSFObwtRbkeIWTvF927xvUd87w1h3i++D4RIfChEu8Mh+eYOYTsWYsnxEClOhuh8KsTN0+LxrHg8Jx4viMeLIe5fCuG7EmLt1RCZrofoe0Nm5abMyu0Qm+/IXNwLMfh+iJcPxM8jmYHH4uep+HkmeT8XPy9D7HsVotCbEOPeSrbvJNsPIY58DFH8c4gpX0L8+io5fpccf4Qo+0u0/w4R969o/yfa4xiY4xksiG+QOKFB+0QGVxMb2JMaLEtmkDKFQdeUBndSGXjSGKxOa5AhvUHvDAaPMhoEMxtszGKQLZvBoOwGL3IYxOQy2JHbIG9egxH5DN7nN6hR0GBfIYPCRQzG/2fwrahBveIGR0sYlCxlMK20wZ8yBk3LGZwpb1ChosFck0ECxaCNxeCyamC1GSyxGyTXDDo7DW65DNweg1Veg/Q+g15+g4cBAz0omkKiKSyaIgYvo6KpkmiqLJqqGoysZvChukHNmgYHahn8V8dgYl2DH/UMGjYwON7QoHRjgxlNDOI0M2jR3OB8C+HUSji1NkjS1qBDO4Pr7Q20jgYrOhmk6WLQo6vB/W4G/h4G63saZOltMKCPwfO+BtH+BtsHGOQZJEwGC5MhwmSYwf7h0n+k9B8l/UdL/7EGJ8YZ8j1iMHOiQdzJBi2nGFyYaqBMN1g0wyDZLINOsw1uzjFwzTNYOd8g3ULJZJFkslgyWWqwaZlB9hUGg2MNXq80qLLaYPcagwLrDMasN/iywaDuJoMjmw1KbDWYus3g73aDZjsNzu4yqLjHYP5emYn9MhMHDK4dFK+HxesR8XrMoOdxgwcnDAKnDDacFtZnhfU5YX3eoPJFg12XDPJfkV5XDT5fM6hzQ3rdlF63pdcd6XVXet03OPfAwPRIej0Wrk+F6zPh+tzA+dIg9pX4eiO5vpVc34mvD+Lro0GOzwZDvhi8+WpQ9bvB3h8GhX4ZjPstc/XHoP4/yTBOmNLxwsyMHyZuwjCtEoW5mDiMmjTM4mRhUqQI0yVlWOY6jDdNmLVpw2ROH6Z/hjDPM4aJZg6zI0uYvNnCjMoe5mOOMLVzhTmcO0zxvGGm5gvzJ3+YZgXDnCsUxlQkzIL/wiQpFqZj8TA3S4RxlQqzqnSYDGXD9CkX5kn5MOGKYbaawuRWwoywhHmvhqlpC3PQHqaoFmayM8xvV5gmnrD8jgxT0Rdmvj9MYj1Mh2CYGyGpGw6zMhImfYzUrSR1K4cxqkrdalK3htStKXVrSd06UrdumGL1w0xpIHobhmnaOMzZJqK3mehtHiZpS9HbSvS2DuNuG2Z1u7B8Z4fp1zHMs05hIl3CbO8qHLoLhx5hPvUMU6d3mCN9wpTsF2Z6/zBxBoZpMSjMhcFhLEOF7zDhOyJM15Fh7o4K4xsTZv3YMFnHhxk0IcyriWGqTA6zZ0qYQtPCjJ8e5vuMMA1nhTk5O0y5uWHmzAuTcEGYdgvDXFsURlsSJnZpmHTLw/ReEeZxrHheJZ5Xi+e1YUauk4zWS0YbJaNNYUpsCTNta5h/20TbDtG2U7TtDrNkT5iU+8J02x/m3oEw/kNhNhwOk+1omCHHwrw5HqbayTD7ToUpcibMxLNhfp2TPC5IHhclj8uSxxXhdi1Mp+thbt0I47kVZs1tmZ+7YQbcC/PifphKD8PsfhSm4JMw456G+fZM/L0Qfy/F3+swc9+ESfQuTPv3Ya5/kEw/yax8lln5Kuy/CfvvMoM/w+z8FSb/nzBj/ob5+i9M/bgRTsSLUDZBhNkJIyRMHKFdkgjXkkZwJo+wMkWEDKki9E0d4WmaCNF0EXakj5A/Y4QxmSJ8yRyhftYIx7NJjRxSI6fUyC018kS4nldq5I+wqoDUKBShX+EIz4pEiCkaYWexCAVKRBhbMsK3UhEalIlwsmyEcuUjzK0QIZEpQgdzhBtKBLcaYbU1QiZ7hAGOCC+0CJVdEXa7IxTyRhhPhB++CI0DEU7rESqGIsw3IiSNROgcjXA7JgKVI6yvEiFrtQiDq0d4UyNCtVoR9teOULRuhMn1IvypH6F5wwjnG0WwNImwpGmElM0jdG8R4UHLCMHWETa3iZCrXYQR7SN86BChdqcIRzpHKNU1woxuEeL1iNCmZ4SrvSJofSLE9o2Qvr/wGyDeBwq/weJ9iHgfFmHc8AjfR0RoNCrCqdERKowV3eNE9wTRPTHCnUmie4ronhoh2/QIQ2ZEeDszQo3ZEQ7OiVB8XoSp8yP8WxCh5aIIlxZHsC2NsHxZhLQrIvSOjfBkZYTIaslsjWS2TnivF94bIjTcJLw3Ryi/NcK8bRGS7IjQaaew2iU990jPvdJzv/Q8ID0PSs/D0vOI9DwWYfrxCHFPRmh9KsKV0xEcZ8XnOfF5QXxeFJ+XJOMrEXZdjVDwuuRzQ/K5GaHJ7Qhn70Qw34uw6H6EFA8jdHsU4f7jCPrTCFueRcj9IsLIlxE+vYpQ902EY28jlHkfYc4HmYlPMhOfI9z8EsHzLcK675LnT8nzl+T5O0L1v6Lxn2iMG2VavChxEkRpnTDKlURRHEmixCaNkiF5lH4pojxPGaVS6ih70kQpnC7KxPRRfmeI0ixTlPOZo6hZoyzNFiV1jig9c0Z5nCsq39ZRtueNkj9/lLEFonwvGKVR4Sini0QxFY2ysFiU5CWidCsZ5X6pKMEyUbaUjZK7fJRRFaJ8rhilvjnKCSVKOTXKPGuUJPYonR1R7mhR/K4oG91RcnqjDCfKB1+UOoEoR/UoZUJRZhtREkWidIhGuRUTxVs5KjMdJVu1KEOrR3lXI0qtWlGO1I5Sqm6UWfWiJGgQpX3DKDcaRfE0ibK2aZSszaMMaRHlbcsoNVtHOdQmSsl2UWa2jxK/Y5R2naJc7xzF3VXud4uSpUeUwT3lfq8oNfrI/b5yv3+UGQPk/iC5P1juD5H7w+T+cLk/Uu6Pkvuj5f5YuT9O7k+Q+hPl/mS5P0X0TJX70+X+DNEzS/TMlvtzRM+8KIfni/6Fon+R6F8i+pdGublM/K6Isi5W/K4Sv6ujvF8TpfY64bM+SumNwmeT8NkSpePWKLe3RfHtiLJhZ5Qcu4Xnnigf90apuz/K8QPC/5DwPxwl6VHhfyzK3eNRAiejbD4leZ2RvM5G+XIuSoMLUU5djMrfacn3SpQU16J0vx7l4Y0oxi2Zh9syD3ejjLsX5cf9KE0eRjn3KIrliczP0yhpnkfp/SLK05dRYl5H2f1G5u1dlEnvo/z5EKXFpyiXPkexf5X5/Cbz+SNK/59RXv6KUvVPlP1/oxSPE8P0uDHEix9D2wQxXE8YgztxDGuTxJA1WQxDkv/P0TlFS7ItUbRt27ZtY7ZRlWUzKyurbdu2bdu2u2/btm2+GO8rPnLviLXmilEn8+sYeJ/CgDOVgWOpDZRNa2BOOgOJMxjonNHA3UwGmmQxsCWrgdzZDYzKYeBrTgP+3AbO5DFQOZ+BxfkNpCpooGchA48LG2hV1MDuYgYKlTAwsaSB36UMaGUMXCproFZ5AysrGMhYycCAygZeVTFgrWbgUHUDJWsamFnLQII6BtrXNcg7tQEaGNjY0EDORgZGNDbwqYkBbzMDp5obqNjSwMJWBlIYDHQ3GnikGGhpNrDLYqCgzcAEu8x2GIi4ZLZbZntltk9mB2R20MDrkMxWDRyOGCgVNTBLN5CwjYEObQ3cbmegUQcDmzsayNVZfHcx8KWr+O4uvnsYqNJLfPc2kLqvgV79DDztb8Aw0MDeQQaKDjEwZaiBOMMNxEYYuDbSQL3RwnyMgWzjDAwdb+DDBAOuSQZOTDZQfqqB+dMMJJ9hoNtMAw9niY85BnbOFR/zxccC8bFQGC4WH0sM1F5mYPVyA5lWGhi0ysDb1Qbsaw0cXSf5bTAwd6OBJJsNdNli4P5WA822G9i+w0D+XQbG7zbwc48BdZ+Bi/uFyUFhckiYHDEw8KiBN8cM2E4YOHLSQJnTsgtnpNc52YX/DNw7L70uSq9L0uuKgXFXpdc16XVDet2UXrcNrLojve5Jr/vS64HoeiS6Houup6LrmYGkL0TXS9H1ykDzNwZ2vDVQ4L14/CAeP4rHzwYufzFQ55uBNd8NZPkpO/pLdvS37OhfA8f/Ca+4RubHM5I8gZHuCY08SmSkVRIju5MaKZzcyOQURv6lNBJLbeRaGiP10xlZn95I9oxGRmQy8jmzEV9WI2eyGamSw8iSnEbS5DbSJ4+R53mNmPIbOVDASIlCRmYUNpKwqJGOxYzcKW6kSUkjW0sZyVvGyNiyRn6UM6JWMHKxopFalY2sqmIkUzUjg6obeVvDiLOWkeO1jZSvK5rrieYGRno0NPIYI60bG9nTxEiRZkamNjcSt6WRtq2M3GhtBKORTYqRXGYjoyxGvlmNBO1G/nMYqe4yssJtJIPXyACfkTd+I/agkaMhI+VUI/MiRpJFhY0ubGLCpq3MaSdzOhiZ0lHmdJY5XWROV5nTXeb0kDm9jIzuLXP6GAn1M3K+v5EaA42sHGQk4xDxM1T8DDPiGCF+Roqf0UYWjDGSYpyRnuONPJlgxDjJyL7JRopPNTJ9mpH4M4x0mGnk9izhNke4zTWSb76RcQuM/FpolH02cnmJkbrLjKxdbiTbSiPDVhn5tNqId63ks07y2WBk6UYj6TYb6bfFyKutRqzbjRzZYaTMLiNzd4vXvUa67ROv+4XpQfF6yEjRI8L0qJF4x420P2Hk1kkjjU+LhjOS3TnR8J9oOG8kclE0XBINV0TDVdFw3cjwG7IjN2VHbhs5e8dItXtGlt03kv6h8H4kvB8L76dGjj0TDi+Ew0vh8Fo4vDHy9K0R5b2R/R9kfz4ZmfnZSKKvRjp/M3Lvu5HmP43s/GWk0B/Z079G4sRRaBNX4UY8BRIobE6okCexwtgkCj+TKqjJFS6lUKiTSmFtaoVsaRWGp1P4nF7Bn1HhXCaFalkUlmdVyJBdYWAOhbc5FZy5FU7kUaiYT2FRfoXUBRX6FFJ4UVjBUlThcDGFMiUU5pZUSFZaoXsZhcdlFQzlFfZVUCheSWFGZYWEVRU6VVO4V12heU2FnbUUCtVR5NtQIU59hbYNFG42VGjUSGFLY4V8TRXGN1P43Vwh2lLhaiuF+gaFDUaFnCaFUWaFbxaFsE3hol2htlNhjUshq0dhmFd8+cRXQHwFFaqHFVaoChk1hcFRhfe6gruNwqm2CpXbKyztoJCuk0L/zgqvuyg4uikc765QoafCwl4KqfqI577iuZ94HqBwZKBC2cEK84YoJB+m0HO4wtMRCsoohYOjFUqNVZg9TpF3aIVuExUeTRIeU4THVOExXWHmDIVEsxQ6z1Z4MEeh5TyF3fMVii5UmLZIkfcNhY5LFe4uE1YrhNVKhcKrFaasUYi7TqH9eoXbGxSablLYvlmh4FaFSdsU+S4UjjuF4y6FxnsUtu5VyL9fYcIBhb8HFWKHZT+OyH4cE8bHFfKeFManhPFpBf2swrVzCg3PK2y6ILtzSWHcZYVfV4T/NeF/XaHBTYWNtxRy35G9uit7dU9Be6Bw5aFk81iePVHI9UxhzHOFHy8UIq/k2WuFem8lt3fy7IPC6I/y7JM8+6Jw+as8+y7Pfkimv+TZb3n2R3b1nzyLY6JePBPr45vImdDE6EQmfiQ2oSY1cTmZPEthYkNKeZZanqWRZ2lNRNLLswzyLJM8y2wiV1Z5lk2eZZdnOU1cyWWifh55llee5TcxpoCJnwVNaIVNXC0iz4qZ2FjcRO6SJvkmNPGrtIloWRPXyploUMHEpoom8lQ2Ma6Kid9VTejVTVyvYYJaJrbUNpGvronx9Uz8qW8i1tDEDUw0amxiaxMT+ZuZmNjcxL8WJvltNnGrtYkmRhPbFRMFzSYmW0zEtZlobzdxx2GimcvETreJwl4TU30m4gdMdAyauBcy0UI1sTtiomjUxHTdJO8aJjq3NfGgnYnWHUzs62iiRGcTs7qYSNLNRLfuJh73MGHsZeJAbxOl+pqY289E8gEmeg408WyQCfMQE4eHmig73MSCESZSjTLRZ7SJl2NM2MaZODbeRMWJJhZPMpF2ion+U028mWbCNcPEqZkmqsw2sWyOiYzzTAyeb+LDAhPeRSbOLjZRY6mJVctMZFlhYvhKE19WmQiuMXFhrYk6602s22AixybJarNktUWy2iZ5bBfmO4X5LmG+R7juFa77TLQ5YOLmQRONDwu7I8LumLA7biLeSRMdTpm4e1r4nBU+50wUO29ixgUTiS6Z6HrZxKMrwuCaMLhuovRNYXBLGNwx0euuief3TFgfmDj60ESFxyYWPRGfz8TncxNvX4jPVyZOvzZR9a2JFe9MZPpgYuhHE58+mQh8MXH+q4na302s/SFefpkY9Vu8/JHd+ide4phpGM/M5vhm8iU0MyGRmX+JzbRLauZ2MjPNUpjZmdJMkdRmpqcxkzCdmS7pzTzKYMaQycyBzGZKZTUzN5uZFDnM9Mpp5kUuM7Y8Zo7lNVMxv5klBcykK2RmYGEz74uY8RYzc7a4mRolzawuZSZrGTMjypr5Vs4s7xlmLlc0U7+ymU1VzOStZmZ8dTN/a5hpW0s01TbTtK5oqieaGoimhmYSNRJNjUVTEzPGZmYONjdTpqWZ+a3MpDSY6WM080ox4zCbOWkxU8VmZpndTEanmSEuM5/cZgJeMxd8ZuoEzKwPmskVNjNGNfMrYkaPmrmhm2ncxsz2tmYKtTcztYOZBJ3MdO5s5mEXYdFNWHQ3U7qnmXm9ZG4fmdtX5vaTuQNk7kCZO9jM8iFmMg0zM3S4mc8jzARHmbk42kzdsWY2jDOTe4KZcRPN/Jlkps0UM7emit/p4neG+J0lfmeL37lmus0z82S+GdNCM4cXmSm3xMzCpWbSLDfTf4WZdyvNeFYL5zXCeZ1wXm8m20YzIzeZ+bHZjLbVzLVtZthhZutOMwV2m5myx0z8fWY67Tfz4IB4OiSeDouno+LpmHg6YabvSTOvT5lxnjFz6qyZav+ZWXneTJaLZoZfkgwvS4ZXzVy5Jnt1w8yWm2by3zYz+Y6ZePfMdLxv5v4DM60fmdn/WHbnqfR+Jr1fCK+X0vuV9H5j5vRb6f1een+Q/fgk+/FZen8xE/lm5up30f1TdP8S3X9E91/RHcdC57gWHsazYExg4WBCC2UTW1iQxELqZBb6J7fwNoUFTyoLZ1NbqJnWwpp0FnJksDA6o4VfmSzoWSzczGqhSXYLO3NYKJLLwozcFhLntdA9n4Wn+S1YClo4VshCxSIWlha1kKG4hSElLHwqaSFY2sKlMhbqlbOwqbyFvBUtTKxkIW4VCx2qWrhfzUKrGhb217RQuraFeXUspKpnoV99C28aWHAj2hpZqNFEtDUVbc1FWwvR1tJCrLVoM1hoqljYZbJQ1GJhptVCUruFng4Lz50WbG4LJzwWqvgsLPdbyBy0MDxk4VvYghqxcFWzgG5hW8xCobYWprazkLCDha4dLTzpZMHcxcKRrhYqdLewpId46yXeelv43Ee89RNv/S3UH2hh8yAL+YdYmDzUQvzhFjqNEO4jhftoC4fGWCg3zsKi8RbSTbQwaJKFj5MtBKZauDjNQt0ZFjbOFDazhc0cYTPPQsf5Fh4ssGBYJLktltyWWli4zELaFRYGrrTwYZUF/xqL/CbL/fVyf4Pc3yT3N8v9rXJ/m9zfLvd3yv1dcn+P3N8r9/fL/AMy/6DMPyzzj0g2xySb4xbynbQw6ZSFeGdE/1kLj85ZUM5bOHzBQvlLFhZftpD+qoXB1yTb6xZCNy1cvmWhwR0LW+5aKHDfwpQHwu+R8Hss/J4Iv2cWjj63UOmlhWWvLGR6Y2HYW+H/zkLkg4VrHy00+mxh+xfZrW+yW98tJPkp+f2y8OK3BftfCyf/WagW18qqeFayJbAyOqGVX4msxJJYuZXUSvPkVvaksFIilZW5qa2kTGulbzorb9Nb8WS0yruyldpZrKzPaiVPdisTcliJk8tKx9xWHuSxYsxn5VB+K+UKWllcyEr6IlaGFLXyuZiVUAkrV0paaVjayrYyVgqVszK9vJXEFa30qGTleWUr9qpWTlazUrWGaKwpGmuLxjqisa6VNvWt3GlgpQVW9jWyUqqJlflNraRubmVACyvvW1rxt7ZywWClnmJlk8lKfouVKVYrCexWujqsPHFasbitHPdYqeyzssJvJUvQysiQlZ9hK3pEOGjCQRcOMSsl2wqHdlZSdbDSv6OVd52s+LrIjK5W6naXGT1kRi+Z0Vtm9JUZ/aw87S8zBsqMQVaqDLGycqiVrMOtjBohPkaKj9FWbo8RH+PEx3grpSeKj0lW0kyxMnCqlY/TrARmWLk000qD2Va2zhFW84TVfGG1UFgtsvJisRXHUiunl1mpscLKmpVWcq62Mm6NlX9rrXRYL3lskDw2SR6brZTfamXJNisZd1gZttPKt11WtD1Wbuy10nS/ld0HJPNDVuYclsyPWul3TLweF68nxesp4XnGyuazVgr8Z2XqeSuJLlrpfkkyuyyZXbVy6pqV6jdEx03RcVt03BEdd0XHfdHxQHQ8snL4sZUKT60sfWYl8wsrI15a+fFKmL8R5m+F+Xsrez9Irp+Ex2fh8VV4fLPy6bvszk/ZnV9W+GNl+18rReLYmBnXRrL4NvoksPEmoQ1PYhv/JbFRJ5mNjclt5E9pY0oqGwnT2OiW1sazdDbsGWycymijemYba7LYyJXNxvjsNuLktNExl42HuW2Y8to4ms9GpQI2lhe0kbWwjVFFbPwqaqNtcRt3S9hoVcrGgdI2ypW1sbicjQwVbAyraONbJRtaFRs3q9poVt3Gnho2StWyMb+2jTR1bQyqZ+NTfRvhhjauYpN3ZBs7m9go1szG7OY2Ura00a+VjfetbfiNNi4pNhqYbWy12ChsszHDLp6dNnq7xLNbPHttnPfZqBuwsSloo0DYxlTVRmLNRo+ojZe6DWcbG2fb2qjV3saGDjbydrIxubONBF2FSzcbz7sLl542TveyUaOPjXV9beTub2PiABvxBtnoMtjG0yE2rMNsnBxuo9pIYTdK2I0RdmNtxB1vo9MEG48n2rBMtnF8io2q02ysnm4jx0wb42YJ3znCd66NR/NsmBfYOLbQRpXFNlYtsZF9mY2xy238W2GjwyrJYLVksFbOrLNReYONlRvlzGY5s8XG361yZruc2SFndklOu+XMXjmzT84csDHmoJw5JGeOyJmjcua4nDkhZ07JmdNy5qz0OSez/pMzF+TMRTlzWWZdET3XRM910XxTztySM7dF813RfE80PxBfD8XXY/H1xEbOZ+L9ufh6Kd5fiffX4v2tjRPvhM8H4fNR+Hy2MeGLMPwmDL8Lwx82bL9k/34L57/C+Z+NPHHtTIpnJ0ECO90S2nmeyI4jiZ0zSe3USm5nQwo7+VLZmZLaTqK0dnqks/MyvR1XRrv8Ftupk8XO5qx2Cma3Mz2HnaS57PTObedNHjvefHYu5LdTv6CdrYXsFCliZ1ZROymK2+lXws77knYCpe1cLmOnUTk7O8vbKV7RztxKdlJXsTOoqp3P1eyoNexcr2mnaW07e+vYKV3PzsL6dtI3tDMUO98b2dGb2Lnd1E7L5nYOtrBTvpWdpa3tZDbaGaXY+W2y085i54HVjmK3c9Rhp7LLziq3nRxeO+N8duIG7HQO2nkSsmNT7ZyK2KkRtbNet5O3jZ3JbYVBe2HQwc6rjnbcne3818VOvW52tnS3U6innZm97CTvI/76ir9+doID7FwZKP4G29k1xE6JYXbmD7eTdqSdIaPsfB1tJzrWzq1xon2CnQMT7ZSbLNqniPZpon26aJ9hp/0s0T7bjmmunePz7FRdYGfNQju5FtuZuMRO/GWS33LJb4Ud5yo7Z1dLNmslm3WSzQY7MzbaSbbZTt8tomurcN8uunaIrl2ia7edkntF1z476Q4I04N2vh0SpkeE6VE7rY7bOXTCToVTdpaftpPtrF122C47bKfTBeF10Y71svC6YqfmNeF1XXbmpp2pt+wkuWOXbzzZh3t2fA/sXHpop+FjOzueSNbP7Mx7bifNSzuDXwmL18Lircx8Jyw+SI4fZeZnmflFZn6zM+a7zPwhM3/JzN+S0V87p//JzLgONsRzkD+Bg2kJHSRN7KBPEgfvkjoIJHdwOYWDRqkc7ErtoGRaBwvSOUifwcGwjA5+ZHLQJouDe1kdGLM7OJrDQeVcDlbldpAzr4MJ+RzEL+CgW0EHLwo5cBVx8F9RB/WKO9hawkGRUg5ml3aQqqyDgeUcfC7vIFLRwc1KDlpUcXCgqoPy1R0sr+EgWy0HY2s7iFPXQed6Dp7Wd2Bv6OAMDmo3drCpiYOCzRzMaO4geUsH/Vs5+NjaQdjo4LrioJnZwT6Lg7I2B0vtDrI4HYx2OfjrdtDR6+Cxz4E14OB00EGtsIONqoMCmoPpUekXc9CvjYMPbR2E2ku/DtKvk/TrLP26OljSTfr1kH49pV8v6dfHwZO+Dmz9pd8A0TdI9A0WfUNF3zAHKUaIvpGib5QDdYyDG2MdNB8vfieI30kOlk0Wv1PF7zTxO8NBl5kOns1y4Jjj4NxcB3XnC78Fwm+R8FvsIPVSB4OWOfi63EF0pYPbqxy0XuPg8FrJY73kscFBrk0OeSd2kGCrgx7bHLza7sC708HFXQ7Y42DnXsl3v+R7wEGGQw6GH3bw64iDdsccPDzuwHzSwclTDmqckX05K/vyn7A57yDZRWFzSbxcFtZXxcs18XJDvNwUL7cluzsOst9zMO6+g3gPHXR9JLvw2IH7qYPzzxw0eOFg+0sHxV87mP/GQbp3slvvHfz84KDtJwcPPsvsrw5OfJPZP2T2T5n9W2b/kVz+yew4Tj7GdaLGd3IzgZMWiZwcTOykYlInK5M5yZHCyYSUThKkdtI9jZNXaZ140zu5lMFJo0xOdmV2Uiqrk0XZnGTK4WRkTid/cjnpmMfJk7xO7PmdnC3gpE4hJ1sKOylS1MmcYk7SlHAypKSTb6WcxMo4uVfWiVLeyfEKTqpXcrK+spP8VZ1Mq+YkWQ0n/WqKzlqis47orOukZX0nhxo4qYSTVY2c5GriZFJTJ4maO+nZwsmblk55H3ZyxeCkieJkr8lJWYuTpVYnWe1OxjqcxHU56ep28sLjxO1zcsHvpGHQyc6Qk5KqeIqIp6iTUbqTvzEnndo6edrOiaODk3MdndTr7GRbFyfFujmZ191Jup5Ohvdy8qu3k/Z9nTzq58Q6wMnpgU5qD3ayeYj4Hyb+h4v/keJ/lJPvo520GevkwTgn5glOTk50UnOyk41TnBSc5mTWdCepZjoZNMvJ19nCaq6wmiesFgirhcJqsZMNS5wUWOZkxnInKVY6GbjKyZfVTqJrndxd58S4wcmxjU6qbRauW4TrNifTt8vZnU4G7HLyebec3evkzj4nhgNy9qCcPexk3RE5e0zOHneS/KScPSVnT8vZs3L2nJw9L2cvyNlL0veynL0qZ69J3xty9qZouCVn78jZu6Lhvpx9IHofydnHovep6H3mJOUL0ftSvL1yyruweHsr3t47OfHBSY1PwuGzcPgqHL4Jhx9OBv+UnfklzP44uf9XmMVxcTKui1rxXWxO4KJwIhdzErtIk9TF0GQufiR30S6li0epXFjTuDiT1kWd9C62ZnBRLJOLeZldpM/qYkQ2F7+zu+iY08XTXC4ceVz8l9dFg/wudhRwUbKQi0WFXWQq6mJ0MRdxSrjoUtLFi1IuPGVcXCzrolF5F3squChbycXSyi6yVXUxvpqLBDVc9Kjp4k0tF4E6Lq7VddGsvosDDVxUxCX76yJ3ExeTm7pI0txF3xYuPrZ0EWnt4pbBRWvFxVGTi2oWF+utLgrYXcxwuEjpcjHI7eKbx0Ubn4sHfheWoItTIRe1VRdbIi6KRsWjLh7biMe2Lv60c9Gpg4tnHV24Ors438VFw24udnV3UbqniyW9XGTt42JcXxfx+4vuAaJ7oOgeLLqHuGg+zMXB4S4qjXSxepSLPGNcTB3rItl4F/0nuPg80UV0sou7U1wo01ycmO6i5kwXm2a5KDLHxdy5LtLNdzF8gfBeKLwXC+8lLpzLRMty0bJStKxyUWaNMFwrDNcLww3CcJOLnptdvN3iIrTNxY3tLlrudHF4l4sqe1ys3esi/37hckC4HBIuh4XLERdtj7nk91eyPynZn3JR94yL7WddlPjPxcLzkudFF2MuuYh7xUW3qy5eXXPhv+Hi6k3J6LZkdEe83hOv98XrQxfTHrlI/sTFgKcuvj5zEXvh4v5L4f7axek3slvvXGx776L4RxcLPkn/L7IvX2Vfvkv/H9L/p/T/Lf3/SP9/wjKOm0rx3KyJ7yZvQjfTErlJkcTNwKRuviVz0yaFm4cp3VhTuzmTxk29dG62p3dTMqObRZncZMniZmxWN/Gzu+mRw83bnG6Cud3cyOOmZT43R/K7qVrQzfpCbgoUccs7sJvUxd0MLeHmZ0k3HUq7eVrGjbOcmwvl3VDRzZ5KbspWcbO8qpuc1d1MquEmSS03fWu7+VTHTbSem7v13ZgaujmFW94f3Gxt4pbvODcLmrvJ1NLN6FZu4hrcdDe6ea24CZjdXLe4aWFzc9gumpyiySWaPKLJ6yaNXzQF3PwKuukYdvNMdePS3FyMumkcc7OvjZvy7dysbO8md0c3Uzu5SdbFzYCubr52E049hFNP4dTbzdk+bur3c7Ozv5vSA90sGeQm2xA3E4a6STTcTZ8Rbj6OdKONdnNnjBtlnJuT48XHRPExyU3xKW4WTnWTebqbMTPcxJslbGcL2zluQvPc3JzvpvVCN8cWuamxxM2mpW6KLHczb4WbDKvcjFrtJs5aN93Wiff14n2jeN8keWyRPLa6qbbdzYYdbgrtcjNnt5t0e92M2Ofm7343XQ66eXnIje+Im6tH3TQ/7pb3XzdVTrlZd1p4nRVe54TXeTfDLrj5fdFN58tuXlxx473m5sp1N81uujl4y03lO27W3pU79+XOA7nzSO48ljtP3HR65ub5c7nzUu68kjtv5M5bufNe5nyQO5/kzme581XufHPz57vM+SlzfsmdP3Lnr2iL4+FQXA9V4ntYl8BDwUQeZif2kDaphxHJPPxN7qFLSg8vU3nwp/FwLa2HFuk9HMngoVomDxsyeyic1cPcbB7S5/AwKqeHOLk9dMvj4U1eD8H8Hm4U8NC6kIdjhT3UKOphczEPRUt4WFDSQ6bSHsaU8RC/nIee5T28r+BBreThTmUPSlUPJ6t5qFPDw7aaHkrW9rC4jods9TxMqO8hcUMPffHwuZFHvt883G/qwdrcw9kWHhq08rCrtYeyRg8rFA+5zB6mWjwkt3kYZPfw3eGhvcvDE7cHl9fDRZ+HJgEPB4IeKoU9rFU95Nc8zIp6SBPzMLyNsGgrLNp7eNXBQ6CTh+udPbTq6uFoN/HVQ3z1FF+9xVcfD5n7eRjb30OCgR56D/LwYbAHbaiHe8M8mEd4ODPSQ/3RHnaO8VBmnIfl40XjRA9TJonGKaJxqocf00TjDA9PZ3pwz/ZweY6HpvM8HJwveS30sH6R5LXEw5ylwn65sF/hIe4qD91Xe3i7xkN4nYfb64XjRg+nNgnHLR62b/VQaruHpTs85NjlYfJuD0n3ehiwz8O3/R7aHRQmh4TJEQ+Xjsq84zLvhIfKp2Q/Tsu8szLvnMw7L/MuyLxLHnpc9vDuiuR2TXK77sF008PpWx7q3RF/d8XfffH3QPw9kgwee0jx1MPgZx5+PvfQ8aWH5688eN94uPpWduu97NYHD9U/edj0WXh+FZ7fhOcPD+N+ekj420OfPx4+/ZXM43h5GNeLPb6X8wm8NErkZV9ir7z3elmTzEv+FF5mpfSSLrWXkWm8xEnnpXt6L28zeAln8nI7sxdTVi+ns3mpl8PLzpxeyuT2siKPl9z5vEzL7yVlQS9DCnn5XdhL56JeXhbz4i/h5UZJL61Lezlexkutcl62lfdSsqKXJZW8ZK/iZXJVL8mqexlYw8v3ml461PbyrI4XTz0vV+t7adHQyxG81GjsZXMTr/zuelnU3EvWll4mtPKSxOClv9HLV8VLO7OXJxYvLpuXy3YvzZxeDru8VPN42ej1UtTvZUHAS5aQl/FhL4kiXvppXr5EvbSNeXncRu6283Kpvdzt6OVQJ7nbRe529VKku9zt4SVzL7nbW+72lbv95G5/uTtQ7g6Su0Nk7lC5O1zmjpC7o7xsGi1zx3pZOE7mThDNE70kniyap3j5NlU0T/fydIYX9ywvV2aL37nid574XSB+F3opvtjL4iVesi3zMmm5sFoprFZ5+bHaS8e1Xp6v8+Lb4OX6Ri+tNgvnLV5qbxPO272U2ull2S4vOfd4mbpXMtovGR2QjA566XLYy+sjXoLHvNw67kU5KfmeknzPeNl11ku5/7ysOu8l70UvMy95SXtFduOql7jXvfS44eX9TS/abS/373ix3ZO9ui979dDL/kdeKj/xsv6pl8LPvcx/4SXTKy/jXguzt8LsnWT1Xnx/FN+fJOcv4vur+P7u5egPLzV/edn6W3bkr5el/0R7XB9T4/lImcDH0IQ+/iTy0TWJjzdJfYST+7iTwocplY8zqX00SOtjTzofFTL4WJPRR4HMPuZk8ZEhm48x2X0kyOmjby4fX3L7aJvXx5N8PtwFfFwp6KNFYR9Hi/ioWczH1uI+Spb0sbSUj5xlZH5ZmV/ex7AKPv5W9NGtso+3VXyo1Xzcre7DUtPHuVo+qONjf10flev7WN/AR2F8zG/kI3MTHxOa+uR918eAFj6+t/TRobWPFwYffsXHDZMPg8XHSauPenYfuxw+yrl8rHL7yOf1MdvnI33Ax+igj/hhH31UH58jPtpExYMuHtqIh7biob2PYx181OrkY1tnH6W7+ljezUfuHj5m9PSRprePEX18xO3no2d/Hx8G+NAH+Xg42IdjqI9Lw3w0G+HjyEgfNUb72DJGOIwTDuN98pvrY9okH6mm+Bg+1ce/aT56zPDxfqYPbbaPB3N82Of5uDjfR9OFPg4v8lF9ifRY6qPEcumxQliukh6rpcda6bFOeqyXHhulxyYf0S3SY6vo2C49doiOXdJjt+jYKz32iY4DPpYdFB2HfUw/4iP1MfFy3Eeck+LllI+Pp8XLWR+Pzvlwnvdx+YLwuCSZXhYeV31svyY8bvhYcdNHnts+Zt7xke6ej1H3helDYfpImD6WvXjq4+kzH94XPq699NH6teTyxkfdd5LLex/lP8pufZLd+uJj7lcfmb77GPfDR+Jfku1vHz/++Oj0z8fLOH6C8fzcju/HnNDP2UR+SOJnf1I/VZL72ZjCT9FUfhal9pM9rZ8p6fykzOBnWEY/fzP56Z7Fz/usfqLZ/TzM4ceZy8/l3H6a5/VzNJ+fWgX8bC/op0xhPyuL+MlXzM/s4n4ylPQztpSfhGX89Cvr51s5Px0q+HlR0U+gsp9bVfyYqome6qKnpuipJXrqiJ66forV97O4gZ8c+JnayE+qJn6GN/UTp7mfni388p3mJ9baz2ODH7fi56rJTyuLnxNWP3XtftlbP+Vdfta6/RTy+pnv85Ml4Gdi0E+ysJ/Bqp/fET9do37e6n60Nn4etPXjaO/nUgfx1km8dRZvXf3s6OanbA8/q3r6yd/bz5w+fjL28zO+v58kA/0MHOTn52A/nYf6eTPMjzrCz72Rfmyj/VwY46fZOD9HxvupOdHPtknCaYpwmiqcpgunGdJrlp9xs/0kniu95kmv+dJroZ/Xi6TXEum1VHot93NxhfRaJb1Wi661wnyd9NogujaKrs2ia4ufTNtE13Y/SXf6GbTLz6/d4nGveNznJ3JAPB4Uj4clvyN+Whzzc/y4nzon/ew8JbzO+FlzVnj9J7zO+8l60c+kS35SXPEz9KrswjW//N76+XBT2N8W9nf8eO75uXbfj+Ghn1OP/DR44mfvUz+Vn0uOLyTHV36WvPaT862f6e/8pPngZ9RHP/E/++n7RXbiq+zEdz8vf8iO/vJz57cf618/5//5aRo3wOF4AWomCLA9YYAyiQOsShIgf7IAc5MHyJwywIRUAZKlCTAkbYA/6QJ0zxDgQ8YAeuYAj7ME8GQLcD17AEPOAKdzBWiYJ8C+vAGq5A+wqUCAEoUCLC0cIHfRADOLBUhXIsCYkgESlQ4woEyAn2UDdC4f4E2FAJFKAR5UDuCoGuBytQAtawQ4UTNAvdoBdtcJULFegPX1AxRtGGAxAXI2DjCtSYA0zQKMah4gQcsA/VoF+N46QCdjQL7PAoTNAe5ZAthtAS7ZA7RwBjjuClDXIz290tMvPQPSMxRgUThAjoj01KSnLj1j0rOt9GwnPdtLz47Ss1MAtUuA+11FZ3fR2UN09hKdvUVn3wB7+gWoNCDAhoEBig0OsGRIgFzDAswYLt5HivdRARKPCTBwbIBf4wJ0nRDg3cQA0ckBHk0J4J4W4Np04TlTeM4KwJwAB+YGqDY/wJYFAUotCrBicYB8SyWjZZLRigATVwZIvjrA0DUB/q0N0Gt9gM8bArTbFOD55gCBrQFubwtg3RHgws4AzXYHOLonQJ19AXbtD1DhYIB1h4TBEeF6VLgeDzD9hOg9JXpPS1ZnJatzovc/0XtB9F6U/C9L/lck/2uS//UAys0AZ28FaHQnwKG7AWrcD7DtQYCyjwKsfhyg0NMAC54FyPYiwNSXAVK/DjDyjfB9J3zfB/jxQfbgk+zB5wDa1wAPvwmLH8Lip7D4HeDMH2HxL8DBOEGqxwuyLX6QMgmDrE4UpGCSIAuSBsmWPMiUFEFSpwoyMnWQBGmD9EsX5Ef6IJ0zBnmbKUg0S5BHWYN4sge5niOIkivI2dxBGucNcihfkJoFgvJbG6Rc4SBriwQpXCzIouJBcpQMMr1UkHRlgowpGyRx+SADKwT5XTFI98pBPlQJ0qZakKfVg/hrBrldK4ilTpALdYM0rx/kWIMgdQmyp1GQSk2CbGwapETzIMtaBMnbKsic1kEyG4NMVIKkMAcZbgkS1xakjz3IN0eQTq4gr91BIt4gD31B3IEg14JBjGHRr4p+LcjhqOiPBdnRJkj5dkHWtQ9StGOQxZ2C5OoSZGbXIBm6BxnfI0iyXkGG9A7yr0+QXv2C8m4bpMPAIK8GBVGHBLk/NIhzeJCrI4IYRgU5MzpIo7HCaJzMmCAzJsqMyTJjSpAi02TGdJkxU2bMkhlzZMZcmTE/yNAFQeIsCtJ7cZCvS4J0XCY+louPleJjlfhYIzmslRzWBzm3IUiTTUGObA5Se2uQXduCVNwRZMPOIMV3C6s9wmqfsNofJMvBIJMPBUl1RLI+KlkfD9L/RJCfJ4N0PR3k/ZkgsXNBnv0XJHAhyJ2LQWyXg1y6EqTltSAnrwdpeDPIgVuyT3dkn+4GKXs/yJoH4ueR+Hksfp6Kn2fi50WQCS+DJH8dZNgbyeWd5PI+yPcPslefZK8+y159DfLkWxDfjyC3fkr2v4Nc/BOkxb8gJ+KEqB8vxP74IaolDLE1UYiySUKsSRqicPIQi1OEyJUqxMzUITKmDTEhXYjkGUIMzxgiXuYQfbOE+JE1RJfsId7lCBHLFeJp7hCBvCHu5AthKxDicsEQrQqHOF0kBMVCHCweombJEDtKhahQJsT6siGKlw+xrEKIvJVCzK0cIkvVEFOqhUhdI8TomiES1Q4xqE6IP3VD9Kwf4nODEB0I8apRiEiTEA+bhvA0D3GjRQhzqxDnW4dobgxxXBF/ZvFnEX+2ENvs4s8ZYq0rRBFPiCXeEHn8IWYHQmQOhZgUDpEqEmKUFiKhHmJgTGa2CdGjncxsH6J9R5nZSWZ2kZldZWb3EDd7yMxeIS70DtGib4gT/UI0GBDiwMAQNQaH2D4kRPlh4nN4iGIjxeeoEPnGhJg3NkTW8SGmTgiRdlKIsZNDJJkaYsi0EHFmhOgzM8S3WSE6zxG2c4Xt/BDPFgjbRSHuLg7hWBri6rIQxhUhzq0M0WR1iKNrQtRdF2Lv+hBVN0qem0KU2SJ5bhW/28XvDvG7K8Sc3cJ4rzDeFyLNAWF8METiwyEGHwnx72iI3sdl9gmZfUpmn5bZZ2X2uRDB8yHuXQjhvBTi2uUQytUQ/10L0eyGsL4prG8L6zshqt8T3/fF90Px/UjyfRJi+dMQ+Z+H5FssRPZXIaa/DpH+bYjx72SnPshOfQzJu0GI/l9C/Poaovv3EJ9+SM6/Qrz+HUL7G+LxvxC+uGFuxwtjSxDmcsIwrROHOZskTJNkYY4mD1M3ZZi9qcJUTRNmW9ow5dKHWZchTLFMYZZlDpMva5j52cJkzxFmes4w6XOHGZ8nTIp8YUbkD5OgYJgBhcL8KRymZ9EwX4qF6VgizNuSYfTSYZ6WCRMoF+Ze+TDOimGuVQpjqhLmfNUwzauHOVEjTMNaYQ7WDlOzbphd9cJUahBmU8MwpRuFWd04TOGmYZY0C5OnRZg5LcNkbR1mqiFMOiXMOFOYZJYww61h4ttFiyPMb2eYHm7R4hEtPtHiFy3BMM9CYYKqaImEcUXDXNfDmNuEudA2TMv2YU51CNOoU5jDncPU6RpmTzfh0iPM1p7Cpbdw6ROmeL8wy/uHKTAwzIJBYXIOCTNzaJhMw8NMGhEm9agwY0aHSTI2zNBxYeJOCNNvYpifk8J0nxLm89QwHaaHeTMjTHSW8JktmuaKpnmiaUGYGwtF0+IwF5eEabUszOnlYRqvDHNklWS1Jsy+tWGqrQ+zfUOYCpvCbNwcpuTWMKu2CacdYRbvFE67w8zdEybbvjDT9ktmB8NMOCSZHQnLb2yYRMfDDD4RJs6pMH1Oh/lxJky3c2E+/Rem/YUwry+Ktsui7Ypouybarou2m6LtVhjLnTCX7soe3Q9z5oHs0aMwxx6Hqf80zIFnkuELyfClZPg6zOY3Ycq8C7P2vezTR+H2Sbh9CbPwa5hc38PM/hEm868wU36HSftXsvwXJnlclRHxVBImUBmUUOVfIpU+SVR+JFXpllzlUwqVDqlU3qRW0dOqPEunEsqg8iCjiiezyq0sKrZsKleyqxhzqvyXS6V5HpWTeVXIr3K4gEqdQip7C6tUK6qyo5hKxRIqm0qqlC6tsqaMStFyKsvKq+SvqLKgkkrOKiqzq6pkqa4ytYZKuloq42urpKirMrKeSuIGKkMaqsRtpNKvscqvJio9mql8ba7SuaXK+1YqbQ0qL40qmknliVklYFW5Z1NxO1RuOlWsbpXLHtHsE81+0RwUzSGVRqrKkYhK3ajKPl2lRhuVnW1VKrVX2dJBpWwnlXWdVUp0VVnZTaVQD5UlPVXy9laZ10clRz+Vmf1VMg1UmTJIJe0QlXFDRftw0T5CtI8S7aNF+1iV/uNUfo9X6TVR5dsklS5TVD5OVWk/XXjPEN6zVJ7PVgnPVXk4T8W3QOXOQhXnYpXrS1Qsy1QuLVcxrFQ5t0o8rBEPa8XDevGwQaXeJpX9m1VqblXlnUClyg6VrTtVyu9W2bhHpdQ+4b9f+B9UWX5IpcARlUVHVfIcV5l7QiX7KZUZp8XLWfFyTryclxwuiJdLKqMuqyS5qjL0mkr8GyoDb6r8vSW7c0fl512V7vdVvjyQPB5JHo9V2j1Vef1MJfpCduileHotnt6Ip3cqd9+ruD6q3PgkuXyRXfqqonxXOf9DpeUvlTO/VZr+VTn+T6Vh3Ih8e0WomyDCvoQRaiSOsCtJhCrJImxLHqF8yggbU0UonSbC2rQRiqePsDJDhEKZIizJHJHf1wgLskXIlSPCnJwRsuWOMD1PhIz5IkzOHyFtwQjjC0VIWSTC6KIRkhaPMLxEhISlIgwqHSFO2Qj9ykX4XT5Cr4oRvleK0K1KhM9VI3SqHuF9jQjtakV4XTuCXjfC83oR1AYRHjeMEGgU4X7jCJ6mEW43i+BoEeF6ywiW1hEuGyIYlQjnTRFaWiKcsUZoao9wwhEBV4Qj7gj1vREO+iLUDkTYG4xQPRxhpxqhshZha1S8x8R7mwhl2kXkHTZCiY4RVnWKUKRLhGVdIxToHmFxjwh5e0WY3ztCzr4RZveLkHVAhBkDI2QaHGHKkAjphkWYMDxC6pERxo6KkHxMhJFjIyQZH2HYhAgJJgmLycJiaoT+0yL8mR6h98wIP2dF6DEnwte5EbrMj/BpQYSOiyK8WyxMlgqTZcJkhTBZGSGyOsKTNRGC6yI8XB/BtzHC3U0R3Fsi3NoqbLYLmx3CZleEK7sjKHsjXNgXofWBCOcORmhxOMLpIxGaHBNGx4XRyQhHTwmjMxEOnY1Q5z/Zj/MRal6MsPtShGpXIuy4KqyuC6sbESrcirDpdoSydyOsvxeh1IMIax7KvjyWfXkizJ4Js+cRCr4UZq9kb97I3ryNkPt9hLkfIuT4JOw+C7uvwu6bsPsRYerPCOl/R5j0R/bon+xRHI1U8TTGxNdInlBjVCKNJEk0hifVSJhcY0gKjfipNAam1oiTVqN/Oo0/6TX6ZNT4lUmjZxaN71k1umfX+JJDo0sujU+5NTrl1XifT6N9AY23BTXaFNZ4VURDL6bxorhGpKTG01Ia4TIaj8tqBMprPKig4aukca+yhruqxu1qGs4aGjdrathra1yro2Gpp3GlvoapocYlNIyNNc430WjVTONcc40WLTXOtNJoZtA4adRobNI4btbAqnHUptHAoXHYqVHPrXHQo1Hbp7HPr1EzqLEnpFFd1dgV0aga1diha1Ruo7GtrUbF9pr8tmqU76SxqbNG2a4aG7pplO6hsa6nRsneGmv6aPIuoLGqv0bRgRorBmkUHqKxbKhGweEaS0Zo5B+lsWi0Rt6xGgvGaeSeoDFvokbOyRpzpmhkn6Yxa7pG1pmafG9pZJmjMX2uRqb5GlMXaGRYpDF5sUa6pRoTl2mkXaExYaVG6tUa49ZopFwnWa7XSLFRY/QmjWRbNEZulUy3S6Y7NBLv0hi2W7LdK9nuk2wPaAw+qBHvsGR8RDI+pjHguMa/Exr9TknWpzX6ntX4fU6j93mNnxc0el3S+HFZo8dVyf6aZH9D4+tNja63ZQfuyA7ckx24r9H5ocbHRxodn2h8eKrR4bnGuxeyE69kJ15rtHur8ead7MYHjdcfNWKfNV5+kR35JjvyXSP6U+P5L9mVPxrP/mqocaI8jRslHD/KkwRRQomiPEocJZg0ysNkUQIpojxIGcWfOsr9NFF86aLcSx/FmzHK3UxRPFmi3MkaxZ09yu0cUVy5otzKHcWZN8rNfFEcBaLcKBjFXlhqkSi2YlGuF49iLRnlWqkoljJRrpaVWj7KlQpRzJWiXK4cxVRVarUoSo0ol2pGMdaOcrGO1HpRLtSPYmgolSitG0dlV6U2i/Jf8yitWkptFaWlIco5o1RTlLPmKC2sUm1RmjuinHFKdUv1RGnmi3LaLzUoNRSlqRrlVERqVKoepUmbKCfbSm0vtYPUTlFOdI7SuKvUblJ7SO0ZpVHvKMf7SO0ntb/UgVIHRWFIlGNDpQ6XOiL6/3/EcGy01LFRjo6L0nCC1IlSJ0udInWa1OlSZ0qdJXVOlCNzozSYL3WB1EVSF0tdKnWZ1BVSV0pdLXWN1HVS10vdKHWT1C1St0rdLnWH1F1Sd0vdK3Wf1ANSD0o9LPWI1GNSj8vckzL/lNQzUs9K/U/qeakXpV6SekXqVanXxc8N8XNL6m2pd6Xek/pA6kPh8Fg4PJH6TOpzqS+lvhJub4TbW6nvpX6Q+kn4fha+X6V+k/pD+P+UHH5L/SP1n9Q4Os3i6ZyOLzWhzplEOs2TSE0qNbnO2RQ6LVJJTa3TMq3OuXRSM0jNqNMqs85/WaRm0zmfXad1Tqm5dAx5dC7klZpf52IBHWMhnUuFdZSiUovpmEroXC6pYy6tc6WM1HI6V8vrWCrq8o2lY60itaqOrbrO9Ro69lo6N2rrOOrq3Kyn42ygc6uhjquRzu3GOu6mOneaSW2hc7eljqe1zj2Djk/RuW/S8Vt0Hlh1Anadhw6doEvnkVsn5NV57NMJB3SeBHXUsM4zVSei6TyP6mgxnRdtdPR2Oi/b68Q66rzqpNOmi86brjptu+u87aHTvpfOu946HfrqvO+n03GAzseBOp0G63waotNlmM7n4TpdR+p8HaXTfYzOt7E6Pcbr/Jig03OSzs/JOr2n6vyeptNnhs6fmTr9Zuv8m6PTf55OnAU6AxfqxFusM2iJTvxlOkOW6yRcqTNslU6iNTrD1+okWa8zcoNOsk06ozbrJN+qM2abTsodOuN26qTerTN+j06afToT9+ukO6gz+ZBOhiM6U4/qZDyuM+2ETuZTuryv6mQ9qzPrnE728zpzLujkvKQz77JO7qs6C67p5Lmhs/CmTr7bOovv6BS4p7P0vk6hhzrLH+kUeaKz8qlOsec6q1/olHils/a1Tqm3Ouvf6ZT5oLPxo065zzqbv+hU+Kaz9btOpZ8623/pVP2js+uvTvU4MfbEjVEzfox9CWLUThTjQOIYdZPGOJQsRv0UMY6kjEHqGMfTxGicLsbJ9DGaZoxxOlOM5llinMsao1X2GOdzxDDkinExdwwlb4wr+WJYCsS4VjCGrXBMflNjOIvFuF08hrtkjLulYnjLxHhQNiZ//2M8qhAjVCnG08oxIlVjPK8WI1ojxquaMdrUjvGmTox29WK8rx+jY8MYH4nRpXGML01idGsW41vzGD1bxvjZKkZvQ4w/xhj9TDH+mWMMtMaIZ48xxBEjoSvGMHeMJN4YI30xkgVijAnGSBmOMV6NkUaLMTEaI30sxpQ2MTK1izG9fYwsHWPM6hQje5cYc7vGyNU9xoIeMXlXjbG4d4wCfWMs6xej8IAYKwfGKDY4xuohMUoOi7FueIwyI2NsGhWj/JgYW8fGqDQ+xo4JMapOirF7cowaUyWDaZLBjBgHZ8aoN1vYzxH284T9/BhNFsY4tUiYLxHmS4X58hgXVsQwropxebWwXius18Wwb4hxc2MM12ZhvEUYbxPG22MEd8Z4vCuGukfY7hW2+4XtgRhtD8V4dzhGh6PC9JgwPSFMT8bofjrGjzPC8lyM3/8Jywsx4lwSlpdjxL8ak++qGIlvCMObwvC2MLwTI9W9GBPux0j7MPY/hssyXMpyC8N0l3RKp3SHNN60hEiLcGiY7m6QlhKku7u7G6QbpKVLkM7z/Lj/zPW9631ifbP3MOHOYHLcVXb3BpPngbJ7OJj8jwcz88lgCj0bzNznyuzFYBa8VGavlNnrwXz3djAr3g2mwofBrPk4mMqfB7P+i7JKYmBzUgO1kxvYnsJAvVQG7amBRmkN7E9ngAwGDmU00DyzgWNZDLTOauBkNgPtchg4m9PAz7kNXMxjoEs+A1fzG/jlWwM3ChroVdjAnSIG+hYzcL+4gYElDfo/1YCxjIHn3xmwljPwX3kDzooG3lYy4K1i4GNVA8HqBpLUNBCrZSBFHQNDvzeQpp6BEfUNZGhoYEwjA1maGBj/g4HsTQ1MbmYgTwsD01oaKNDawKwfDRRua2BeOwMlfjKwuIOBMh0NLO9koHwXA6u7GqjS3cCGXwzU+NXAlp4G6vzPwM7eBhr0NbC3n4EmAwwcHCjPg+XZIM8meTYbaG81cM5moKPDwCWngW5uA9c8Bn71GbjlN9AnaOBeyMCAiLxG5TUurwkDtqEGfZ8acA038H6EAf8oA59HG4j8biDZOAOJ8QZSTzQw/A8D6SfL45/yONXAhGkGcsyQx5kG8s42MH2OgYLzDMyZb6DoQgMLFxkotcTAsqUGyi2XtxUGKq8ysH61vK2Vt3UGvt8gbxsNNNxsYN8W9bnNwOHtBlruNHB8l4G2ewyc2ase96vHAwa6HjLw92F5OipPx+TpuDydUH+nDDw5bcB01sCLcwbsFwy8uWjAc1m9XTEQ+lu9XTcQv2Eg5S0Dw27Lyz8GRt+Vl/vy8kBeHhn487G8PDUw45mBQv8amPvCQPH/1NMr9fTGwIq3Biq+N7D2g4Fqn7Sbn9XPVwM7khhpkMzIvuRGfkhp5HAqIy3TGDmR1kjb9EbOZjDSMZORy5mNdPvGyPWsRnplN/JPDiP9chl5mNuIIa+R5/mM2AoYefWtEXchIx8KGwkWNZKkuJF4CSMpSxkZVtpI+u+MjClr5JvyRiZWMJKrkpEplY3kr2pkVjUjRWoYWVDTSKnaRpbVMVK+rpHV9YxUaWBkY0MjtRob2d7ESH2M7G0qzc2luYU0t5Lm1kbatTFyrq2RTu2NXPnJyC8/G7nZ0UjvzkbudTEysJuRJ92NmHsYefmrEWcvI+/+Z8Tfx8iXvkai/Y2kGGjkt0FG0hmMjDYayWI2MsFiJKdNWu3S6pRWl7R6jCz0GintN+q3lJEKISNrw0aqRY1sjhmpkzCyc4iRRr8ZOTDMSLMRRo6NNPLjaCOnxxj5eayRS+OU6wTlOlG5TlKuk40MmGLk8VQjpulGXsww6ne/NM6WxrnSOE8aFyjPRcpzsfJcqjyXGcm6wsgfK43kXm1k2hojBdcZmbveSPGNRpZsMlJ2i5FVW41U3q4cdyjHXcpxt7rfq+73GeGAkaMHjbQ+bOTUESMdjhm5+Je0nZC2k9J22sjdM9J2TtrOK7+Lyu+SEdcVI++vGglcU9c31PVNI6lvGxlxx0imu0bG3TOS/YGRPx8ayfdYuT1Rbs+U23Pl9sLIipdGKr4ysv61kRpvjWx7Z6TeB3X7Ud1+NnLki5FWSUycSmrip+QmLqYw0TWVieupTfRKa+JuOhMDM5h4ktGEJbOJ/7KYcGc18SGbiVAOE8lymRiS20TavCZG5TORpYCJid+ayFXIxLTCJgoWNTG3mIkSJUwsLWmiXGkTa8qYqFbWxOZyJr6vYGJ3RRONK5s4VMVEy2omTlQ30b6miQu1THSpY+La99JST1rqmxjQUFoaSUsTE69+kJamJj42MxFuYSJ5KxNDW5tI18bEmLYmsrY38cdPJvL8bGJGRxOFO5tY0MVEqW4mlnc3UbGHifW/mqjZy8T2/5mo38fEvr4mmvY3cWyAiTaDTJwdbKKT0cQVk4keFhO3rSb62U08cpgwuUy8dJtweZWHT3kETCQNKY+w8oiaGB0z8U1CGoZIw2/SMEwaRkjDSBOlR5tYMcZEpbEmNowzUWuCiR0TTTScZNJvKBPNp5g4PtVEu+kmzs9QDrOUw2zlMFc5zFMnC0w8XWjCutjE6yUmvMtMfFluIrbSRKrVJkasMZFpnYnx603k3Ghi6iYT325RF1tNlNxuYtkOExV2mVi320SNvSa27ZP/A/J/0ESzwyb+OmKi7TET5/4y0fmE7j6pu0/r7jO6+5zuPm/CdtHEm0smfFd091Xdfc1E6hsmRt40kfm2SX/vTeS+a2L6PROFHpiY/1C+H8v3E/l+ZmLjcxO1X5jY+dJEo1fq/7X6f2vi5DsTHT6YuPTRRPfPJm59MdE3iZmHSc2Ykpt5mcKMK5WZj6nNhNOaSZ7ezLAMZjJkMjMus5kc35iZktXMt9nNzM1hpmQuM8tym6mQ18z6fGZqFjCz41szDQuZOVjYTIuiZk4WM/NTCTMXS5rpXtrMzTJm+pbVneV0ZwXdWdGMu7LurGImUs1Mihpmhtc0k7G2mfF1zOSsa2ZaPTOFGpiZ39BM6cZmVjQxUxkzG5uaqdPczK4WZpq0MnOktZnWbcycaWumY3szV38y0/NnM/90NDOws5mnXczYupl5292Mv4eZJD3NDOllJm1vM2P6mMnWz8zk/mbyDzQzZ5CZ4gYzS43yZzazziJ/Nvmzm2nklD+XmZYeM6e8Zjr4zVwOmOkRMnMnbKZ/1MyTmBlrwsybIWZ8v5n5OsxMYoTuGqW7RpvJ+rvuGqu7xuuuCWZK/KG7JumuP5XlFDO1ppnZOd1M45lm/U9qptUcM6fnytd8+VogX4vM3F0sX0vNPFtmxr7CzLuVZoKrzSRba+a3deptg3rbqAw3m5m6xUzBbcpwuzLcaWblLjNV9pjZvNdM3f1m9h4w0/SQmb8Om2l31MyFY2a6HVdfJ9TXKTOPTpsxnzXz6pwZ7wUzXy6aiV82k+aqmdF/y891+bkhP7fk57b8/KPduGum0n319EA9PTKz+7GZH56aOfrMTJt/zZx7YabLf2auvzLT54124q124r2Z/z6Y8Xwy8/mzmdhX3ZHUwuhkFrKmsDA5pYX8qS3MSWOhZDoLy9NbqJTRwsZMFupksbDnGwtks3Asu4W2OS2cz2WhWx4LN/Na6JvfwqMCFiwFLbwuZMFXxMLXohaGFLeQrqSF30tZyF7GwtTvLBQsZ2F+eQtlKlpYVclC1SoWtla1UL+6hf01LLSoZeFkbQsdvrdwpa6FX+tb+KeBhUGNLDxvbMHxg4UPWAg3s5CyhYURLS1kbm3hjx8t5G1rYXY7C8V/srC0g4WKHS1s6CT9XSzs7ir93aX/F+n/1cKFntL/Pwu3elv0+97Ck34WrAMsvB1oITDYQjKjhd9MFjJaLIy3WshttzDDYaGoy8Jit4XyXgvrfBZqBSzsClpoErZwNGKhTUzZxC10HaJshmr2MAuPh2v2SAtvRmn2GM0eq9njNHuCZk/U7EkWZk7W7CkWlky1UGG6hfUzLNSeJd2zLfwwV7rnWWi3QLoXWui+2MLtJRb6L7PwdLkF+0oL71ZZCK2xkGKdMlmvTDYqk00W8m1RJlstlNiuTndYqLzLwubdFurutejvvIXmB5T3QeV9WHkfsdDzmIV7f1kwnLDw4qQF92kLn89YiJ+zkPaCuryoLi+ryysWCv1tYeE1C2VvWFh700LN2xZ23LHQ+K6FI/eUxQNl8VA5P1bOT6T3mfQ+t2B7Ib0vpfeV9L6R3rcWsry3MOmDdvCThbmfLZT6amFlEitVk1nZmtxKg5RWDqay0iqNlTNprXROb+V6Bit9Mll5lNmK5Rsrb7JaCWS3kiynlWG5rGTKY2ViXit581uZXcBKiYJWlheyUrmIlc1FrdQrbuVACSstS1k5XdpKp++sXCtrpXd5Kw8rWDFXsvK6smZW1czqmllDM2tpZm3N/F4z61opWd/KigZWqjSysqWxlfo/aCbS2Uw6m0tnS+lsJZ0/Wnncxoq1nZW37a0EO1hJ0dHKiE5WsnSxMqmrlQLdrcz7xUrpX62s6mml+v+sbO9tpVFfK4f7WWkzwMr5gVa6DbZy22BlgMnKM7MVp9XKR5uVqMNKGpeVMW4r2b1WpvmsFA5YWRS0Uj5sZX3ESu2YlT1xK02HWDkx1EqHYVauDLfSa6SV+6OsmMZYefW7Ff84K0knWPltojxPkufJVvJNsTJnqpVS062snGGl2iwr22ZbaThX+uZZ+XGB9C2UvsXSt0T6lll5vlz6Vlr5tMpKfI2VtOusjF1v1d94KzM2WSm6xcrSrVYqbreyaYeVurus7N+tTvaqk33K74DyO2il72ErT45YsR2z6je9lfAJK6lOWRl92kq2s1amnpPXC/J6UV4vy+sVK3X+trL3mpVmN6ycvGml4231e0f93tXO3FMXD9TFQyuhx1ZSPrUy8pmVrP9amfLCSqH/rCx8ZaXcG816q1nvldsHzfqkWZ8166uVv5PY6J3MxqPkNqwpbbxLZSOUxkbKdDZGpbeRLaONqZlsFMpiY9E3Nspns7Ehu43vc9rYl8tG8zw2TuW10Sm/jesFbPQtaONJIRv2IjY+FLURKW4jdUkbY0rZyFHGxvTvbBQtZ2NpeRuVKtrYXMlG/So2Dla10bq6jXM1bHStZeNWbRsDvrfxvK4NV30bnxvYSDSykb6JTb/nbeRpamN2MxslW9hY2dJGtdY2tv9oo3FbG0fb2Wj3k41LHWz07Gjjficbpi42Xne1EehuI3kPGyN+tfFNLxt//s9GwT42Fva1Ua6/jfUD5G2QvA220cJo47TJRmeLjRtWm/4HtfHUYcPpsvHJbSPutZHOb2NcwEbukPSEpScqPTHpSUjPEBtNfrNxbJiN9iNsXB4pPaNtPBhjwzzWxptxNoITlPUfynqSsv5TWU+xUWSajSXTbVScaWPTLOUzR/nMVT7zbZxfYKP7Iht3FtsYtNTGy2U2vCtsJFllY9hqG5nX2pi0zsa3G2ws2Gij7GZ52mKjzjZ52i5PO+Vpl40ue2zc3Guj/35lfEAZH7Lx5bCNIUdtZPzLxsTjNvKdtDHvlI0yZ2ysPWuj1nkbey7YaHbJxsnL6vyqOv9buVxXLjeUyy3lcls9/aOe7tmYcN9G3oc25j6yUfqJjTVPbdR8bmP3vzaavtSM/zTjtWa80Yx3mvFeMz5qxifN+GIjQxI7E5LayZfcztwUdsqksrM2tZ1aae3sSWenWQY7pzLa6ZzZzo0sdvpntfM8mx1XDjtfctoZmttOxrx2/shnp0ABO/O/tVO2kJ31he3UKWpnXzE7LUvYOVPSTtfSdm6XsTOwrJ0X5ex4K9hJWsnOsMp2slS182c1O4Vq2FlU006F2nY21bFTv66dQ/Xs/NjAzoWGdno0tnOviV2/4u28bmon2NxOypZ2Rreyk+NHO9Pb2CnWzs7y9naqdrCz/Wc7TTrZOdbZzk9d7VztZqf3L3Ye97Bj72nnYy878d520ve1M76fnbwDlMNA5TBYORjs1DbZ2Wu208IqDzZ5cMiD084gt52XHjs+n51kATsjgnayhu1MjdgpErOzNG6n8hA7W4faaTTMztHhdtqPtHNllJ3/jbHz6Hc7tnF2Poy3E5toJ90k3T9Z90/R/VN1/3TdP0P3z9L9s3X/XDtn59nptsDOnYV2Bi+2898SO/5ldpKvsDNypZ3sq+V/jfyvk//18r9R/jfJ/xY7x7fa+Xm7nWs77PTdZefpbnW4Vx3uU4cH7GQ6ZGfSYTsFjyr/Y8r/uPI/YafBKTuHT9tpe9bOpXN2el2w8/CiHetlO++vSPvf0n5d2m9I+y07827b+e4fO+vu2vn+vp39D+y0emTn/GM7vzy1c/eZHdO/dt68sBP6z07q13Z+f2Mn1zs7s9/bKfXRzupP2r8v2r+v8p3UwZlkDrqmcHAnpYPBqR28SuMgkM5BygwORmd0kCOzg5lZHJTI6mBVNgc1cjjYndNBs9wOTudx0CWfg9v5HQz61sHLgg78hR0kL+pgVDEH2Us4mFFSZ0s7WFlGZ8s62FVOZys4OFVRZys7uFVFZ6vpbHWdrekgRW2draN76+psPZ1toLMNdbax7m2is+jepjrbXPe2kOZWDv5rLc1tpLmdNLd3kLODg1k/OyjZycHqzg5qdXWwp5uDFr84ONvDQbeeDv7p5cDY28HrPg5C/RykHuBg7EAHuQc7mGNwUMbkYJ3ZQR2rg/02B60dDi44HfRwO7jvcWDxOXjvdxANOkgXdjAh4iB/zMGCuINyQxxsHOqg/jAHh4c7aDfSweVRDu2mg8e/O3CMc/B5vIOhEx1knuRg8mQHhaY49H+ng8rTHWyb4aDJLAfHZzvoONfBjXkO+i9w8O9CB97FDpItdTBymfJdoYxWKqPV6maNg5rr5HO9fG6Uz00Oum9xcHerA9N2B293OIjscpB2j4Pxex3k2+9g/gFpPSSth6X1qLQek9bjDq6ccND7lIMnpx04zzr4cs7BbxccZLnkYMplB0WuOlj2t4Oq1x3suOGg6S31eVud/KNO7qqT+9qjBw6CjxykeqJcnzrI89zB3H8dfPfSwfr/HNR97eDgGwdt3ymb98rmo7L5pGy+6L6vui+pkyzJnUxJ4aRIKifLUzupltbJznROmmZw6nvTSdfMTu5kcWLI6uR1NifhHE7S5HIyLreTfHmdzM/npFwBJxu/ddKgkJMjhZ20L+rk72JO+pZw8qykE09pJ0m/czKirJPs5Z3MqOCkRCUnqys7qVXVyd5qTlrVcHK+ppMetZ08qOPEWtfJx3pOEg2cZGzkZHJjJ4V+cLIUJ1WaOdne3AktnZxs5aTLj05ut5HGdtLYXho7SGNHaewkjV2ksauT8t2dbPrFScNfnRzt6aTD/5xc6+2kf18n//Zz4hvgJPkgJ6MHO8lldDLb5KSMxck6q5O6dicHHU7aupxcdjvp7XXy1OfEFXCSJORkeNhJtqh8xeQrIV9D5Os3J/uGOWk9wsmFkU79TXfyaIwT+1gnn8c5GTpB2f/hZOokJ0X/dLJiipMa05zsnu6kxUwn52YpizlO7s9VFvOVxQJlschJpiVO/lyqvpY7WbZCfa1ysmu1k+ZrnZxZ56T7Bif3NjqxbHbyfouT+Dblt0P57XRSeLfy2+Ok6j51vN9Js4M6c8hJtyNO7h51Yv5LZ47rzEmdOe1k0hllfk5nzuvMRZ25pDNXdOaq7rmmM9d15qbO3NKZOzpzV/fc0z0PpO2htD2WtifS9szJ2edOfnkhPy+l7ZWTD6/l5638vJefD/LzSfv32Un1r8ogiYsWyVycS+6iR0oXD1K5sKVx8Smti6HpXXyT0cW0TC6KZ3Gx6hsXtbK52JfdReucLi7mctErj4vHeV0487v4WsDF8IIushV2MbOIi1LFXKwt7uL7ki4OlnLRtoyLK9+56FPOxfPyLrwVXSSv7GJ0FRe5qrmYU93FdzVdbKzlokEdF0e/d9Ghnovr9V0MbOjiv0Yugk1cpMbFuKYu8jd3sbCFi4qtXGxt7eKHNi5OtnXRpb2LOz+5MP3s4l1HF7HOLjJ0dTG5m4vCv7hY1sNF9Z4udveS994uzvdx8Ws/Fw/7u3AMdPFlkIthBvkwuZhhdlHSKh82+XDIh9NFO7eLqx4XfX0u/vW78AVdpAy7+D3iIk/Mxfy4i/JDXGwZ6qLxMBcnhrvoPNLF7VEujGNcvP1dmsZJ0wRpmihNk1wsnyxNU1zsmeqi5XQXF2a46DlL2c5WtnNdJJnvYsQCFzkWuZi12EWZpS7WL3NRf4WLIyuV02rltEY5rVNO612ENrpIu9nFhC0uvt3mYvF2F1V2uti5y0WzPS7O7nXxy371fcCF/ZCLz4fl+aiLrH/J83F1d1KeT7moe8bF4bMu2p93ce2CiwGXXLy8rB6uukhzzcX46y4K3NT8W5p/x8WOfzT/nubf1/yHmv9I858o06ea/1yZvtBuvHRR+pWLda9d1Hsr/e+k/4OLGx+l/7OLV19chJO4SZfMzR/J3RRM6WZpKjfV0rjZndZNy/RuLmRw0zOTm8eZ3bi+cZM0m5tR2d3kyulmbi43ZfO42ZTXTaP8bo4XcNO5oJs7hdyYirh5X9RNoribTCXdTCnlplgZN6u+c1O7nJsD5d20rejmaiU3/aq4eVHVTaC6m9Q13Yyv5aZAHTeLv3dTpZ6bnfXdNG/o5lwjN782cfPoBzfOpm6SNHczsoWbnK3czGktLW2kpa20tJeWn6TlZ2npKC2d3Xzo4mZINzdZfnEzrYebEj3drOnl5vvebg71cdO+n5tr/d0MHOjm1SA3YYNyMSkXs5tCVjfLbG5qONzsdbpp7XZzyeOmt8/Nc79be+nWXroZG3GTL+ZmUdyt/zPd7BjqptkwN2eHS/dI6R4l3WOke6wyHKcMJyjDiW7KTXKzZbKbJlPcnJzqptt0N/dmuLHOcvNptpthc91km+9m5gI3ZRa52bDYTYOlbv5a5qbTCje3V8rjauW9Rnmvk8cN8rjRTcnNbtZucVN3m5sj29102Onmxi43g/e4ebPXTWy/m4wH1c0hdXNE3Rx1U+cvNwePK4+TyuOU8jijPM66iZx3k/6im0mX3BS54mbFVTe1rrnZf1093lSPt9z0v+Pm5T9uQvfcpH2g7B66KfzYzfInbmo+c7PvuZs2L9xceanOX6nz126Cb/XsezcTPyjnT8r5s3L+qpyTePgxmYcryT30TenhRSoPwTQe0qTzMDG9h4IZPSzL5KFGFg97v9Gz2fRsdj2bU8/m0rN59Gw+PZvfQ6FvPSwvqGcLe9hXxEObYnq2uId+JT28LOUhVMZD2rIe/ijnoXAFDysqeqhZ2cP+Kh7aVvPwd3UP/Wt6+K+Wh3AdD+nrephUz0ORBh79j+mhdmMPB5t4aI+Ha009DGzu4XULD9FWHjL+6GFKG49+/3hY3d7D9x08HP7ZQ4dOHm529mDo6uFtNw/xXzxk/tXDtJ4eSv7Pw7reHur39XCsn4dOAzzcGejBPNjDR4OHoSYPWS0eZlo9lLF72Ojw0Mjl4YTbQ1evh3s+D7aAhy9BDyPCHnJGPcyNeSif8LB1iAd+83BmmIceIzw8GunBNdpDst89jBnrIe94D4smeKjyh4ddkzy0/NPDxSkeek/z8Hy6B/9MD6lne5gwRx3MUwfzldVCZbVIWS1RVks9DFju4dUKD5FV8r9G/td6KL7ew5oNHupu8nBks4eOWz3c3ubBtMPDh53ytNtDtr0eZu3z8N0BD5sOemh82MOpIx66H/Pw4C8PjhMekp7yMPq0hzxnPSw456HyBQ87L3pocdnDhSvS+bd0XpPOG+r/lvq/rf7/Uad3PdS67+HAA/X0yMP1xx4GPVX2z5T9v8r+pYfp/3ko9drD+jceGr7zcPy9hy4flecn5fnFw9evHkYm9ZIruZf5KbxUTOVlR2ovzdN6uZDOy/8yeHmW0Ys/s5fU33iZmNVLoexeVuTwUiuXl4O5vbTP6+VGPi+DC3h5962XRCEv3xTxMqOolzLFvWws4aVxKS8nS3vp/p2XB2W9OMt7SVrRy5hKXvJW8bKoqpeq1b3sruGldS0vl2t76fe9l5d1vYTre8nQ0MufjbwUb+JlzQ9e6jX1cqyZl04tvPzT0ou1tZfPP3oZ0VZe2nuZ95O8/CwvHeWls7x08dK7m5fn3b0EenhJ29PLH728FOntZVUfL3X6eTnc38vPA73cHuTFZPDy0ehlmNlLDquXOTYv5R1etjm9NHN7Oefx0sunbPzKJuglTVjZRLwUjnlZGde8IZo31EuHYV5uDde8kZo3SvPGaN5YzRuneRM0b6LmTfJyfrKyniJ9U6VvuubNlL5Z0jdH+uZ6+X6+lyMLvHRc5OXOYi+WpfK7TH5XyO8q+V0tv2vld52XFhu8XNzopc9mLy+2eAlt85J+h/Lbqfx2e1m7x0v9fV7+2u+ly0Ev9w55sR/xkuSYl9F/qY8T6uOk+jjtZc8ZL23Oefn7vJeBF728ueQlfsVLlr/V7zX1e8PLpptemtz2cvqOl1/venlyz4v3gZdUj7xMeKx9eap9eeal9r/K5IUy/k8Zv/JifuPl01svw9/Lw0ft3ycvlb542fnVS8ukPi4n89EvhY//UvqIpPaRMa2Pael8lMrgY0NGH40y+ziVxccvWX08yubDncNHylw+xuf2UTCvj+X5fNQu4OPQtz46FPJxu7APc1Efn4r5GFHCR65SPuaX9lHpOx+7yvpoVV53VvDRv5KPV5V9xKr6yFzdx/QaPsrU8rGpto8m3/s4U9fHr/V9PG3gw9fIR+omPv74wUeRpj5WN/NRt4WPoy19dG7t4+6PPuxtfSRp72PMTz7y/exjSUcf1Tv72N/FR7tuPm5092Ho4eP9rz5+6+Uje28fc/v4qNjPx47+PloO9HFpkLIwKAujj6jZRyardNl8lHZIl1O63NLl8dHTJ11+n3bSp530MSnio1jMx5q4j/pDfPw11EfXYT4eDPfhHOkj+WgfY8f4+Has8hrno9YE5TXRx8+TlNdkH5YpPr5M9TFyuo88M30smuWj2hwfe+f6aDvfx/UFPgYvkvbF0r5U2pdL+wppX+Vj52ppX6tM1ynTDT5eb1Smm31k2epj5jYfZXf42LrTR9PdPs7v8dF7n48X+32ED/rIcNjH1CPq+piPjX/J3wn5O6ncT8vfGfk75yPtBR+TL/ooftnHuis+Gvzt48Q1H91vaB9u+vDc9pHqHx8T76qb++rmgY96j5TBYx9dnvq4/0wZ/KsMXvoY95925rWPFW981Hnn48h7H50+qr9P6u+Lj6RJ/Pye1E+B5H6WpfBTK5WfQ6n9/JzWz510fqwZ/HzN6Gd0Zj/5vvGzJKufGtn9HMjh56dcfm7l9mPJ6+dLPj+jCvjJW9DP4kJ+qhfxs7+on/bF/dws4cdUys/n0n5GfucnTzk/i8r7qVbRz75KftpV8XOjqp6p7udTDT8javnJXcfPwu/9VK2nZ+rrmYZ6ppEfYxM/H3/QM031THM900LPtNIzrfVMGz3TVs+015yf9MzPeqaTnumsu7rqmW565hc900N39dQzvfRMb+npKz399MwAaR4ozYOl2eDHbJJmszRb5csuXw75csm7W9698u6T94C8B+U9rHyiyifmp2bCz8Ehfjr8pgyHKcMRfpKM8jNmtHL+XTmPVc7j/Rye4KfjH37uTvJj/9NPsql+xk7zU3CGnxUz/Xw/28/ROX66zPNzf74f10I/KRb7mbDET+FlflYv91NvpZ/jq/x0W+Pn0Vo/nvV+Um/0M2mTn2Jb/Kzb6qfhdj+ndvjpscvP091+Anv9pNvvZ8oBPyUP+dl42M8PR/2cPebnf8f9vDjhJ3zKT6Yzfqaf9fPdeT9bL/hpdsnPxct++l318+pvP/HrfrLe9DP7lp8Kd/zs/MdP63t+rt73M+ihn/eP/Pz2xE/OZ34WPFdPL/zsfakOXinf18r3rfJ9p+w+KLtPfpZ+VnZftX9JAnRMFuBu8gCOlAGSpQ4wLk2AQukCrEofoF7GAMczBeiWJcCjbwJ4swVIkyPA5JwBSuQOsD5PgMb5ApzJH6DXtwH+LRggXDhApqIBZhQLULZEgK0lAzQvHeBSmQD9ywZ4Uy7AkAoBslcKMK9ygMpVA+ypFqBtjQA3agYw1Q7wuU6AUXUD5KsfYGmDALUaBTjcOECnHwLcI4CzWYAULQJMaBmgSOsAa34M0KBtgJPtAvT4KcDTDgECHQOk7xxgapcApbsF2Nw9QNMeAS78GqBvrwCv/hcg0SdAtn4B5vYPUGlggN2DArQxBLhuDGA0B/hkkQ6bdDikwykdbunwSIdPOvwBXMGAfuME9Hc7QNFYgLXxAI2GBDg9NEDPYQGeDw8QGqk8RiuPMcpjbIBt4wK0nBDgysQAAycFeDc5wLApAXJNC7BweoBqMwMcmBWgw5wAd+YGsM9XLwvVyyL1siTA6qUB6i8PcGKFvK6S19XyujZAhvUBpm0IUGaTMt+szLcq820BBuwI8HZngN92B8i5N8CCfbrjQID9B3XHYd1xJIDtmO44rjtOBCh8SnecVp5nlec53XEhwLOLAYKXA2S8GmD63/JxXT5uyMct+bgdYNA/Ad7fDTD8foDcDwMsfhSgxpMAh55qv54rq3/V2Utl9UpZvQ5Q7G2Ade+0Ox8CnP0Y4H+fA7z8EiCaJMg3yYLMTh6kYsogu1MFaZMmyI20QUzpg3zJEGRMpiAFsgRZ8U2QutmC/JU9SPecQR7nCuLPEyR9viBT8wcp822QrQWDNC8c5HKRIAOLBXlfPMiwkkFylw6yuEyQGmWDHCoXpFOFIPcrBnFVDpKqapBJ1YIUrxFkQ80gP9QOcr5OkL51g7yqFyTRIEj2RkHmNw5S5Ycg+wjyU7Mgd5oHsbcMkqx1kPE/BinSNsjadkEa/RTkTIcgvToGedEpSLSLPHYLMqd7kEo9guz5NUjbXkFu/i+IpU+QJP2CjO0fpNDAIKsHBWlgCHLKGKSnOchzS5CwLUhmR5BZziAV3EF2eZSRTxn5g5iDQb6GgvweCVIwFmRVPKi/2UFODg3y6zCdH67zI3V+tM6P0fmxOj9O5yfo/ESdn6Tzk3V+is5P0/npOj9T52fp/Jwg/84NEpkfJMtCdbRIHS1RR0ulf7n0r5D+VdK/Jsi4tUEKrw/qt02QhpuCnN4s/1vlf1uQ2I4gWXcFmbs7SOW9QfbuU34HlN9B5Xc4SPKjQSYcC1LseJD1J4I0ORXk3Okgfc4GeX0uyJALQXJcCrLgcpDqV4Mc/DtIx+tB7t0I4r4VJPWdIJP/CVLyXpDN94M0exjk0iP1/0T9Pw0y/HmQvC+CLH0ZpParIMdeB+n2VvvzLkjgQ5AMn4JM/xyk3NcgO5KEaJ0sxPXkIUwpQ3xNFeL3NCEKpguxOn2IBhlDnM4UoleWEC++CRHLFiJrjhDzcoaokjvE/jwhOuQLcTd/COe3IVIWCjGpcIgSRUNsKhaiaYkQl0qGGFA6xPsyIYaXDZG3fIilFULUqRTiWOUQ3auGeFItRLBGiEy1QsysHaLC9yF21Q3Rtn6Imw1CWBuFSNokxPgfQhRtGmJdsxBNWoQ41zJE39Yh3vwYYmjbkH7XhFj0U4iaP4c40jFEl84hHnUJ4e8WIv0vIab3CFGuZ4gdvUL82DvEjT4hzP1CJBkQYtzAEIUHh1hrCNHYpNnmEH2sIV7bNNsRIqdLs92a7dVsn2YHNDuo2eEQGaKaHdPsRIidQ0K0+U26h4WwjJDuUdI9Wrp/D7F+rHSPD3F+Qoh+f4R4OynEsD9D5JkaYsm0ELVnKJOZymR2iKdzQoTmhci8IMSshSEqLg6xZ0mI9stC3FkewrFSea9W3mtClFwXYvP6EM03hri8KcSgLSE+bg0xanuIAjtDrNwVov6eEKf2qsv9IV4eCBE/FCL7kRALjoao/leIQ8dDdD4Z4uGpEL4zyuucPJ2Xp4vydEmersjTVXVxLUSyGyEm3AxR7HaIjXfU8131fC/EwAchPjwMMfJxiPxPQ/pNE6LevyFOvgjR8z/d+0r3vtG973Tve937Ufd+0r1flOVXZZk0TIbkYWakCFM+VZhdqcO0Sxvmdrow9gxhUmQK80fmMCW/CbM5a5jm2cNcyRFmcK4wn3OHGZM3TMH8YVYXCNOoYJizhcL0KRLmddEwvxUPk7tkmCWlwtQpE+av78L8Ui7Ms/JhIhXDfFM5zNwqYapWC3OgepiONcM8qBXGWydMurphptcLU65BmJ0Nw7RtHOZWE2lCmppJU3NpailNraTpxzBX24QxtAvzpX2Y3zuEKdQxzNpOYRp3CXO+a5h+3cO8+yXM8F/D5OsVZvn/wtTtE+Zk3zA9+4d5OSBMfFCYHIYwC41haprDHLGE6WYL88QeJuQMk9kdZo4nTGVfmP1+6Q2GuR+S3oj0xqQ3Lr1DlOFQ6R2mDIeHcYwMk3J0mMljwpQaG2bruDCtJoS5NjGs78YwSf4MM35KmGLTwmyYHqbpzDCXZ4UZNCfMp7nKd77yXRhmzSJ5WRLm3FJ5WS4vK+RllbysCbNibZj668Oc2hDmf5vCvNocZsjWMLm2K/sdyn6Xst8dpsfeMP/uCxM7ECbboTALDoepcVQ+j8nncfk8IZ+nwmQ5o17Oqpfz6uVCmE6Xwjy8HMZ/NUzGa2FmXg9T8WaYvbfCdLgT5t4/YTz3lMGDMNMeKoPHyuCJ9uhZmDvPwzhfhEn9X5gpr8J89ybMjrdhfnwf5uaHMLZP6vNLmElfw0xMEuGXpBFKJIvwXGxOHiGaIkKLlBGypYrwt1iQOoIpTYQaaSMkSRfhiBifPkK3DBGKZYzwVGzMFCGcOUKzLBG++SbCFTEvawRDtgjVskf4Ig7liDA2Z4QuuSIUyR3hsVifJ0Iob4Sm+SJkyR/hsphbIMLgbyNULRjhszhYKMLvhSN0LhKhcNEIj8S6YhGCxSNQIkLmkhF9/0aYUyrCoNIRqpSJ8Ekc+C7CmLI6V07nyuucWFchQqBihB8qRchUOcJFMaeKzlXVuWo6Jw5U17kaETrVjFCols6JdbV1ro7Ofa9zdXVOzKmnc/V1roHOiQMNda6R7mus+5ronFj3g84hnU2ls5l0ijnNda6F/LWUP3Gwlfy11rkflUsb5SLWt5W/djrXXrn8pFzE3A7K5Wfl2VF5ikOdlGfnCF27RCjaNcITsaGbeuiuHn5RDz3Ug5j/awRjzwjVe0X4Ko78T/31Vn99IhTvG+GZ2NQvQqS/eh+g3geqd7FwUATz4Ag1DRGSGiMcExNN2hdzhJKWCP+KLdYIcVuEVvYIORwRbojFzghWV4Q67ggpPBGOi8neCD19EUr7I/wntgciDAlGaBOKkDsc4bZYFongiEaoF4uQOh7hlJiaiNB7SIRyQyO8Ebt+izB8WIT2wyPkHxHhrlg5MoJnVISGoyOkHxPhnJjxe4T+YyNUHBfhg9g3PsKoCRE6ToxQ8I8ID8XaSepmsjr9U51OUTdizlRlPE3dTFfG4tCMCONmKuNZ2vXZ2nWxcY6ymhuh+TxlNV9ZiYULlNXCCLUWRUi2OMJf4o8lEX5dGqHUsggvxbbl8rwiwo8r5XlVhFti2Wp5XiPPa+V5XYTTYur6CH02yPPGCG/Fnk0RRmyO0GFLhAJbI9wXq7dF8G2P0HhHhIw7I1wQs3dpr3ZrH/dor8TBvdqPfXrf9ms/Dki72HhQ2g9J+2FpPxLhmlh4NILlmLT/FSH5cfUlJp1QXyfV1yn1JXacjjD0TIS2ZyPkORfhjlhxPoLrQoQGFyOkuxThrJhxOUK/K8r9qnIX+/6OMPqa3qXrepdu6J0Q629qt2/pnb+tHb2jHRXz/9F3zF19x9zTrt3XromJDyL0eKj8Hik/se2x8nuinXmq/J5pZ8Ty5xGc/0ao/yJC2pfSIKb/Jw2vpOF1hPdi3xtpeCsN76ThvTSI9R/0vfNRGj5Jw+cIV8WCL9LwVfueJEqypFH+En8ki/Jr8iilU0T5T2xPGWVoqihtU0fJmybKP2JF2ijudFEapo+SPkOU82JmxigDMkWpnDnKJ3EwS5Tfv4nSJWuUotmiPBWbskeJ5IjSImeU7LmiXBeLc0ex5YlSJ2+UlPminBRT8kfpXSBKuW+jvBW7C0YZUShKh8JRvi0S5YFYWzRKoFiUH4pHyVwiymUxr2QUY6koNUpHSVomyjEx8bsoPcpGKVUuykuxvbz8VJCfivJTSX7EyspRPFXkp6r8VJMfMat6lIE1olSpGeWzOFQryrjaUbrViVL8+yjPxZa6UeL1orSuHyVng6j+p42ytGEUR6Mo9RpHSdMkyhkx/Yco/YhSsWmUD2J/syhjmkfp3CJKkZZRnoiNrZRNa2Xzo7Jpo2zE4rbKpl2U79tHSfVTlFNiaocofX6OUr5jlHdib6coozpH6dglSqGuUR6J9d2ihLpH9Z0YJWuPKH+LRb9GsfZUzr2U8/+Us5jSWzn3Uc59lbPY0y/KyP5Rfh4QpeDAKA/FukGaNVizDJpl1Cyx0BTFYo5S2xIlhTXKCfGnTbPsmuXQLLHHqVkuzXJrlkezxHqvZvk0y69ZAc0SC4OaFdKssHRFpEtMiWpWTLPimiX2JuRxiDwOlcff5FGsHxYlPDxK8xFRso2Mck0sGqW8RiuvMcrrd+Ulpo6N0ndclArjo7wX+yZEGT1R2f+h7Ccpe7FxsrL/M0rLKVFyTI1yQyyZph6nq8cZ6nGmehQzZkXpPztKpTlRPoqDc6OMnRel6/woxRZoJ8SWhdqJRdqJxVFyL4lyWyxfGsW1TPu1XPu1QvslZq+MMmhVlKqro3wVR9ZEmbA2yi/rtKvrtati+4Yov22M0m5TlHybo9wTq7dE8W3V3m/T3m/X3ov5O6KYdkapuStK8t1RjovJe6L8b2+UsvuivBF79quPA+rjoDI8pAzFhsPK8IgyPKqdO6adE4v/imI/HqXuCfk+Kd9i+in5Pi3fZ/Rui4Nn5fuc3oXzehcuRPlXbL0YJXEpSpvLUfJc0XslVl6N4v07SuNrUTJej3JJzL2hd/Sm3tFb+s65re8cMflOlF7/SOtdaRW770nrfWl9IK0PpVVseCStj/V+PJHWp+pILHmmjp6ro3+jpH0R5ayY+VLfQ//pvX2l91Ycfh1l/Bvl+jZKyXfKVWx/r1w/KNePUfJ/Uq5izeco/i9R+BolS5IYV8XCpDEsyWLUSR4jZYoYp8TUlDH6popRIXWMD+JAmhi/p43RNV2MYuljPBdbMsRIZIzRJlOMPJlj/CNWZonh/SZGk6wxMmWLcVnMyx7DlCNGrZwxkueKcUL8mTtG7zwxyueN8U7syxdjdP4YnQvEKPptjKdic8EY8UIxWheOkbtIjDtiRdEYnmIxGhePkbFEjEtiXsmYvg9j1CwdI1mZGMfFn99pftkY5cppvthXXvMraH5Fza+k+WJzZc2vovlVNb+a5osV1TW/hubXlP5ami/m1Zb+Opr/vfTXlX4xpZ7m15f+BjHei/0NY/ofMUaXxsqnifIRW35QPiifpjHyNlM+YlXzGL4WMX5oGSNzqxhXxILWyv9H5d9G+bdV/mJauxj92seo+FOMj+Jghxjjfo7RvWOMEp1ivBDbO8f4rUuM9l1jFOgW475Y2z1G8JcYzXrEyPZrjOticc8Y9l4x6v0vRtreMc6JWX1iDOwbo2q/GF/F0f4x/hgQo+fAGN8NivFa7B4cY6QhRkdjjMKmGE/EJnOMmCVGK2uMXLYYt8UKuzJzKDOnMnOpczHfrcw86twbI4Uvxkkx1a+dCshTUJ7EwZA8heUpEqNkNMZLsT0mT3F5SsjTkBgPxLqhMUK/xWg+LEb24TFuiKUjYjhHxmgwKkb60TEuiDljYhh+j1FjrPZgnPZA/DlePU1QTxPVk9j/h/Z4kvZ4cozif8b4V2ybEmPo1BjtpsXIP105irUzlONM5ThLOc5WjmLJnBiOuTHqz4uRbn6M82L2ghiDF8aovihG0sUx/X8YY/KSGP9bqt1bpjvF/uW6c4XuXKk7V+lOsW217lyjO9fqznW6U6xdrzs3yOdG+dwkn2LpZvncIp9b5XObfIo52+Vzh/Zxp/Zxl/ZRTNkdo88eva979b6Kg/uU7X5le0DZHlS2YsehGMMOx+hwJEbBozEeiQ3HYkT+itHyeIycJ9SnWHFSfZ5Sn6fV5xntqFhwVjt6Tjt6PkaqCzFOixkXYwy4FKPK5RhfxJEr2qGr2qG/tUPXYrwRe6/rvbuh9+6m3rtbMZ6JrbdjDLkTo+0/MfLdlXex9p6831feD+T9obyLpY/k/XGMhk9iZHga46KY+0x79Vx79a/26oX2Skx7qXflvxiVXsX0XRjTd2GMCW9i9Hgbo8w77bLY/T7GqA8xOn2MUeSTdIgtn/V+fpGOr9KRJM49sSZpnGCyOM2Sx8mWIs4NsTRlHGeqOA1Tx8mQJs5FMS9tHFO6OLXTx0mZIc4pMT1jnP6Z4vrfMM4XcSRLnInfxOmZNc532eK8FXuzxxmdI06XnHGK5Yrzr9iWO87QPHHa541TIF+cB2J9/jjhAnFafhsnZ8E4t8WKQnE8heM0KRInc9E4V8XCYnFsxePULREnTck458SsUnEGl45TvUycZN/FOS6mlI3Tp1ycCuXjfBQHK8QZXzHOL5XilK4c55XYXSXOyKpxOlWLU6R6nGdiS404Q2rGaVsrTv7ace6LdXXihL6P06JunBz14twSy+tLW4M4jRtKW6M4V8TCxnGsTaTtB2lD2sSsptLWTNqaS1uLOCfElJZx+raKU7F1nE/i0I9xJrSJ06NtnDLt4rwRe9ort5/idO6g3H6O81xs6xjnt07KrXOcb7vEeSg2dI0T7RanVfc4uX+Jc0es6hHH/2scesbJ2ivONbHkf+q0d5wGfdRp3ziXxLx+ccz91emAOKkGxjkjZgyKM3BwnGqGOEmMcf4Sf5ri9DYrS4uyFAetytImvXZl6YjzWuxxxhnlkl639HqkV2zzSq9Pev3SG4jzSGwISm8oTutwnDyROP+I1dE4gVicpnHtYEI7KJYNieMaGqfRb3EyDYtzWSwYrnxHKN+RyneU8hWzR8cxjIlT4/c4ycfGOSmmjYvTb7z2coL2UhydGGfSH3F6TYpTbnKc9+LAn3HGTonTfWqcUtO0D2L3dO3DDO3DzDhFZ8mD2DZbuzpHHubKwzx5EBvnx4ktkIeF8rAozl2xZrHeoyV6j5bGyb4szk2xfLl2ZIX2d2WcLKu0v2LR6jj2NXHqr42Tfp3eLTFvvd6tDepho3rYpB7EzM1xBm3R3mzV3mzTTosp27U3O+JU2hnnsziyK84fu+Vrj3ztlS+xf5987ZevA/J1UL7E7kPq5rC6OaJujuodFNuPxRn2V5wOx+MUOhHnsdh0Mk78VJw2p+PkO6PdF+vO6r08p/fyfJxcF7RfYtVF7dcl9XVZfV1RX2LZ1Tjuv/U+XNP7cF1exaIb8npTXm/J6215FfPuaOf+iVPnbpzU9+KcFbPu6x15oA4fqsNH6lBMe6zvlidxqjyN81UcexZn8nPt4b/awxfaQ3H4pb5v/tP3zas4ZV/HeSf2v5H/t/L/Tv7fy7/Y/UH+P8r/J/n/HOeF2PElzvCvcX5OkqBw0gRPxZZkCYYkT9AuRYICKRM8EhtT6T+a1Al+TJMgb9oE98TadAlC6RO0zJAgV8YEd8SqTAn8mRM0zZIg2zcJborlWRN4siVokj1BlhwJ/haLcyZw5krQMHeCjHkSXBYL8iaw5UtQL3+CdAUSXBBzv01gKpigTqEEqQsnOCtmFUkwuGiCmsUSpCie4JSYXiLBgJIJqpVKkLR0guNiSpkE/b5LULlsgi/iaLkEk8on6F0hQYWKCT6KQ5USTKycoGeVBGWrJngnDlRLMK56gl9qJChTM8EbsbdWgjG1E/p9nKDk9wn+E7vqJhhVL0Hn+gmKNUjwQuxomGB4owQ/N05QpEmCZ2LrDwl+03+EPzVNULBZgidic/MEiRbKuKUybpXgodjYWhn/qIzbJMjXNsF9sa5dgkj7BK1+SpC7Q4K7Ys3PCYIdE7TolCBn5wS3xaouyr1rgmbdEmTvrtzFil8SeHsk+OHXBFl7JrgulvVK4P5fgsa91UUfdSGW9FUX/dRF/wSZBiS4IhYNTGAflKD+4AQZDAkuiQXGBFaT+jGrH4v6EfOsCcy2BN/bE6RxJDgv5jjVmStBbXeCVB51JmZ5Exh86syfIGUgwWkxM5hgUChBjXCC5BH1KKZHEwyMqcd4gmSJBCfEtCEJ+g9NUPW3BEmGqVsxZbi6HaFuRyb4Ko6NSvDn6AR9xiSo9HuCz+LoWPU9Tn2PV98TEnwSRyYm+OOPBP+blKD8ZO2AOPSndmCKdmBqgnLTEnwQB6cnmDAjwa8ztReztBfiwOwE4+ck6DE3wXfzErwV++drVxZoVxZqVxZpV8S+xQnGLknQfWmC0ssSvBZ7lyf0v6D2Z2WCUqsSvBJ7Vmun1iToulY7tU6fid3rE4zeoM82JiixSXsmdm/Wnm1J0GWrPtuW4KXYtV2f7dDu7UxQfJc+Ezt3Jxi5R5/t1T7u0z6KnfsTjDiQoNNBfXYowb9ix2F9dkSfHU1Q9Jg+Ezv+0t4eT9DxhD47qc/E9lP67LQ+O6NdPpvgudh+Tp+d135f0GcX9ZnYfinBsMv67Io+u6rPxLa/9dk1fXZdn93QeyC23dRnt/TZbX12R5+Jbf/os7v/b7gcw7Rqoyicbdu2/eVWtm3bdo9PtmeqSRNmamqqYROmJtu2bX3rx/3nuZ5z9t5rrX2u9+XZU5494xkJec6zFzx7ybNXPCMhr3n2hmdvefaOZyTkPc8+8Owjzz6xLgn5zLMvPPvKs288I6HfefaDZz959otnJPQ35/jD2f7y7B/PSGgsARNboF0cgbxxBd6TsHg8i8+zBDxLyDMSlkjAJhZon0TwP7HABxKejGfJeZaCZyl5RsJTCbjUAh3SCORPK/CRRKQT8NIL/g4UKJCRZyQiE88y8ywLz7IKfCKR2QTmZhfolEOgYE6Bz+RwLoF5uQU65xEolFfgC4nKJzA/v0CXAgKFCwp8JUcKCSwoLNC1iECRogLfyNFiAguLC3QrIVC0pMB3cqyUwKLSAt3LCBQrK/CDHC8nsLi8QI8KAsUrCvwk0ZUEllQW6FlFoERVgV/kRDWBpf8J9KouULKGwB8SU1NgeS2BPrUFStcR+EtO1RVYUU+gLwTK1Bf4R043EFjZUKB/I4FyjQViNxE4S1Y3FRjQTKB8c4E4LQTOkTUtBQa1EqjYWiBeG4ELZF1bgcHtBCq1F4jfQeAS8ekoMLSTQJXOAgm7CFwmvl0FhncTqNZdIHEPgatkY0+BEb0EqvcWSNpH4Drx6yswqp9Ajf4CyQcIfv8Ev38CYwYJ1BoskHKIwG2ybajAuGECdYYLpB4hcJf4jxSYMEqg3miBtGME7pOdYwUmjRNoMF4g/QSBh2T3RIEpkwQaTRbIOEXgMQmcKjB9mkCT6YK/AQWekqCZAjNnCTSbLZBtjsALsl8IzJYCLZVADi3wihwwAtIKtHYCuTyBtyRkroCeJ9B2PrO6gFklYQuZwUXM4GJmcAmzRSKXMlvLmKPlzNEK5ogcWcnMrGJmVjMfa5gPcmwts7COWVjPLPjQd3LCl75vEOi9UaDUJvpOTvnR480C/bYIlN0qEGsb/SSrt9NPf4EKOwTi7qR3ZN0uerdboHKAQIJA+kR89wgM20ufgujTPoFrZNN+ehJMTw4IJDtIT8iWQwJjQwRqhwqkChO4Q7aHU/8I6h9J/Q9Tf7IrSmDyEYGGRwUyHKPWJPC4wLRoan2CWp8UeEaCYgRmnRJoflog+xmBl+TAWQFxjrqep64XqCsJuchvwCV+Ay5zt69wt0nEVe7sNe7nde7nDWpIom5Sw1vU8DY1vMN9IsfvcnfucXfuc08eCPwmMQ+5J4+4E4+5E0+o11PqRVY/Exj4nHq9YNZfUi+y/hVz/Zq5fiOQ6K3AFbLxncDI98zwB2rzUeAG2fKJ2nymNl+ozVdqQ/y/CUz8LoAfAul+Cjwgu38JTP3NHP4RyPSXmSN7/zFzsSSax5bIFkfiJQmOKyHiSbSOL5ErgcRbEppQwiSSaJ9YIn8SiY8kMqnEvGQSnZNLFE4h8Y0cSymxKJVEj9QSJdJI/CIn00osTyfRJ71EmQwSsTJKnCWrM0kMzCxRMYtEvKwSF4lPNolh2SWq5pBInFPiGtmUS2JUbomaeSRS5JX8DyyxLZ/E+PwS9QpIpCkocZ/sKiQxpbBEwyISGYtKPCF7i0nMLC7RrATnK8n5yIFSnK805ysjkbusxDsSVk7ClpfoUEGiQEWJzySqksT8yhJdq0gUrSrxg0RXk/z2SX77JErVkPhLTteUWFVLYkBtifJ1JOLWlbhA1teTGArOUp+zNJC4SjY15CyNOEtjztJE4jbZ3pSzNOMszSXStpB4QHa3lJjaSqJxa4nMbSSekaC2ErPaSbRoL5Gjg8RrcqijhO4k0a6zRL4u9IVEdJWY242+dKcvPegLOdZTYnEviZ69JUr2kfhDTvWVWNlPon9/9j2AfQ9k32T9IPY9WKLKEIlEQ9k32TSMfQ9n3yPY90j2TbaPkpgwWgJjJNKNlXhIAsZJTBsv0WSCRJaJEs/J/kkScyZLtJrCPE1lnkjoNOo9nXrPoN4zqTeJmiWxYLZEtzkSxQWzQ05KZkdJ9NUSZY1EbCtxjqx1EoM9icpzJRLOk7hCNs6XGLlAosZCieSL2CPZvpg9LmGPS9njMvZIApazxxXscSV7XMUeSfBqZmINM7GWmVjHTJCw9RLOR6Kjr0ShDRJfydGNzPcm5tuP+d4s8ZvEbKGOW6njNuq4nTr6U0eyfgezvFOi2i6JJLslrpPNARJjAiXq7JFIvVfiHtkZJDF5H3O7XyJTsMRTEnSAXh+k14ckcoZIvCEhodzBMO5gODWLoGYkKpKaHaZmUdTsCDUjJ49Ss2MS/Y5LlIuWiHNC4jxZf5K+xjCPp5jH0+yHbD7Dfs5K1D7Hfs6zH7LzAvu5KNHoEvu5zH7IvisSs69KtLzGfq7TQxJ6gx7epD63JArelvhCjtyhPnepzz3qc585I6ceUJ+H3I9HEhUec9efSFwivk8lhj+TqP5cItkLiZtk20vuwivuwmv69YZ+kYC3EtPfSTR9L5H1A3eYHPgooT5JtP0skfcLc08iv/J79I37+p37+kPiJznxU2LZL+bnN/Pzh1r8pRZk3T9qEUuhamyFJHEUrpPNcRXGxlOoE18hTQKF+2R3QoWpiRQaJ1bIkkThOQlOqiCSKbRJrpAnhcIHEpFSYW4qhS6pFYqkUfhBotMqLEun+N1TKJtBIXZGhfNkXSaFoZlZOwtrZ2VtsiUba2dXqJuDtXMqPCC7cylMy63QJI9C1rwKL8iBfAoyv0LbAgp5Cyp8JJGFFOYXVvzNp1CsqMJPcrKYwvLiCv1KKJQvqRC3lMJF4lNaYXgZhf/KKiQrp3CTbCuvMKGCAioqpK+k8Ijsqawwo4pC86oKOaopvCYh/ymY6or/eRUK1lT4Qo7WUlhUW6FnHYVSdRX+kjP1FFbzX++g+gqVGygkbKhwlfg1UhjdWKF2E4VUTRXukV3NFKY0p74tqG9L6kuCW3HG1tS3DWdsyxlJZDvO2F6hWwfO2FHhF4nppLCis0L/LgoVuirE66ZwiWzorjCih0KNngopeincIf69FSb1UWjYVyFjP4WnZF9//jMfoNBqoELuQQrvSfhg+jiEPg5VKDqMPpITw6nlCGo5UqHcKGo5mloS3zHUcqxC9XEKyccr3CbbJyhMnKjQYBLrTGYdEjRFYfZU1pnGOtMV3pHwGawzk3Vmsc5s1iEn5rCOYB1JzxTraNYhvobzWM7jOI/HOsR/LueZx3nmK2RaoPCM7FvIeRYptF7MXC5hLknkUuq2jNlYTt1WUDcSs1Jh5SqFAasVKq5RiL9W4TLZuE5h1HqFWj70x5f+kF0bmP+N9GcT/fFjBsmBzQpqi0K7rQr5tyl8Jke2Mwf+zMEOhZI7mQNyZpfCmt0KgwMUqgQqJN7DrJMtexXGBSnU26eQbj/zRvYEK8w8oNDioELOQwpvSViIggtV6BSmUDhc4TuJjuBORSr0PUwvoqjREWpEfI9So2PU6Dg1iqbnZMcJhcknFRrFKGQ+xWyR4NPM1hnuz1mFfOcUPpEj59n7BfZ+kRm+pPCPnL2ssPaKwpCr3NNr3NPrCjfI1hsK429yV25xV24rPCZ77yjMuqvQ8h79vc8ckYgHCvMeUvdH1P0xdScxT6j7U+r+jLo/51684F4Qv5cKY17xu/Oau/+Gu08C3ip+87h/77l/HxTekNCP1OMT9fhMPb5QD3LiKzPzjZn5zsz84A785A6Qjb/o5W96+Yde/qWXZNc/fk9iaTSNrflbT+MVORRXw8TT6Bhfo1ACjW/keEKNpYk0+ibWKJdEI25SjYvEN5nGyOQaNVNopEypcZfsTKUxNbVGkzQaWdNqvCSH0vGd6TU6ZNAomJHvJMcz8Z2ZNfpk4Tuz8p3Z+E7im53vzMF35uQ7c/GdZFduvjMP35mXfeZjn+RQfr6zAPssyD4L8Z0kurDGsiLssyjfWUwjXnGNS2RDCY1RJTVqldJIVVrjPtldRmNaWY1m5TSyl9d4TUIraLiKGp0qaRSprPGDnKiisaKqRv9qGhX+00hQXeMK2VRDY0xNjTq1NNLW1nhIAutozKyr0aKeRk5ovCPh9TXmNdDo2lCjWCON3+RUY43VTTQGNdWo3EwjcXON62RrC43xLTXQSiNDa40nZF8bjTltNdq008jbXuMjieqgsbCjRs9OGqU6a8TqonGOrOuqMaybxn/dNZL30LhNdvTUmNxLo3FvjSx96Ac52Jfa9aMf/andAGpHogdSu0HUbrBG+SHUbqjGZbJxmMbo4Rq1R2ikGanxgASO4pyjOecYjVxjOSeJGMc5x2t0m6BRfKLGH3J6ksaayRqDp2hUnaqRZJrGTbJ9usbEGRoNZ2pkmqXxnATP1lBzNNoJjQJS4ys5ppgRzYwY+mnZk6OfZKNHP+eyp3kaqeezJxK4QGPGQva0iNovZk8kYgl7WsqelmmUWM6eyJkV7GmlxpBVGtVWayRdo3GL+K/VmLROo9F66uSj8YIc9KVOG6jTRuq0SeM7ifbTWL6ZedjCPGxlHrZpXCV+2zXG+mvU26GRbqfGYxK0S2P2bo3WAfQukN6RqD0ai/Zq9ArSKL1PI/Z+jQvEJ1hjxAHm/iAzekjjHtkdojE9lBkN08gRrvGWhEdozI1kng5T5yjORE4f4UxHOdMxznRcI1k0ZyL+J+j9SXofw5lO0Xty6LSGPcO9OatR+BwzTk6e11h5QWPARY1KlzQSXWYeydYrzONVjfrXNDJe13hGgm/Qp5v06RZ9uk2fyPE7zM5djX73mJ37GvEfcEeI30Nq8oiaPKYmT6gJCXrKPD9jnp9r5Huh8Zkceamx+JVG79caZd/wW/CWPpON75i999yxD8zeR+4Y2fNJY9ZnjVZfNPJ8paYk6hs1/U5Nf1DTn9T0FzUlvr/5LfnDvf/LnPxjTkhgLIOZsQ1axjHIHdfgAzkcz2BhfIOeCQxKJTSIlcjgPPFJbDAiiUHNpAapkhncJwHJDWakMGiR0iBXKoP3JDK1wYI0Bj3S8vl0fD49nyc+Gfh8Rj6fic9n5vMkIAufz8rns/H57HyeRObg8zn5fC4+n5vP5+HzxCcvn8/H5/MbpC5g8IAEFmT/hdh/YfZfhP2Tw0XZfzH2X9ygdAmD2CUNLhDfUgYjSxvUKmOQpqzBQ7KnnMGs8gatKhjkqWjwkURVMlhU2aBXFYOyVQ3iVjO4RDb+ZzC6ukGdGgZpaxo8IkG1DObUNmhTxyBfXYPP5Gg9gyUw6FPfoHwDg/gNDa4Qv0YGYxsb1GtikKGpwVOyv5mBbG7QroVBgZYG30h0K4PlrQ36tzGo2NYgYTuD62Rre4MJHQwadDTI1MngBTnY2cB0MejY1aBIN4OfJKa7waoeBoN6GlTtZZC0t8Et4t/HYEpfgyb9DLL1N3hNQgcYzB1o0HWQQfHBBn/I2SEG64YaDBtmUGO4QcoRBvfI7pH0ahS9Gk2vxtArcngstR5HrccblJlgEGeiwUWyYRK1mkytplCrqQaPSdA0ajXdoO0Mg/wzDb6Q47MMls026DeHswrOKg2uka2Ks2rOagwyW85KDjoD6xl0mstZ5xn8IqfmG6xeYDBkoUG1RQbJFxvcITuXGExbatBsmUGO5QbvSMQK5molc7WKuVrNXKxhLsiGtQaj1hnUXs9efegrCfJlrxvo60b2uom9kuN+7HUzfdnCXrey1230hWzdbjDR36DhDoMsOw1ekpBdBm63QecAg2KBBr/JmT0Ga/dS1yCD6vuo637qSgKCqesBZvggM3yIGSRRIQaLQw16hxmUCzeIF8EMEb9Ig3GHDRBlkPGIwTNy4KiBPsYMHDcoHM0MkJgT1OWkweAY6nLKINlp6kJ2nqEuZw2anzPIeZ4eksgL9PAiPbxEDy/TwyvMO9l01WDMNeb1ukH6G8wr2X/TQN0y6HDboNAdgx/k5F3m7R5r3WfeHrDWQ4PbZOcj1npMD56w1lN6QCKfsdZz1nrBWi+5W69Yi2x6zd14w1pvuRvvWIsEv+dcH1jrI+f6xLlIzGfO9YV+f+Vc3+j3d4O7ZNcPg+k/mc1fzOZvfgdI1B/u8V9q+I8axrKIH9viCtkcx2J8XIv68Swyxbd4QQ4msLAJLTonsiiW2OI3OZPEYl1Si+HJLGokt0iVwuIBCUxpMSuVRevUFvnSWHwmx9Ja/pe16J/eomIGi0QZLW6Q7ZksJme2aJzFIltWizckPJvFvOwW3XNYlMppETuXxUWyIbfF6DwWdfNapM9n8ZTsz2+hClh0KGhRuJDFTxJT2GJ1EYshRS3+K2aRorjFXbK7hMWMkhYtS1nkKW3xiRwtY7GkrEXfchYVylskrGBxnWyraDGxkkWjyhZZq1i8JmFV2Vc19vUf+6puEauGxQWyoSb7qsW+arOvOuyLBNe10PXYF9hXffZFTjWwWNPQYmgji+qNLVI2sbhPAptSr2bUq7lF3hbUixxrSb1aUa/WFpXaWCRua3GT+LezmNLeomkHixwdLd6RyE4WCztb9OpiUbar5f9Y+kg2d6ePPSwa9LTI3Is+kkO9LVwfiy59LYr3s/hLzvW38BlgMXKgRe1BFmkHWzwm+4ZQ26GcYRhnGM4ZyKkRnGEkZxjFGUZzhjGcgQSO5QzjOMN4ej7B4gs5PtFi+SSLAZMtKk+xSDLV4hbZMc1i6nSL5jMscs20+ECiZlksnm3RZ45FeWGRQFp+5yy/c/RBMx+G+bDMBwl3FvM9ix5zLUrPs4gz3+IS2bTAYtxC5nYRc7uY85JDSzjvUs67zPI3ncU/cn6Fhe9Ki1GrLOqstki3hp6R4LX0bJ1Fx/UWRXwsfpEzvsz4BmZ8o0XNTRap/SwekqDNFmKL5X9Yi4LbLL6TmO3MnT9zt4O528nc7aI2JHA3tQmgNoHUZo/FVxK912JFkMXAfRZV91skC7a4Q3YdYEYPMqOHmNEQZpQcC2UWwpiFcGYhgjpGUkey4zB1jKKOR6jjUepIoo4xz8eZ52jm+QT37CT3jGyP4Z6dYm5OMzdnmBty+KzFonMWvc9T8wvU/CI1J9suWUy6TM2vWGS/avGWRFxjxq4zYzeYsZv8VtyyuEq23KY/d7gnd7kn9+gPCb9Pfx5Y9HxoUeaRRdzHzCPZ/MRiwlOLhs8ssjznTpGwF9ypl/TyFb18zbtvLC4Tv7fM7jtm9z3vfrB4RUI/8u4n7t9n3v1C37/yLvH7Rt+/8+4P5vwn75LQX7z7m3f/cFf/8u4/ZoT4xXIYF9uhQRyHzHEdXpHQeA7z4jt0T+D4e84hTiKHS8QvMe8m4d2kvJuMd0loct5NwbspHUqn4t3UDpeJXxqH8Wl5N51DlvS8S8Iy8G5Ghx6ZeDezQ9wsvEs2Z3WYkM2hYXaHrDkcXpPwnA7zczn0zO1QJo9DvLwOV8iWfA4T8zs0KuCQraDDGxJRyGFBYYdeRRzKFXWIX8zhGtla3GFSCYfGJR2yl3J4RyJLOywq49C7rEP5cg4JyztcJ9srOEyu6NC0kkPOyg7vSVQVhyVVHfpWc6j4n0Oi6g43yY4aDlNrOjSv5ZC7tsNHcrSOw7K6Dv3rOVSGQ9L6DrfJrgYOMxo6tGzkkLexwxdyvInDiqYOg5o5VG3ukLyFwz0S0NJhViuHNq0d8rdx+EZOtnVY3c5hSHuH6h0cUnV0eED2dnIQnR3ad3Eo1NXhJzndzWFtd4fhPRxq9XRI28vhMdnf20H3cejU16FoP4c/5Fx/B98BDqMGOtQd5JBhsMNzcnCIgxvq0HWYQ8nhDrFHOFwkm0bS+1H0czS9H0M/SdhYejSOHo2nRxPo0USHq2TrJOo+2aHJFOo+lbqTw9McFk+nljMcKsyklrOoJdkx22HaHIcWglpKh0/kmHJYrh0GGupjqY9zuEsCPOozl/rMcygw3+E7iVngsGahw9BFDjUWO6Re4vCI7FvqoJY5dFzOmVdwZnJ2pYPPKs68mjOv4cxrOTM5tM7BW+/QzYd592WGNzCXxG8jM7yJufRjLjczayRii8PCrczPNuZnO/Pj73CD+O9gJnYyE7s4x27OQY4FcI5AzrGHc+zlHEH0mQTuc5i936FtsEPBAw4/yKmD9O4QvQuhd6H0LszhCQkOdzARDp0jHYofdvhHLkQ5bDziMPaoQ/1j9OM4/SBh0fTjBP046VA2hntwintAtp1mts8w22eZ7XMOH8iR8w5LLzj+Z3Wocskh2WVqTAKuUOOr1PgaNb5OjUnMDWp802HYLfZ2m73dYW8k+C57u8fe7rO3B+yNXHjIrDxiVh4zK0+4+0+5zyT8GXf0OXf0BXV7Sd1eUTfi/5q6vaFub6nbO4fP5Ph77scH7sdHh2qfHFJ8ZubJ3i/M/Fdm/ptD4e8Ov8jZH/T0Jz39RU9/09M/Di9IyF+Huf/4XYrloXRsD/HieLhKtsb1MCmeh6bxPeRM4OEDOZLQw9JEHgYk9lAliYdkST3cJYHJPMxO7qFtCg8FU3r4SU6n8rAutYcRaTzUSeshfToPz8jB9B68DB66ZfRQKpOHOJk9XCFbsniYmNVDk2wecmT3+H/VQ1QO1svpoX8uD5Vzs14e1iMBeVkvH+vlZ70CrEdOF2S9Qh5GFma9IqxXlPXIoWKsV9xD9xKcr6SHuKU4H9lamvOV4XxlOV85zkeOlvewrALnq+ihaiUPySt7uEf2VPEwp6qH9tU8FP7Pwy9ytroHnxoeRtf0UK+Wh4y1PbwkoXU8zK/roWc9D2XhIUF9D9eJfwMPUxt6aN7IQ57GHj6T6CYeVjb1MKSZh+rNPaRq4eER2dfSg27loVNrD8XbePhHLrb1sKmdh/HtPTTs4CFrRw9vSWQnD4s7e+jbxUOlrh6SdPNwh+zu7mFWDw9telKjXh5+kNO9qVEfatSXGvXzkKG/h+ckZIDH/6oeegzyUGawh/hDPFwj24d6mDKMPQ/3kHsEeybRI9nzKPY8mj2P8ZB6LHsm+8ex5/EeOk9gzxM9xJrk4RLxm+xhwhQPjaZ6yD7NwzsSNZ2+zqCvM5mjWfR1NnUme+ZQZ0GdJXVWHn6Tc9qDr/EwxnqA85DZ8/CahM/1sHCeh97zPVRY4CHxQg+3yK5FHmYu9tB6iYcCSzk3ObWMcy9nFldw7pWcexXnJiGrPcxbw7nX0qt19Go9vSKxfDz8D2SIlzk=</mzArray>
[truncated: 211,455 more chars]
