# Supplementary material for: Distinct Bomanins at the Drosophila 55C locus function in resistance and resilience to infections
Source: EMBO Rep. 2026 Jan 9;27(3):629–53. doi: 10.1038/s44319-025-00559-6 (PMC12894722; doi:10.1038/s44319-025-00559-6)
Supplement: Supplementary file 9 — EV and Appendix Figure Source Data [file 44319_2025_559_MOESM9_ESM.zip › Appendix figure/Appendix Fig S9/9B.xlsx]

## Sheet: Sheet1
Ubi-Gal4, BomΔ55C; UAS-BomS1	BomΔ55C	Ubi-Gal4, BomΔ55C; UAS-BomS2	BomΔ55C	Ubi-Gal4, BomΔ55C; UAS-BomS5	BomΔ55C	Ubi-Gal4, BomΔ55C; UAS-BomT1	BomΔ55C	Ubi-Gal4,BomΔ55C; UAS-BomT2	BomΔ55C	Ubi-Gal4, BomΔ55C; UAS-BomBc11118 M. lu	Ubi-Gal4, BomΔ55C; UAS-BomBc1CS	BomΔ55C	Ubi-Gal4, BomΔ55C; UAS-BomBc2	BomΔ55C
8	0	4	0	6	0	109	0	8	0	5	6	0	5	0
9	0	4	0	5	0	124	0	19	0	7	7	0	4	0
9	0	1	0	4	0	71	0	10	0	5	5	0	4	0
3	0	10	0	2	0	58	0	6	0	3	2	0	1	0
3	0	2	0	1	0	49	0	6	0	3	3	0	3	0
3	0	2	0	2	0	52	0	6	0	3	4	0	3	0
4	0		0	9	0	65	0	15	0	2		0		0
3	0		0	6	0	69	0	15	0	3	3	0		0
8	0		0	8	0	47	0	17	0	3	2	0		0
											3
