# Supplementary material for: Distinct Bomanins at the Drosophila 55C locus function in resistance and resilience to infections
Source: EMBO Rep. 2026 Jan 9;27(3):629–53. doi: 10.1038/s44319-025-00559-6 (PMC12894722; doi:10.1038/s44319-025-00559-6)
Supplement: Supplementary file 9 — EV and Appendix Figure Source Data [file 44319_2025_559_MOESM9_ESM.zip › EV figure/EV figure 2/2C.xlsx]

## Sheet: Sheet1
Hours	w[A5001]	MyD88c03881	BomBc2 OE
24	1
24	1
24	1
24	1
24	1
24	1
48	1
48	1
48	1
48	1
48	1
48	1
48	1
48	1
48	1
48	1
48	1
48	1
48	1
48	1
48	1
48	1
48	1
48	1
48	1
48	1
48	1
48	1
48	1
48	1
48	1
48	1
48	1
48	1
48	1
48	1
48	1
48	1
48	1
48	1
48	1
48	1
48	1
48	1
48	1
48	1
48	1
48	1
48	1
48	1
48	1
48	1
48	1
48	1
48	1
48	1
48	1
48	1
48	1
48	1
72	1
72	1
72	1
72	1
72	1
72	1
72	1
72	1
72	1
72	1
72	1
72	1
72	1
72	1
72	1
72	1
72	1
72	1
72	1
72	1
72	1
72	1
72	1
72	1
72	1
72	1
72	1
72	1
72	1
72	1
72	1
72	1
72	1
72	1
72	1
72	1
96	1
96	1
96	1
96	1
96	1
96	1
96	1
96	1
96	1
96	1
96	1
96	1
120	1
120	1
120	1
120	1
120	1
120	1
120	1
120	1
120	1
120	1
120	1
120	1
144	1
144	1
144	1
144	1
144	1
144	1
144	1
144	1
144	1
144	1
144	1
144	1
168	0
168	0
168	0
168	0
168	0
168	0
168	0
168	0
168	0
168	0
168	0
168	0
168	0
168	0
168	0
168	0
168	0
168	0
168	0
168	0
168	0
168	0
168	0
168	0
168	0
168	0
168	0
168	0
168	0
168	0
168	0
168	0
168	0
168	0
168	0
168	0
168	0
168	0
168	0
168	0
168	0
168	0
168	0
168	0
168	0
168	0
168	0
168	0
18		1
18		1
18		1
18		1
18		1
18		1
18		1
18		1
18		1
18		1
18		1
18		1
18		1
18		1
18		1
18		1
18		1
18		1
18		1
18		1
18		1
18		1
18		1
18		1
18		1
18		1
18		1
18		1
18		1
18		1
18		1
18		1
18		1
18		1
18		1
18		1
18		1
18		1
18		1
18		1
18		1
18		1
18		1
18		1
18		1
18		1
18		1
18		1
18		1
18		1
18		1
18		1
18		1
18		1
18		1
18		1
18		1
18		1
18		1
18		1
18		1
18		1
18		1
18		1
18		1
18		1
18		1
18		1
18		1
18		1
18		1
18		1
18		1
18		1
18		1
18		1
18		1
18		1
18		1
18		1
18		1
18		1
18		1
18		1
18		1
18		1
18		1
18		1
18		1
18		1
18		1
18		1
18		1
18		1
18		1
18		1
18		1
18		1
18		1
18		1
18		1
18		1
18		1
18		1
18		1
18		1
18		1
18		1
18		1
18		1
18		1
18		1
18		1
18		1
18		1
18		1
18		1
18		1
18		1
18		1
18		1
18		1
18		1
18		1
18		1
18		1
18		1
18		1
18		1
18		1
18		1
18		1
24		1
24		1
24		1
24		1
24		1
24		1
24		1
24		1
24		1
24		1
24		1
24		1
24		1
24		1
24		1
24		1
24		1
24		1
24		1
24		1
24		1
24		1
24		1
24		1
24		1
24		1
24		1
24		1
24		1
24		1
24		1
24		1
24		1
24		1
24		1
24		1
24		1
24		1
24		1
24		1
24		1
24		1
24		1
24		1
24		1
24		1
24		1
24		1
48			1
48			1
48			1
48			1
48			1
48			1
48			1
48			1
48			1
48			1
48			1
48			1
48			1
48			1
48			1
48			1
48			1
48			1
48			1
48			1
48			1
48			1
48			1
48			1
48			1
48			1
48			1
48			1
48			1
48			1
48			1
48			1
48			1
48			1
48			1
48			1
48			1
48			1
48			1
48			1
48			1
48			1
48			1
48			1
48			1
48			1
48			1
48			1
48			1
48			1
48			1
48			1
48			1
48			1
48			1
48			1
48			1
48			1
48			1
48			1
72			1
72			1
72			1
72			1
72			1
72			1
120			1
120			1
120			1
120			1
120			1
120			1
168			0
168			0
168			0
168			0
168			0
168			0
168			0
168			0
168			0
168			0
168			0
168			0
168			0
168			0
168			0
168			0
168			0
168			0
168			0
168			0
168			0
168			0
168			0
168			0
168			0
168			0
168			0
168			0
168			0
168			0
168			0
168			0
168			0
168			0
168			0
168			0
168			0
168			0
168			0
168			0
168			0
168			0
168			0
168			0
168			0
168			0
168			0
168			0
168			0
168			0
168			0
168			0
168			0
168			0
168			0
168			0
168			0
168			0
168			0
168			0
168			0
168			0
168			0
168			0
168			0
168			0
168			0
168			0
168			0
168			0
168			0
168			0
168			0
168			0
168			0
168			0
168			0
168			0
168			0
168			0
168			0
168			0
168			0
168			0
168			0
168			0
168			0
168			0
168			0
168			0
168			0
168			0
168			0
168			0
168			0
168			0
168			0
168			0
168			0
168			0
168			0
168			0
168			0
168			0
168			0
168			0
168			0
168			0

## Sheet: Sheet3
		W E.fae			MyD88 E.fae				TO-CG15067 E.fae
		100	100		100	100	100		100	100
		100	100		26.6667	20	33.3333		100	100
		93.3333	100		0	0	0		100	100
		73.3333	60						73.3333	60
		60	33.3333						66.6667	60
		53.3333	26.6667						66.6667	60
		40	26.6667						60	60
		33.3333	20						60	60
		33.3333	20						60	60						90
		1	1		1	1	1		1	1
		1	1		0.266667	0.2	0.333333		1	1
		0.933333	1		0	0	0		1	1
		0.733333	0.6		0	0	0		0.733333	0.6
		0.6	0.333333		0	0	0		0.666667	0.6
		0.533333	0.266667		0	0	0		0.666667	0.6
		0.4	0.266667		0	0	0		0.6	0.6
		0.333333	0.2		0	0	0		0.6	0.6
		0.333333	0.2		0	0	0		0.6	0.6
		90	90		60	60	60		90	90
		90	90		16	12	20		90	90
		84	90		0	0	0		90	90
		66	54		0	0	0		66	54
		54	30		0	0	0		60	54
		48	24		0	0	0		60	54
		36	24		0	0	0		54	54
		30	18		0	0	0		54	54
		30	18		0	0	0		54	54
	18	0	0		-44	-48	-40	-132	0	0
	24	-5.99999	0		-16	-12	-20	-48	0	0
	48	-18	-36	-54	0	0	0		-24	-36	-60
	72	-12	-24	-36	0	0	0		-6.00001	0	-6.00001
	96	-6	-5.99999	-12	0	0	0		0	0	0
	120	-12	0	-12	0	0	0		-5.99999	0	-5.99999
	144	-6	-6	-12	0	0	0		0	0	0
	168	0	0	0	0	0	0		0	0	0
