# Supplementary material for: Distinct Bomanins at the Drosophila 55C locus function in resistance and resilience to infections
Source: EMBO Rep. 2026 Jan 9;27(3):629–53. doi: 10.1038/s44319-025-00559-6 (PMC12894722; doi:10.1038/s44319-025-00559-6)
Supplement: Supplementary file 9 — EV and Appendix Figure Source Data [file 44319_2025_559_MOESM9_ESM.zip › EV figure/EV figure 2/2F.xlsx]

## Sheet: Sheet1
Days	w[A5001]	MyD88c03881	BomS3 OE
1	1
1	1
1	1
1	1
1	1
1	1
4	1
4	1
4	1
4	1
4	1
4	1
4	1
4	1
4	1
5	1
5	1
5	1
5	1
5	1
5	1
5	1
5	1
5	1
5	1
5	1
5	1
5	1
5	1
5	1
5	1
5	1
5	1
5	1
5	1
5	1
5	1
5	1
5	1
5	1
5	1
5	1
5	1
5	1
5	1
5	1
5	1
5	1
5	1
5	1
6	1
6	1
6	1
6	1
6	1
6	1
6	1
6	1
6	1
6	1
6	1
6	1
6	1
6	1
6	1
6	1
6	1
6	1
6	1
6	1
6	1
6	1
6	1
6	1
6	1
6	1
7	1
7	1
7	1
7	1
7	1
7	1
7	1
7	1
7	1
7	1
7	1
7	1
7	1
7	1
7	1
7	1
7	1
7	1
7	1
7	1
7	1
7	1
7	1
7	1
7	1
7	1
7	1
8	1
8	1
8	1
8	1
8	1
8	1
8	1
8	1
8	1
8	1
8	1
8	1
8	1
8	1
8	1
8	1
8	1
8	1
8	1
8	1
8	1
8	1
8	1
8	1
8	1
8	1
8	1
8	1
8	1
8	1
8	1
8	1
8	1
8	1
8	1
8	1
8	1
9	1
9	1
9	1
9	1
9	1
9	1
9	1
9	1
9	1
9	1
9	1
9	1
9	1
9	1
9	1
9	1
9	1
9	1
9	1
9	1
9	1
9	1
9	1
9	1
9	1
9	1
9	1
9	1
9	1
10	1
10	1
10	1
10	1
10	1
10	1
10	1
10	1
11	1
11	1
11	1
4		1
4		1
4		1
4		1
4		1
4		1
4		1
4		1
4		1
4		1
4		1
4		1
4		1
4		1
4		1
4		1
4		1
4		1
4		1
4		1
4		1
4		1
4		1
4		1
4		1
4		1
4		1
4		1
4		1
4		1
4		1
4		1
4		1
4		1
4		1
4		1
4		1
4		1
4		1
4		1
4		1
4		1
4		1
4		1
4		1
5		1
5		1
5		1
5		1
5		1
5		1
5		1
5		1
5		1
5		1
5		1
5		1
5		1
5		1
5		1
5		1
5		1
5		1
5		1
5		1
5		1
5		1
5		1
5		1
5		1
5		1
5		1
5		1
5		1
5		1
5		1
5		1
5		1
5		1
5		1
5		1
5		1
5		1
5		1
5		1
5		1
5		1
5		1
5		1
5		1
5		1
5		1
5		1
5		1
5		1
5		1
5		1
5		1
5		1
5		1
5		1
5		1
5		1
5		1
5		1
5		1
5		1
5		1
5		1
5		1
5		1
5		1
5		1
5		1
5		1
5		1
5		1
5		1
5		1
5		1
5		1
5		1
5		1
5		1
5		1
5		1
5		1
5		1
5		1
5		1
5		1
5		1
5		1
5		1
5		1
6		1
6		1
6		1
6		1
6		1
6		1
6		1
6		1
6		1
6		1
6		1
6		1
6		1
6		1
6		1
6		1
6		1
6		1
7		1
7		1
7		1
7		1
7		1
7		1
7		1
7		1
7		1
7		1
7		1
7		1
7		1
7		1
7		1
7		1
7		1
7		1
8		1
8		1
8		1
8		1
8		1
8		1
8		1
8		1
8		1
5			1
5			1
5			1
5			1
5			1
5			1
5			1
5			1
5			1
5			1
5			1
5			1
5			1
5			1
5			1
5			1
5			1
5			1
5			1
5			1
5			1
5			1
6			1
6			1
6			1
6			1
6			1
6			1
6			1
6			1
6			1
6			1
6			1
6			1
6			1
6			1
6			1
6			1
6			1
6			1
6			1
6			1
6			1
6			1
6			1
6			1
6			1
6			1
6			1
6			1
6			1
6			1
7			1
7			1
7			1
7			1
7			1
7			1
7			1
7			1
7			1
7			1
7			1
7			1
7			1
7			1
7			1
7			1
7			1
7			1
7			1
7			1
7			1
7			1
8			1
8			1
8			1
8			1
8			1
8			1
8			1
8			1
8			1
8			1
8			1
8			1
8			1
8			1
8			1
8			1
8			1
8			1
9			1
9			1
9			1
9			1
9			1
9			1
9			1
9			1
9			1
9			1
9			1
9			1
9			1
9			1
9			1
9			1
9			1
9			1
9			1
10			1
10			1
10			1
10			1
10			1
10			1
10			1
10			1
10			1
10			1
10			1
11			1
11			1
11			1
11			1
11			1
11			1
11			1
11			1
11			1
11			1
11			1
11			1
11			1
11			1
11			1
11			1
11			1
11			1
11			1
11			1
11			1
11			1
11			1
11			1
11			1
12			1
12			1
12			1
12			1
12			1
12			1
12			1
12			1
12			1
12			1
12			1
12			1
12			0
12			0
12			0
12			0
12			0
12			0
12			0
12			0
12			0
12			0
12			0
12			0
12			0
12			0
12			0
12			0
12			0
12			0
12			0
12			0
12			0
