# Supplementary material for: Distinct Bomanins at the Drosophila 55C locus function in resistance and resilience to infections
Source: EMBO Rep. 2026 Jan 9;27(3):629–53. doi: 10.1038/s44319-025-00559-6 (PMC12894722; doi:10.1038/s44319-025-00559-6)
Supplement: Supplementary file 9 — EV and Appendix Figure Source Data [file 44319_2025_559_MOESM9_ESM.zip › EV figure/EV figure 3/3B.xlsx]

## Sheet: Sheet1
Days	w[A5001]	MyD88c03881	BomBc1w1118 OE
0		1
0		1
0		1
0		1
0		1
0		1
0		1
0		1
0		1
0		1
0		1
0		1
0		1
0		1
0		1
0		1
0		1
0		1
0		1
0		1
0		1
0		1
0		1
0		1
0		1
0		1
0		1
0		1
0		1
0		1
0		1
0		1
0		1
0		1
0		1
0		1
0		1
0		1
0		1
0		1
0		1
0		1
0		1
0		1
0		1
0		1
0		1
0		1
0		1
0		1
0		1
0		1
0		1
0		1
0		1
0		1
0		1
0		1
0		1
0		1
0		1
0		1
0		1
0		1
0		1
0		1
0		1
0		1
0		1
0		1
0		1
0		1
0		1
0		1
0		1
0		1
0		1
0		1
0		1
0		1
0		1
0		1
0		1
0		1
0		1
0		1
0		1
0		1
0		1
0		1
0		1
0		1
0		1
0		1
0		1
0		1
0		1
0		1
0		1
0		1
0		1
0		1
0		1
0		1
0		1
0		1
0		1
0		1
0		1
0		1
0		1
0		1
0		1
0		1
0		1
0		1
0		1
0		1
0		1
0		1
1		1
1		1
1		1
2		1
2		1
2		1
2		1
2		1
2		1
2		1
2		1
2		1
2		1
2		1
2		1
2		1
2		1
2		1
2		1
2		1
2		1
2		1
2		1
2		1
2		1
2		1
2		1
2		1
2		1
2		1
2		1
2		1
2		1
2		1
2		1
2		1
2		1
2		1
2		1
2		1
2		1
2		1
2		1
2		1
2		1
2		1
2		1
2		1
2		1
2		1
2		1
2		1
2		1
2		1
2		1
2		1
2		1
3		1
3		1
3		1
0	1
0	1
0	1
0	1
0	1
0	1
0	1
0	1
0	1
0	1
0	1
0	1
0	1
0	1
0	1
0	1
0	1
0	1
0	1
0	1
0	1
0	1
0	1
0	1
0	1
0	1
0	1
0	1
0	1
0	1
0	1
0	1
0	1
0	1
0	1
0	1
0	1
0	1
0	1
0	1
0	1
0	1
0	1
0	1
0	1
0	1
0	1
0	1
0	1
0	1
0	1
0	1
0	1
0	1
0	1
0	1
0	1
0	1
0	1
0	1
0	1
0	1
0	1
0	1
0	1
0	1
0	1
0	1
0	1
0	1
0	1
0	1
0	1
0	1
0	1
0	1
0	1
0	1
0	1
0	1
0	1
0	1
0	1
0	1
0	1
0	1
0	1
0	1
0	1
0	1
0	1
0	1
0	1
0	1
0	1
0	1
0	1
0	1
0	1
0	1
0	1
0	1
0	1
0	1
0	1
0	1
0	1
0	1
0	1
0	1
0	1
0	1
0	1
0	1
0	1
0	1
0	1
0	1
0	1
0	1
2	1
2	1
2	1
2	1
2	1
2	1
3	1
3	1
3	1
3	1
3	1
3	1
3	1
3	1
3	1
3	1
3	1
3	1
3	1
3	1
3	1
3	1
3	1
3	1
4	1
4	1
4	1
4	1
4	1
4	1
4	1
4	1
4	1
4	1
4	1
4	1
4	1
4	1
4	1
4	1
4	1
4	1
4	1
4	1
4	1
4	1
4	1
4	1
4	1
4	1
4	1
5	1
5	1
5	1
6	1
6	1
6	1
10	0
10	0
10	0
0			1
0			1
0			1
0			1
0			1
0			1
0			1
0			1
0			1
0			1
0			1
0			1
0			1
0			1
0			1
0			1
0			1
0			1
0			1
0			1
0			1
0			1
0			1
0			1
0			1
0			1
0			1
0			1
0			1
0			1
0			1
0			1
0			1
0			1
0			1
0			1
0			1
0			1
0			1
0			1
0			1
0			1
0			1
0			1
0			1
0			1
0			1
0			1
0			1
0			1
0			1
0			1
0			1
0			1
0			1
0			1
0			1
0			1
0			1
0			1
0			1
0			1
0			1
0			1
0			1
0			1
0			1
0			1
0			1
0			1
0			1
0			1
0			1
0			1
0			1
0			1
0			1
0			1
0			1
0			1
0			1
0			1
0			1
0			1
0			1
0			1
0			1
0			1
0			1
0			1
0			1
0			1
0			1
0			1
0			1
0			1
0			1
0			1
0			1
0			1
0			1
0			1
0			1
0			1
0			1
0			1
0			1
0			1
0			1
0			1
0			1
0			1
0			1
0			1
0			1
0			1
0			1
0			1
0			1
0			1
3			1
3			1
3			1
3			1
3			1
3			1
3			1
3			1
3			1
4			1
4			1
4			1
4			1
4			1
4			1
5			1
5			1
5			1
5			1
5			1
5			1
6			1
6			1
6			1
6			1
6			1
6			1
8			1
8			1
8			1
8			1
8			1
8			1
9			1
9			1
9			1
10			0
10			0
10			0
10			0
10			0
10			0
10			0
10			0
10			0
10			0
10			0
10			0
10			0
10			0
10			0
10			0
10			0
10			0
10			0
10			0
10			0
10			0
10			0
10			0
