# Supplementary material for: Distinct Bomanins at the Drosophila 55C locus function in resistance and resilience to infections
Source: EMBO Rep. 2026 Jan 9;27(3):629–53. doi: 10.1038/s44319-025-00559-6 (PMC12894722; doi:10.1038/s44319-025-00559-6)
Supplement: Supplementary file 9 — EV and Appendix Figure Source Data [file 44319_2025_559_MOESM9_ESM.zip › EV figure/EV figure 4/4B.xlsx]

## Sheet: Sheet1
Days	CEA17	A1160	ΔftmA(Verruculogen+Fumitremorgin)	aspf1 (Restrictocin)	PBST
0	1
0	1
0	1
0	1
0	1
0	1
0	1
0	1
0	1
0	1
0	1
0	1
0	1
0	1
0	1
0	1
0	1
0	1
0	1
0	1
0	1
0	1
0	1
0	1
0	1
0	1
0	1
0	1
0	1
0	1
0	1
0	1
0	1
0	1
0	1
0	1
0	1
0	1
0	1
0	1
0	1
0	1
0	1
0	1
0	1
0	1
0	1
0	1
0	1
0	1
0	1
0	1
0	1
0	1
0	1
0	1
0	1
1	1
1	1
1	1
1	1
1	1
1	1
2	1
2	1
2	1
2	1
2	1
2	1
2	1
2	1
2	1
2	1
2	1
2	1
2	1
2	1
2	1
2	1
2	1
2	1
2	1
2	1
2	1
2	1
2	1
2	1
2	1
2	1
2	1
2	1
2	1
2	1
2	1
2	1
2	1
2	1
2	1
2	1
2	1
2	1
2	1
3	1
3	1
3	1
3	1
3	1
3	1
3	1
3	1
3	1
3	1
3	1
3	1
3	1
3	1
3	1
3	1
3	1
3	1
3	1
3	1
3	1
3	1
3	1
3	1
3	1
3	1
3	1
3	1
3	1
3	1
3	1
3	1
3	1
3	1
3	1
3	1
3	1
3	1
3	1
3	1
3	1
3	1
3	1
3	1
3	1
4	1
4	1
4	1
4	1
4	1
4	1
4	1
4	1
4	1
4	1
4	1
4	1
4	1
4	1
4	1
4	1
4	1
4	1
4	1
4	1
4	1
5	1
5	1
5	1
5	1
5	1
5	1
5	1
5	1
5	1
6	1
6	1
6	1
0		1
0		1
0		1
0		1
0		1
0		1
0		1
0		1
0		1
0		1
0		1
0		1
0		1
0		1
0		1
0		1
0		1
0		1
0		1
0		1
0		1
0		1
0		1
0		1
0		1
0		1
0		1
0		1
0		1
0		1
0		1
0		1
0		1
0		1
0		1
0		1
0		1
0		1
0		1
0		1
0		1
0		1
0		1
0		1
0		1
0		1
0		1
0		1
0		1
0		1
0		1
0		1
0		1
0		1
0		1
0		1
0		1
0		1
0		1
0		1
1		1
1		1
1		1
2		1
2		1
2		1
2		1
2		1
2		1
2		1
2		1
2		1
3		1
3		1
3		1
3		1
3		1
3		1
3		1
3		1
3		1
3		1
3		1
3		1
3		1
3		1
3		1
3		1
3		1
3		1
3		1
3		1
3		1
3		1
3		1
3		1
3		1
3		1
3		1
3		1
3		1
3		1
3		1
3		1
3		1
3		1
3		1
3		1
3		1
3		1
3		1
3		1
3		1
3		1
3		1
3		1
3		1
3		1
3		1
3		1
3		1
3		1
3		1
3		1
3		1
3		1
3		1
3		1
3		1
3		1
3		1
3		1
3		1
3		1
3		1
3		1
3		1
3		1
3		1
3		1
3		1
3		1
3		1
3		1
3		1
3		1
3		1
3		1
3		1
3		1
3		1
3		1
3		1
3		1
3		1
3		1
3		1
3		1
3		1
3		1
3		1
3		1
3		1
3		1
3		1
4		1
4		1
4		1
4		1
4		1
4		1
4		1
4		1
4		1
5		1
5		1
5		1
5		1
5		1
5		1
1			0
1			0
1			0
1			0
1			0
2			1
2			1
2			1
2			1
2			1
3			1
3			1
3			1
3			1
3			1
3			1
3			1
3			1
3			1
3			1
3			1
3			1
3			1
3			1
3			1
3			1
3			1
3			1
3			1
3			1
3			1
3			1
3			1
3			1
3			1
3			1
3			1
3			1
3			1
3			1
3			1
3			1
3			1
3			1
3			1
3			1
3			1
3			1
3			1
3			1
3			1
3			1
3			1
3			1
3			1
3			1
3			1
3			1
3			1
3			1
3			1
3			1
3			1
3			1
3			1
3			1
3			1
3			1
3			1
3			1
3			1
3			1
3			1
3			1
3			1
3			1
3			1
3			1
3			1
3			1
4			1
4			1
4			1
4			1
4			1
4			1
4			1
4			1
4			1
4			1
4			1
4			1
4			1
4			1
4			1
4			1
4			1
4			1
4			1
4			1
4			1
4			1
4			1
4			1
4			1
4			1
4			1
4			1
4			1
4			1
4			1
4			1
4			1
4			1
4			1
4			1
4			1
4			1
4			1
4			1
4			1
4			1
4			1
4			1
4			1
4			1
4			1
4			1
4			1
4			1
4			1
4			1
4			1
4			1
4			1
4			1
4			1
4			1
4			1
4			1
4			1
4			1
4			1
4			1
4			1
4			1
4			1
4			1
4			1
4			1
4			1
4			1
4			1
4			1
4			1
4			1
4			1
4			1
4			1
4			1
4			1
4			1
4			1
4			1
4			1
4			1
4			1
4			1
4			1
4			1
4			1
4			1
4			1
4			1
4			1
5			1
5			1
5			1
5			1
5			1
5			1
5			1
5			1
5			1
5			1
5			1
5			1
5			1
5			1
5			1
5			1
5			1
5			1
5			1
5			1
5			1
5			1
5			1
5			1
5			1
7			1
7			1
7			1
7			1
7			1
0				1
0				1
0				1
0				1
0				1
0				1
0				1
0				1
0				1
0				1
0				1
0				1
0				1
0				1
0				1
0				1
0				1
0				1
0				1
0				1
0				1
0				1
0				1
0				1
0				1
0				1
0				1
0				1
0				1
0				1
0				1
0				1
0				1
0				1
0				1
0				1
0				1
0				1
0				1
0				1
0				1
0				1
0				1
0				1
0				1
0				1
0				1
0				1
0				1
0				1
0				1
0				1
0				1
0				1
0				1
0				1
0				1
0				1
0				1
0				1
0				1
0				1
0				1
0				1
0				1
0				1
0				1
0				1
0				1
0				1
0				1
0				1
1				1
1				1
1				1
1				1
1				1
1				1
2				1
2				1
2				1
2				1
2				1
2				1
3				1
3				1
3				1
3				1
3				1
3				1
3				1
3				1
3				1
3				1
3				1
3				1
3				1
3				1
3				1
3				1
3				1
3				1
3				1
3				1
3				1
3				1
3				1
3				1
3				1
3				1
3				1
3				1
3				1
3				1
3				1
3				1
3				1
3				1
3				1
3				1
3				1
3				1
3				1
3				1
3				1
3				1
3				1
3				1
3				1
3				1
3				1
3				1
3				1
3				1
3				1
4				1
4				1
4				1
4				1
4				1
4				1
4				1
4				1
4				1
4				1
4				1
4				1
4				1
4				1
4				1
4				1
4				1
4				1
4				1
4				1
4				1
4				1
4				1
4				1
4				1
4				1
4				1
4				1
4				1
4				1
4				1
4				1
4				1
4				1
4				1
4				1
4				1
4				1
4				1
4				1
4				1
4				1
5				1
5				1
5				1
8					1
8					1
8					1
8					1
8					1
8					1
8					1
8					1
8					1
9					1
9					1
9					1
9					1
9					1
9					1
9					1
9					1
9					1
9					0
9					0
9					0
9					0
9					0
9					0
9					0
9					0
9					0
9					0
9					0
9					0
9					0
9					0
9					0
9					0
9					0
9					0
9					0
9					0
9					0
9					0
9					0
9					0
9					0
9					0
9					0
9					0
9					0
9					0
9					0
9					0
9					0
9					0
9					0
9					0
9					0
9					0
9					0
9					0
9					0
9					0
9					0
9					0
9					0
9					0
9					0
9					0
9					0
9					0
9					0
9					0
9					0
9					0
9					0
9					0
9					0
9					0
9					0
9					0
9					0
9					0
9					0
9					0
9					0
9					0
9					0
9					0
9					0
9					0
9					0
9					0
9					0
9					0
9					0
9					0
9					0
9					0
9					0
9					0
9					0
9					0
9					0
9					0
9					0
9					0
9					0
9					0
9					0
9					0
9					0
9					0
9					0
9					0
9					0
9					0
9					0
9					0
9					0
9					0
9					0
9					0
9					0
9					0
9					0
9					0
9					0
9					0
9					0
9					0
9					0
9					0
9					0
9					0
9					0
9					0
9					0
9					0
9					0
9					0
9					0
9					0
9					0
9					0
9					0
9					0
9					0
9					0
9					0
9					0
9					0
9					0
9					0
9					0
9					0
9					0
9					0
9					0
9					0
9					0
9					0
9					0
9					0
9					0
9					0
9					0
9					0
9					0
9					0
9					0
9					0
9					0
9					0
9					0
9					0
9					0
9					0
9					0
9					0
9					0
9					0
